# Supplementary material for: Diversity of Marine-Derived Fungal Cultures Exposed by DNA Barcodes: The Algorithm Matters
Source: PLoS One. 2015 Aug 26;10(8):e0136130. doi: 10.1371/journal.pone.0136130 (PMC4550264; doi:10.1371/journal.pone.0136130)
Supplement: S1 File — (TXT) [file pone.0136130.s001.txt]

>AIMS_BRL_123
----------GGTGAACCTGCGGAAGGATCATTATCGT----------------------
------------------------------------------------------------
------------------------------------------------------TGGGCT
TC-GGC-CC----AT-TCGAGATAACACCCTTGCCTTTTTGAG----TACCT-T--TTCG
TTTCCTCGGC-AGGCTCGCCT-GCCAACGGGGACCCTTCAAAACGCTT-------TGTAA
TACCTGTAA----TTGTCTGATATAACAAGCAAAAATCAAAACTTTCAACAACGGATCTC
TTGGTTCTGGCATCGATGAAGAACGCAGCGAAATGCGATAAGTAGTGTGAATTGCAGAAT
TCAGTGAATCATCGAATCTTTGAACGCACATTGCGCCCTTTGGTATTCCTTAGGGCATG-
CCTGTTCGAGCGTCATTTAAACCTTCAAGCTCAGCTTGGTGATGGGTGACTGTCCTCCCC
TCGCG--------GGGGGACTCGCCTCAAAAACATTGGC-GGCCGGTACATTGGCTT--C
GAGCGCAGCA--G-AAACGCGGTCTCGAG----------------------TCCTCTGAA
TCGGCTCCCATAA--------G---CCTCTTTTTTATTTTGACCTCGGATCAGGTAGGGA
TACCCGCTGAACTTAAGCAT
>AIMS_BRL_56
GGTCTCCGTAGGTGAACCTGCGGAAGGATCATTACCGTTGGAG-----------------
------------------------------------------------------------
------------------------------------------------------------
TT-CGC-TC----CA-ATCTGGGATAGAACCCTTGCCTTTGAG----TACCT-T--CTCG
TTTCCTCGGT-GGGCTCGCCC-GCCGGTGGACAACCAT--AAACTCTC-------TGTAA
TAGCA-GTATC--T----TCTGAGAAAAACAAATAGTCAAAACTTTCAACAACGGATCTC
TTGGTTCTGGCATCGATGAAGAACGCAGCGAAATGCGATAAGTAGTGTGAATTGCAGAAT
TCAGTGAATCATCGAATCTTTGAACGCACATTGCGCCCTTCGGTATTCCGTTGGGCATG-
CCTGTTCGAGCGTCATTTAAACATTCAAGCTCAGCTTGGTGTTGGGTGCTTGTCCTCCCC
---CGC-------GGTGGACTCACCTCAAATGCATTGGC-GGCCGGTATGTTGG-CT--T
CGAGCGCAGT--AGAAACGCGCCAGACGTCCTG------------------AC---ATGC
TGGTCCCCCACAA--------G---ACCTTCTTTCATCTTGACCTCGGATCAGGTAGGGA
TACCCGCTGAACTTAAGCAT
>AIMS_BRL_114
GGTTTCCGTAGGTGAACCTGCGGAGGGATCATTACACAAGGCCACGGGCCCC-CCGGCGC
CCCGGCG-----------------------------------------------------
-----------------------------------------------CTGGA--GGGTAC
CG-GCC-TG-------ACTTACACACCCACCCTTTGCCTATGTGTA-CCCCT-A--TCGC
TTC-CTCGGC-AGGCCCGCCT-GCCGCCAGGAACCACGTAAACCCTTT---------GCA
TCATACATCAACTC---TGATACCAACCAAAAACTATTACAACTTTTAACAATGGATCTC
TTGGTTCTGGCATCGATGAAGAACGCAGCGAAATGCGATAAGTAGTGTGAATTGCAGAAT
TCAGTGAATCATCGAATCTTTGAACGCACATTGCGCCCCTCGGTATTCCGTGGGGCATG-
CCTGTTCGAGCGTCATTTACACCCTCAAGCTCTGCTTGGTGTTGGGCGTCTGTCCC----
---GCCT-TCGCGCGCGGACTCGCCTCAAAGTCATTGGC-AGCGGCCTCGCCGGCTC--C
TCGCGCAGCA----CATTTGCGCTTCTCGGAGC----------------TCCCGGCGGGC
CCGCGTCC-AGCA--------A---GCACTTCTACGACTTGACCTCGGATCAGGTAGGGA
TACCCGCTGAACTTAAGCAT
>AIMS_BRL_117
----------GGTGAACCTGCGGAAGGATCATTACAACAAGGTTCCCTGGCCCTCGAAGC
TTCGGCG-----------------------------------------------------
-----------------------------------------------GAGGG--GCGCTA
CA-GCC--T-------GACTTTATACCCACCCTTTGCCTATGTGTA-CCCCT-A--TTGC
TTCCCTCGGC-GGGTTCGCCC-GCCGACAGGAACCAACTAAACCCTTT---------GCA
TTATACATTTAACACTTCCGATACAAAACTAAATTATTACAACTTTTAACAATGGATCTC
TTGGTTCTGGCATCGATGAAGAACGCAGCGAAATGCGATAAGTAGTGTGAATTGCAGAAT
TCAGTGAATCATCGAATCTTTGAACGCACATTGCGCCCCTCGGTATTCCGTGGGGCATG-
CCTGTTCGAGCGTCATTTACACCCTCAAGCTCTGCTTGGTGTTGGGCGTCTGTCCC----
---GCCT-CCGTGCGCGGACTCGCCTCAAAGTCATTGGC-AGCGGTCTCGTCGGCTT--C
TCGCGCAGCA----CATTTGCGCTTCTCGGAGC----------------CCCG-GCGGAT
CAGCGTCC-AGCA--------A---GCAATTTCATGACTTGACCTCGGATCAGGTAGGGA
TACCCGCTGAACTTAAGCAT
>AIMS_BRL_243
GGTTTCCGTAGGTGAACCTGCGGAAGGATCATTACAAAATAATCCCGG------------
------------------------------------------------------------
------------------------------------------------------TGCTTC
GG-CGC-TG-------ACTTA--TTTACACCCTTTGCC--TATGTGTACCCC-T--ATCG
CTTCCTCGGC-AGGCTTGCCT-GCCGCCAGGAACCAACCAAACCCTTT---------GCA
TTATATACAAAAACTTCTGACAACAA-ACTAAATAATCAAAACTTTCAACAATGGATCTC
TTGGTTCTGGCATCGATGAAGAACGCAGCGAAATGCGATAAGTAGTGTGAATTGCAGAAT
TCCGTGAATCATCGAATCTTTGAACGCACATTGCGCCCCTCGGTATTCCGTGGGGCATG-
CCTGTTCGAGCGTCATTTACACCCTCAAGCCTCGCTTGGTGTTGGGCGTCTGTCC-----
-CGCTCT-CGTAGCGCGGACTCGCCTCAAAGTCATTGGC-GGCGGTCGTGCCGGCCC--C
TCGCGCAGCA----CATTTGCGCTTCTCGGAGG----------------CCTGGCGGATC
AGCATCCA--GCA--------A---GCTATTTCATGACTTGACCTCGGATCAGGTAGGGA
TACCCGCTGAACTTAAGCAT
>AIMS_BRL_227
GGTTTCCGTAGGTGAACCTGCGGAGGGATCATTACGCGTATCAGGGTG------------
------------------------------------------------------------
------------------------------------------------------CCGACC
GG-CGC-TC-------TTTTGCACACCCACCCTTTGCCTATGTGTACCCTTC-C--ATCG
CTTCCTCGGC-GGGCTCGCCC-GCCGGCAGGAACCAACCAAACCCTTT---------GCA
TCCTACGCGAAAACTTCTGATAACCACCTAAATAAGTCACAACTTTCAACAATGGATCTC
TTGGTTCTGGCATCGATGAAGAACGCAGCGAAATGCGATAAGTAGTGTGAATTGCAGAAT
TCAGTGAATCATCGAATCTTTGAACGCACATTGCGGCCATTGGTATTCCTTTGGCCATG-
CCTGTTCGAGCGTCATTTACACCCTCAAGCCCCGGCTTGGTGTTGGG-CGTCTGTCCCGC
GGCCTCG-CGCGCGCGGGACTCGCCTCAAAGTCATTGGC-GGCGGTCGTGCCGGCTC--C
TCGCGCAGCA----CATTTGCGCTTCTCGGACG----------------CCCGGCGGATC
CGCGCTCCAGCAA--------A---GACGTCTCACGACTTGACCTCGGATCAGGTAGGGA
TACCCGCTGAACTTAAGCAT
>AIMS_BRL_223
GGTTTCCGTAGGTGAACCTGCGGAAGGATCATTACGTATTAGGGCTGC------------
------------------------------------------------------------
------------------------------------------------------CC--TT
CG-GCG-CT-------CTTTACACACCCACCCTTTGCCTATGTGTA-CCTTT-C--ATAG
CTTCCTCGGC-GGGCTCGCCC-GCCGCCAGGAACCCACGAAACCCCTT---------GCA
TCCTACATGAAAACTTCCGATTACAAACCTAAATTATCACAACTTTCAACAATGGATCTC
TTGGTTCTGGCATCGATGAAGAACGCAGCGAAATGCGATAAGTAGTGTGAATTGCAGAAT
TCAGTGAATCATCGAATCTTTGAACGCACATTGCGGCCATAGGTATTCCTTTGGCCATG-
CCTGTTCGAGCGTCATTTACACCCTCAAGCCTAGCTTGGTGTTGGGCGTCT-TGTCCCGC
CGTCTTC-TCGCGCGCGGACTCGCCTCAAAGTCATTGGC-GGCGGTCGTGCCGGCCC--C
TCGCGCAGCA----CATTTGCGCTTCTCGGAGG----------------CCTGGCGGATC
CGCGCTCCAGCAA--------G---ACCTTTTCATGACTTGACCTCGGATCAGGTAGGGA
TACCCGCTGAACTTAAGCAT
>AIMS_BRL_233
GGTTTCCGTAGGTGAACCTGCGGAAGGATCATTACGTATTAGGGCTGC------------
------------------------------------------------------------
------------------------------------------------------CC--TT
CG-GCG-CT-------CTTTACACACCCACCCTTTGCCTATGTGTA-CCTTT-C--ATAG
CTTCCTCGGC-GGGCTCGCCC-GCCGCCAGGAACCCACGAAACCCCTT---------GCA
TCCTACATGAAAACTTCCGATTACCAACCTAAATTATCACAACTTTCAACAATGGATCTC
TTGGTTCTGGCATCGATGAAGAACGCAGCGAAATGCGATAAGTAGTGTGAATTGCAGAAT
TCAGTGAATCATCGAATCTTTGAACGCACATTGCGGCCATAGGTATTCCTTTGGCCATG-
CCTGTTCGAGCGTCATTTACACCCTCAAGCCTAGCTTGGTGTTGGGCGTCTTTGTCCCGC
CGTCTTC-TCGCGCGCGGACACGCCTCAAAGTCATTGGC-GGCGGTCGTGCCGGCCC--C
TCGCGCAGCA----CATTTGCGCTTCTCGGAGG----------------CCTGGCGGATC
CGCGCTCCAGCAA--------G---ACCTTTTCATGACTTGACCTCGGATCAGGTAGGGA
TACCCGCTGAACTTAAGCAT
>AIMS_BRL_63
----------GGTGAACCTGCGGAAGGATCATTAACCTTTCAAATCAGGGTGCGGCGCGG
CCCCCGAGG---------------------------------------------------
AG--C--GGAAAC----------AATCCTTGGGAGGTATG-----CGGGGGC--TTCGAG
CC-CCC-CATTTACG-CACGCACGACTGCCATCCTTACTTTACGAGCACCTT-C--TGTT
CTCCCTCGGC-GGGGCAACCT-GCCGTTGGAACCGAATA-AACTC-T----------TTT
TGCATCTAGCATTACCTGTTCCGAAACAAACAATCGTTACAACTTTCAACAATGGATCTC
TTGGCTCTGGCATCGATGAAGAACGCAGCGAAATGCGATAAGTAGTGTGAATTGCAGAAT
TCAGTGAATCATCGAATCTTTGAACGCACATTGCGCCCCTCGGTATTCCGTGGGGCATG-
CCTGTTCGAGCGTCATCTACACCCTCAAGCTCTGCTTGGTGTTGGGCGTCTGTCCC----
---GCCT-CCGCGCGTGGACTCGCCCCAAATTCATTGGC-AGCGGTCCTTGCCTCCT--C
TCGCGCAGCA----CATTGCGCTTCTCGAGGGG----------------CTACGG---CT
CGCGTCCAACAAG--------C---ACATTTACCGTCTTTGACCTCGGATCAGGTAGGGA
TACCCGCTGAACTTAAGCAT
>AIMS_BRL_179
GGTTTCCGTAGGTGAACCTGCGGAAGGATCATTATCCATCTTCAACCAGGTGCGGTCGCG
G-----------------------------------------------------------
-----------------------------------------------CCTCC--AGGCAA
CT-GGG-TGGTTTCG-CGCCGCATTCCTGCATCCTTTTTTTACGAGCACCTT-T--CGTT
CTCCTTCGGC-GGGGCAACCT-GCCGCTGGAACTTAACAAAACCTTT----------TTT
TGCATCTAGCATTACCTGTTCTGATACAAACAATCGTTACAACTTTCAACAATGGATCTC
TTGGCTCTGGCATCGATGAAGAACGCAGCGAAATGCGATAAGTAGTGTGAATTGCAGAAT
TCAGTGAATCATCGAATCTTTGAACGCACATTGCGCCCCTTGGTATTCCATGGGGCATG-
CCTGTTCGAGCGTCATCTACACCCTCAAGCTCTGCTTGGTGTTGGGCGTCTGTCCC----
---GCCT-CTGCGCGCGGACTCGCCCCAAATTCATTGGC-AGCGGTCTTTGCCTCCT--C
TCGCGCAGCA----CAATTGCGTCTGCGAGGGG----------------GCGTGG---CC
CGCATCCACGAAG--------C---AACATTACCGTCTTTGACCTCGGATCAGGTAGGGA
TACCCGCTGAACTTAAGCAT
>9_ITS4
GGTTTCCGTAGGTGAACCTGCGGAAGGATCATTAACCTTTCAAAAAACAGGGTGCGTCGC
GGCCCCC-----------------------------------------------------
------------------------C----------TCCGG-----GGGCGGT--TTGGGG
TC-CTC-CCCTTCAC-GCGCGCACGACTGCATCCTTACTTTACGAGCACCTT-C--TGTT
CTCCCTCGGC-GGGGCAACCT-GCCGTTGGAACCGAATA-AACCCTT----------TTT
TGCATCCAGCATTACCCGTTCCGAAACAAACAATCGTTACAACTTTCAACAATGGATCTC
TTGGCTCTGGCATCGATGAAGAACGCAGCGAAATGCGATAAGTAGTGTGAATTGCAGAAT
TCAGTGAATCATCGAATCTTTGAACGCACATTGCGCCCCTTGGTATTCCGGGGGGCATG-
CCTGTTCGAGCGTCATCTACACCCTCAAGCTCTGCTTGGTGTTGGGCGTCTGTCCC----
---GCCT-CAGCGCGCGGACTCGCCCCAAATCCATTGGC-AGCGGTCCTTGCCTCCT--C
TCGCGCAGCA----CATTGCGCTTCTCGAGGGG----------------CTCCGG---CC
CGCGTCCAACAAG--------A---AAACATTACCGTCTTGACCT---------------
--------------------
>AIMS_BRL_200
GGTTTCCGTAGGTGAACCTGCGGAAGGATCATTACATGAAATGGGGCTTGCTCCATTTAG
GAGGGGCTG---------------------------------------------------
AA--C--G----C----------CAG----------------------CTTT--TTGCTT
CA-GCA-AG----TA-GGCCCTCTTACCATCCTTGTCTTTTGA----GTAC--C--CATG
TTTCCTCGGT-GGGCTAGCCC-ACCAGCTGGACATTACCATAACTCTT-------TTAAT
TTTCAATCAGCGTC----AGTAAATAATGAAAATAATTACAACTTTCAACAACGGATCTC
TTGGTTCTGGCATCGATGAAGAACGCAGCGAAATGCGATAAGTAGTGTGAATTGCAGAAT
TCAGTGAATCATCGAATCTTTGAACGCACATTGCGCCCCTTGGTATTCCATGGGGCATG-
CCTGTTCGAGCGTCATTTGTAACTTCAAGCTTTGCTTGGTGTTGGGTGCTTGTCT-----
---CAT-------TGTTGACTCGCCTTAAATGAATTGGC-AGCCCATAATTTGG-CT--T
GGAAATGCAG--CACAATTTGCAATTCCAGCTT------------------ATATTACAG
G----CAACCAGA--------A---AGAAACATCACGCTTGACCTCGGATCAGGTAGGGA
TACCCGCTGAACTTAAGCAT
>AIMS_BRL_176
GGTTTCCGTAGGTGAACCTGCGGAAGGATCATTACATGAAATGGGGCTTGCTCCATTTAG
GAGGGGCTG---------------------------------------------------
AA--C--G----C----------CAG----------------------CTTT--TTGCTT
CA-GCA-AG----TA-GGCCCTCTTACCATCCTTGTCTTTTGA----GTAC--C--CATG
TTTCCTCGGT-GGGCTAGCCC-ACCAGCTGGACATTACCATAACTCTT-------TTAAT
TTTCAATCAGCGTC----AGTAAATAATGAAAATAATTACAACTTTCAACAACGGATCTC
TTGGTTCTGGCATCGATGAAGAACGCAGCGAAATGCGATAAGTAGTGTGAATTGCAGAAT
TCAGTGAATCATCGAATCTTTGAACGCACATTGCGCCCCTTGGTATTCCATGGGGCATG-
CCTGTTCGAGCGTCATTTGTAACTTCAAGCTTTGCTTGGTGTTGGGTGCTTGTCT-----
---CAT-------TGTTGACTCGCCTTAAATGAATTGGC-AGCCCATAATTTGG-CT--T
GGAAATGCAG--CACAATTTGCAATTCCAGCTT------------------ATATTACAG
G----CAACCAGA--------A---AGAAACATCACGCTTGACCTCGGATCAGGTAGGGA
TACCCGCTGAACTTAAGCAT
>AIMS_BRL_184
GGTTTCCGTAGGTGAACCTGCGGAAGGATCATTACATGAAATGGGGCTTGCTCCATTTAG
GAGGGGCTG---------------------------------------------------
AA--C--G----C----------CAG----------------------CTTT--TTGCTT
CA-GCA-AG----TA-GGCCCTCTTACCATCCTTGTCTTTTGA----GTAC--C--CATG
TTTCCTCGGT-GGGCTAGCCC-ACCAGCTGGACATTACCATAACTCTT-------TTAAT
TTTCAATCAGCGTC----AGTAAATAATGAAAATAATTACAACTTTCAACAACGGATCTC
TTGGTTCTGGCATCGATGAAGAACGCAGCGAAATGCGATAAGTAGTGTGAATTGCAGAAT
TCAGTGAATCATCGAATCTTTGAACGCACATTGCGCCCCTTGGTATTCCATGGGGCATG-
CCTGTTCGAGCGTCATTTGTAACTTCAAGCTTTGCTTGGTGTTGGGTGCTTGTCT-----
---CAT-------TGTTGACTCGCCTTAAATGAATTGGC-AGCCCATAATTTGG-CT--T
GGAAATGCAG--CACAATTTGCAATTCCAGCTT------------------ATATTACAG
G----CAACCAGA--------A---AGAAACATCACGCTTGACCTCGGATCAGGTAGGGA
TACCCGCTGAACTTAAGCAT
>AIMS_BRL_171
GGTTTCCGTAGGTGAACCTGCGGAAGGATCATTACATGAAATGGGGCTTGCTCCATTTAG
GAGGGGCTG---------------------------------------------------
AA--C--G----C----------CAG----------------------CTTT--TTGCTT
CA-GCA-AG----TA-GGCCCTCTTACCATCCTTGTCTTTTGA----GTAC--C--CATG
TTTCCTCGGT-GGGCTAGCCC-ACCAGCTGGACATTACCATAACTCTT-------TTAAT
TTTCAATCAGCGTC----AGTAAATAATGAAAATAATTACAACTTTCAACAACGGATCTC
TTGGTTCTGGCATCGATGAAGAACGCAGCGAAATGCGATAAGTAGTGTGAATTGCAGAAT
TCAGTGAATCATCGAATCTTTGAACGCACATTGCGCCCCTTGGTATTCCATGGGGCATG-
CCTGTTCGAGCGTCATTTGTAACTTCAAGCTTTGCTTGGTGTTGGGTGCTTGTCT-----
---CAT-------TGTTGACTCGCCTTAAATGAATTGGC-AGCCCATAATTTGG-CT--T
GGAAATGCAG--CACAATTTGCAATTCCAGCTT------------------ATATTACAG
G----CAACCAGA--------A---AGAAACATCACGCTTGACCTCGGATCAGGTAGGGA
TACCCGCTGAACTTAAGCAT
>AIMS_BRL_183
GGTTTCCGTAGGTGAACCTGCGGAAGGATCATTACATGAAATGGGGCTTGCTCCATTTAG
GAGGGGCTG---------------------------------------------------
AA--C--G----C----------CAG----------------------CTTT--TTGCTT
CA-GCA-AG----TA-GGCCCTCTTACCATCCTTGTCTTTTGA----GTAC--C--CATG
TTTCCTCGGT-GGGCTAGCCC-ACCAGCTGGACATTACCATAACTCTT-------TTAAT
TTTCAATCAGCGTC----AGTAAATAATGAAAATAATTACAACTTTCAACAACGGATCTC
TTGGTTCTGGCATCGATGAAGAACGCAGCGAAATGCGATAAGTAGTGTGAATTGCAGAAT
TCAGTGAATCATCGAATCTTTGAACGCACATTGCGCCCCTTGGTATTCCATGGGGCATG-
CCTGTTCGAGCGTCATTTGTAACTTCAAGCTTTGCTTGGTGTTGGGTGCTTGTCT-----
---CAT-------TGTTGACTCGCCTTAAATGAATTGGC-AGCCCATAATTTGG-CT--T
GGAAATGCAG--CACAATTTGCAATTCCAGCTT------------------ATATTACAG
G----CAACCAGA--------A---AGAAACATCACGCTTGACCTCGGATCAGGTAGGGA
TACCCGCTGAACTTAAGCAT
>AIMS_BRL_204
GGTTTCCGTAGGTGAACCTGCGGAAGGATCATTACATGAAATGGGGCTTGCTCCATTTAG
GAGGGGCTG---------------------------------------------------
AA--A--A----A----------AAG----------------------CTTT--TTGCTT
CA-GCA-AG----TA-GGCCCTCTTACCATCCTTGTCTTTTGA----GTAC--C--CATG
TTTCCTCGGT-GGGCTAGCCC-ACCAGCTGGACATTACCATAACTCTT-------TTAAT
TTTCAATCAGCGTC----AGTAAATAATGAAAATAATTACAACTTTCAACAACGGATCTC
TTGGTTCTGGCATCGATGAAGAACGCAGCGAAATGCGATAAGTAGTGTGAATTGCAGAAT
TCAGTGAATCATCGAATCTTTGAACGCACATTGCGCCCCTTGGTATTCCATGGGGCATG-
CCTGTTCGAGCGTCATTTGTAACTTCAAGCTTTGCTTGGTGTTGGGTGCTTGTCT-----
---CAT-------TGTTGACTCGCCTTAAATGAATTGGC-AGCCCATAATTTGG-CT--T
GGAAATGCAG--CACAATTTGCAATTCCAGCTT------------------ATATTACAG
G----CAACCAGA--------A---AGAAACATCACGCTTGACGTCGGATCACGTAGGGA
TACCCGCTAAACTTAAGCAT
>AIMS_BRL_236
GGTCTCCGTAGGTGAACCTGCGGAGGGATCATTACACAAATATGAAGGCGGGCTGGAACC
TCTCGG------------------------------------------------------
---------------------------------------------------------GGT
TA-CAG-CC----TT-GCTGAATTATCCACCCTTGTCTTTTGC----GTACT-T--CTTG
TTTCCTTGGT-GGGTTCGCCC-ACCACTAGGACAAACATTAAC--------CTTTTGTAA
TTGCAATCAGCGTC------AGTAACAAATTAATAATTACAACTTTCAACAACGGATCTC
TTGGTTCTGGCATCGATGAAGAACGCAGCGAAATGCGATAAGTAGTGTGAATTGCAGAAT
TCAGTGAATCATCGAATCTTTGAACGCACATTGCGCCCTTTGGTATTCCAAAGGGCATG-
CCTGTTCGAGCGTCATTTGTACCCTCAAGCTTTGCTTGGTGTTGGGCGTCTTGTCTCTAG
CTTTGC-------TGGAGACTCGCCTTAAAGTAATTGGC-AGCCGGCCTACTGG-TT--T
CGGAGCGCAG--CACAAGTCGCACTCTCTATCAG----C------------AAAGGTCTA
GCATCCATTAAGC--------C---TTTT-TTCAACTTTTGACCTCGGATCAGGTAGGGA
TACCCGCTGAACTTAAGCAT
>AIMS_BRL_53
GGTCTCCGTAGGTGAACCTGCGGAGGGATCATTACACAAATATGAAGGCGGGCTGGAACC
TCTCGG------------------------------------------------------
---------------------------------------------------------GGT
TA-CAG-CC----TT-GCTGAATTATTCACCCTTGTCTTTTGC----GTACT-T--CTTG
TTTCCTTGGT-GGGTTCGCCC-ACCACTAGGACAAACATAAAC--------CTTTTGTAA
TTGCAATCAGCGTC------AGTAACAAATTAATAATTACAACTTTCAACAACGGATCTC
TTGGTTCTGGCATCGATGAAGAACGCAGCGAAATGCGATAAGTAGTGTGAATTGCAGAAT
TCAGTGAATCATCGAATCTTTGAACGCACATTGCGCCCTTTGGTATTCCAAAGGGCATG-
CCTGTTCGAGCGTCATTTGTACCCTCAAGCTTTGCTTGGTGTTGGGCGTCTTGTCTCTAG
CTTTGC-------TGGAGACTCGCCTTAAAGTAATTGGC-AGCCGGCCTACTGG-TT--T
CGGAGCGCAG--CACAAGTCGCACTCTCTATCAG----C------------AAAGGTCTA
GCATCCATTAAGC--------C---TTTT-TTCAACTTTTGACCTCGGATCAGGTAGGGA
TACCCGCTGAACTTAAGCAT
>AIMS_BRL_74
GGTCTCCGTAGGTGAACCTGCGGAGGGATCATTACACAAATATGAAGGCGGGCTGGAATC
TCTCGG------------------------------------------------------
---------------------------------------------------------GGT
TA-CAG-CC----TT-GCTGAATTATTCACCCTTGTCTTTTGC----GTACT-T--CTTG
TTTCCTTGGT-GGGTTCGCCC-ACCACTAGGACAAACATAAAC--------CTTTTGTAA
TTGCAATCAGCGTC------AGTAACAAATTAATAATTACAACTTTCAACAACGGATCTC
TTGGTTCTGGCATCGATGAAGAACGCAGCGAAATGCGATAAGTAGTGTGAATTGCAGAAT
TCAGTGAATCATCGAATCTTTGAACGCACATTGCGCCCTTTGGTATTCCAAAGGGCATG-
CCTGTTCGAGCGTCATTTGTACCCTCAAGCTTTGCTTGGTGTTGGGCGTCTTGTCTCTAG
CTTTGC-------TGGAGACTCGCCTTAAAGTAATTGGC-AGCCGGCCTACTGG-TT--T
CGGAGCGCAG--CACAAGTCGCACTCTCTATCAG----C------------AAAGGTCTA
GCATCCATTAAGC--------C---TTTT-TTCAACTTTTGACCTCGGATCAGGTAGGGA
TACCCGCTGAACTTAAGCAT
>AIMS_BRL_82
GGTCTCGTTAGGTGAACCTGCGGAGGGATCATTACACAAATATGAAGGCGGGCTGGAACC
TCTCGG------------------------------------------------------
---------------------------------------------------------GGT
TA-CAG-CC----TT-GCTGAATTATTCACCCTTGTCTTTTGC----GTACT-T--CTTG
TTTCCTTGGT-GGGTTCGCCC-ACCACTAGGACAAACATAAAC--------CTTTTGTAA
TTGCAATCAGCGTC------AGTAACAAATTAATAATTACAACTTTCAACAACGGATCTC
TTGGTTCTGGCATCGATGAAGAACGCAGCGAAATGCGATAAGTAGTGTGAATTGCAGAAT
TCAGTGAATCATCGAATCTTTGAACGCACATTGCGCCCTTTGGTATTCCAAAGGGCATG-
CCTGTTCGAGCGTCATTTGTACCCTCAAGCTTTGCTTGGTGTTGGGCGTCTTGTCTCTAG
CTTTGC-------TGGAGACTCGCCTTAAAGTAATTGGC-AGCCGGCCTACTGG-TT--T
CGGAGCGCAG--CACAAGTCGCACTCTCTATCAG----C------------AAAGGTCTA
GCATCCATTAAGC--------C---TTTTTTTCAACTTTTGACCTCGGATCAGGTAGGGA
TACCCGCTGAACTTAAGCAT
>AIMS_BRL_87
GGTCTCCGTAGGTGAACCTGCGGAGGGATCATTACACAAATATGAAGGCGGGCTGGAACC
TCTCGG------------------------------------------------------
---------------------------------------------------------GGT
TA-CAG-CC----TT-GCTGAATTATTCACCCTTGTCTTTTGC----GTACT-T--CTTG
TTTCCTTGGT-GGGTTCGCCC-ACCACTAGGACAAACATAAAC--------CTTTTGTAA
TTGCAATCAGCGTC------AGTAACAAATTAATAATTACAACTTTCAACAACGGATCTC
TTGGTTCTGGCATCGATGAAGAACGCAGCGAAATGCGATAAGTAGTGTGAATTGCAGAAT
TCAGTGAATCATCGAATCTTTGAACGCACATTGCGCCCTTTGGTATTCCAAAGGGCATG-
CCTGTTCGAGCGTCATTTGTACCCTCAAGCTTTGCTTGGTGTTGGGCGTCTTGTCTCTAG
CTTTGC-------TGGAGACTCGCCTTAAAGTAATTGGC-AGCCGGCCTACTGG-TT--T
CGGAGCGCAG--CACAAGTCGCACTCTCTATCAG----C------------AAAGGTCTA
GCATCCATTAAGC--------C---TTTTTTTCAACTTTTGACCTCGGATCAGGTAGGGA
TACCCGCTGAACTTAAGCAT
>AIMS_BRL_130
GGTCTCCGTAGGTGAACCTGCGGAGGGATCATTACACAAATATGAAGGCGGGCTGGAACC
TCTCGG------------------------------------------------------
---------------------------------------------------------GGT
TA-CAG-CC----TT-GCTGAATTATTCACCCTTGTCTTTTGC----GTACT-T--CTTG
TTTCCTTGGT-GGGTTCGCCC-ACCACTAGGACAAACATAAAC--------CTTTTGTAA
TTGCAATCAGCGTC------AGTAACAAATTAATAATTACAACTTTCAACAACGGATCTC
TTGGTTCTGGCATCGATGAAGAACGCAGCGAAATGCGATAAGTAGTGTGAATTGCAGAAT
TCAGTGAATCATCGAATCTTTGAACGCACATTGCGCCCTTTGGTATTCCAAAGGGCATG-
CCTGTTCGAGCGTCATTTGTACCCTCAAGCTTTGCTTGGTGTTGGGCGTCTTGTCTCTAG
CTTTGC-------TGGAGACTCGCCTTAAAGTAATTGGC-AGCCGGCCTACTGG-TT--T
CGGAGCGCAG--CACAAGTCGCACTCTCTATCAG----C------------AAAGGTCTA
GCATCCATTAAGC--------C---TTTTTTTCAACTTTTGACCTCGGATCAGGTAGGGA
TACCCGCTGAACTTAAGCAT
>AIMS_BRL_14
GGTCTCCGTAGGTGAACCTGCGGAGGGATCATTACACAAATATGAAGGCGGGCTGGAACC
TCTCGG------------------------------------------------------
---------------------------------------------------------GGT
TA-CAG-CC----TT-GCTGAATTATTCACCCTTGTCTTTTGC----GTACT-T--CTTG
TTTCCTTGGT-GGGTTCGCCC-ACCACTAGGACAAACATAAAC--------CTTTTGTAA
TTGCAATCAGCGTC------AGTAACAAATTAATAATTACAACTTTCAACAACGGATCTC
TTGGTTCTGGCATCGATGAAGAACGCAGCGAAATGCGATAAGTAGTGTGAATTGCAGAAT
TCAGTGAATCATCGAATCTTTGAACGCACATTGCGCCCTTTGGTATTCCAAAGGGCATG-
CCTGTTCGAGCGTCATTTGTACCCTCAAGCTTTGCTTGGTGTTGGGCGTCTTGTCTCTAG
CTTTGC-------TGGAGACTCGCCTTAAAGTAATTGGC-AGCCGGCCTACTGG-TT--T
CGGAGCGCAG--CACAAGTCGCACTCTCTATCAG----C------------AAAGGTCTA
GCATCCATTAAGC--------C---TTTTTTTCAACTTTTGACCTCGGATCAGGTAGGGA
TACCCGCTGAACTTAAGCAT
>AIMS_BRL_108
----------GGTGAACCTGCGGAAGGATCATTACCAATATGAAAGCGGGTGGGGAGCCA
CAGAAGTCG---------------------------------------------------
GG--G--CCCTCG----------TGG----------------------CTCT--ACTTCT
GC-CCC-AT----CT-GTCTGAATATTCACCCATGTCTTTTGC----GTACC-C--ATTG
TTTCCTTGGC-GGGCTTGCCC-GCCAACAGGACATTG-TTAAACCTTT-------TGTAA
TTGCAGTCAGCGTC------AGAAATAACTTAATAGTTACAACTTTCAACAACGGATCTC
TTGGTTCTGGCATCGATGAAGAACGCAGCGAAATGCGATAAGTAGTGTGAATTGCAGAAT
TCAGTGAATCATCGAATCTTTGAACGCACATTGCGCCCCTTGGTATTCCATGGGGCATG-
CCTGTTCGAGCGTCATTTGTACCCTCAAGCTCTGCTTGGTGTTGGGTGTT--TGT----C
TCTTCC-------GGGAGACTCGCCTCAAAACAATTGGC-AGCCGGCATATTGG-TA--T
CGGAGCGCAG--CACAAGTCGCGCTTCTGTCCA------------------TATTTGTTG
GCATCCAGCAAGA--------C---CAT-TTTTCACTCTTGACCTCGGATCAGGTAGGGA
TACCCGCTGAACTTAAGCAT
>AIMS_BRL_160
GGTTTCCGTAGGTGAACCTGCGGAAGGATCATTACACAATTTCTTTTTTCCTTGTTCATC
TTTGAA------------------------------------CAGGGAAAA-------GA
AT------------------------------------TG-----GATTCACCCAGTCTA
TT-GAGACGATTCCT--GGGTTAACAAAGAATGG-------------ACCA-----TTTA
TTAAAACATT-GAATT-GTCA-A-AAAAAAATACCAATTGATTTTATTGAAAAAGAAAGA
AAAGACCTTTTAATCGAGGTTCACGTATTTCTTTTTAAACAACTTTAGGCAATGGATCTC
TTGGCTCTCGCATCGATGAAAAGCGTATCAAATTGCGATAATTAATGCGATCTGCATTC-
--TGCGAATCATCGAGTTCTTGAACGCACCTCGCACCCTTTGGCTTGTCCTTGGGGTATG
CTTGTTTCACTACAACTACCAACCCACAAATGTCATTTCTTGATAAAAGAATTGACCATT
GTGATTGGGATGTGAAAGGTTTGAACTGG-ACGGTTTGA-ACCTTTCATCCTGAAAA--T
GAATCCATCGGATTCATTTCATGGATTGGTTTTGTTTCCTTTGCATTAATTTTCTTGATT
GAAAAGCATAGGGGATTTGGCCAATTTACACATCAGACTCGTTGTCTGAATCAGGTAGGA
TCCCCGCTGAACTTAAGCAT
>AIMS_BRL_168
GGTTTCCGTAGGTGAACCTGCGGAAGGATCATTCACAATTTCTTTTTTCCTTGTTCAATC
TTTGAA------------------------------------CAGGGAAAA-------GA
AT------------------------------------TG-----GATTCACCCAGTCTA
TT-GAGACGATTCCT--GGGTTAACAAAGAATGG-------------ACCA-----TTTA
TTAAAACATT-GAATT-GTCA-A-AAAAAAATACCAATTGATTTTATTGAAAAAGAAAGA
AAAGACCTTTTAATCGAGGTTCACGTATTTCTTTTTAAACAACTTTAGGCAATGGATCTC
TTGGCTCTCGCAACGATGAAGAGCGTATCAAATTGCGATAATTAATGCGATCTGCATTC-
--TGCGAATCATCGAGTTCTTGAACGCACCTCGCACCCTTTGGCTTGTCCTTGGGGTATG
CTTGTTTCACTACAACTACCAACCCACAAATGTCATTTCTTGATAAAAGAATTGACCATT
GTGATTGGGATGTGAAAGGTTTGAACTGG-ACGGTTTGA-ACCTTTCATCCTGAAAA--T
GAATCCATCGGATTCATTTCATGAATTGGTTTTGTTTCCTTTGCATTAATTTTCTTGATT
GAAAAGCATAGGGGATTTGGCCAATTTAAACATCAAACTCGTTGTCTGAATCAGATAGGA
TCCCCGCTGAACTTAAGCAT
>AIMS_BRL_172
GGTTTCCGTTAGTGAACCTGCGGAAGGATCATTACCAATATGAAAGCGGATGGGGAATCA
CAGGAACAT---------------------------------------------------
GG--G--CTCCGG----------CTT----------------------GCGT--TTTCTG
CC-CCA-TC----TT-GCTGAATTATTCACCCATGTCTTTTGC----GTACT-A--TTTG
TTTCCTTGGT-GGGCTTGCCT-GCCAATAGGACAAAA-TTAAACCTTT-------TGTAA
TTGCAATCAGCGTC------AGAAA-ACTTTAATAGTTACAACTTTCAACAACGGATCTC
TTGGTTCTGGCATCGATGAAGAACGCAGCGAAATGCGATAAGTAGTGTGAATTGCAGAAT
TCAGTGAATCATCGAATCTTTGAACGCACATTGCGCCCCTTGGTATTCCATGGGGCATG-
CCTGTTCGAGCGTCATTTGTACCCTCAAGCTTTGCTTGGTGTTGGGCGTCTTGTC----C
TCTTCT-------GGAGGACTCGCCTTAAAACAATTGGC-AGCCGGCATATTGG-TA--T
CGGAGCGCAG--CACAAGTCGCACTCCTTTCCA------------------TGAATGTTG
GCGTCCATCAAGA--------C---TATTTTTTCACTCTTGACCTCGGATCAGGTAGGGA
TACCCGCTGAACTTAAGCAT
>AIMS_BRL_11
GGTTTCCGTAGGTGAACCTGCGGAAGGATCATTA--------------------------
------------------------------------------------------------
------------C----------CTA----------------------GAGT---TGTAG
GC---T-TT----GC-CTGCTATCTCTTACCCATGTCTTTTGA----GTACC-T--TACG
TTTCCTCGGT-GGGTTCGCCC-ACCGATTGGACAAAT-TTAAACCCTT-------TGCAG
TTGAAATCAGCGTC----TGAAA--AAACTTAATAGTTACAACTTTCAACAACGGATCTC
TTGGTTCTGGCATCGATGAAGAACGCAGCGAAATGCGATAAGTAGTGTGAATTGCAGAAT
TCAGTGAATCATCGAATCTTTGAACGCACATTGCGCCCCTTGGTATTCCATGGGGCATG-
CCTGTTCGAGCGTCATTTGTACCTTCAAGCTCTGCTTGGTGTTGGGTGT-TTGTCTCCT-
--------------GTAGACTCGCCTTAAAACAATTGGC-AGCCGGCGTATTGA-TT--T
CGGAGCGCAG--TACATCTCGCGCTTTGCACTC------------------ATAACGACG
ACATCCAA-AAGT--------A---CATTTTTACACTCTTGACCTCGGATCAGGTAGGGA
TACCCGCTGAACTTAAGCAT
>AIMS_BRL_121
----------GGTGAACCTGCGGAAGGATCATTA--------------------------
------------------------------------------------------------
------------C----------CTA----------------------GAGT---TGTAG
GC---T-TT----GC-CTGCTATCTCTTACCCATGTCTTTTGA----GTACC-T--TACG
TTTCCTCGGT-GGGTTCGCCC-ACCGATTGGACAAAT-TTAAACCCTT-------TGCAG
TTGAAATCAGCGTC----TGAAA--AAACTTAATAGTTACAACTTTCAACAACGGATCTC
TTGGTTCTGGCATCGATGAAGAACGCAGCGAAATGCGATAAGTAGTGTGAATTGCAGAAT
TCAGTGAATCATCGAATCTTTGAACGCACATTGCGCCCCTTGGTATTCCATGGGGCATG-
CCTGTTCGAGCGTCATTTGTACCTTCAAGCTCTGCTTGGTGTTGGGTGT-TTGTCTCCT-
--------------GTAGACTCGCCTTAAAACAATTGGC-AGCCGGCGTATTGA-TT--T
CGGAGCGCAG--TACATCTCGCGCTTTGCACTC------------------ATAACGACG
ACATCCAA-AAGT--------A---CATTTGTACACTCTTGACCTCGGATCACGTAGGGA
TACCCGCTGAACTTAAGCAT
>AIMS_BRL_101
----------GGTGAACCTGCGGAAGGATCATTA--------------------------
------------------------------------------------------------
------------C----------CTA----------------------GAGT--TTGTAG
GC---T-TT----GC-CTGCTATCTCTTACCCATGTCTTTTGA----GTACC-T--T-CG
TTTCCTCGGC-GGGTCCGCCC-GCCGATCGGACAACC-ATAAACCATT-------TGCAG
TTGCAATCAGCGTC----TGAGAAAAACTTTAATAGTTACAACTTTCAACAACGGATCTC
TTGGTTCTGGCATCGATGAAGAACGCAGCGAAATGCGATAAGTAGTGTGAATTGCAGAAT
TCAGTGAATCATCGAATCTTTGAACGCACATTGCGCCCCTTGGTATTCCATGGGGCATG-
CCTGTTCGAGCGTCATTTGTACCTTCAAGCTCTGCTTGGTGTTGGGTGT-TTGTCTCGCC
TCTGCG-------CGTAGACTCGCCTCACAACAATTGGC-AGCCGGCGTATTGA-TT--T
CGGAGCGCAG--TACATCTCGCGCTTTGCACTC------------------ATAACGACG
ACATCCAA-AAGT--------A---CATCTTTACACTCTTGACCTCGGATCAGGTAGGGA
TACCCGCTGAACTTAAGCAT
>AIMS_BRL_154
GGTTTCCGTAGGTGAACCTGCGGAAGGATCATTA--------------------------
------------------------------------------------------------
------------C----------CTA----------------------GAGT--TTGTAG
GC---T-TT----GC-CTGCTATCTCTTACCCATGTCTTTTGA----GTACC-T--T-CG
TTTCCTCGGC-GGGTCCGCCC-GCCGATTGGACAACC-ATAAACCATT-------TGCAG
TTGCAATCAGCGTC----TGAAAA-AACTATAATAGTTACAACTTTCAACAACGGATCTC
TTGGTTCTGGCATCGATGAAGAACGCAGCGAAATGCGATAAGTAGTGTGAATTGCAGAAT
TCAGTGAATCATCGAATCTTTGAACGCACATTGCGCCCCTTGGTATTCCATGGGGCATG-
CCTGTTCGAGCGTCATTTGTACCTTCAAGCTCTGCTTGGTGTTGGGTGT-TTGTCTCGCC
TCTGCG-------CGTAGACTCGCCTCAAAACAATTGGC-AGCCGGCGTATTGA-TT--T
CGGAGCGCAG--TACATCTCGCGCTTTGCACTC------------------ATAACGACG
ACATCCAA-AAGT--------A---CATTTTTACACTCTTGACCTCGGATCAGGTAGGGA
TACCCGCTGAACTTAAGCAT
>AIMS_BRL_75
----------GGTGAACCTGCGGAGGGATCATTA--------------------------
------------------------------------------------------------
------------C----------CTA----------------------GTAG--TTTGTA
GA-CTT-CG----GT-CTGCTACCTCTTACCCATGTCTTTTGA----GTACC-T--TCG-
TTTCCTCGGT-GGGTCCGCCC-GCCGACTGGACAACATTCAAACCCTT-------TGCAG
TTGCAATCAGCGTC----TGAA-AAAAACATAATAGTTACAACTTTCAACAACGGATCTC
TTGGTTCTGGCATCGATGAAGAACGCAGCGAAATGCGATAAGTAGTGTGAATTGCAGAAT
TCAGTGAATCATCGAATCTTTGAACGCACATTGCGCCCCTTGGTATTCCATGGGGCATG-
CCTGTTCGAGCGTCATTTGTACCTTCAAGCTCTGCTTGGTGTTGGGTGTTTTGTCTCGCC
TCTGCG-------TGTAGACTCGCCTTAAAACAATTGGC-AGCCGGCGTATTGA-TT--T
CGGAGCGCAG--TACATCTCGCGCTTTGCACTC------------------ATAACGACG
ACGTCCAA-AAGT--------A---CAATTTTACACTCTTGACCTCGGATCAGGTAGGGA
TACCCGCTGAACTTAAGCAT
>AIMS_BRL_33
GGTTTCCGTAGGTGAACCTGCGGAAGGATCATTA--------------------------
------------------------------------------------------------
------------C-----------CT----------------------AGAG--TTTGTA
GA-CTT-CG----GT-CTGCTACCTCTTACCCATGTCTTTTGA----GTACC-T--TG--
TTTCCTCGGC-GGGTCCGCCC-GCCGATTGGACAACATTCAAACCCTT-------TGCAG
TTGCAATCAGCGTC----TGAA-A-AAACATAATAGTTACAACTTTCAACAACGGATCTC
TTGGTTCTGGCATCGATGAAGAACGCAGCGAAATGCGATAAGTAGTGTGAATTGCAGAAT
TCAGTGAATCATCGAATCTTTGAACGCACATTGCGCCCCTTGGTATTCCATGGGGCATG-
CCTGTTCGAGCGTCATTTGTACCTTCAAGCTCTGCTTGGTGTTGGGTGTTTTGTCTCGCC
TCTGCG-------TGTAGACTCGCCTTAAAACAATTGGC-AGCCGGCGTATTGA-TT--T
CGGAGCGCAG--TACATCTCGCGCTTTGCACTC------------------ATAACGGCG
ACGTCCAA-AAGT--------A---CATTTTTACACTCTTGACCTCGGATCAGGTAGGGA
TACCCGCTGAACTTAAGCAT
>AIMS_BRL_2
GGTCTCCGTAGGTGAACCTGCGGAGGGATCATTACACAACAAAAATATGAGGGTGTGGTT
TGCTGGC-----------------------------------------------------
-------AA------------------------------------------------CAG
CG-TCC-GC----CC-CAAGTATTTTTCACCCATGTCTTTTGC----GCACT-T--TTTG
TTTCCTGGGC-GAGTTCGCTC-GCCACCAGGACCCAACCATAAACCTTT-TTTTATGCAG
TTGCAATCAGCGTCAGTATAATAAT---TCAATTTATTAAAACTTTCAACAACGGATCTC
TTGGTTCTGGCATCGATGAAGAACGCAGCGAAATGCGATACGTAGTGTGAATTGCAGAAT
TCAGTGAATCATCGAATCTTTGAACGCACATTGCGCCCTTTGGTATTCCAAAGGGCATG-
CCTGTTCGAGCGTCATTTGTACCCTCAAGCTTTGCTTGGTGTTGGGCGTCTTTTTGTCTC
TCCCCTT-GTTGGGGGAGACTCGCCTTAAAACGATTGGC-AGCCGACCTACTGGTTT--T
CGGAGCGCAG--CACAAATTTGCGCCTTCCAATC----CACGGGGCGGCATCCAGCAAGC
CTTTGTTTTCTAT--------A---ACAAATCCACATTTTGACCTCGGATCAGGTAGGGA
TACCCGCTGAACTTAAGCAT
>AIMS_BRL_3
GGTCTCCGTAGGTGAACCTGCGGAGGGATCATTACACAACAAAAATATGAGGGTGTGGTT
TGCTGGC-----------------------------------------------------
-------AA------------------------------------------------CAG
CG-TCC-GC----CC-CAAGTATTTTTCACCCATGTCTTTTGC----GCACT-T--TTTG
TTTCCTGGGC-GAGTTCGCTC-GCCACCAGGACCCAACCATAAACCTTT-TTTTATGCAG
TTGCAATCAGCGTCAGTATAATAAT---TCAATTTATTAAAACTTTCAACAACGGATCTC
TTGGTTCTGGCATCGATGAAGAACGCAGCGAAATGCGATACGTAGTGTGAATTGCAGAAT
TCAGTGAATCATCGAATCTTTGAACGCACATTGCGCCCTTTGGTATTCCAAAGGGCATG-
CCTGTTCGAGCGTCATTTGTACCCTCAAGCTTTGCTTGGTGTTGGGCGTCTTTTTGTCTC
TCCCCTT-GTTGGGGGAGACTCGCCTTAAAACGATTGGC-AGCCGACCTACTGGTTT--T
CGGAGCGCAG--CACAAATTTGCGCCTTCCAATC----CACGGGGCGGCATCCAGCAAGC
CTTTGTTTTCTAT--------A---ACAAATCCACATTTTGACCTCGGATCAGGTAGGGA
TACCCGCTGAACTTAAGCAT
>AIMS_BRL_16
GGTCTCCGTAGGTGAACCTGCGGAGGGATCATTACACAACAAAAATATGAGGGTGTGGTT
TGCTGGC-----------------------------------------------------
-------AA------------------------------------------------CAG
CG-TCC-GC----CC-CAAGTATTTTTCACCCATGTCTTTTGC----GCACT-T--TTTG
TTTCCTGGGC-GAGTTCGCTC-GCCACCAGGACCCAACCATAAACCTTT-TTTTATGCAG
TTGCAATCAGCGTCAGTATAATAAT---TCAATTTATTAAAACTTTCAACAACGGATCTC
TTGGTTCTGGCATCGATGAAGAACGCAGCGAAATGCGATACGTAGTGTGAATTGCAGAAT
TCAGTGAATCATCGAATCTTTGAACGCACATTGCGCCCTTTGGTATTCCAAAGGGCATG-
CCTGTTCGAGCGTCATTTGTACCCTCAAGCTTTGCTTGGTGTTGGGCGTCTTTTTGTCTC
TCCCCTT-GTTGGGGGAGACTCGCCTTAAAACGATTGGC-AGCCGACCTACTGGTTT--T
CGGAGCGCAG--CACAAATTTGCGCCTTCCAATC----CACGGGGCGGCATCCAGCAAGC
CTTTGTTTTCTAT--------A---ACAAATCCACATTTTGACCTCGGATCAGGTAGGGA
TACCCGCTGAACTTAAGCAT
>AIMS_BRL_106
GGTCTCCGTAGGTGAACCTGCGGAGGGATCATTACACAACAAAAATATGAGGGTGTGGTT
TGCTGGC-----------------------------------------------------
-------AA------------------------------------------------CAG
CG-TCC-GC----CC-CAAGTGTTTTTCACCCATGTCTTTTGC----GCACT-T--TTTG
TTTCCTGGGC-GAGTTCGCTC-GCCACCAGGACCCAACCATAAACCTTT-TTTTATGCAG
TTGCAATCAGCGTCAGTATAATAAT---TCAATTTATTAAAACTTTCAACAACGGATCTC
TTGGTTCTGGCATCGATGAAGAACGCAGCGAAATGCGATACGTAGTGTGAATTGCAGAAT
TCAGTGAATCATCGAATCTTTGAACGCACATTGCGCCCTTTGGTATTCCAAAGGGCATG-
CCTGTTCGAGCGTCATTTGTACCCTCAAGCTTTGCTTGGTGTTGGGCGTCTTTTTGTCTC
TCCCCTT-GTTGGGGGAGACTCGCCTTAAAACGATTGGC-AGCCGACCTACTGGTTT--T
CGGAGCGCAG--CACAAATTTGCGCCTTCCAATC----CACGGGGCGGCATCCAGCAAGC
CTTTGTTTTCTAT--------A---ACAAATCCACATTTTGACCTCGGATCAGGTAGGGA
TACCCGCTGAACTTAAGCAT
>AIMS_BRL_163
GGTCTCCGTAGGTGAACCTGCGGAGGGATCATTACACAAAAAA-TATGAAGGCTGCACGC
GGCTGTG-----------------------------------------------------
--------CCTCT----------CGG----------------------GGCC--AGCTTA
GC-GGA-GG----CT-GAATTATTTTTCACCCATGTCTTTTGC----GCACT-T--GTTG
TTTCCTGGGC-GGGTTCGCCC-GCCACCAGGACCACACCATAAACCTTTTTTTTATGCAG
TTGCAATCAGCGTCAGTATAACAAATGT-AAATCATTTACAACTTTCAACAACGGATCTC
TTGGTTCTGGCATCGATGAAGAACGCAGCGAAATGCGATACGTAGTGTGAATTGCAGAAT
TCAGTGAATCATCGAATCTTTGAACGCACATTGCGCCCTTTGGTATTCCAAAGGGCATG-
CCTGTTCGAGCGTCATTTGTACCCTCAAGCTTTGCTTGGTGTTGGGCGTTTTTGTCTTTG
GCCTTG--CCCAAA---GACTCGCCTTAAAACGATTGGC-AGCCGGCCTACTG-GTT--T
CGGAGCGCAG--CACATTTTTGCGCTTGCAACCA----GCAAA-AGA-------GGCCAG
CAATCCATCAAGA--------C----TTCTTCTCACTTTTGACCTCGGATCAGGTAGGGA
TACCCGCTGAACTTAAGCAT
>AIMS_BRL_96
GGTCTCCGTAGGTGAACCTGCGGAGGGATCATTACACAAAAAATAT-GAAGGCTGCAACC
------------------------------------------------------------
------------------------GC----------------------CAGT--TTTGGC
GG-GGA-AG----CT-GAATTATTTTTCACCCATGTCTTTTGC----GCACT-T--GTTG
TTTCCTGGGC-GGGTTCGCCC-GCCACCAGGACCACACCATAAACCTTT--TTTATGCAG
TTGCAATCAGCGTCAGTATAACAAATGT-AAATCATTTACAACTTTCAACAACGGATCTC
TTGGTTCTGGCATCGATGAAGAACGCAGCGAAATGCGATACGTAGTGTGAATTGCAGAAT
TCAGTGAATCATCGAATCTTTGAACGCACATTGCGCCCTTTGGTATTCCAAAGGGCATG-
CCTGTTCGAGCGTCATTTGTACCCTCAAGCTTTGCTTGGTGTTGGGCGTTTTGTCTTTGG
CTTTTGC--CCAAA---GACTCGCCTTAAAACGATTGGC-AGCCGGCCTACTG-GTT--T
CGGAGCGCAG--CACATTTTTGCGCTTGCAACTA----GCTAA-AGA-------GGCCAG
CAATCCATCAAGA--------C---CTTCTTCTCACTTTTGACCTCGGATCAGGTAGGGA
TACCCGCTGAACTTAAGCAT
>AIMS_BRL_219
GGTCTCCGTAGGTGAACCTGCGGAGGGATCATTACACAAAAAATAT-GAAGGCTGCAACC
------------------------------------------------------------
------------------------GC----------------------CAGT--TTTGGC
GG-GGA-AG----CT-GAATTATTTTTCACCCATGTCTTTTGC----GCACT-T--GTTG
TTTCCTGGGC-GGGTTCGCCC-GCCACCAGGACCACACCATAAACCTTT--TTTATGCAG
TTGCAATCAGCGTCAGTATAACAAATGT-AAATCATTTACAACTTTCAACAACGGATCTC
TTGGTTCTGGCATCGATGAAGAACGCAGCGAAATGCGATACGTAGTGTGAATTGCAGAAT
TCAGTGAATCATCGAATCTTTGAACGCACATTGCGCCCTTTGGTATTCCAAAGGGCATG-
CCTGTTCGAGCGTCATTTGTACCCTCAAGCTTTGCTTGGTGTTGGGCGTTTTGTCTTTGG
CTTTTGC--CCAAA---GACTCGCCTTAAAACGATTGGC-AGCCGGCCTACTG-GTT--T
CGGAGCGCAG--CACATTTTTGCGCTTGCAACTA----GCTAA-AGA-------GGCCAG
CAATCCATCAAGA--------C---CTTCTTCTCACTTTTGACCTCGGATCAGGTAGGGA
TACCCGCTGAACTTAAGCAT
>AIMS_BRL_235
GGTCTCCGTAGGTGAACCTGCGGAGGGATCATTACACAAAAAATAT-GAAGGCTGCAACC
------------------------------------------------------------
------------------------GC----------------------CAGT--TTTGGC
GG-GGA-AG----CT-GAATTATTTTTCACCCATGTCTTTTGC----GCACT-T--GTTG
TTTCCTGGGC-GGGTTCGCCC-GCCACCAGGACCACACCATAAACCTTT--TTTATGCAG
TTGCAATCAGCGTCAGTATAACAAATGT-AAATCATTTACAACTTTCAACAACGGATCTC
TTGGTTCTGGCATCGATGAAGAACGCAGCGAAATGCGATACGTAGTGTGAATTGCAGAAT
TCAGTGAATCATCGAATCTTTGAACGCACATTGCGCCCTTTGGTATTCCAAAGGGCATG-
CCTGTTCGAGCGTCATTTGTACCCTCAAGCTTTGCTTGGTGTTGGGCGTTTTGTCTTTGG
CTTTTGC--CCAAA---GACTCGCCTTAAAACGATTGGC-AGCCGGCCTACTG-GTT--T
CGGAGCGCAG--CACATTTTTGCGCTTGCAACTA----GCTAA-AGA-------GGCCAG
CAATCCATCAAGA--------C---CTTCTTCTCACTTTTGACCTCGGATCAGGTAGGGA
TACCCGCTGAACTTAAGCAT
>AIMS_BRL_237
GGTCTCCGTAGGTGAACCTGCGGAGGGATCATTACACAAAAAATAT-GAAGGCTGCAACC
------------------------------------------------------------
------------------------GC----------------------CAGT--TTTGGC
GG-GGA-AG----CT-GAATTATTTTTCACCCATGTCTTTTGC----GCACT-T--GTTG
TTTCCTGGGC-GGGTTCGCCC-GCCACCAGGACCACACCATAAACCTTT--TTTATGCAG
TTGCAATCAGCGTCAGTATAACAAATGT-AAATCATTTACAACTTTCAACAACGGATCTC
TTGGTTCTGGCATCGATGAAGAACGCAGCGAAATGCGATACGTAGTGTGAATTGCAGAAT
TCAGTGAATCATCGAATCTTTGAACGCACATTGCGCCCTTTGGTATTCCAAAGGGCATG-
CCTGTTCGAGCGTCATTTGTACCCTCAAGCTTTGCTTGGTGTTGGGCGTTTTGTCTTTGG
CTTTTGC--CCAAA---GACTCGCCTTAAAACGATTGGC-AGCCGGCCTACTG-GTT--T
CGGAGCGCAG--CACATTTTTGCGCTTGCAACTA----GCTAA-AGA-------GGCCAG
CAATCCATCAAGA--------C---CTTCTTCTCACTTTTGACCTCGGATCAGGTAGGGA
TACCCGCTGAACTTAAGCAT
>AIMS_BRL_218
GGTCTCCGTAGGTGAACCTGCGGAGGGATCATTACACAAAAAATAT-GAAGGCTGCAACC
------------------------------------------------------------
------------------------GC----------------------CAGT--TTTGGC
GG-GGA-AG----CT-GAATTATTTTTCACCCATGTCTTTTGC----GCACT-T--GTTG
TTTCCTGGGC-GGGTTCGCCC-GCCACCAGGACCACACCATAAACCTTT--TTTATGCAG
TTGCAATCAGCGTCAGTATAACAAATGT-AAATCATTTACAACTTTCAACAACGGATCTC
TTGGTTCTGGCATCGATGAAGAACGCAGCGAAATGCGATACGTAGTGTGAATTGCAGAAT
TCAGTGAATCATCGAATCTTTGAACGCACATTGCGCCCTTTGGTATTCCAAAGGGCATG-
CCTGTTCGAGCGTCATTTGTACCCTCAAGCTTTGCTTGGTGTTGGGCGTTTTGTCTTTGG
CTTTTGC--CCAAA---GACTCGCCTTAAAACGATTGGC-AGCCGGCCTACTG-GTT--T
CGGAGCGCAG--CACATTTTTGCGCTTGCAACTA----GCTAA-AGA-------GGCCAG
CAATCCATCAAGA--------C---CTTCTTCTCACTTTTGACCTCGGATCAGGTAGGGA
TACCCGCTGAACTTAAGCAT
>AIMS_BRL_205
GGTCTCCGTAGGTGAACCTGCGGAGGGATCATTACACAAAAAATAT-GAAGGCTGCAACC
------------------------------------------------------------
------------------------GC----------------------CAGT--TTTGGC
GG-GGA-AG----CT-GAATTATTTTTCACCCATGTCTTTTGC----GCACT-T--GTTG
TTTCCTGGGC-GGGTTCGCCC-GCCACCAGGACCACACCATAAACCTTT--TTTATGCAG
TTGCAATCAGCGTCAGTATAACAAATGT-AAATCATTTACAACTTTCAACAACGGATCTC
TTGGTTCTGGCATCGATGAAGAACGCAGCGAAATGCGATACGTAGTGTGAATTGCAGAAT
TCAGTGAATCATCGAATCTTTGAACGCACATTGCGCCCTTTGGTATTCCAAAGGGCATG-
CCTGTTCGAGCGTCATTTGTACCCTCAAGCTTTGCTTGGTGTTGGGCGTTTTGTCTTTGG
CTTTTGC--CCAAA---GACTCGCCTTAAAACGATTGGC-AGCCGGCCTACTG-GTT--T
CGGAGCGCAG--CACATTTTTGCGCTTGCAACTA----GCTAA-AGA-------GGCCAG
CAATCCATCAAGA--------C---CTTCTTCTCACTTTTGACCTCGGATCAGGTAGGGA
TACCCGCTGAACTTAAGCAT
>AIMS_BRL_26
GGTCTCCGTAGGTGAACCTGCGGAGGGATCATTACACAAAAAATAT-GAAGGCTGCAACC
------------------------------------------------------------
------------------------GC----------------------CAGT--TTTGGC
GG-GGA-AG----CT-GAATTATTTTTCACCCATGTCTTTTGC----GCACT-T--GTTG
TTTCCTGGGC-GGGTTCGCCC-GCCACCAGGACCACACCATAAACCTTT--TTTATGCAG
TTGCAATCAGCGTCAGTATAACAAATGT-AAATCATTTACAACTTTCAACAACGGATCTC
TTGGTTCTGGCATCGATGAAGAACGCAGCGAAATGCGATACGTAGTGTGAATTGCAGAAT
TCAGTGAATCATCGAATCTTTGAACGCACATTGCGCCCTTTGGTATTCCAAAGGGCATG-
CCTGTTCGAGCGTCATTTGTACCCTCAAGCTTTGCTTGGTGTTGGGCGTTTTGTCTTTGG
CTTTTGC--CCAAA---GACTCGCCTTAAAACGATTGGC-AGCCGGCCTACTG-GTT--T
CGGAGCGCAG--CACATTTTTGCGCTTGCAACTA----GCTAA-AGA-------GGCCAG
CAATCCATCAAGA--------C---CTTCTTCTCACTTTTGACCTCGGATCAGGTAGGGA
TACCCGCTGAACTTAAGCAT
>AIMS_BRL_111
GGTCTCCGTAGGTGAACCTGCGGAGGGATCATTACACAAAAAATAT-GAAGGCTGCAACC
------------------------------------------------------------
------------------------GC----------------------CAGT--TTTGGC
GG-GGA-AG----CT-GAATTATTTTTCACCCATGTCTTTTGC----GCACT-T--GTTG
TTTCCTGGGC-GGGTTCGCCC-GCCACCAGGACCACACCATAAACCTTT--TTTATGCAG
TTGCAATCAGCGTCAGTATAACAAATGT-AAATCATTTACAACTTTCAACAACGGATCTC
TTGGTTCTGGCATCGATGAAGAACGCAGCGAAATGCGATACGTAGTGTGAATTGCAGAAT
TCAGTGAATCATCGAATCTTTGAACGCACATTGCGCCCTTTGGTATTCCAAAGGGCATG-
CCTGTTCGAGCGTCATTTGTACCCTCAAGCTTTGCTTGGTGTTGGGCGTTTTGTCTTTGG
CTTTTGC-CCCAAA---GACTCGCCTTAAAACGATTGGC-AGCCGGCCTACTG-GTT--T
CGGAGCGCAG--CACATTTTTGCGCTTGCAACTA----GCTAA-AGA-------GGCCAG
CAATCCATCAAGA--------C---CTTCTTCTCACTTTTGACCTCGGATCAGGTAGGGA
TACCCGCTGAACTTAAGCAT
>AIMS_BRL_222
GGTCTCCGTAGGTGAACCTGCGGAGGGATCATTACACAAAAAATAT-GAAGGCTGCAACC
------------------------------------------------------------
------------------------GC----------------------CAGT--TTTGGC
GG-GGA-AG----CT-GAATTATTTTTCACCCATGTCTTTTGC----GCACT-T--GTTG
TTTCCTGGGC-GGGTTCGCCC-GCCACCAGGACCACACCATAAACCTTT--TTTATGCAG
TTGCAATCAGCGTCAGTATAACAAATGT-AAATCATTTACAACTTTCAACAACGGATCTC
TTGGTTCTGGCATCGATGAAGAACGCAGCGAAATGCGATACGTAGTGTGAATTGCAGAAT
TCAGTGAATCATCGAATCTTTGAACGCACATTGCGCCCTTTGGTATTCCAAAGGGCATG-
CCTGTTCGAGCGTCATTTGTACCCTCAAGCTTTGCTTGGTGTTGGGCGTTTTGTCTTTGG
CTTTTGC-CCCAAA---GACTCGCCTTAAAACGATTGGC-AGCCGGCCTACTG-GTT--T
CGGAGCGCAG--CACATTTTTGCGCTTGCAACTA----GCTAA-AGA-------GGCCAG
CAATCCATCAAGA--------C---CTTCTTCTCACTTTTGACCTCGGATCAGGTAGGGA
TACCCGCTGAACTTAAGCAT
>AIMS_BRL_180
GGTCTCCGTTAGTGAACCTGCGGAGGGATCATTACACAAAAAATAT-GAAGGCTGCACGC
------------------------------------------------------------
------------------------CA----------------------G------TTTTG
GC-GGA-GG----CT-GAATTATTTTTCACCCATGTCTTTTGC----GCACT-T--GTTG
TTTCCTGGGC-GGGTTCGCCC-GCCACCAGGACCACACCATAAACCTTT--TTTATGCAG
TTGCAATCAGCGTCAGTATAACAAATGT-AAATCATTTACAACTTTCAACAACGGATCTC
TTGGTTCTGGCATCGATGAAGAACGCAGCGAAATGCGATACGTAGTGTGAATTGCAGAAT
TCAGTGAATCATCGAATCTTTGAACGCACATTGCGCCCTTTGGTATTCCAAAGGGCATG-
CCTGTTCGAGCGTCATTTGTACCCTCAAGCTATGCTTGGTGTTGGGCGTTTTGTCTTTGG
CCTG----CCCAAA---GACTCGCCTTAAAACGATTGGC-AGCCGGCCTACTG-GTT--T
CGGAGCGCAG--CACATTTTTGCGCTTGCAACCA----GCAAA-AGA-------GGCCAG
CAATCCATCAAGA--------C----TTCTTCTCACTTTTGACCTCGGATCAGGTAGGGA
TACCCGCTGAACTTAAGCAT
>AIMS_BRL_59
GGTCTCCGTTGGTGAACCTGCGGAGGGATCATTACACAATAACATATGAAGGCTGTACGC
GGCTGTG-----------------------------------------------------
-------CCCTC-------------G----------------------GGCC--AGTTTG
GC-GGA-GG----CT-GGAGTATTTATTACCCTTGTCTTTTGC----GCACT-T--GTTG
TTTCCTGGGC-GGGTCCGCCC-GCCACCAGGACCACATGATAAACCTTTT-TTTATGCAG
TTGCAATCAGCGTCAGTACAACAAATGTAAAATCATTTACAACTTTCAACAACGGATCTC
TTGGTTCTGGCATCGATGAAGAACGCAGCGAAATGCGATACGTAGTGTGAATTGCAGAAT
TCAGTGAATCATCGAATCTTTGAACGCACATTGCGCCCTTTGGTATTCCAAAGGGCATG-
CCTGTTCGAGCGTCATTTGTACCCTCAAGCTTTGCTTGGTGTTGGGCGTTTTTTTGTCTT
TGGTTG--CCAAAG---ACTCGCCTTAAAAGGATTGG-C-AGCCGGCCTACTG-GTT--T
CGCAGCGCAG--CACATTTTTGCGCTTGCAACCA----GCTAA-ACA-------GGGCGG
CACTCCATCAAGA--------C----TCCTTTTCACGTTTGACCTCGGATCAGGTAGGGA
TACCCGCTGAACTTAAGCAT
>AIMS_BRL_107
----------GGTGAACCTGCGGAGGGATCATTACACAATAACATATGAAGGCTGTACGC
GGCTGTG-----------------------------------------------------
-------CCCTC-------------G----------------------GGCC--AGTTTG
GC-GGA-GG----CT-GGAGTATTTATTACCCTTGTCTTTTGC----GCACT-T--GTTG
TTTCCTGGGC-GGGTCCGCCC-GCCACCAGGACCACATGATAAACCTTTT-TTTATGCAG
TTGCAATCAGCGTCAGTACAACAAATGTAAAATCATTTACAACTTTCAACAACGGATCTC
TTGGTTCTGGCATCGATGAAGAACGCAGCGAAATGCGATACGTAGTGTGAATTGCAGAAT
TCAGTGAATCATCGAATCTTTGAACGCACATTGCGCCCTTTGGTATTCCAAAGGGCATG-
CCTGTTCGAGCGTCATTTGTACCCTCAAGCTTTGCTTGGTGTTGGGCGTTTTTTTGTCTT
TGGTTG--CCAAAG---ACTCGCCTTAAAAGGATTGG-C-AGCCGGCCTACTG-GTT--T
CGCAGCGCAG--CACATTTTTGCGCTTGCAACCA----GCTAA-ACA-------GGGCGG
CACTCCATCAAGA--------C----TCCTTTTCACGTTTGACCTCGGATCAGGTAGGGA
TACCCGCTGAACTTAAGCAT
>AIMS_BRL_12
GGTCTCCGTAGGTGAACCTGCGGAGGGATCATTACACAATAACATATGAAGGCTGTACGC
GGCTGTG-----------------------------------------------------
-------CCCTC-------------G----------------------GGCC--AGTTTG
GC-GGA-GG----CT-GGAGTATTTATTACCCTTGTCTTTTGC----GCACT-T--GTTG
TTTCCTGGGC-GGGTCCGCCC-GCCACCAGGACCACATGATAAACCTTTT-TTTATGCAG
TTGCAATCAGCGTCAGTACAACAAATGTAAAATCATTTACAACTTTCAACAACGGATCTC
TTGGTTCTGGCATCGATGAAGAACGCAGCGAAATGCGATACGTAGTGTGAATTGCAGAAT
TCAGTGAATCATCGAATCTTTGAACGCACATTGCGCCCTTTGGTATTCCAAAGGGCATG-
CCTGTTCGAGCGTCATTTGTACCCTCAAGCTTTGCTTGGTGTTGGGCGTTTTTTTGTCTT
TGGTTG--CCAAAG---ACTCGCCTTAAAAGGATTGG-C-AGCCGGCCTACTG-GTT--T
CGCAGCGCAG--CACATTTTTGCGCTTGCAACCA----GCTAA-ACA-------GGGCGG
CACTCCATCAAGA--------C----TCCTTTTCACGTTTGACCTCGGATCAGGTAGGGA
TACCCGCTGAACTTAAGCAT
>AIMS_BRL_100
----------GGTGAACCTGCGGAGGGAT-CATTACCAATAACATATGAAGGCTGTACGC
GGCTGTG-----------------------------------------------------
-------CCCTC-------------G----------------------GGCC--AGTTTG
GC-GGA-GG----CT-GGAGTATTTATTACCCTTGTCTTTTGC----GCACT-T--GTTG
TTTCCTGGGC-GGGTCCGCCC-GCCACCAGGACCACATGATAAACCTTTT-TTTATGCAG
TTGCAATCAGCGTCAGTACAACAAATGTAAAATCATTTACAACTTTCAACAACGGATCTC
TTGGTTCTGGCATCGATGAAGAACGCAGCGAAATGCGATACGTAGTGTGAATTGCAGAAT
TCAGTGAATCATCGAATCTTTGAACGCACATTGCGCCCTTTGGTATTCCAAAGGGCATG-
CCTGTTCGAGCGTCATTTGTACCCTCAAGCTTTGCTTGGTGTTGGGCGTTTTTTTGTCTT
TGGTTG--CCAAAG---ACTCGCCTTAAAAGGATTGG-C-AGCCGGCCTACTG-GTT--T
CGCAGCGCAG--CACATTTTTGCGCTTGCAACCA----GCTAA-ACA-------GGGCGG
CACTCCATCAAGA--------C----TCCTTTTCACGTTTGACCTCGGATCAGGTAGGGA
TACCCGCTGAACTTAAGCAT
>AIMS_BRL_144
GGTCTCCGTAGGTGAACCTGCGGAGGGATCATTACACAATAAAATATGAAGGCTGTACGC
GGCTGTG-----------------------------------------------------
-------CTCTC-------------G----------------------GGCC--AGTTTT
GC-GGA-AG----CT-GAATTATTTATTACCCTTGTCTTTTGC----GCACT-T--GTTG
TTTCCTGGGC-GGGTTCGCCC-GCCACCAGGACCACATCATAAACCTT-T-TTTATGCAG
TTGCAATCAGCGTCAGTATAACAAATGT-AAATCATTTACAACTTTCAACAACGGATCTC
TTGGTTCTGGCATCGATGAAGAACGCAGCGAAATGCGATACGTAGTGTGAATTGCAGAAT
TCAGTGAATCATCGAATCTTTGAACGCACATTGCGCCCTTTGGTATTCCAAAGGGCATG-
CCTGTTCGAGCGTCATTTGTACCCTCAAGCTTTGCTTGGTGTTGGGCGTTTTTTGTCTTT
GGT-TG--CCAAAG---ACTCGCCTTAAAAGGATTGG-C-AGCCGGCCTACTG-GTT--T
CGCAGCGCAG--CACATTTTTGCGCTTGCAATCA----GCAAA-AGA-------GGACGG
CAATCCATCAAGA--------C----TCCTTCTCACGTTTGACCTCGGATCAGGTAGGGA
TACCCGCTGAACTTAAGCAT
>AIMS_BRL_178
GGTCTCCGTAGGTGAACCTGCGGAGGGATCATTACACAATAAAATATGAAGGCTGTACGC
GGCTGTG-----------------------------------------------------
-------CTCTCG----------GCG----------------------GGCC--AGTTTT
GC-GGA-AG----CT-GAATTATTTATTACCCTTGTCTTTTGC----GCACT-T--GTTG
TTTCCTGGGC-GGGTTCGCCC-GCCACCAGGACCACATCATAAACCTT-T-TTTATGCAG
TTGCAATCAGCGTCAGTATAACAAATGT-AAATCATTTACAACTTTCAACAACGGATCTC
TTGGTTCTGGCATCGATGAAGAACGCAGCGAAATGCGATACGTAGTGTGAATTGCAGAAT
TCAGTGAATCATCGAATCTTTGAACGCACATTGCGCCCTTTGGTATTCCAAAGGGCATG-
CCTGTTCGAGCGTCATTTGTACCCTCAAGCTTTGCTTGGTGTTGGGCGTTTTTTGTCTTT
GGT-TG--CCAAAG---ACTCGCCTTAAAAGGATTGG-C-AGCCGGCCTACTG-GTT--T
CGCAGCGCAG--CACATTTTTGCGCTTGCAATCA----GCAAA-AGA-------GGACGG
CAATCCATCAAGA--------C----TCCTTCTCACGTTTGACCTCGGATCAGGTAGGGA
TACCCGCTGAACTTAAGCAT
>AIMS_BRL_217
GGTCTCCGTAGGTGAACCTGCGGAGGGATCATTACACAATCAAATACGAAGGCCG-----
------------------------------------------------------------
------------------------------------------------------------
TT-CGC-GG----CT-GGACTATTTATTACCCTTGTCTTTTGC----GCACT-T--GTTG
TTTCCTGGGC-GGGTTCGCCC-GCCACCAGGACCACCATATAAACCTT-T-TTTATGCAG
TTGCAATCAGCGTCAGTACAACAAATGT-AAATCATTTACAACTTTCAACAACGGATCTC
TTGGTTCTGGCATCGATGAAGAACGCAGCGAAATGCGATACGTAGTGTGAATTGCAGAAT
TCCGTGAATCATCGAATCTTTGAACGCACATTGCGCCCTTTGGTATTCCAAAGGGCATG-
CCTGTTCGAGCGTCATTTGTACCCTCAAGCTTTGCTTGGTGTTGGGCGTTTTTGTCTTTG
GTTTGC--CCAAAG---ACTCGCCTTAAAACGATTGG-C-AGCCGGCCTACTG-GTT--T
CGCAGCGCAG--CACATTTTTGCGCTTGCAATCA----GCAAA-AGA-------GGACGG
CAATCCATCAAGA--------C----TCCTTCTCACGTTTGACCTCGGATCAGGTAGGGA
TACCCGCTGAACTTAAGCAT
>AIMS_BRL_40
GGTCTCCGTAGGTGAACCTGCGGAGGGATCATTACACAATAAAATACGAAGGCCG-----
------------------------------------------------------------
------------------------------------------------------------
TT-CGC-GG----CT-GGACTATTTATTACCCTTGTCTTTTGC----GCACT-T--GTTG
TTTCCTGGGC-GGGTTCGCTC-GCCACCAGGACCACCATATAAACCTT-T-TTTATGCAG
TTGCAATCAGCGTCAGTATAACAAATGT-AAATCATTTACAACTTTCAACAACGGATCTC
TTGGTTCTGGCATCGATGAAGAACGCAGCGAAATGCGATACGTAGTGTGAATTGCAGAAT
TCAGTGAATCATCGAATCTTTGAACGCACATTGCGCCCTTTGGTATTCCAAAGGGCATG-
CCTGTTCGAGCGTCATTTGTACCCTCAAGCTTTGCTTGGTGTTGGGCGTTTTTGTCCCCC
TA---A--CAAGGG---ACTCGCCTTAAAAGGATTGG-C-AGCCGGCCTACTG-GTT--T
CGCAGCGCAG--CACATTTTTGCGCTTGCAATCA----GCAAA-AGA-------GGACGG
CAATCCATCAAGA--------C----TCCTTCTCACGTTTGACCTCGGATCAGGTAGGGA
TACCCGCTGAACTTAAGCAT
>AIMS_BRL_198
GGTCTCCGTAGGTGAACCTGCGGAGGGATCATTACACAATAAAATACGAAGGCCG-----
------------------------------------------------------------
------------------------------------------------------------
TT-CGC-GG----CT-GGACTATTTATTACCCTTGTCTTTTGC----GCACT-T--GTTG
TTTCCTGGGC-GGGTTCGCTC-GCCACCAGGACCACAATATAAACCTT-T-TTTATGCAG
TTGCAATCAGCGTCAGTATAACAAATGT-AAATCATTTACAACTTTCAACAACGGATCTC
TTGGTTCTGGCATCGATGAAGAACGCAGCGAAATGCGATACGTAGTGTGAATTGCAGAAT
TCAGTGAATCATCGAATCTTTGAACGCACATTGCGCCCTTTGGTATTCCAAAGGGCATG-
CCTGTTCGAGCGTCATTTGTACCCTCAAGCTTTGCTTGGTGTTGGGCGTTTTTGTCCCCC
CC-AAA--AGGGGG---ACTCGCCTTAAAAGGATTGG-C-AGCCGGCCTACTG-GTT--T
CGCAGCGCAG--CACATTTTTGCGCTTGCAATCA----GCAAA-AGA-------GGACGG
CAATCCATCAAGA--------C----TCCTTCTCACGTTTGACCTCGGATCAGGTAGGGA
TACCCGCTGAACTTAAGCAT
>AIMS_BRL_99
----------GGTGAACCTGCGGAGGGATCATTACACAATACAATATGAAGGCTGTC---
------------------------------------------------------------
------------------------------------------------------------
-C-GCA-GC----TG-GAGTATTTTATTACCCTTGTCTTTTGC----GCACT-T--GTTG
TTTCCTGGGC-GGGTTCGCTC-GCCACCAGGACCACCAAATAAACCT-TT-TTTATGCAG
TTGCAATCAGCGTCAGTACAAACAATGT-AAATCATTTACAACTTTCAACAACGGATCTC
TTGGTTCTGGCATCGATGAAGAACGCAGCGAAATGCGATACGTAGTGTGAATTGCAGAAT
TCAGTGAATCATCGAATCTTTGAACGCACATTGCGCCCTTTGGTATTCCAAAGGGCATG-
CCTGTTCGAGCGTCATTTGTACCCTCAAGCTTTGCTTGGTGTTGGGCGTTTTTGTCTTTG
GTCGCC--CA-AAG---ACTCGCCTTAAAGTGATTGGCA-GCCGGCCTTTCTG-GTT--T
CGCAGCGCAG--CACATTTTTGCGCTTGCCATCA----GCAA-------------AACGG
CAATCCATCAAGC--------C----TCCTTCTCACGTTTGACCTCGGATCAGGTAGGGA
TACCCGCTGAACTTAAGCAT
>AIMS_BRL_62
----------GGTGAACCTGCGGAGGGATCATTACACAATACAATATGAAGGCTGTC---
------------------------------------------------------------
------------------------------------------------------------
-C-GCA-GC----TG-GAGTATTTTATTACCCTTGTCTTTTGC----GCACT-T--GTTG
TTTCCTGGGC-GGGTTCGCTC-GCCACCAGGACCACCAAATAAACCT-TT-TTTATGCAG
TTGCAATCAGCGTCAGTACAAACAATGT-AAATCATTTACAACTTTCAACAACGGATCTC
TTGGTTCTGGCATCGATGAAGAACGCAGCGAAATGCGATACGTAGTGTGAATTGCAGAAT
TCAGTGAATCATCGAATCTTTGAACGCACATTGCGCCCTTTGGTATTCCAAAGGGCATG-
CCTGTTCGAGCGTCATTTGTACCCTCAAGCTTTGCTTGGTGTTGGGCGTTTTTGTCTTTG
GTCGCC--CA-AAG---ACTCGCCTTAAAGTGATTGGCA-GCCGGCCTTTCTG-GTT--T
CGCAGCGCAG--CACATTTTTGCGCTTGCCATCA----GCAA-------------AACGG
CAATCCATCAAGC--------C----TCCTTCTCACGTTTGACCTCGGATCAGGTAGGGA
TACCCGCTGAACTTAAGCAT
>AIMS_BRL_109
----------GGTGAACCTGCGGAGGGATCATTACACAATACAATATGAAGGCTGTC---
------------------------------------------------------------
------------------------------------------------------------
-C-GCA-GC----TG-GAGTATTTTATTACCCTTGTCTTTTGC----GCACT-T--GTTG
TTTCCTGGGC-GGGTTCGCTC-GCCACCAGGACCACCAAATAAACCT-TT-TTTATGCAG
TTGCAATCAGCGTCAGTACAAACAATGT-AAATCATTTACAACTTTCAACAACGGATCTC
TTGGTTCTGGCATCGATGAAGAACGCAGCGAAATGCGATACGTAGTGTGAATTGCAGAAT
TCAGTGAATCATCGAATCTTTGAACGCACATTGCGCCCTTTGGTATTCCAAAGGGCATG-
CCTGTTCGAGCGTCATTTGTACCCTCAAGCTTTGCTTGGTGTTGGGCGTTTTTGTCTTTG
GTCGCC--CA-AAG---ACTCGCCTTAAAGTGATTGGCA-GCCGGCCTTTCTG-GTT--T
CGCAGCGCAG--CACATTTTTGCGCTTGCCATCA----GCAA-------------AACGG
CAATCCATCAAGC--------C----TCCTTCTCACGTTTGACCTCGGATCAGGTAGGGA
TACCCGCTGAACTTAAGCAT
>AIMS_BRL_27
GGTCTCCGTAGGTGAACCTGCGGAGGGATCATTACACAA-ATACAATATGAAGGC-----
------------------------------------------------------------
------------------------------------------------------------
TT-CGG-CT----GG-ATTATTTATTTCACCCTTGTCTTTTGC----GCACT-T--GTTG
TTTCCTGGGC-GGGTTCGCCC-GCCACCAGGACCACACCATAAACCTTT-TTTTATGCAG
TTGCAGTCAGCGTCAGTATAACAAATGT-AAATCATTTACAACTTTCAACAACGGATCTC
TTGGTTCTGGCATCGATGAAGAACGCAGCGAAATGCGATACGTAGTGTGAATTGCAGAAT
TCAGTGAATCATCGAATCTTTGAACGCACATTGCGCCCTTTGGTATTCCAAAGGGCATG-
CCTGTTCGAGCGTCATTTGTACCCTCAAGCTTTGCTTGGTGTTGGGCGTCTTTTTGTCTT
TGGCTCG-CCCAGA---GACTCGCCTTAAAACGATTGGC-AGCCGGCCTCCTG-GTT--T
CGCAGCGCAG--CACATTTTTGCGCTTGCAATCA----GCATATAGA-------GGTTGG
CAATCCATCAAGA--------C---TTTTTTTTTACCTTTGACCTCGGATCAGGTAGGGA
TACCCGCTGAACTTAAGCAT
>AIMS_BRL_112
GGTCTCCGTAGGTGAACCTGCGGAGGGATCATTACACAAATTAAAATATGAAGGC-----
------------------------------------------------------------
------------------------------------------------------------
TT-CGG-CT----GG-ATTATTTTTATCACCCTTGTCTTTTGC----GCACT-T--GTTG
TTTCCTGGGC-GGGTTCGCCC-GCCACCAGGACCACACCATAAACCT-T-TTTTATGCAG
TTGCAATCAGCGTCAGTATAACAAATGT-AAATCATTTACAACTTTCAACAACGGATCTC
TTGGTTCTGGCATCGATGAAGAACGCAGCGAAATGCGATACGTAGTGTGAATTGCAGAAT
TCAGTGAATCATCGAATCTTTGAACGCACATTGCGCCCTTTGGTATTCCAAAGGGCATG-
CCTGTTCGAGCGTCATTTGTACCCTCAAGCTTTGCTTGGTGTTGGGCGTCTTTTGTCTTT
GGCCTCG-CCCAAA---GACTCGCCTTAAAACGATTGGC-AGCCGGCCTACTG-GTT--T
CGCAGCGCAG--CACATTTTTGCGCTTGCAATCA----GCAAAAA---------GGACGG
CAATCCATCAAGA--------C---TACATTTTTACGTTTGACCTCGGATCAGGTAGGGA
TACCCGCTGAACTTAAGCAT
>AIMS_BRL_216
GGTCTCCGTAGGTGAACCTGCGGAGGGATCATTACAC-AATTAAAATATGAAGGC-----
------------------------------------------------------------
------------------------------------------------------------
TT-CGG-CT----GG-ATTATTTTTATCACCCTTGTCTTTTGC----GCACT-T--GTTG
TTTCCTGGGC-GGGTTCGCCC-GCCACCAGGACCACACCATAAACCT-T-TTTTATGCAG
TTGCAATCAGCGTCAGTATAACAAATGT-AAATCATTTACAACTTTCAACAACGGATCTC
TTGGTTCTGGCATCGATGAAGAACGCAGCGAAATGCGATACGTAGTGTGAATTGCAGAAT
TCAGTGAATCATCGAATCTTTGAACGCACATTGCGCCCTTTGGTATTCCAAAGGGCATG-
CCTGTTCGAGCGTCATTTGTACCCTCAAGCTTTGCTTGGTGTTGGGCGTCTTTTGTCTTT
GGCCTCG-CCCAAA---GACTCGCCTTAAAACGATTGGC-AGCCGGCCTACTG-GTT--T
CGCAGCGCAG--CACATTTTTGCGCTTGCAATCA----GCACA-A---------GGACGG
CAATCCATCAAGA--------C---TACATTTTTACGTTTGACCTCGGATCAGGTAGGGA
TACCCGCTGAACTTAAGCAT
>AIMS_BRL_240
GGTTTCCGTAGGTGAACCTGCGGAGGGATCATTACCGAGTGCGGGCCCCTCGCGGGTCCA
AC-CTCCCACCCGTGTCTC--------------------------------------T--
----T------------------GAA----TACCCTG----------TTGCT--TTGGCG
GG-CCC--A--------CCGGG-ACAC--CCCCGGTCGCCGGG----GGGCA--------
CTGCGCCCCC-GGGCCCGC---GCCCGCCAGAG---CGCCGA----------TGAACCCG
AATGAAGAAGGACTGTCTGAGTCTACGATATAATTATCAAAACTTTCAACAATGGATCTC
TTGGTTCCGGCATCGATGAAGAACGCAGCGAAATGCGATAAGTAATGTGAATTGCAGAAT
TCCGTGAATCATCGAATCTTTGAACGCACATTGCGCCCCCTGGCATTCCGGGGGGCATG-
CCTGTCCGAGCGTCATTTCTGCCCTCAAGCCCG-GCTTGTGTGTGGGGGCGTGGTCCCCC
C-GGTTTCGGGGGG---GACCTGCCCGAAAGGCAGCGGC-GACGTTCCGCCTAGGTC--C
TCGAGCG-------TATGGGGCTTTGTCACCCGC--TCGG----GAGGGGCCTACGGGCG
TTGGCCAT------------CCACCCATTTTTTTACGGTTGACCTCGGATCAGGTAGGAT
TACCCGCTGAACTTAAGCAT
>AIMS_BRL_191
GGTTTCCGTAGGTGAACCTGCGGAAGGATCATTACCGAGTGAGGGCTGCCTTCGGGCGCC
CAACCTCCCACCCGTGAAT--------------------------------------A--
----C------------------CTT----ACCACTG----------TTGCT--TCGGCG
AG-GAG--C--------CCCTT-CC-----------------------------------
---------G-GGGGGCGA---GTC-GCCGGGG---AC-----CACATGAACTTCTTGAT
TGTAG-AGTTGCGTCTGAGCCTGAAATATAAATCAGTCAAAACTTTCAACAATGGATCTC
TTGGTTCCGGCATCGATGAAGAACGCAGCGAACTGCGATAAGTAATGTGAATTGCAGAAT
TCAGTGAATCATCGAGTCTTTGAACGCACATTGCGCCCCCTGGCATTCCGGGGGGCATG-
CCTGTCCGAGCGTCATTGCTGCCCTTCAAGCCCGGCTTGTGTGTTGGGTCGTCGTCCCCT
C--------CGGGG---GACGGGCCCGAAAGGCAGCGGC-GGCA-CCGCGTCCGGTC--C
TCGAGCG-------TATGGGGCTTTGTCACCCGC--TCGA----TAAGGACCGGCCGGGC
GCCAGC----CGGCGTCTCCAAC-CTTTTTTTCTCAGGTTGACCTCGGATCAGGTAGGGA
TACCCGCTGAACTTAAGCAT
>AIMS_BRL_232
GGTTTCCGTAGGTGAACCTGCGGAAGGATCATTACTGAGTGCGGGCTGCCTCCGGGCGCC
CAACCTCCCACCCGTGAAT--------------------------------------A--
----C------------------CTA----ACAC-TG----------TTGCT--TCGGCG
GG-GAG--C--------T--CC-CT-----------------------------------
---------C-GGGGGCGA---GCC-GCCGGGG---AC-----TACTGAACTTCATGCCT
GAGAGTGATGCAGTCTGAGTCTGAATATAAAATCAGTCAAAACTTTCAACAATGGATCTC
TTGGTTCCGGCATCGATGAAGAACGCAGCGAACTGCGATAAGTAATGTGAATTGCAGAAT
TCAGTGAATCATCGAGTCTTTGAACGCACATTGCGCCCCCTGGCATTCCGGGGGGCATG-
CCTGTCCGAGCGTCATTGCTGCCCATCAAGCCCGGCTTGTGTGTTGGGTCGTCGTCCCCC
C-------C-GGGG---GACGGGCCCGAAAGGCAGCGGC-GGCA-CCGTGTCCGGTC--C
TCGAGCG-------TATGGGGCTTTATCACCCGC--TCGA----CTAGGGCCGGCCGGGC
-GCCAG----CCGACGTCTCCAACCATTTTTCTTCAGGTTGACCTCGGATCAGGTAGGGA
TACCCGCTGAACTTAAGCAT
>AIMS_BRL_95
GGTCTCCGTAGGTGAACCTGCGGAAGGATCATTACTGAGTGCGGGCTGCCTCCGGGCGCC
CAACCTCCCACCCGTGAAT--------------------------------------A--
----C------------------CTA----ACAC-TG----------TTGCT--TCGGCG
GG-GAA--C--------C--CC-CT-----------------------------------
---------C-GGGGGCGA---GCC-GCCGGGG---AC-----TACTGAACTTCATGCCT
GAGAGTGATGCAGTCTGAGTCTGAATATAAAATCAGTCAAAACTTTCAACAATGGATCTC
TTGGTTCCGGCATCGATGAAGAACGCAGCGAACTGCGATAAGTAATGTGAATTGCAGAAT
TCAGTGAATCATCGAGTCTTTGAACGCACATTGCGCCCCCTGGCATTCCGGGGGGCATG-
CCTGTCCGAGCGTCATTGCTGCCCATCAAGCCCGGCTTGTGTGTTGGGTCGTCGTCCCCC
C-------C-GGGG---GACGGGCCCGAAAGGCAGCGGC-GGCA-CCGTGTCCGGTC--C
TCGAGCG-------TATGGGGCTTTGTCACCCGC--TCGA----CTAGGGCCGGCCGGGC
-GCCAG----CCGACGTCTCCAACCATTTTTCTTCAGGTTGACCTCGGATCAGGTAGGGA
TACCCGCTGAACTTAAGCAT
>AIMS_BRL_215
GGTTTCCGTAGGTGAACCTGCGGAAGGATCATTACTGAGTGCGGGCTGCCTCCGGGCGCC
CAACCTCCCACCCGTGAAT--------------------------------------A--
----C------------------CTA----ACAC-TG----------TTGCT--TCGGCG
GG-GAA--C--------C--CC-CT-----------------------------------
---------C-GGGGGCGA---GCC-GCCGGGG---AC-----TACTGAACTTCATGCCT
GAGAGTGATGCAGTCTGAGTCTGAATATAAAATCAGTCAAAACTTTCAACAATGGATCTC
TTGGTTCCGGCATCGATGAAGAACGCAGCGAACTGCGATAAGTAATGTGAATTGCAGAAT
TCAGTGAATCATCGAGTCTTTGAACGCACATTGCGCCCCCTGGCATTCCGGGGGGCATG-
CCTGTCCGAGCGTCATTGCTGCCCATCAAGCCCGGCTTGTGTGTTGGGTCGTCGTCCCCC
C-------C-GGGG---GACGGGCCCGAAAGGCAGCGGC-GGCA-CCGTGTCCGGTC--C
TCGAGCG-------TATGGGGCTTTGTCACCCGC--TCGA----CTAGGGCCGGCCGGGC
-GCCAG----CCGACGTCTCCAACCATTTTTCTTCAGGTTGACCTCGGATCAGGTAGGGA
TACCCGCTGAACTTAAGCAT
>AIMS_BRL_188
GGTTTCCGTAGGTGAACCTGCGGAAGGATCATTACTGAGTGCGGGCTGCCTCCGGGCGCC
CAACCTCCCACCCGTGAAT--------------------------------------A--
----C------------------CTA----ACAC-TG----------TTGCT--TCGGCG
GG-GAA--C--------C--CC-CT-----------------------------------
---------C-GGGGGCGA---GCC-GCCGGGG---AC-----TACTGAACTTCATGCCT
GAGAGTGATGCAGTCTGAGTCTGAATATAAAATCAGTCAAAACTTTCAACAATGGATCTC
TTGGTTCCGGCATCGATGAAGAACGCAGCGAACTGCGATAAGTAATGTGAATTGCAGAAT
TCAGTGAATCATCGAGTCTTTGAACGCACATTGCGCCCCCTGGCATTCCGGGGGGCATG-
CCTGTCCGAGCGTCATTGCTGCCCATCAAGCCCGGCTTGTGTGTTGGGTCGTCGTCCCCC
C-------C-GGGG---GACGGGCCCGAAAGGCAGCGGC-GGCA-CCGTGTCCGGTC--C
TCGAGCG-------TATGGGGCTTTGTCACCCGC--TCGA----CTAGGGCCGGCCGGGC
-GCCAG----CCGACGTCTCCAACCATTTTTCTTCAGGTTGACCTCGGATCAGGTAGGGA
TACCCGCTGAACTTAAGCAT
>AIMS_BRL_186
GGTTTCCGTAGGTGAACCTGCGGAAGGATCATTACTGAGTGCGGGCTGCCTCCGGGCGCC
CAACCTCCCACCCGTGAAT--------------------------------------A--
----C------------------CTA----ACAC-TG----------TTGCT--TCGGCG
GG-GAA--C--------C--CC-CT-----------------------------------
---------C-GGGGGCGA---GCC-GCCGGGG---AC-----TACTGAACTTCATGCCT
GAGAGTGATGCAGTCTGAGTCTGAATATAAAATCAGTCAAAACTTTCAACAATGGATCTC
TTGGTTCCGGCATCGATGAAGAACGCAGCGAACTGCGATAAGTAATGTGAATTGCAGAAT
TCAGTGAATCATCGAGTCTTTGAACGCACATTGCGCCCCCTGGCATTCCGGGGGGCATG-
CCTGTCCGAGCGTCATTGCTGCCCATCAAGCCCGGCTTGTGTGTTGGGTCGTCGTCCCCC
C-------C-GGGG---GACGGGCCCGAAAGGCAGCGGC-GGCA-CCGTGTCCGGTC--C
TCGAGCG-------TATGGGGCTTTGTCACCCGC--TCGA----CTAGGGCCGGCCGGGC
-GCCAG----CCGACGTCTCCAACCATTTTTCTTCAGGTTGACCTCGGATCAGGTAGGGA
TACCCGCTGAACTTAAGCAT
>AIMS_BRL_190
GGTTTCCGTAGGTGAACCTGCGGAAGGATCATTACTGAGTGCGGGCTGCCTCCGGGCGCC
CAACCTCCCACCCGTGAAT--------------------------------------A--
----C------------------CTA----ACAC-TG----------TTGCT--TCGGCG
GG-GAA--C--------C--CC-CT-----------------------------------
---------C-GGGGGCGA---GCC-GCCGGGG---AC-----TACTGAACTTCATGCCT
GAGAGTGATGCAGTCTGAGTCTGAATATAAAATCAGTCAAAACTTTCAACAATGGATCTC
TTGGTTCCGGCATCGATGAAGAACGCAGCGAACTGCGATAAGTAATGTGAATTGCAGAAT
TCAGTGAATCATCGAGTCTTTGAACGCACATTGCGCCCCCTGGCATTCCGGGGGGCATG-
CCTGTCCGAGCGTCATTGCTGCCCATCAAGCCCGGCTTGTGTGTTGGGTCGTCGTCCCCC
C-------C-GGGG---GACGGGCCCGAAAGGCAGCGGC-GGCA-CCGTGTCCGGTC--C
TCGAGCG-------TATGGGGCTTTGTCACCCGC--TCGA----CTAGGGCCGGCCGGGC
-GCCAG----CCGACGTCTCCAACCATTTTTCTTCAGGTTGACCTCGGATCAGGTAGGGA
TACCCGCTGAACTTAAGCAT
>AIMS_BRL_211
GGTTTCCGTAGGTGAACCTGCGGAAGGATCATTACTGAGTGCGGGCTGCCTCCGGGCGCC
CAACCTCCCACCCGTGAAT--------------------------------------A--
----C------------------CTA----ACAC-TG----------TTGCT--TCGGCG
GG-GAA--C--------C--CC-CT-----------------------------------
---------C-GGGGGCGA---GCC-GCCGGGG---AC-----TACTGAACTTCATGCCT
GAGAGTGATGCAGTCTGAGTCTGAATATAAAATCAGTCAAAACTTTCAACAATGGATCTC
TTGGTTCCGGCATCGATGAAGAACGCAGCGAACTGCGATAAGTAATGTGAATTGCAGAAT
TCAGTGAATCATCGAGTCTTTGAACGCACATTGCGCCCCCTGGCATTCCGGGGGGCATG-
CCTGTCCGAGCGTCATTGCTGCCCATCAAGCCCGGCTTGTGTGTTGGGTCGTCGTCCCCC
C-------C-GGGG---GACGGGCCCGAAAGGCAGCGGC-GGCA-CCGTGTCCGGTC--C
TCGAGCG-------TATGGGGCTTTGTCACCCGC--TCGA----CTAGGGCCGGCCGGGC
-GCCAG----CCGACGTCTCCAACCATTTTTCTTCAGGTTGACCTCGGATCAGGTAGGGA
TACCCGCTGAACTTAAGCAT
>AIMS_BRL_194
GGTTTCCGTAGGTGAACCTGCGGAAGGATCATTACTGAGTGCGGGCTGCCTCCGGGCGCC
CAACCTCCCACCCGTGAAT--------------------------------------A--
----C------------------CTA----ACAC-TG----------TTGCT--TCGGCG
GG-GAA--C--------C--CC-CT-----------------------------------
---------C-GGGGGCGA---GCC-GCCGGGG---AC-----TACTGAACTTCATGCCT
GAGAGTGATGCAGTCTGAGTCTGAATATAAAATCAGTCAAAACTTTCAACAATGGATCTC
TTGGTTCCGGCATCGATGAAGAACGCAGCGAACTGCGATAAGTAATGTGAATTGCAGAAT
TCAGTGAATCATCGAGTCTTTGAACGCACATTGCGCCCCCTGGCATTCCGGGGGGCATG-
CCTGTCCGAGCGTCATTGCTGCCCATCAAGCCCGGCTTGTGTGTTGGGTCGTCGTCCCCC
C-------C-GGGG---GACGGGCCCGAAAGGCAGCGGC-GGCA-CCGTGTCCGGTC--C
TCGAGCG-------TATGGGGCTTTGTCACCCGC--TCGA----CTAGGGCCGGCCGGGC
-GCCAG----CCGACGTCTCCAACCATTTTTCTTCAGGTTGACCTCGGATCAGGTAGGGA
TACCCGCTGAACTTAAGCAT
>AIMS_BRL_157
GGTTTCCGTAGGTGAACCTGCGGAAGGATCATTACTGAGTGCGGGCTGCCTCCGGGCGCC
CAACCTCCCACCCGTGAAT--------------------------------------A--
----C------------------CTA----ACAC-TG----------TTGCT--TCGGCG
GG-GAA--C--------C--CC-CT-----------------------------------
---------C-GGGGGCGA---GCC-GCCGGGG---AC-----TACTGAACTTCATGCCT
GAGAGTGATGCAGTCTGAGTCTGAATATAAAATCAGTCAAAACTTTCAACAATGGATCTC
TTGGTTCCGGCATCGATGAAGAACGCAGCGAACTGCGATAAGTAATGTGAATTGCAGAAT
TCAGTGAATCATCGAGTCTTTGAACGCACATTGCGCCCCCTGGCATTCCGGGGGGCATG-
CCTGTCCGAGCGTCATTGCTGCCCATCAAGCCCGGCTTGTGTGTTGGGTCGTCGTCCCCC
C-------C-GGGG---GACGGGCCCGAAAGGCAGCGGC-GGCA-CCGTGTCCGGTC--C
TCGAGCG-------TATGGGGCTTTGTCACCCGC--TCGA----CTAGGGCCGGCCGGGC
-GCCAG----CCGACGTCTCCAACCATTTTTCTTCAGGTTGACCTCGGATCAGGTAGGGA
TACCCGCTGAACTTAAGCAT
>AIMS_BRL_170
GGTTTCCGTAGGTGAACCTGCGGAAGGATCATTACTGAGTGCGGGCTGCCTCCGGGCGCC
CAACCTCCCACCCGTGAAT--------------------------------------A--
----C------------------CTA----ACAC-TG----------TTGCT--TCGGCG
GG-GAA--C--------C--CC-CT-----------------------------------
---------C-GGGGGCGA---GCC-GCCGGGG---AC-----TACTGAACTTCATGCCT
GAGAGTGATGCAGTCTGAGTCTGAATATAAAATCAGTCAAAACTTTCAACAATGGATCTC
TTGGTTCCGGCATCGATGAAGAACGCAGCGAACTGCGATAAGTAATGTGAATTGCAGAAT
TCAGTGAATCATCGAGTCTTTGAACGCACATTGCGCCCCCTGGCATTCCGGGGGGCATG-
CCTGTCCGAGCGTCATTGCTGCCCATCAAGCCCGGCTTGTGTGTTGGGTCGTCGTCCCCC
C-------C-GGGG---GACGGGCCCGAAAGGCAGCGGC-GGCA-CCGTGTCCGGTC--C
TCGAGCG-------TATGGGGCTTTGTCACCCGC--TCGA----CTAGGGCCGGCCGGGC
-GCCAG----CCGACGTCTCCAACCATTTTTCTTCAGGTTGACCTCGGATCAGGTAGGGA
TACCCGCTGAACTTAAGCAT
>AIMS_BRL_189
GGTTTCCGTAGGTGAACCTGCGGAGGGATCATTACTGAGTGCGGGCTGCCTCCGGGCGCC
CAACCTCCCACCCGTGAAT--------------------------------------A--
----C------------------CTA----ACAC-TG----------TTGCT--TCGGCG
GG-GAA--C--------C--CC-CT-----------------------------------
---------C-GGGGGCGA---GCC-GCCGGGG---AC-----TACTGAACTTCATGCCT
GAGAGTGATGCAGTCTGAGTCTGAATATAAAATCAGTCAAAACTTTCAACAATGGATCTC
TTGGTTCCGGCATCGATGAAGAACGCAGCGAACTGCGATAAGTAATGTGAATTGCAGAAT
TCAGTGAATCATCGAGTCTTTGAACGCACATTGCGCCCCCTGGCATTCCGGGGGGCATG-
CCTGTCCGAGCGTCATTGCTGCCCATCAAGCCCGGCTTGTGTGTTGGGTCGTCGTCCCCC
C-------C-GGGG---GACGGGCCCGAAAGGCAGCGGC-GGCA-CCGTGTCCGGTC--C
TCGAGCG-------TATGGGGCTTTGTCACCCGC--TCGA----CTAGGGCCGGCCGGGC
-GCCAG----CCGACGTCTCCAACCATTTTTCTTCAGGTTGACCTCGGATCAGGTAGGGA
TACCCGCTGAACTTAAGCAT
>AIMS_BRL_24
GGTTTCCGTAGGTGAACCTGCGGAAGGATCATTACTGAGTGCGGGCTGCCTCCGGGCGCC
CAACCTCCCACCCGTGAAT--------------------------------------A--
----C------------------CTA----ACAC-TG----------TTGCT--TCGGCG
GG-GAA--C--------C--CC-CT-----------------------------------
---------C-GGGGGCGA---GCC-GCCGGGG---AC-----TACTGAACTTCATGCCT
GAGAGTGATGCAGTCTGAGTCTGAATATAAAATCAGTCAAAACTTTCAACAATGGATCTC
TTGGTTCCGGCATCGATGAAGAACGCAGCGAACTGCGATAAGTAATGTGAATTGCAGAAT
TCAGTGAATCATCGAGTCTTTGAACGCACATTGCGCCCCCTGGCATTCCGGGGGGCATG-
CCTGTCCGAGCGTCATTGCTGCCCATCAAGCCCGGCTTGTGTGTTGGGTCGTCGTCCCCC
C-------C-GGGG---GACGGGCCCGAAAGGCAGCGGC-GGCA-CCGTGTCCGGTC--C
TCGAGCG-------TATGGGGCTTTGTCACCCGC--TCGA----CTAGGGCCGGCCGGGC
-GCCAG----CCGACGTCTCCAACCATTTTTCTTCAGGTTGACCTCGGATCAGGTAGGGA
TACCCGCTGAACTTAAGCAT
>AIMS_BRL_17
GGTTTCCGTAGGTGAACCTGCGGAAGGATCATTACTGAGTGCGGGCTGCCTCCGGGCGCC
CAACCTCCCACCCGTGAAT--------------------------------------A--
----C------------------CTA----ACAC-TG----------TTGCT--TCGGCG
GG-GAA--C--------C--CC-CT-----------------------------------
---------C-GGGGGCGA---GCC-GCCGGGG---AC-----TACTGAACTTCATGCCT
GAGAGTGATGCAGTCTGAGTCTGAATATAAAATCAGTCAAAACTTTCAACAATGGATCTC
TTGGTTCCGGCATCGATGAAGAACGCAGCGAACTGCGATAAGTAATGTGAATTGCAGAAT
TCAGTGAATCATCGAGTCTTTGAACGCACATTGCGCCCCCTGGCATTCCGGGGGGCATG-
CCTGTCCGAGCGTCATTGCTGCCCATCAAGCCCGGCTTGTGTGTTGGGTCGTCGTCCCCC
C-------C-GGGG---GACGGGCCCGAAAGGCAGCGGC-GGCA-CCGTGTCCGGTC--C
TCGAGCG-------TATGGGGCTTTGTCACCCGC--TCGA----CTAGGGCCGGCCGGGC
-GCCAG----CCGACGTCTCCAACCATTTTTCTTCAGGTTGACCTCGGATCAGGTAGGGA
TACCCGCTGAACTTAAGCAT
>AIMS_BRL_244
GGTTTCCGTAGGTGAACCTGCGGAAGGATCATTACTGAGTGCGGGCTGCCTCCGGGCGCC
CAACCTCCCACCCGTGAAT--------------------------------------A--
----C------------------CTA----ACAC-TG----------TTGCT--TCGGCG
GG-GAA--C--------C--CC-CT-----------------------------------
---------C-GGGGGCGA---GCC-GCCGGGG---AC-----TACTGAACTTCATGCCT
GAGAGTGATGCAGTCTGAGTCTGAATATAAAATCAGTCAAAACTTTCAACAATGGATCTC
TTGGTTCCGGCATCGATGAAGAACGCAGCGAACTGCGATAAGTAATGTGAATTGCAGAAT
TCAGTGAATCATCGAGTCTTTGAACGCACATTGCGCCCCCTGGCATTCCGGGGGGCATG-
CCTGTCCGAGCGTCATTGCTGCCCATCAAGCCCGGCTTGTGTGTTGGGTCGTCGTCCCCC
C-------CCGGGG---GACGGGCCCGAAAGGCAGCGGC-GGCA-CCGTGTCCGGTC--C
TCGAGCG-------TATGGGGCTTTGTCACCCGC--TCGA----CTAGGGCCGGCCGGGC
-GCCAG----CCGACGTCTCCAACCATTTTTCTTCAGGTTGACCTCGGATCAGGTAGGGA
TACCCGCTGAACTTAAGCAT
>AIMS_BRL_48
GGTTTCCGTAGGTGAACCTGCGGAAGGATCATTACCGAGTGCGGGCTGCCTCCGGGCGCC
CAACCTCCCACCCGTGACT--------------------------------------A--
----C------------------CTA----ACAC-TG----------TTGCT--TCGGCG
GG-GAG--C--------C--CC-C------------------------------------
---------C-AGGGGCGA---GCC-GCCGGGG---AC-----CACTGAACTTCATGCCT
GAGAGTGATGCAGTCTGAGCCTGAATACA-AATCAGTCAAAACTTTCAACAATGGATCTC
TTGGTTCCGGCATCGATGAAGAACGCAGCGAACTGCGATAAGTAATGTGAATTGCAGAAT
TCAGTGAATCATCGAGTCTTTGAACGCACATTGCGCCCCCTGGCATTCCGGGGGGCATG-
CCTGTCCGAGCGTCATTGCTGCCCTC-AAGCCCGGCTTGTGTGTTGGGTCGTCGTCCCCC
C--------CGGGG---GACGGGCCCGAAAGGCAGCGGC-GGCA-CCGTGTCCGGTC--C
TCGAGCG-------TATGGGGCTTTGTCACCCGC--TCGA----TTAGGGCCGGCCGGGC
GCCAGC----CGGCGTCTCCAACCTTATTTTTCTCAGGTTGACCTCGGATCAGGTAGGGA
TACCCGCTGAACTTAAGCAT
>AIMS_BRL_225
GGTTTCCGTAGGTGAACCTGCGGAAGGATCATTACCGAGTGCGGGCTGCCTCCGGGCGCC
CAACCTCCCACCCGTGACT--------------------------------------A--
----C------------------CTA----ACAC-TG----------TTGCT--TCGGCG
GG-GAG--C--------C--CC-C------------------------------------
---------T-AGGGGCGA---GCC-GCCGGGG---AC-----CACTGAACTTCATGCCT
GAGAGTGATGCAGTCTGAGCCTGAATACA-AATCAGTCAAAACTTTCAACAATGGATCTC
TTGGTTCCGGCATCGATGAAGAACGCAGCGAACTGCGATAAGTAATGTGAATTGCAGAAT
TCAGTGAATCATCGAGTCTTTGAACGCACATTGCGCCCCCTGGCATTCCGGGGGGCATG-
CCTGTCCGAGCGTCATTGCTGCCCTC-AAGCCCGGCTTGTGTGTTGGGTCGTCGTCCCCC
C--------CGGGG---GACGGGCCCGAAAGGCAGCGGC-GGCA-CCGTGTCCGGTC--C
TCGAGCG-------TATGGGGCTTTGTCACCCGC--TCGA----TTAGGGCCGGCCGGGC
GCCAGC----CGGCGTCTCCAACCTTATTTTTCTCAGGTTGACCTCGGATCAGGTAGGGA
TACCCGCTGAACTTAAGCAT
>AIMS_BRL_18
GGTTTCCGTAGGTGAACCTGCGGAAGGATCATTACCGAGTGCGGGCTGCCTCCGGGCGCC
CAACCTCCCACCCTTGAAT--------------------------------------A--
----C------------------T-A----AACACTG----------TTGCT--TCGGCG
GG-GAG--C--------CCCTT-CC-----------------------------------
---------G-GGGGGCAA---GCC-GCCGGGG---AC-----CACTGAACTTCATGCCT
GAGAGTGATGCAGTCTGAGTCTGAATTATAAATCAGTCAAAACTTTCAACAATGGATCTC
TTGGTTCCGGCATCGATGAAGAACGCAGCGAACTGCGATAAGTAATGTGAATTGCAGAAT
TCAGTGAATCATCGAGTCTTTGAACGCACATTGCGCCCCCTGGCATTCCGGGGGGCATG-
CCTGTCCGAGCGTCATTGCTGCCCTTCAAGCCCGGCTTGTGTGTTGGGTCGTCGTCCCCC
C--------CGGGG---GACGGGCCCGAAAGGCAGCGGC-GGCA-CCGTGTCCGGTC--C
TCGAGCG-------TATGGGGCTTTGTCACCCGC--TCGA----TTAGGGCCGGCCGGGC
GCTAGC----CGGCGTCATCAA--TCTATTTTACCAGGTTGACCTCGGATCAGGTAGGGA
TACCCGCTGAACTTAAGCAT
>AIMS_BRL_175
GGTTTCCGTAGGTGAACCTGCGGAAGGATCATTACCGAGTGCGGGCTGCCTCCGGGCGCC
CAACCTCCCACCCTTGAAT--------------------------------------A--
----C------------------T-A----AACACTG----------TTGCT--TCGGCG
GG-GAG--C--------CCCTT-CC-----------------------------------
---------G-GGGGGCAA---GCC-GCCGGGG---AC-----CACTGAACTTCATGCCT
GAGAGTGATGCAGTCTGAGTCTGAATTATAAATCAGTCAAAACTTTCAACAATGGATCTC
TTGGTTCCGGCATCGATGAAGAACGCAGCGAACTGCGATAAGTAATGTGAATTGCAGAAT
TCAGTGAATCATCGAGTCTTTGAACGCACATTGCGCCCCCTGGCATTCCGGGGGGCATG-
CCTGTCCGAGCGTCATTGCTGCCCTTCAAGCCCGGCTTGTGTGTTGGGTCGTCGTCCCCC
C--------CGGGG---GACGGGCCCGAAAGGCAGCGGC-GGCA-CCGTGTCCGGTC--C
TCGAGCG-------TATGGGGCTTTGTCACCCGC--TCGA----TTAGGGCCGGCCGGGC
GCCAGC----CGGCGTCATCAA--TCTATTTTACCAGGTTGACCTCGGATCAGGTAGGGA
TACCCGCTGAACTTAAGCAT
>AIMS_BRL_174
GGTTTCCGTAGGTGAACCTGCGGAAGGATCATTACCGAGTGCGGGCTGCCTCCGGGCGCC
CAACCTCCCACCCTTGAAT--------------------------------------A--
----C------------------TTA----AACACTG----------TTGCT--TCGGCG
GG-GAG--C--------CCCTT-CC-----------------------------------
---------G-GGGGGCAA---GCC-GCCGGGG---AC-----CACTGAACTTCATGCCT
GAGAGTGATGCAGTCTGAGTCTGAATTATAAATCAGTCAAAACTTTCAACAATGGATCTC
TTGGTTCCGGCATCGATGAAGAACGCAGCGAACTGCGATAAGTAATGTGAATTGCAGAAT
TCAGTGAATCATCGAGTCTTTGAACGCACATTGCGCCCCCTGGCATTCCGGGGGGCATG-
CCTGTCCGAGCGTCATTGCTGCCCTTCAAGCCCGGCTTGTGTGTTGGGTCGTCGTCCCCC
C--------CGGGG---GACGGGCCCGAAAGGCAGCGGC-GGCA-CCGTGTCCGGTC--C
TCGAGCG-------TATGGGGCTTTGTCACCCGC--TCGA----TTAGGGCCGGCCGGGC
GCCAGC----CGGCGTCATCAA--TCTATTTTACCAGGTTGACCTCGGATCAGGTAGGGA
TACCCGCTGAACTTAAGCAT
>AIMS_BRL_159
GGTTTCCGTAGGTGAACCTGCGGAAGGATCATTACCGAGTGCGGGCTGCCTCCGGGCGCC
CAACCTCCCACCCTTGAAT--------------------------------------A--
----C------------------TTA----AACACTG----------TTGCT--TCGGCG
GG-GAG--C--------CCCTT-CC-----------------------------------
---------G-GGGGGCAA---GCC-GCCGGGG---AC-----CACTGAACTTCATGCCT
GAGAGTGATGCAGTCTGAGTCTGAATTATAAATCAGTCAAAACTTTCAACAATGGATCTC
TTGGTTCCGGCATCGATGAAGAACGCAGCGAACTGCGATAAGTAATGTGAATTGCAGAAT
TCAGTGAATCATCGAGTCTTTGAACGCACATTGCGCCCCCTGGCATTCCGGGGGGCATG-
CCTGTCCGAGCGTCATTGCTGCCCTTCAAGCCCGGCTTGTGTGTTGGGTCGTCGTCCCCC
C--------CGGGG---GACGGGCCCGAAAGGCAGCGGC-GGCA-CCGTGTCCGGTC--C
TCGAGCG-------TATGGGGCTTTGTCACCCGC--TCGA----TTAGGGCCGGCCGGGC
GCCAGC----CGGCGTCATCAA--TCTATTTTACCAGGTTGACCTCGGATCAGGTAGGGA
TACCCGCTGAACTTAAGCAT
>AIMS_BRL_239
GGTTTCCGTAGGTGAACCTGCGGAAGGATCATTACCGAGTGCGGGCTGCCTCCGGGCGCC
CAACCTCCCACCCTTGAAT--------------------------------------A--
----C------------------TTA----AACACTG----------TTGCT--TCGGCG
GG-GAG--C--------CCCTT-CC-----------------------------------
---------G-GGGGGCAA---GCC-GCCGGGG---AC-----CACTGAACTTCATGCCT
GAGAGTGATGCAGTCTGAGTCTGAATTATAAATCAGTCAAAACTTTCAACAATGGATCTC
TTGGTTCCGGCATCGATGAAGAACGCAGCGAACTGCGATAAGTAATGTGAATTGCAGAAT
TCAGTGAATCATCGAGTCTTTGAACGCACATTGCGCCCCCTGGCATTCCGGGGGGCATG-
CCTGTCCGAGCGTCATTGCTGCCCTTCAAGCCCGGCTTGTGTGTTGGGTCGTCGTCCCCC
C--------CGGGG---GACGGGCCCGAAAGGCAGCGGC-GGCA-CCGTGTCCGGTC--C
TCGAGCG-------TATGGGGCTTTGTCACCCGC--TCGA----TTAGGGCCGGCCGGGC
GCCAGC----CGGCGTCATCAA--TCTATTTTACCAGGTTGACCTCGGATCAGGTAGGGA
TACCCGCTGAACTTAAGCAT
>6_ITS4
GGTTTCCGTAGGTGAACCTGCGGAAGGATCATTACCGAGTGCGGGCTGCCTCCGGGCGCC
CAACCTCCCACCCTTGAAT--------------------------------------A--
----C------------------T-A----AACACTG----------TTGCT--TCGGCG
GG-GAG--C--------CCCTT-CC-----------------------------------
---------G-GGGGGCAA---GCC-GCCGGGG---AC-----CACTGAACTTCATGCCT
GAGAGTGATGCAGTCTGAGTCTGAATTATAAATCAGTCAAAACTTTCAACAATGGATCTC
TTGGTTCCGGCATCGATGAAGAACGCAGCGAACTGCGATAAGTAATGTGAATTGCAGAAT
TCAGTGAATCATCGAGTCTTTGAACGCACATTGCGCCCCCTGGCATTCCGGGGGGCATG-
CCTGTCCGAGCGTCATTGCTGCCCTTCAAGCCCGGCTTGTGTGTTGGGTCGTCGTCCCCC
C--------CGGGG---GACGGGCCCGAAAGGCAGCGGC-GGCA-CCGTGTCCGGTC--C
TCGAGCG-------TATGGGGCTTTGTCACCCGC--TCGA----TTAGGGCCGGCCGGGC
GCTAGC----CGGCGTCATCAA--TCTATTTTACCAGG----------------------
--------------------
>66_ITS4
GGTTTCCGTAGGTGAACCTGCGGAAGGATCATTACTGAGTGCGGGCTGCCTTCGGGCGCC
CAACCTCCCACCCGTGACT--------------------------------------A--
----C------------------CTA----ACAC-TG----------TTGCT--TCGGCG
GG-GAG--C--------C--CT-CT-----------------------------------
---------C-GGGGGCGA---GCC-GCCGGGG---AC-----TACTGAACTTCATGCCT
GAGAGTGATGCAGTCTGAGTCTGAATATAAAATCAGTCAAAACTTTCAACAATGGATCTC
TTGGTTCCGGCATCGATGAAGAACGCAGCGAACTGCGATAAGTAATGTGAATTGCAGAAT
TCAGTGAATCATCGAGTCTTTGAACGCACATTGCGCCCCCTGGCATTCCGGGGGGCATG-
CCTGTCCGAGCGTCATTGCTGCCCATCAAGCCCGGCTTGTGTGTTGGGTCGTCGTCCCCC
C-------C-GGGG---GACGGGCCCGAAAGGCAGCGGC-GGCA-CCGTGTCCGGTC--C
TCGAGCG-------TATGGGGCTTTGTCACCCGC--TCGA----TTTAGGGCCGGCCGGG
CGCCAG----CCGACGTCCAACC-------------------------------------
--------------------
>85_ITS4
GGTTTCCGTAGGTGAACCTGCGGAAGGATCATTACTGAGTGCGGGCTGCCTTCGGGCGCC
CAACCTCCCACCCGTGACT--------------------------------------A--
----C------------------CTA----ACAC-TG----------TTGCT--TCGGCG
GG-GAG--C--------C--CT-CT-----------------------------------
---------C-GGGGGCGA---GCC-GCCGGGG---AC-----TACTGAACTTCATGCCT
GAGAGTGATGCAGTCTGAGTCTGAATATAAAATCAGTCAAAACTTTCAACAATGGATCTC
TTGGTTCCGGCATCGATGAAGAACGCAGCGAACTGCGATAAGTAATGTGAATTGCAGAAT
TCAGTGAATCATCGAGTCTTTGAACGCACATTGCGCCCCCTGGCATTCCGGGGGGCATG-
CCTGTCCGAGCGTCATTGCTGCCCATCAAGCCCGGCTTGTGTGTTGGGTCGTCGTCCCCC
C-------C-GGGG---GACGGGCCCGAAAGGCAGCGGC-GGCA-CCGTGTCCGGTC--C
TCGAGCG-------TATGGGGCTTTGTCACCCGC--TCGA----TTTAGGGCCGGCCGGG
CGCCAG----CCGACGTCC-----------------------------------------
--------------------
>AIMS_BRL_135
GGTTTCCGTAGGTGAACCTGCGGAAGGATCATTACTGAGTGAGGGCCCTCTGGGTC----
CAACCTCCCACCCGTGTTT--------------------------------------A--
-----------------------TTG----TACCTTG----------TTGCT--TCGGCA
GG-CCC--G--------CCTCA-CGGC--C--GC------CGG----GGGGC--------
TTCTGCCCCC-GGGCCCGC---GCCTGCCGGAG---ACAATCTTG----A---ACGCTGT
CTGAAGAATGCAGTCTGAGCGATTAAGCAAAATTAGTTAAAACTTTCAACAACGGATCTC
TTGGTTCCGGCATCGATGAAGAACGCAGCGAAATGCGATAATTAATGTGAATTGCAGAAT
TCAGTGAATCATCGAGTCTTTGAACGCACATTGCGCCCCCTGGTATTCCGGGGGGCATG-
CCTGTCCGAGCGTCATTGCTGCCCTCAAGCACG-GCTTGTTTGTTGGGTCTTGTTCCCCC
G-----GG---------AACAGGCCCGAAAGGCAGT--G-GCGG-CACCGTCCGATC--C
TCGAGCG-------TATGGGGCTTTGTCACCCGC--TCTG----TAGGCCCGGCCGGCGC
TTGCCGACCCC---------AATCAATCTTT-TTCAGGTTGACCTCGGATCAGGTAGGGA
TACCCGCTGAACTTAAGCAT
>AIMS_BRL_212
GGTTTCCGTAGGTGAACCTGCGGAAGGATCATTACTGAGTGAGGGCCCTCTGGAGTCAAC
CT---CCCACCCGTGTTTA--------------------------------------T--
----T------------------GTA----CCTTG------------TTGCT--TCGGCA
GG-CCC--G--------CCTCA-CGGC--CGCCGGG------------GGGC--------
TTCTGCCCCC-GGGCCCGC---GCCTGCCGGAG---ACAATC--TTGAACGCTGTCTG--
---AAGAATGCAGTCTGAGCGATTAAGCAAAATTAGTTAAAACTTTCAACAACGGATCTC
TTGGTTCCGGCATCGATGAAGAACGCAGCGAAATGCGATAATTAATGTGAATTGCAGAAT
TCAGTGAATCATCGAGTCTTTGAACGCACATTGCGCCCCCTGGTATTCCGGGGGGCATG-
CCTGTCCTAGCGCCATTGCTGCCCTCACGC-CCGGCTTGTGTGTTGAGTCTTGTCCCCCC
C--G-------GGG---GACAGGCCCGAAAAGCACT--G-GCGG-CACCGTCCGATC--C
TCGAGCG-------TATGGGGCTTTGTCACCCGC--TCTG----TAGGCCCGGCCGGCTG
CTTGCCGACCCCCA-------TCACTCTTTTTTTCAGGTTGACCTCGCATCAAGTAAGGA
TACCCGCTGAACTTAAGCAT
>AIMS_BRL_47
GGTTTCCGTAGGTGAACCTGCGGAAGGATCATTACCGAGTGAGGGCCCTCT----GGGTC
CAACCTCCCACCCGTGTTT--------------------------------------A--
-----------------------TTT----TACCTTG----------TTGCT--TCGGCG
GG-CCC--G--------CCTTT-ACTG--GCCGC------CGG----GGGGC--------
TCACGCCCCC-GGGCCCGC---GCCCGCCGAAG---ACACCCTCG----A---ACTCTGT
CTGAAGATTGAAGTCTGAGTGA-AAATATAAATTATTTAAAACTTTCAACAACGGATCTC
TTGGTTCCGGCATCGATGAAGAACGCAGCGAAATGCGATACGTAATGTGAATTGCA-AAT
TCAGTGAATCATCGAGTCTTTGAACGCACATTGCGCCCCCTGGTATTCCGGGGGGCATG-
CCTGTCCGAGCGTCATTGCTGCCCTCAAGCCCG-GCTTGTGTGTTGGGCCCCGTCCTCCG
A-----TTCCGGGG---GACGGGCCCGAAAGGCAGCGGC-GGCA-CCGCGTCCGGTC--C
TCGAGCG-------TATGGGGCTTTGTCACCCGC--TCTG----TAGGCCCGGCCGGCGC
TTGCCGATCAA---------CCCAAATTTTTATCCAGGTTGACCTCGGATCAGGTAGGGA
TACCCGCTGAACTTAAGCAT
>AIMS_BRL_126
----------GGTGAACCTGCGGAGGGATCATTACCGAGT-GAGGG-CCCTCTGGGTC--
CAACCTCCCACCCGTGTTT--------------------------------------A--
-----------------------TTT----TACCTTG----------TTGCT--TCGGCG
GG-CCC--G--------CCTTA-ACTG--GCCGC------CGG----GGGGC--------
TTACGCCCCC-GGGCCCGC---GCCCGCCGAAG---ACACCCTCG----A---ACTCTGT
CTGAAGATTGTAGTCTGAGTGA-AAATATAAATTATTTAAAACTTTCAACAACGGATCTC
TTGGTTCCGGCATCGATGAAGAACGCAGCGAAATGCGATACGTAATGTGAATTGCA-AAT
TCAGTGAATCATCGAGTCTTTGAACGCACATTGCGCCCCCTGGTATTCCGGGGGGCATG-
CCTGTCCGAGCGTCATTTCTGCCCTCAAGCACG-GCTGGTGTGTTGGGCCCCGTCCTCCG
A-----TCCCGGGG---GACGGGCCCGAAAGGCAGCGGC-GGCA-CCGCGTCCGGTC--C
TCGAGCG-------TATGGGGCTTTGTCACCCGC--TCTG----TAGGCCCGGCCGGCGC
TTGCCGATCAA---------CCCAAATTTTTATCCAGGTTGACCTCGGATCAGGTAGGGA
TACCCGCTGAACTTAAGCAT
>AIMS_BRL_124
----------GGTGAACCTGCGGAGGGATCATTACCGAGT-GAGGGCCCTTCTGGGTC--
CAACCTCCCACCCGTGTTT--------------------------------------A--
-----------------------TTT----TACCTTG----------TTGCT--TCGGCG
GG-CCC--G--------CCTTA-ACTG--GCCGC------CGG----GGGGC--------
TTACGCCCCC-GGGCCCGC---GCCCGCCGAAG---ACACCCTCG----A---ACTCTGT
CTGAAGATTGTAGTCTGAGTGA-AAATATAAATTATTTAAAACTTTCAACAACGGATCTC
TTGGTTCCGGCATCGATGAAGAACGCAGCGAAATGCGATACGTAATGTGAATTGCA-AAT
TCAGTGAATCATCGAGTCTTTGAACGCACATTGCGCCCCCTGGTATTCCGGGGGGCATG-
CCTGTCCGAGCGTCATTTCTGCCCTCAAGCACG-GCTGGTGTGTTGGGCCCCGTCCTCCG
A-----TCCCGGGG---GACGGGCCCGAAAGGCAGCGGC-GGCA-CCGCGTCCGGTC--C
TCGAGCG-------TATGGGGCTTTGTCACCCGC--TCTG----TAGGCCCGGCCGGCGC
TTGCCGATCAA---------CCCAAATTTTTATCCAGGTTGACCTCGGATCAGGTAGGGA
TACCCGCTGAACTTAAGCAT
>AIMS_BRL_181
GGTTTCCGTAGGTGAACCTGCGGAAGGATCATTACCGAGT-GAGGG-CCCTCTGGGTC--
CAACCTCCCACCCGTGTTT--------------------------------------A--
-----------------------TTT----TACCTTG----------TTGCT--TCGGCG
GG-CCC--G--------CCTTA-ACTG--GCCGC------CGG----GGGGC--------
TTACGCCCCC-GGGCCCGC---GCCCGCCGAAG---ACACCCTCG----A---ACTCTGT
CTGAAGATTGTAGTCTGAGTGA-AAATATAAATTATTTAAAACTTTCAACAACGGATCTC
TTGGTTCCGGCATCGATGAAGAACGCAGCGAAATGCGATACGTAATGTGAATTGCA-AAT
TCAGTGAATCATCGAGTCTTTGAACGCACATTGCGCCCCCTGGTATTCCGGGGGGCATG-
CCTGTCCGAGCGTCATTTCTGCCCTCAAGCACG-GCTGGTGTGTTGGGCCCCGTCCTCCG
A-----TCCCGGGG---GACGGGCCCGAAAGGCAGCGGC-GGCA-CCGCGTCCGGTC--C
TCGAGCG-------TATGGGGCTTTGTCACCCGC--TCTG----TAGGCCCGGCCGGCGC
TTGCCGATCAA---------CCCAAATTTTTATCCAGGTTGACCTCGGATCAGGTAGGGA
TACCCGCTGAACTTAAGCAT
>AIMS_BRL_202
GGTTTCCGTAGGTGAACCTGCGGAAGGATCATTACCGAGT-GAGGG-CCCTCTGGGTC--
CAACCTCCCACCCGTGTTT--------------------------------------A--
-----------------------TTT----TACCTTG----------TTGCT--TCGGCG
GG-CCC--G--------CCTTA-ACTG--GCCGC------CGG----GGGGC--------
TTACGCCCCC-GGGCCCGC---GCCCGCCGAAG---ACACCCTCG----A---ACTCTGT
CTGAAGATTGTAGTCTGAGTGA-AAATATAAATTATTTAAAACTTTCAACAACGGATCTC
TTGGTTCCGGCATCGATGAAGAACGCAGCGAAATGCGATACGTAATGTGAATTGCA-AAT
TCAGTGAATCATCGAGTCTTTGAACGCACATTGCGCCCCCTGGTATTCCGGGGGGCATG-
CCTGTCCGAGCGTCATTTCTGCCCTCAAGCACG-GCTTGTGTGTTGGGCCCCGTCCTCCG
A-----TCCCGGGG---GACGGGCCCGAAAGGCAGCGGC-GGCA-CCGCGTCCGGTC--C
TCGAGCG-------TATGGGGCTTTGTCACCCGC--TCTG----TAGGCCCGGCCGGCGC
TTGCCGATCAA---------CCCAAATTTTTATCCAGGTTGACCTCGGATCAGGTAGGGA
TACCCGCTGAACTTAAGCAT
>AIMS_BRL_136
GGTTTCCGTAGGTGAACCTGCGGAAGGATCATTACCGAGT-GAGGG-CCCTCTGGGTC--
CAACCTCCCACCCGTGTTT--------------------------------------A--
-----------------------TTT----TACCTTG----------TTGCT--TCGGCG
GG-CCC--G--------CCTTA-ACTG--GCCGC------CGG----GGGGC--------
TTACGCCCCC-GGGCCCGC---GCCCGCCGAAG---ACACCCTCG----A---ACTCTGT
CTGAAGATTGTAGTCTGAGTGA-AAATATAAATTATTTAAAACTTTCAACAACGGATCTC
TTGGTTCCGGCATCGATGAAGAACGCAGCGAAATGCGATACGTAATGTGAATTGCA-AAT
TCAGTGAATCATCGAGTCTTTGAACGCACATTGCGCCCCCTGGTATTCCGGGGGGCATG-
CCTGTCCGAGCGTCATTTCTGCCCTCAAGCACG-GCTTGTGTGTTGGGCCCCGTCCTCCG
A-----TCCCGGGG---GACGGGCCCGAAAGGCAGCGGC-GGCA-CCGCGTCCGGTC--C
TCGAGCG-------TATGGGGCTTTGTCACCCGC--TCTG----TAGGCCCGGCCGGCGC
TTGCCGATCAA---------CCCAAATTTTTATCCAGGTTGACCTCGGATCAGGTAGGGA
TACCCGCTGAACTTAAGCAT
>AIMS_BRL_228
GGTTTCCGTAGGTGAACCTGCGGAAGGATCATTACCGAGT-GAGGG-CCCTCTGGGTC--
CAACCTCCCACCCGTGTTT--------------------------------------A--
-----------------------TTT----TACCTTG----------TTGCT--TCGGCG
GG-CCC--G--------CCTTA-ACTG--GCCGC------CGG----GGGGC--------
TTACGCCCCC-GGGCCCGC---GCCCGCCGAAG---ACACCCTCG----A---ACTCTGT
CTGAAGATTGTAGTCTGAGTGA-AAATATAAATTATTTAAAACTTTCAACAACGGATCTC
TTGGTTCCGGCATCGATGAAGAACGCAGCGAAATGCGATACGTAATGTGAATTGCA-AAT
TCAGTGAATCATCGAGTCTTTGAACGCACATTGCGCCCCCTGGTATTCCGGGGGGCATG-
CCTGTCCGAGCGTCATTTCTGCCCTCAAGCACG-GCTTGTGTGTTGGGCCCCGTCCTCCG
A-----TCCCGGGG---GACGGGCCCGAAAGGCAGCGGC-GGCA-CCGCGTCCGGTC--C
TCGAGCG-------TATGGGGCTTTGTCACCCGC--TCTG----TAGGCCCGGCCGGCGC
TTGCCGATCAA---------CCCAAATTTTTATCCAGGTTGACCTCGGATCAGGTAGGGA
TACCCGCTGAACTTAAGCAT
>AIMS_BRL_158
GGTTTCCGTAGGTGAACCTGCGGAAGGATCATTACCGAGT-GAGGG-CCCTCTGGGTC--
CAACCTCCCACCCGTGTTT--------------------------------------A--
-----------------------TTT----TACCTTG----------TTGCT--TCGGCG
GG-CCC--G--------CCTTA-ACTG--GCCGC------CGG----GGGGC--------
TTACGCCCCC-GGGCCCGC---GCCCGCCGAAG---ACACCCTCG----A---ACTCTGT
CTGAAGATTGTAGTCTGAGTGA-AAATATAAATTATTTAAAACTTTCAACAACGGATCTC
TTGGTTCCGGCATCGATGAAGAACGCAGCGAAATGCGATACGTAATGTGAATTGCA-AAT
TCAGTGAATCATCGAGTCTTTGAACGCACATTGCGCCCCCTGGTATTCCGGGGGGCATG-
CCTGTCCGAGCGTCATTTCTGCCCTCAAGCACG-GCTTGTGTGTTGGGCCCCGTCCTCCG
A-----TCCCGGGG---GACGGGCCCGAAAGGCAGCGGC-GGCA-CCGCGTCCGGTC--C
TCGAGCG-------TATGGGGCTTTGTCACCCGC--TCTG----TAGGCCCGGCCGGCGC
TTGCCGATCAA---------CCCAAATTTTTATCCAGGTTGACCTCGGATCAGGTAGGGA
TACCCGCTGAACTTAAGCAT
>AIMS_BRL_192
GGTTTCCGTAGGTGAACCTGCGGAAGGATCATTACCGAGT-GAGGG-CCCTCTGGGTC--
CAACCTCCCACCCGTGTTT--------------------------------------A--
-----------------------TTT----TACCTTG----------TTGCT--TCGGCG
GG-CCC--G--------CCTTA-ACTG--GCCGC------CGG----GGGGC--------
TTACGCCCCC-GGGCCCGC---GCCCGCCGAAG---ACACCCTCG----A---ACTCTGT
CTGAAGATTGTAGTCTGAGTGA-AAATATAAATTATTTAAAACTTTCAACAACGGATCTC
TTGGTTCCGGCATCGATGAAGAACGCAGCGAAATGCGATACGTAATGTGAATTGCA-AAT
TCAGTGAATCATCGAGTCTTTGAACGCACATTGCGCCCCCTGGTATTCCGGGGGGCATG-
CCTGTCCGAGCGTCATTTCTGCCCTCAAGCACG-GCTTGTGTGTTGGGCCCCGTCCTCCG
A-----TCCCGGGG---GACGGGCCCGAAAGGCAGCGGC-GGCA-CCGCGTCCGGTC--C
TCGAGCG-------TATGGGGCTTTGTCACCCGC--TCTG----TAGGCCCGGCCGGCGC
TTGCCGATCAA---------CCCAAATTTTTATCCAGGTTGACCTCGGATCAGGTAGGGA
TACCCGCTGAACTTAAGCAT
>AIMS_BRL_185
GGTTTCCGTAGGTGAACCTGCGGAAGGATCATTACCGAGT-GAGGG-CCCTCTGGGTC--
CAACCTCCCACCCGTGTTT--------------------------------------A--
-----------------------TTT----TACCTTG----------TTGCT--TCGGCG
GG-CCC--G--------CCTTA-ACTG--GCCGC------CGG----GGGGC--------
TTACGCCCCC-GGGCCCGC---GCCCGCCGAAG---ACACCCTCG----A---ACTCTGT
CTGAAGATTGTAGTCTGAGTGA-AAATATAAATTATTTAAAACTTTCAACAACGGATCTC
TTGGTTCCGGCATCGATGAAGAACGCAGCGAAATGCGATACGTAATGTGAATTGCA-AAT
TCAGTGAATCATCGAGTCTTTGAACGCACATTGCGCCCCCTGGTATTCCGGGGGGCATG-
CCTGTCCGAGCGTCATTTCTGCCCTCAAGCACG-GCTTGTGTGTTGGGCCCCGTCCTCCG
A-----TCCCGGGG---GACGGGCCCGAAAGGCAGCGGC-GGCA-CCGCGTCCGGTC--C
TCGAGCG-------TATGGGGCTTTGTCACCCGC--TCTG----TAGGCCCGGCCGGCGC
TTGCCGATCAA---------CCCAAATTTTTATCCAGGTTGACCTCGGATCAGGTAGGGA
TACCCGCTGAACTTAAGCAT
>AIMS_BRL_164
GGTTTCCGTAGGTGAACCTGCGGAAGGATCATTACCGAGT-GAGGG-CCCTCTGGGTC--
CAACCTCCCACCCGTGTTT--------------------------------------A--
-----------------------TTT----TACCTTG----------TTGCT--TCGGCG
GG-CCC--G--------CCTTA-ACTG--GCCGC------CGG----GGGGC--------
TTACGCCCCC-GGGCCCGC---GCCCGCCGAAG---ACACCCTCG----A---ACTCTGT
CTGAAGATTGTAGTCTGAGTGA-AAATATAAATTATTTAAAACTTTCAACAACGGATCTC
TTGGTTCCGGCATCGATGAAGAACGCAGCGAAATGCGATACGTAATGTGAATTGCA-AAT
TCAGTGAATCATCGAGTCTTTGAACGCACATTGCGCCCCCTGGTATTCCGGGGGGCATG-
CCTGTCCGAGCGTCATTTCTGCCCTCAAGCACG-GCTTGTGTGTTGGGCCCCGTCCTCCG
A-----TCCCGGGG---GACGGGCCCGAAAGGCAGCGGC-GGCA-CCGCGTCCGGTC--C
TCGAGCG-------TATGGGGCTTTGTCACCCGC--TCTG----TAGGCCCGGCCGGCGC
TTGCCGATCAA---------CCCAAATTTTTATCCAGGTTGACCTCGGATCAGGTAGGGA
TACCCGCTGAACTTAAGCAT
>AIMS_BRL_193
GGTTTCCGTAGGTGAACCTGCGGAAGGATCATTACCGAGT-GAGGG-CCCTCTGGGTC--
CAACCTCCCACCCGTGTTT--------------------------------------A--
-----------------------TTT----TACCTTG----------TTGCT--TCGGCG
GG-CCC--G--------CCTTA-ACTG--GCCGC------CGG----GGGGC--------
TTACGCCCCC-GGGCCCGC---GCCCGCCGAAG---ACACCCTCG----A---ACTCTGT
CTGAAGATTGTAGTCTGAGTGA-AAATATAAATTATTTAAAACTTTCAACAACGGATCTC
TTGGTTCCGGCATCGATGAAGAACGCAGCGAAATGCGATACGTAATGTGAATTGCA-AAT
TCAGTGAATCATCGAGTCTTTGAACGCACATTGCGCCCCCTGGTATTCCGGGGGGCATG-
CCTGTCCGAGCGTCATTGCTGCCCTCAAGCACG-GCTTGTGTGTTGGGCCCCGTCCTCCG
A-----TCCCGGGG---GACGGGCCCGAAAGGCAGCGGC-GGCA-CCGCGTCCGGTC--C
TCGAGCG-------TATGGGGCTTTGTCACCCGC--TCTG----TAGGCCCGGCCGGCGC
TTGCCGATCAA---------CCCAAATTTTTATCCAGGTTGACCTCGGATCAGGTAGGGA
TACCCGCTGAACTTAAGCAT
>AIMS_BRL_42
GGTTTCCGTAGGTGAACCTGCGGAAGGATCATTACCGAGT-GAGGG-CCCTCTGGGTC--
CAACCTCCCACCCGTGTTT--------------------------------------A--
-----------------------TTT----TACCTTG----------TTGCT--TCGGCG
GG-CCC--G--------CCTTA-ACTG--GCCGC------CGG----GGGGC--------
TTACGCCCCC-GGGCCCGC---GCCCGCCGAAG---ACACCCTCG----A---ACTCTGT
CTGAAGATTGTAGTCTGAGTGA-AAATATAAATTATTTAAAACTTTCAACAACGGATCTC
TTGGTTCCGGCATCGATGAAGAACGCAGCGAAATGCGATACGTAATGTGAATTGCA-AAT
TCAGTGAATCATCGAGTCTTTGAACGCACATTGCGCCCCCTGGTATTCCGGGGGGCATG-
CCTGTCCGAGCGTCATTTCTGCCCTCAAGCACG-GCTTGTGTGTTGGGCCCCGTCCTCCG
A-----TCCCGGGG---GACGGGCCCGAAAGGCAGCGGC-GGCA-CCGCGTCCGGTC--C
TCGAGCG-------TATGGGGCTTTGTCACCCGC--TCTG----TAGGCCCGGCCGGCGC
TTGCCGATCAA---------CCCAAATTTTTATCCAGGTTGACCTCGGATCAGGTAGGGA
TACCCGCTGAACTTAAGCAT
>AIMS_BRL_20
GGTTTCCGTAGGTGAACCTGCGGAAGGATCATTACCGAGT-GAGGG-CCCTCTGGGTC--
CAACCTCCCACCCGTGTTT--------------------------------------A--
-----------------------TTT----TACCTTG----------TTGCT--TCGGCG
GG-CCC--G--------CCTTA-ACTG--GCCGC------CGG----GGGGC--------
TTACGCCCCC-GGGCCCGC---GCCCGCCGAAG---ACACCCTCG----A---ACTCTGT
CTGAAGATTGTAGTCTGAGTGA-AAATATAAATTATTTAAAACTTTCAACAACGGATCTC
TTGGTTCCGGCATCGATGAAGAACGCAGCGAAATGCGATACGTAATGTGAATTGCA-AAT
TCAGTGAATCATCGAGTCTTTGAACGCACATTGCGCCCCCTGGTATTCCGGGGGGCATG-
CCTGTCCGAGCGTCATTTCTGCCCTCAAGCACG-GCTTGTGTGTTGGGCCCCGTCCTCCG
A-----TCCCGGGG---GACGGGCCCGAAAGGCAGCGGC-GGCA-CCGCGTCCGGTC--C
TCGAGCG-------TATGGGGCTTTGTCACCCGC--TCTG----TAGGCCCGGCCGGCGC
TTGCCGATCAA---------CCCAAATTTTTATCCAGGTTGACCTCGGATCAGGTAGGGA
TACCCGCTGAACTTAAGCAT
>AIMS_BRL_19
GGTTTCCGTAGGTGAACCTGCGGAAGGATCATTACCGAGT-GAGGG-CCCTCTGGGTC--
CAACCTCCCACCCGTGTTT--------------------------------------A--
-----------------------TTT----TACCTTG----------TTGCT--TCGGCG
GG-CCC--G--------CCTTA-ACTG--GCCGC------CGG----GGGGC--------
TTACGCCCCC-GGGCCCGC---GCCCGCCGAAG---ACACCCTCG----A---ACTCTGT
CTGAAGATTGTAGTCTGAGTGA-AAATATAAATTATTTAAAACTTTCAACAACGGATCTC
TTGGTTCCGGCATCGATGAAGAACGCAGCGAAATGCGATACGTAATGTGAATTGCA-AAT
TCAGTGAATCATCGAGTCTTTGAACGCACATTGCGCCCCCTGGTATTCCGGGGGGCATG-
CCTGTCCGAGCGTCATTTCTGCCCTCAAGCACG-GCTTGTGTGTTGGGCCCCGTCCTCCG
A-----TCCCGGGG---GACGGGCCCGAAAGGCAGCGGC-GGCA-CCGCGTCCGGTC--C
TCGAGCG-------TATGGGGCTTTGTCACCCGC--TCTG----TAGGCCCGGCCGGCGC
TTGCCGATCAA---------CCCAAATTTTTATCCAGGTTGACCTCGGATCAGGTAGGGA
TACCCGCTGAACTTAAGCAT
>AIMS_BRL_23
GGTTTCCGTAGGTGAACCTGCGGAAGGATCATTACCGAGT-GAGGG-CCCTCTGGGTC--
CAACCTCCCACCCGTGTTT--------------------------------------A--
-----------------------TTT----TACCTTG----------TTGCT--TCGGCG
GG-CCC--G--------CCTTA-ACTG--GCCGC------CGG----GGGGC--------
TTACGCCCCC-GGGCCCGC---GCCCGCCGAAG---ACACCCTCG----A---ACTCTGT
CTGAAGATTGTAGTCTGAGTGA-AAATATAAATTATTTAAAACTTTCAACAACGGATCTC
TTGGTTCCGGCATCGATGAAGAACGCAGCGAAATGCGATACGTAATGTGAATTGCA-AAT
TCAGTGAATCATCGAGTCTTTGAACGCACATTGCGCCCCCTGGTATTCCGGGGGGCATG-
CCTGTCCGAGCGTCATTTCTGCCCTCAAGCACG-GCTTGTGTGTTGGGCCCCGTCCTCCG
A-----TCCCGGGG---GACGGGCCCGAAAGGCAGCGGC-GGCA-CCGCGTCCGGTC--C
TCGAGCG-------TATGGGGCTTTGTCACCCGC--TCTG----TAGGCCCGGCCGGCGC
TTGCCGATCAA---------CCCAAATTTTTATCCAGGTTGACCTCGGATCAGGTAGGGA
TACCCGCTGAACTTAAGCAT
>AIMS_BRL_35
GGTTTCCGTAGGTGAACCTGCGGAAGGATCATTACCGAGT-GAGGG-CCCTCTGGGTC--
CAACCTCCCACCCGTGTTT--------------------------------------A--
-----------------------TTT----TACCTTG----------TTGCT--TCGGCG
GG-CCC--G--------CCTTA-ACTG--GCCGC------CGG----GGGGC--------
TTACGCCCCC-GGGCCCGC---GCCCGCCGAAG---ACACCCTCG----A---ACTCTGT
CTGAAGATTGTAGTCTGAGTGA-AAATATAAATTATTTAAAACTTTCAACAACGGATCTC
TTGGTTCCGGCATCGATGAAGAACGCAGCGAAATGCGATACGTAATGTGAATTGCA-AAT
TCAGTGAATCATCGAGTCTTTGAACGCACATTGCGCCCCCTGGTATTCCGGGGGGCATG-
CCTGTCCGAGCGTCATTTCTGCCCTCAAGCACG-GCTTGTGTGTTGGGCCCCGTCCTCCG
A-----TCCCGGGG---GACGGGCCCGAAAGGCAGCGGC-GGCA-CCGCGTCCGGTC--C
TCGAGCG-------TATGGGGCTTTGTCACCCGC--TCTG----TAGGCCCGGCCGGCGC
TTGCCGATCAA---------CCCAAATTTTTATCCAGGTTGACCTCGGATCAGGTAGGGA
TACCCGCTGAACTTAAGCAT
>AIMS_BRL_21
GGTTTCCGTAGGTGAACCTGCGGAAGGATCATTACCGAGT-GAGGG-CCCTCTGGGTC--
CAACCTCCCACCCGTGTTT--------------------------------------A--
-----------------------TTT----TACCTTG----------TTGCT--TCGGCG
GG-CCC--G--------CCTTA-ACTG--GCCGC------CGG----GGGGC--------
TTACGCCCCC-GGGCCCGC---GCCCGCCGAAG---ACACCCTCG----A---ACTCTGT
CTGAAGATTGTAGTCTGAGTGA-AAATATAAATTATTTAAAACTTTCAACAACGGATCTC
TTGGTTCCGGCATCGATGAAGAACGCAGCGAAATGCGATACGTAATGTGAATTGCA-AAT
TCAGTGAATCATCGAGTCTTTGAACGCACATTGCGCCCCCTGGTATTCCGGGGGGCATG-
CCTGTCCGAGCGTCATTTCTGCCCTCAAGCACG-GCTTGTGTGTTGGGCCCCGTCCTCCG
A-----TCCCGGGG---GACGGGCCCGAAAGGCAGCGGC-GGCA-CCGCGTCCGGTC--C
TCGAGCG-------TATGGGGCTTTGTCACCCGC--TCTG----TAGGCCCGGCCGGCGC
TTGCCGATCAA---------CCCAAATTTTTATCCAGGTTGACCTCGGATCAGGTAGGGA
TACCCGCTGAACTTAAGCAT
>AIMS_BRL_88
GGTTTCCGTAGGTGAACCTGCGGAAGGATCATTACCGAGT-GAGGG-CCCTCTGGGTC--
C-ACCTCCCACCCGTGTTT--------------------------------------A--
-----------------------TTT----TACCTTG----------TTGCT--TCGGCG
GG-CCC--G--------CCTTA-ACTG--GCCGC------CGG----GGGGC--------
TTACGCCCCC-GGGCCCGC---GCCCGCCGAAG---ACACCCTCG----A---ACTCTGT
CTGAAGATTGTAGTCTGAGTGA-AAATATAAATTATTTAAAACTTTCAACAACGGATCTC
TTGGTTCCGGCATCGATGAAGAACGCAGCGAAATGCGATACGTAATGTGAATTGCA-AAT
TCAGTGAATCATCGAGTCTTTGAACGCACATTGCGCCCCCTGGTATTCCGGGGGGCATG-
CCTGTCCGAGCGTCATTTCTGCCCTCAAGCACG-GCTTGTGTGTTGGGCCCCGTCCTCCG
A-----TCCCGGGG---GACGGGCCCGAAAGGCAGCGGC-GGCA-CCGCGTCCGGTC--C
TCGAGCG-------TATGGGGCTTTGTCACCCGC--TCTG----TAGGCCCGGCCGGCGC
TTGCCGATCAA---------CCCAAATTTTTATCCAGGTTGACCTCGGATCAGGTAGGGA
TACCCGCTGAACTTAAGCAT
>AIMS_BRL_89
GGTTTCCGTAGGTGAACCTGCGGAAGGATCATTACCGAGT-GAGGG-CCCTCTGGGTC--
C-ACCTCCCACCCGTGTTT--------------------------------------A--
-----------------------TTT----TACCTTG----------TTGCT--TCGGCG
GG-CCC--G--------CCTTA-ACTG--GCCGC------CGG----GGGGC--------
TTACGCCCCC-GGGCCCGC---GCCCGCCGAAG---ACACCCTCG----A---ACTCTGT
CTGAAGATTGTAGTCTGAGTGA-AAATATAAATTATTTAAAACTTTCAACAACGGATCTC
TTGGTTCCGGCATCGATGAAGAACGCAGCGAAATGCGATACGTAATGTGAATTGCA-AAT
TCAGTGAATCATCGAGTCTTTGAACGCACATTGCGCCCCCTGGTATTCCGGGGGGCATG-
CCTGTCCGAGCGTCATTTCTGCCCTCAAGCACG-GCTTGTGTGTTGGGCCCCGTCCTCCG
A-----TCCCGGGG---GACGGGCCCGAAAGGCAGCGGC-GGCA-CCGCGTCCGGTC--C
TCGAGCG-------TATGGGGCTTTGTCACCCGC--TCTG----TAGGCCCGGCCGGCGC
TTGCCGATCAA---------CCCAAATTTTTATCCAGGTTGACCTCGGATCAGGTAGGGA
TACCCGCTGAACTTAAGCAT
>AIMS_BRL_83
----------GGTGAAGCTGCGGAGGGATCATTACCGAAGTGAGGGGCCCTCTGGGTCCA
ACCCTCCCACCCGTTGTTT--------------------------------------A--
-----------------------TTT----TACCTTG----------TTGCT--TCGGCG
GG-CCC--G--------CCTTA-ACTG--GCCGC------CGG----GGGGC--------
TTACGCCCCC-GGGCCCGC---GCCCGCCGAAG---ACACCCTCG----A---ACTCTGT
CTGAAGATTGTAGTCTGAGTGA-AAATATAAATTATTTAAAACTTTCAACAACGGATCTC
TTGGTTCCGGCATCGATGAAGAACGCAGCGAAATGCGATACGTAATGTGAATTGCA-AAT
TCAGTGAATCATCGAGTCTTTGAACGCACATTGCGCCCCCTGGTATTCCGGGGGGCATG-
CCTGTCCGAGCGTCATTTCTGCCCTCAAGCACG-GCTTGTGTGTTGGGCCCCGTCCTCCG
A-----TCCCGGGG---GACGGGCCCGAAAGGCAGCGGC-GGCA-CCGCGTCCGGTC--C
TCGAGCG-------TATGGGGCTTTGTCACCCGC--TCTG----TAGGCCCGGCCGGCGC
TTGCCGATCAA---------CCCAAATTTTTATCCAGGTTGACCTCGGATCAGGTAGGGA
TACCCGCTGAACTTAAGCAT
>AIMS_BRL_125
----------GGTGAACCTGCGGAAGGATCATTACCGAAGTGAGGGCCCCTCTGGGTTCC
AACCCTCCCACCCGTGTTT--------------------------------------A--
-----------------------TTT----TACCTTG----------TTGCT--TCGGCG
GG-CCC--G--------CCTTA-ACTG--GCCGC------CGG----GGGGC--------
TTACGCCCCC-GGGCCCGC---GCCCGCCGAAG---ACACCCTCG----A---ACTCTGT
CTGAAGATTGTAGTCTGAGTGA-AAATATAAATTATTTAAAACTTTCAACAACGGATCTC
TTGGTTCCGGCATCGATGAAGAACGCAGCGAAATGCGATACGTAATGTGAATTGCA-AAT
TCAGTGAATCATCGAGTCTTTGAACGCACATTGCGCCCCCTGGTATTCCGGGGGGCATG-
CCTGTCCGAGCGTCATTTCTGCCCTCAAGCACG-GCTGGTGTGTTGGGCCCCGTCCTCCG
A-----TCCCGGGG---GACGGGCCCGAAAGGCAGCGGC-GGCA-CCGCGTCCGGTC--C
TCGAGCG-------TATGGGGCTTTGTCACCCGC--TCTG----TAGGCCCGGCCGGCGC
TTGCCGATCAA---------CCCAAATTTTTATCCAGGTTGACCTCGGATCAGGTAGGGA
TACCCGCTGAACTTAAGCAT
>10_ITS4
GGTTTCCGTAGGTGAACCTGCGGAAGGATCATTACCGAGTGAGGGCCCTCT----GGGTC
CAACCTCCCACCCGTGTTT--------------------------------------A--
-----------------------TTT----TACCTTG----------TTGCT--TCGGCG
GG-CCC--G--------CCTTT-ACTG--GCCGC------CGG----GGGGC--------
TCACGCCCCC-GGGCCCGC---GCCCGCCGAAG---ACACCCTCG----A---ACTCTGT
CTGAAGATTGAAGTCTGAGTGA-AAATATAAATTATTTAAAACTTTCAACAACGGATCTC
TTGGTTCCGGCATCGATGAAGAACGCAGCGAAATGCGATACGTAATGTGAATTGCA-AAT
TCAGTGAATCATCGAGTCTTTGAACGCACATTGCGCCCCCTGGTATTCCGGGGGGCATG-
CCTGTCCGAGCGTCATTGCTGCCCTCAAGCCCG-GCTTGTGTGTTGGGCCCCGTCCTCCG
A-----TTCCGGGG---GACGGGCCCGAAAGGCAGCGGC-GGCA-CCGCGTCCGGTC--C
TCGAGCG-------TATGGGGCTTTGTCACCCGC--TCTG----TAGGCCCGGCCGGCGC
TTGCCGATCAA---------CCCAAATTTTTATCCAGG----------------------
--------------------
>25_ITS4
GGTTTCCGTAGGTGAACCTGCGGAAGGATCATTACCGAGTGAGGGCCCTCT----GGGTC
CAACCTCCCACCCGTGTTT--------------------------------------A--
-----------------------TTT----TACCTTG----------TTGCT--TCGGCG
GG-CCC--G--------CCTTT-ACTG--GCCGC------CGG----GGGGC--------
TCACGCCCCC-GGGCCCGC---GCCCGCCGAAG---ACACCCTCG----A---ACTCTGT
CTGAAGATTGAAGTCTGAGTGA-AAATATAAATTATTTAAAACTTTCAACAACGGATCTC
TTGGTTCCGGCATCGATGAAGAACGCAGCGAAATGCGATACGTAATGTGAATTGCA-AAT
TCAGTGAATCATCGAGTCTTTGAACGCACATTGCGCCCCCTGGTATTCCGGGGGGCATG-
CCTGTCCGAGCGTCATTGCTGCCCTCAAGCCCG-GCTTGTGTGTTGGGCCCCGTCCTCCG
A-----TTCCGGGG---GACGGGCCCGAAAGGCAGCGGC-GGCA-CCGCGTCCGGTC--C
TCGAGCG-------TATGGGGCTTTGTCACCCGC--TCTG----TAGGCCCGGCCGGCGC
TTGCCGATCAA---------CCCAAATTTT------------------------------
--------------------
>122_ITS4
GGTTTCCGTAGGTGAACCTGCGGAAGGATCATTACCGAGTGAGGGCCCTCT----GGGTC
CAACCTCCCACCCGTGTTT--------------------------------------A--
-----------------------TTT----TACCTTG----------TTGCT--TCGGCG
GG-CCC--G--------CCTTA-ACTG--GCCGC------CGG----GGGGC--------
TTACGCCCCC-GGGCCCGC---GCCCGCCGAAG---ACACCCTCG----A---ACTCTGT
CTGAAGATTGTAGTCTGAGTGA-AAATATAAATTATTTAAAACTTTCAACAACGGATCTC
TTGGTTCCGGCATCGATGAAGAACGCAGCGAAATGCGATACGTAATGTGAATTGCA-AAT
TCAGTGAATCATCGAGTCTTTGAACGCACATTGCGCCCCCTGGTATTCCGGGGGGCATG-
CCTGTCCGAGCGTCATTTCTGCCCTCAAGCACG-GCTTGTGTGTTGGGCCCCGTCCTCCG
A-----TCCCGGGG---GACGGGCCCGAAAGGCAGCGGC-GGCA-CCGCGTCCGGTC--C
TCGAGCG-------TATGGGGCTTTGTCACCCGC--TCTG----TAGGCCCGGCCGGCGC
TTGCCGATCAA---------CCCAAATTTTATCCAGG-----------------------
--------------------
>123_ITS4
GGTTTCCGTAGGTGAACCTGCGGAAGGATCATTACCGAGTGAGGGCCCTCT----GGGTC
CAACCTCCCACCCGTGTTT--------------------------------------A--
-----------------------TTT----TACCTTG----------TTGCT--TCGGCG
GG-CCC--G--------CCTTA-ACTG--GCCGC------CGG----GGGGC--------
TTACGCCCCC-GGGCCCGC---GCCCGCCGAAG---ACACCCTCG----A---ACTCTGT
CTGAAGATTGTAGTCTGAGTGA-AAATATAAATTATTTAAAACTTTCAACAACGGATCTC
TTGGTTCCGGCATCGATGAAGAACGCAGCGAAATGCGATACGTAATGTGAATTGCA-AAT
TCAGTGAATCATCGAGTCTTTGAACGCACATTGCGCCCCCTGGTATTCCGGGGGGCATG-
CCTGTCCGAGCGTCATTTCTGCCCTCAAGCACG-GCTTGTGTGTTGGGCCCCGTCCTCCG
A-----TCCCGGGG---GACGGGCCCGAAAGGCAGCGGC-GGCA-CCGCGTCCGGTC--C
TCGAGCG-------TATGGGGCTTTGTCACCCGC--TCTG----TAGGCCCGGCCGGCGC
TTGCCGATCAA---------CCCAAATTTTATCCAGG-----------------------
--------------------
>124_ITS4
GGTTTCCGTAGGTGAACCTGCGGAAGGATCATTACCGAGTGAGGGCCCTCT----GGGTC
CAACCTCCCACCCGTGTTT--------------------------------------A--
-----------------------TTT----TACCTTG----------TTGCT--TCGGCG
GG-CCC--G--------CCTTA-ACTG--GCCGC------CGG----GGGGC--------
TTACGCCCCC-GGGCCCGC---GCCCGCCGAAG---ACACCCTCG----A---ACTCTGT
CTGAAGATTGTAGTCTGAGTGA-AAATATAAATTATTTAAAACTTTCAACAACGGATCTC
TTGGTTCCGGCATCGATGAAGAACGCAGCGAAATGCGATACGTAATGTGAATTGCA-AAT
TCAGTGAATCATCGAGTCTTTGAACGCACATTGCGCCCCCTGGTATTCCGGGGGGCATG-
CCTGTCCGAGCGTCATTTCTGCCCTCAAGCACG-GCTTGTGTGTTGGGCCCCGTCCTCCG
A-----TCCCGGGG---GACGGGCCCGAAAGGCAGCGGC-GGCA-CCGCGTCCGGTC--C
TCGAGCG-------TATGGGGCTTTGTCACCCGC--TCTG----TAGGCCCGGCCGGCGC
TTGCCGATCAA---------CCCAAATTTTATCCAGG-----------------------
--------------------
>127_ITS4
GGTTTCCGTAGGTGAACCTGCGGAAGGATCATTACCGAGTGAGGGCCCTCT----GGGTC
CAACCTCCCACCCGTGTTT--------------------------------------A--
-----------------------TTT----TACCTTG----------TTGCT--TCGGCG
GG-CCC--G--------CCTTA-ACTG--GCCGC------CGG----GGGGC--------
TTACGCCCCC-GGGCCCGC---GCCCGCCGAAG---ACACCCTCG----A---ACTCTGT
CTGAAGATTGTAGTCTGAGTGA-AAATATAAATTATTTAAAACTTTCAACAACGGATCTC
TTGGTTCCGGCATCGATGAAGAACGCAGCGAAATGCGATACGTAATGTGAATTGCA-AAT
TCAGTGAATCATCGAGTCTTTGAACGCACATTGCGCCCCCTGGTATTCCGGGGGGCATG-
CCTGTCCGAGCGTCATTTCTGCCCTCAAGCACG-GCTTGTGTGTTGGGCCCCGTCCTCCG
A-----TCCCGGGG---GACGGGCCCGAAAGGCAGCGGC-GGCA-CCGCGTCCGGTC--C
TCGAGCG-------TATGGGGCTTTGTCACCCGC--TCTG----TAGGCCCGGCCGGCGC
TTGCCGATCAA---------CCCAAATTTtATCCAGG-----------------------
--------------------
>128_ITS4
GGTTTCCGTAGGTGAACCTGCGGAAGGATCATTACCGAGTGAGGGCCCTCT----GGGTC
CAACCTCCCACCCGTGTTT--------------------------------------A--
-----------------------TTT----TACCTTG----------TTGCT--TCGGCG
GG-CCC--G--------CCTTA-ACTG--GCCGC------CGG----GGGGC--------
TTACGCCCCC-GGGCCCGC---GCCCGCCGAAG---ACACCCTCG----A---ACTCTGT
CTGAAGATTGTAGTCTGAGTGA-AAATATAAATTATTTAAAACTTTCAACAACGGATCTC
TTGGTTCCGGCATCGATGAAGAACGCAGCGAAATGCGATACGTAATGTGAATTGCA-AAT
TCAGTGAATCATCGAGTCTTTGAACGCACATTGCGCCCCCTGGTATTCCGGGGGGCATG-
CCTGTCCGAGCGTCATTTCTGCCCTCAAGCACG-GCTTGTGTGTTGGGCCCCGTCCTCCG
A-----TCCCGGGG---GACGGGCCCGAAAGGCAGCGGC-GGCA-CCGCGTCCGGTC--C
TCGAGCG-------TATGGGGCTTTGTCACCCGC--TCTG----TAGGCCCGGCCGGCGC
TTGCCGATCAA---------CCCAAATTTTATCCAGG-----------------------
--------------------
>131_ITS4
GGTTTCCGTAGGTGAACCTGCGGAAGGATCATTACCGAGTGAGGGCCCTCT----GGGTC
CAACCTCCCACCCGTGTTT--------------------------------------A--
-----------------------TTT----TACCTTG----------TTGCT--TCGGCG
GG-CCC--G--------CCTTA-ACTG--GCCGC------CGG----GGGGC--------
TTACGCCCCC-GGGCCCGC---GCCCGCCGAAG---ACACCCTCG----A---ACTCTGT
CTGAAGATTGTAGTCTGAGTGA-AAATATAAATTATTTAAAACTTTCAACAACGGATCTC
TTGGTTCCGGCATCGATGAAGAACGCAGCGAAATGCGATACGTAATGTGAATTGCA-AAT
TCAGTGAATCATCGAGTCTTTGAACGCACATTGCGCCCCCTGGTATTCCGGGGGGCATG-
CCTGTCCGAGCGTCATTTCTGCCCTCAAGCACG-GCTTGTGTGTTGGGCCCCGTCCTCCG
A-----TCCCGGGG---GACGGGCCCGAAAGGCAGCGGC-GGCA-CCGCGTCCGGTC--C
TCGAGCG-------TATGGGGCTTTGTCACCCGC--TCTG----TAGGCCCGGCCGGCGC
TTGCCGATCAA---------CCCAAATTTTATCCAGG-----------------------
--------------------
>126_ITS4
GGTTTCCGTAGGTGAACCTGCGGAAGGATCATTACCGAGTGAGGGCCNTNT----GGGTC
CAACCTCCCACCCGTGTTT--------------------------------------A--
-----------------------TTT----TACCTTG----------TTGCT--TCGGCG
GG-CCC--N--------CNTTA-ACTG--GCCGC------CGG----GGGGC--------
TTACGCCCCC-GGGCCCGC---GCCCGCCGAAG---ACACCCTCN----A---ACTNTGT
NTNAAGATTGTAGTNTGAGTGA-AAATATAAATTATTTAAAACTTTCAACAACGGATNTN
TTGGTTCCGGCATCGATGAAGAACGCAGCGAAATGCGATACGTAATGTGAATTGCA-AAT
TCAGTGAATCATNGAGTNTTTGAACGCACATTGCNCCCCCTGGTATTCCGGGGGGCATG-
CCTGTCCGAGCGTCATTTNTGCCCTCAAGCACG-GCTTGTGTGTTGGGCCCCGTCCTCCG
A-----TCCCGGGG---GACGGNCCCGAAAGGCAGCGGC-GGCA-CCGCGTCCGGTC--C
TCGAGCG-------TATGGGGCTTTGTCACCCGC--TCTG----TAGGCCCGGCCGGCGC
TTGCCGATCAA---------CCCAAATTTTATCCAGG-----------------------
--------------------
>105_ITS4
GGTTTCCGTAGGTGAACCTGCGGAAGGATCATTACCGAGTGAGGGCCCTCT----GGGTC
CAACCTCCCACCCGTGTTT--------------------------------------A--
-----------------------TCG----TACCTTG----------TTGCT--TCGGCG
GG-CCC--G--------CCGTA-AG----GCCGC------CGG----GGGGC--------
ATCTGCCCTC-TGGCCCGC---GCCCGCCGAAG---ACACCATTG----A---ACGCTGT
CTGAAGATTGCAGTCTGAGCAA-TTAGTTAAATAACTTAAAACTTTCAACAACGGATCTC
TTGGTTCCGGCATCGATGAAGAACGCAGCGAAATGCGATACGTAATGTGAATTGCAGAAT
TCAGTGAATCATCGAGTCTTTGAACGCACATTGCGCCCCCTGGTATTCCGGGGGGCATG-
CCTGTCCGAGCGTCATTGCTGCCCTCAAGCACG-GCTTGTGTGTTGGGCTCCGTCCTCCT
-------CCCGGGG---GACGGGCCCGAAAGGCAGCGGC-GGCA-CCGCGTCCGGTC--C
TCGAGCG-------TATGGGGCTTCGTCACCCGC--TCTG----TAGGCCCGGCCGGCGC
TTGCCGACACA---------TCAATCTTTTTCCAGG------------------------
--------------------
>121_ITS4
GGTTTCCGTAGGTGAACCTGCGGAAGGATCATTACCGAGTGAGGGCCCTCT----GGGTC
CAACCTCCCACCCGTGTTT--------------------------------------A--
-----------------------TCG----TACCTTG----------TTGCT--TCGGCG
GG-CCC--G--------CCGTA-AG----GCCGC------CGG----GGGGC--------
ATCTGCCCTC-TGGCCCGC---GCCCGCCGAAG---ACACCATTG----A---ACGCTGT
CTGAAGATTGCAGTCTGAGCAA-TTAGTTAAATAACTTAAAACTTTCAACAACGGATCTC
TTGGTTCCGGCATCGATGAAGAACGCAGCGAAATGCGATACGTAATGTGAATTGCAGAAT
TCAGTGAATCATCGAGTCTTTGAACGCACATTGCGCCCCCTGGTATTCCGGGGGGCATG-
CCTGTCCGAGCGTCATTGCTGCCCTCAAGCACG-GCTTGTGTGTTGGGCTCCGTCCTCCT
-------CCCGGGG---GACGGGCCCGAAAGGCAGCGGC-GGCA-CCGCGTCCGGTC--C
TCGAGCG-------TATGGGGCTTCGTCACCCGC--TCTG----TAGGCCCGGCCGGCGC
TTGCCGACACA---------TCAATCTTTTTCCAGG------------------------
--------------------
>113_ITS4
GGTTTCCGTAGGTGAACCTGCGGAAGGATCATTACCGAGTGAGGGCCCTCT----GGGTC
CAACCTCCCACCCGTGTTT--------------------------------------A--
-----------------------TCG----TACCTTG----------TTGCT--TCGGCG
GG-CCC--G--------CCGTA-AG----GCCGC------CGG----GGGGC--------
ATCTGCCCTC-TGGCCCGC---GCCCGCCGAAG---ACACCATTG----A---ACGCTGT
CTGAAGATTGCAGTCTGAGCAA-TTAGTTAAATAACTTAAAACTTTCAACAACGGATCTC
TTGGTTCCGGCATCGATGAAGAACGCAGCGAAATGCGATACGTAATGTGAATTGCAGAAT
TCAGTGAATCATCGAGTCTTTGAACGCACATTGCGCCCCCTGGTATTCCGGGGGGCATG-
CCTGTCCGAGCGTCATTGCTGCCCTCAAGCACG-GCTTGTGTGTTGGGCTCCGTCCTCCT
-------CCCGGGG---GACGGGCCCGAAAGGCAGCGGC-GGCA-CCGCGTCCGGTC--C
TCGAGCG-------TATGGGGCTTCGTCACCCGC--TCTG----TAGGCCCGGCCGGCGC
TTGCCGACACA---------TCAATCTTTTTTCCAGG-----------------------
--------------------
>129_ITS4
GGTTTCCGTAGGTGAACCTGCGGAAGGATCATTACCGAGTGAGGGCCCTCT----GGGTC
CAACCTCCCACCCGTGTTT--------------------------------------A--
-----------------------TCG----TACCTTG----------TTGCT--TCGGCG
GG-CCC--G--------CCGTA-AG----GCCGC------CGG----GGGGC--------
ATCTGCCCTC-TGGCCCGC---GCCCGCCGAAG---ACACCATTG----A---ACGCTGT
CTGAAGATTGCAGTCTGAGCAA-TTAGTTAAATAACTTAAAACTTTCAACAACGGATCTC
TTGGTTCCGGCATCGATGAAGAACGCAGCGAAATGCGATACGTAATGTGAATTGCAGAAT
TCAGTGAATCATCGAGTCTTTGAACGCACATTGCGCCCCCTGGTATTCCGGGGGGCATG-
CCTGTCCGAGCGTCATTGCTGCCCTCAAGCACG-GCTTGTGTGTTGGGCTCCGTCCTCCT
-------CCCGGGG---GACGGGCCCGAAAGGCAGCGGC-GGCA-CCGCGTCCGGTC--C
TCGAGCG-------TATGGGGCTTCGTCACCCGC--TCTG----TAGGCCCGGCCGGCGC
TTGCCGACACA---------TCAATCTTTTCCAGG-------------------------
--------------------
>132_ITS4
GGTTTCCGTAGGTGAACCTGCGGAAGGATCATTACCGAGTGAGGGCCCTCT----GGGTC
CAACCTCCCACCCGTGTTT--------------------------------------A--
-----------------------TCG----TACCTTG----------TTGCT--TCGGCG
GG-CCC--G--------CCGTA-AG----GCCGC------CGG----GGGGC--------
ATCTGCCCTC-TGGCCCGC---GCCCGCCGAAG---ACACCATTG----A---ACGCTGT
CTGAAGATTGCAGTCTGAGCAA-TTAGTTAAATAACTTAAAACTTTCAACAACGGATCTC
TTGGTTCCGGCATCGATGAAGAACGCAGCGAAATGCGATACGTAATGTGAATTGCAGAAT
TCAGTGAATCATCGAGTCTTTGAACGCACATTGCGCCCCCTGGTATTCCGGGGGGCATG-
CCTGTCCGAGCGTCATTGCTGCCCTCAAGCACG-GCTTGTGTGTTGGGCTCCGTCCTCCT
-------CCCGGGG---GACGGGCCCGAAAGGCAGCGGC-GGCA-CCGCGTCCGGTC--C
TCGAGCG-------TATGGGGCTTCGTCACCCGC--TCTG----TAGGCCCGGCCGGCGC
TTGCCGACACA---------TCAATCTTTTCCAGG-------------------------
--------------------
>94_ITS4
GGTTTCCGTAGGTGAACCTGCGGAAGGATCATTACCGAGTGAGGGCCCTCTGGGTCC---
AACCTCCCACCCGTGTTTA--------------------------------------A--
-----------------------CTG----TACCTTG----------TTGCT--TCGGCG
GG-CCC--G--------CCTCA-CGGC--CGCCG------GGG----GGCTC--------
TCCTGCCCCC-GGGCCCGC---GCCCGCCGAAG---ACACCTGTG----A---ACGCTGT
CTGAAGTATGCAGTCTGAGACAACTAGCTAAATTAGTTAAAACTTTCAACAACGGATCTC
TTGGTTCCGGCATCGATGAAGAACGCAGCGAAATGCGATAATTAATGTGAATTGCAGAAT
TCAGTGAATCATCGAGTCTTTGAACGCACATTGCGCCCTCTGGTATTCCGGAGGGCATG-
CCTGTCCGAGCGTCATTGCTGCCCTCAAGCACG-GCTTGTGTGTTGGGCCCTCG-----T
C-----CCCCCGGG---GACGGGCCCGAAAGGCAGCGGC-GGCA-CCGCGTCCGGTC--C
TCGAGCG-------TATGGGGCTTCGTCACCCGC--TCGT----TAGGCCCGGCCGGCGC
CAGCCGACCCC---------CCTCAATCTTAACCAGG-----------------------
--------------------
>AIMS_BRL_231
GGTTTCCGTAGGTGAACCTGCGGGAGGATCATTACCGAGTGCGGGTCCTTTGGGCCCAAC
CT--CCCATCCTTTAATTA--------------------------------------T--
----G------------------ATA----CCCTG------------TTGCT--TCGGCG
GG-CCC--G--------CCGCT-TGTC--CTTTGCCGGGG-GG----GCGCC--------
TTTGCCCCCC-GGGCCCGT---GCCCGCCGGAG---ACCCCAACACGAACACTGTCTGAA
A---GCGTGCAGTCTGAGTTGATTGAATGCAATCAGTTAAAACTTTCAACAATGGATCTC
TTGGTTCCGGCATCGATGAAGAACGCAGCGAAATGCGATAACTAATGTGAATTGCAGAAT
TCAGTGAATCATCGAGTCTTTGAACGCACATTGCGCCCCCTGGTATTCCGGGGGGCATG-
CCTGTCCGAGCGTCATTGCTGCCCTCAAGC-CCGGCTTGTGTGTTGGGTCGCCGTCCCCC
T--C--TCCGGGGG---GACGGGCCCGAAAGGCAGCGGC-GGCA-CCGCGTCCGATC--C
TCGAGCG-------TATGGGGCTTTGTCACATGC--TCTG----TAGGATTGGCCGGCGC
CTGCCGACGTTTTC-------CAACCATTTTTTCCAGGTTGACCTCGGATCAGGTAGGGA
TACCCGCTGAACTTAAGCAT
>AIMS_BRL_230
GGTTTCCGTAGGTGAACCTGCGGAAGGATCATTACCGAGTGCGGGTCCTTTGGGCCCACC
TC--CCA--TCCGTGTCTA--------------------------------------T--
----T------------------ATA----CCCTG------------TTGCT--TCGGCG
GG-CCC--G--------CCGCT-TGTC--GGCCGCCGGGG-GG----GCGCC--------
TTTGCCCCCC-GGGCCCGT---GCCCGCCGGAG---ACCCCAACACGAACACTGTCTGAA
A---GCGTGCAGTCTGAGTTGATTGAATGCAATCAGTTAAAACTTTCAACAATGGATCTC
TTGGTTCCGGCATCGATGAAGAACGCAGCGAAATGCGATAACTAATGTGAATTGCAGAAT
TCAGTGAATCATCGAGTCTTTGAACGCACATTGCGCCCCCTGGTATTCCGGGGGGCATG-
CCTGTCCGAGCGTCATTGCTGCCCTCAAGC-CCGGCTTGTGTGTGGGGTCGCCGTCCCCC
T--C--TCCGGGGG---GACGGGCCCGAAAGGCAGCGGC-GGCA-CCGCGTCCGATC--C
TCGAGCG-------TATGGGGCTTTGTCACATGC--TCTG----TAGGATTGACCGGCGC
CTGCCGACATTTTC-------CAACCATTCTTTCCCGGTTGACCTCGCATCAAGTAAGGA
TACGCGCTGAACTTAAGCAT
>AIMS_BRL_15
GGTTTCCGTAGGTGAACCTGCGGAAGGATCATTACCGAGTGCGGGTCCTTTGGGCCCAAC
CT--CCCATCCG-TGTCTA--------------------------------------T--
----T------------------GTA----CCCTG------------TTGCT--TCGGCG
GG-CCC--G--------CCGCT-TGTC--GGCCGCCGGGGG-G----GCGCC--------
TCTGCCCCCC-GGGCCCGT---GCCCGCCGGAG---ACCCCAACACGAACACTGTCTGAA
A---GCGTGCAGTCTGAGTTGATTGAATGCAATCAGTTAAAACTTTCAACAATGGATCTC
TTGGTTCCGGCATCGATGAAGAACGCAGCGAAATGCGATAACTAATGTGAATTGCAGAAT
TCAGTGAATCATCGAGTCTTTGAACGCACATTGCGCCCCCTGGTATTCCGGGGGGCATG-
CCTGTCCGAGCGTCATTGCTGCCCTCAAGC-CCGGCTTGTGTGTTGGGTCGCCGTCCCCC
T--C--TCCGGGGG---GACGGGCCCGAAAGGCAGCGGC-GGCA-CCGCGTCCGATC--C
TCGAGCG-------TATGGGGCTTTGTCACATGC--TCTG----TAGGATTGGCCGGCGC
CTGCCGACGTTTTC-------CAACCATTCTTTCCAGGTTGACCTCGGATCAGGTAGGGA
TACCCGCTGAACTTAAGCAT
>AIMS_BRL_91
----------GGTGAACCTGCGGAAGGATCATTACCGAGTGCGGGTCCTTTGGGCCCAAC
CT--CCCATCCG-TGTCTA--------------------------------------T--
----T------------------GTA----CCCTG------------TTGCT--TCGGCG
GG-CCC--G--------CCGCT-TGTC--GGCCGCCGGGGG-G----GCGCC--------
TCTGCCCCCC-GGGCCCGT---GCCCGCCGGAG---ACCCCAACACGAACACTGTCTGAA
A---GCGTGCAGTCTGAGTTGATTGAATGCAATCAGTTAAAACTTTCAACAATGGATCTC
TTGGTTCCGGCATCGATGAAGAACGCAGCGAAATGCGATAACTAATGTGAATTGCAGAAT
TCAGTGAATCATCGAGTCTTTGAACGCACATTGCGCCCCCTGGTATTCCGGGGGGCATG-
CCTGTCCGAGCGTCATTGCTGCCCTCAAGC-CCGGCTTGTGTGTGGGGTCGCCGTCCCCC
T--C--TCCGGGGG---GACGGGCCCGAAAGGCAGCGGC-GGCA-CCGCGTCCGATC--C
TCGAGCG-------TATGGGGCTTTGTCACATGC--TCTG----TAGGATTGGCCGGCGC
CTGCCGACGTTTTC-------CAACCATTCTTTCCAGGTTGACCTCGGATCAGGTAGGGA
TACCCGCTGAACTTAAGCAT
>AIMS_BRL_118
----------GGTGAACCTGCGGAAGGATCATTACCGAGTGCGGGTCCTTTGGGCCCAAC
CT--CCCATCCG-TGTCTA--------------------------------------T--
----T------------------ATA----CCCTG------------TTGCT--TCGGCG
GG-CCC--G--------CCGCT-TGTC--GGCCGCCGGGGG-G----GCGCC--------
TTTGCCCCCC-GGGCCCGT---GCCCGCCGGAG---ACCCCAACACGAACACTGTCTGAA
A---GCGTGCAGTCTGAGTTGATTGAATGCAATCAGTTAAAACTTTCAACAATGGATCTC
TTGGTTCCGGCATCGATGAAGAACGCAGCGAAATGCGATAACTAATGTGAATTGCAGAAT
TCAGTGAATCATCGAGTCTTTGAACGCACATTGCGCCCCCTGGTATTCCGGGGGGCATG-
CCTGTCCGAGCGTCATTGCTGCCCTCAAGC-CCGGCTTGTGTGTGGGGTCGCCGTCCCCC
T--C--TCCGGGGG---GACGGGCCCGAAAGGCAGCGGC-GGCA-CCGCGTCCGATC--C
TCGAGCG-------TATGGGGCTTTGTCACATGC--TCTG----TAGGATTGGCCGGCGC
CTGCCGACGTTTTC-------CAACCATTCTTTCCAGGTTGACCTCGGATCAGGTAGGGA
TACCCGCTGAACTTAAGCAT
>AIMS_BRL_76
----------GGTGAACCTGCGGAAGGATCATTACCGAGTGCGGGTCCTTTGGGCCCAAC
CT--CCCATCCG-TGTCTA--------------------------------------T--
----T------------------ATA----CCCTG------------TTGCT--TCGGCG
GG-CCC--G--------CCGCT-TGTC--GGCCGCCGGGGG-G----GCGCC--------
TTTGCCCCCC-GGGCCCGT---GCCCGCCGGAG---ACCCCAACACGAACACTGTCTGAA
A---GCGTGCAGTCTGAGTTGATTGAATGCAATCAGTTAAAACTTTCAACAATGGATCTC
TTGGTTCCGGCATCGATGAAGAACGCAGCGAAATGCGATAACTAATGTGAATTGCAGAAT
TCAGTGAATCATCGAGTCTTTGAACGCACATTGCGCCCCCTGGTATTCCGGGGGGCATG-
CCTGTCCGAGCGTCATTGCTGCCCTCAAGC-CCGGCTTGTGTGTGGGGTCGCCGTCCCCC
T--C--TCCGGGGG---GACGGGCCCGAAAGGCAGCGGC-GGCA-CCGCGTCCGATC--C
TCGAGCG-------TATGGGGCTTTGTCACATGC--TCTG----TAGGATTGGCCGGCGC
CTGCCGACGTTTTC-------CAACCATTCTTTCCAGGTTGACCTCGGATCAGGTAGGGA
TACCCGCTGAACTTAAGCAT
>AIMS_BRL_67
----------GGTGAACCTGCGGAGGGATCATTACCGAGTGCGGGTCCTTTGGGCCCAAC
CT--CCCATCCG-TGTCTA--------------------------------------T--
----T------------------ATA----CCCTG------------TTGCT--TCGGCG
GG-CCC--G--------CCGCT-TGTC--GGCCGCCGGGGG-G----GCGCC--------
TTTGCCCCCC-GGGCCCGT---GCCCGCCGGAG---ACCCCAACACGAACACTGTCTGAA
A---GCGTGCAGTCTGAGTTGATTGAATGCAATCAGTTAAAACTTTCAACAATGGATCTC
TTGGTTCCGGCATCGATGAAGAACGCAGCGAAATGCGATAACTAATGTGAATTGCAGAAT
TCAGTGAATCATCGAGTCTTTGAACGCACATTGCGCCCCCTGGTATTCCGGGGGGCATG-
CCTGTCCGAGCGTCATTGCTGCCCTCAAGC-CCGGCTTGTGTGTGGGGTCGCCGTCCCCC
T--C--TCCGGGGG---GACGGGCCCGAAAGGCAGCGGC-GGCA-CCGCGTCCGATC--C
TCGAGCG-------TATGGGGCTTTGTCACATGC--TCTG----TAGGATTGGCCGGCGC
CTGCCGACGTTTTC-------CAACCATTTTTTCCAGGTTGACCTCGGATCAGGTAGGGA
TACCCGCTGAACTTAAGCAT
>AIMS_BRL_94
----------GGTGAACCTGCGGAAGGATCATTACCGAGTGCGGGTCCTTTGGGCCCAAC
CT--CCCATCCG-TGTCTA--------------------------------------T--
----T------------------ATA----CCCTG------------TTGCT--TCGGCG
GG-CCC--G--------CCGCT-TGTC--GGCCGCCGGGGG-G----GCGCC--------
TTTGCCCCCC-GGGCCCGT---GCCCGCCGGAG---ACCCCAACACGAACACTGTCTGAA
A---GCGTGCAGTCTGAGTTGATTGAATGCAATCAGTTAAAACTTTCAACAATGGATCTC
TTGGTTCCGGCATCGATGAAGAACGCAGCGAAATGCGATAACTAATGTGAATTGCAGAAT
TCAGTGAATCATCGAGTCTTTGAACGCACATTGCGCCCCCTGGTATTCCGGGGGGCATG-
CCTGTCCGAGCGTCATTGCTGCCCTCAAGC-CCGGCTTGTGTGTGGGGTCGCCGTCCCCC
T--C--TCCGGGGG---GACGGGCCCGAAAGGCAGCGGC-GGCA-CCGCGTCCGATC--C
TCGAGCG-------TATGGGGCTTTGTCACATGC--TCTG----TAGGATTGGCCGGCGC
CTGCCGACGTTTTC-------CAACCATTTTTTCCAGGTTGACCTCGGATCAGGTAGGGA
TACCCGCTGAACTTAAGCAC
>AIMS_BRL_92
----------GGTGAACCTGCGGAAGGATCATTACCGAGTGCGGGTCCTTTGGGCCCAAC
CT--CCCATCCG-TGTCTA--------------------------------------T--
----T------------------ATA----CCCTG------------TTGCT--TCGGCG
GG-CCC--G--------CCGCT-TGTC--GGCCGCCGGGGG-G----GCGTC--------
TTTGCCCCCC-GGGCCCGT---GCCCGCCGGAG---ACCCCAACACGAACACTGTCTGAA
A---GCGTGCAGTCTGAGTTGATTGAATGCAATCAGTTAAAACTTTCAACAATGGATCTC
TTGGTTCCGGCATCGATGAAGAACGCAGCGAAATGCGATAACTAATGTGAATTGCAGAAT
TCAGTGAATCATCGAGTCTTTGAACGCACATTGCGCCCCCTGGTATTCCGGGGGGCATG-
CCTGTCCGAGCGTCATTGCTGCCCTCAAGC-CCGGCTTGTGTGTGGGGTCGCCGTCCCCC
T--C--TCCGGGGG---GACGGGCCCGAAAGGCAGCGGC-GGCA-CCGCGTCCGATC--C
TCGAGCG-------TATGGGGCTTTGTCACATGC--TCTG----TAGGATTGGCCGGCGC
CTGCCGACGTTTTC-------CAACCATTTTTTCCAGGTTGACCTCGGATCAGGTAGGGA
TACCCGCTGAACTTAAGCAT
>AIMS_BRL_119
----------GGTGAACCTGCGGAAGGATCATTACCGAGTGCGGGTCCTTTGGGCCCAAC
CT--CCCATCCG-TGTCTA--------------------------------------T--
----T------------------ATA----CCCTG------------TTGCT--TCGGCG
GG-CCC--G--------CCGCT-TGTC--GGCCGCCGGGGG-G----GCGCC--------
TTTGCCCCCC-GGGCCCGT---GCCCGCCGGAG---TCCCCAACACGAACACTGTCTGAA
A---GCGTGCAGTCTGAGTTGATTGAATGCAATCAGTTAAAACTTTCAACAATGGATCTC
TTGGTTCCGGCATCGATGAAGAACGCAGCGAAATGCGATAACTAATGTGAATTGCAGAAT
TCAGTGAATCATCGAGTCTTTGAACGCACATTGCGCCCCCTGGTATTCCGGGGGGCATG-
CCTGTCCGAGCGTCATTGCTGCCCTCAAGC-CCGGCTTGTGTGTGGGGTCGCCGTCCCCC
T--C--TCCGGGGG---GACGGGCCCGAAAGGCAGCGGC-GGCA-CCGCGTCCGATC--C
TCGAGCG-------TATGGGGCTTTGTCACATGC--TCTG----TAGGATTGGCCGGCGC
CTGCCGACGTTTTC-------CAACCATTTTTTCCAGGTTGACCTCGGATCAGGTAGGGA
TACCCGCTGAACTTAAGCAT
>AIMS_BRL_229
GGTTTCCGTAGGTGAACCTGCGGAAGGATCATTACCGAGTGCGGGTCCTTTGGGCCCAAC
CT--CCCATCCG-TGTCTA--------------------------------------T--
----T------------------GTA----CCCTG------------TTGCT--TCGGCG
GG-CCC--G--------CCGCT-TGTC--GGCCGCCGGGGG-G----GCGCC--------
TCTGCCCCCC-GGGCCCGT---GCCCGCCGGAG---ACCCCAACACGAACACTGTCTGAA
A---GCGTGCAGTCTGAGTTGATTGAATGCAATCAGTTAAAACTTTCAACAATGGATCTC
TTGGTTCCGGCATCGATGAAGAACGCAGCGAAATGCGATAACTAATGTGAATTGCAGAAT
TCAGTGAATCATCGAGTCTTTGAACGCACATTGCGCCCCCTGGTATTCCGGGGGGCATG-
CCTGTCCGAGCGTCATTGCTGCCCTCAAGC-CCGGCTTGTGTGTGGGGTCGCCGTCCCCC
T--C--TCCGGGGG---GACGGGCCCGAAAGGCAGCGGC-GGCA-CCGCGTCCGATC--C
TCGAGCG-------TATGGGGCTTTGTCACATGC--TCTG----TAGGATTGGCCGGCGC
CTGCCGACGTTTTC-------CAACCATTCTTTCCAGGTTGACCTCGGATCAGGTAGGGA
TACCCGCTGAACTTAAGCAT
>AIMS_BRL_152
GGTTTCCGTAGGTGAACCTGCGGAAGGATCATTACCGAGTGCGGGTCCTTTGGGCCCAAC
CT--CCCATCCG-TGTCTA--------------------------------------T--
----T------------------GTA----CCCTG------------TTGCT--TCGGCG
GG-CCC--G--------CCGCT-TGTC--GGCCGCCGGGGG-G----GCGCC--------
TCTGCCCCCC-GGGCCCGT---GCCCGCCGGAG---ACCCCAACACGAACACTGTCTGAA
A---GCGTGCAGTCTGAGTTGATTGAATGCAATCAGTTAAAACTTTCAACAATGGATCTC
TTGGTTCCGGCATCGATGAAGAACGCAGCGAAATGCGATAACTAATGTGAATTGCAGAAT
TCAGTGAATCATCGAGTCTTTGAACGCACATTGCGCCCCCTGGTATTCCGGGGGGCATG-
CCTGTCCGAGCGTCATTGCTGCCCTCAAGC-CCGGCTTGTGTGTGGGGTCGCCGTCCCCC
T--C--TCCGGGGG---GACGGGCCCGAAAGGCAGCGGC-GGCA-CCGCGTCCGATC--C
TCGAGCG-------TATGGGGCTTTGTCACATGC--TCTG----TAGGATTGGCCGGCGC
CTGCCGACGTTTTC-------CAACCATTCTTTCCAGGTTGACCTCGGATCAGGTAGGGA
TACCCGCTGAACTTAAGCAT
>AIMS_BRL_68
GGTTTCCGTAGGTGAACCTGCGGAAGGATCATTACCGAGTGCGGGTCCTTTGGGCCCAAC
CT--CCCATCCG-TGTCTA--------------------------------------T--
----T------------------ATA----CCCTG------------TTGCT--TCGGCG
GG-CCC--G--------CCGCT-TGTC--GGCCGCCGGGGG-G----GCGCC--------
TTTGCCCCCC-GGGCCCGT---GCCCGCCGGAG---ACCCCAACACGAACACTGTCTGAA
A---GCGTGCAGTCTGAGTTGATTGAATGCAATCAGTTAAAACTTTCAACAATGGATCTC
TTGGTTCCGGCATCGATGAAGAACGCAGCGAAATGCGATAACTAATGTGAATTGCAGAAT
TCAGTGAATCATCGAGTCTTTGAACGCACATTGCGCCCCCTGGTATTCCGGGGGGCATG-
CCTGTCCGAGCGTCATTGCTGCCCTCAAGC-CCGGCTTGTGTGTGGGGTCGCCGTCCCCC
T--C--TCCGGGGG---GACGGGCCCGAAAGGCAGCGGC-GGCA-CCGCGTCCGATC--C
TCGAGCG-------TATGGGGCTTTGTCACATGC--TCTG----TAGGATTGGCCGGCGC
CTGCCGACGTTTTC-------CAACCATTCTTTCCAGGTTGACCTCGGATCAGGTAGGGA
TACCCGCTGAACTTAAGCAT
>AIMS_BRL_210
GGTTTCCGTAGGTGAACCTGCGGAAGGATCATTACCGAGTGCGGGTCCTTTGGGCCCAAC
CT--CCCATCCG-TGTCTA--------------------------------------T--
----T------------------ATA----CCCTG------------TTGCT--TCGGCG
GG-CCC--G--------CCGCT-TGTC--GGCCGCCGGGGG-G----GCGCC--------
TTTGCCCCCC-GGGCCCGT---GCCCGCCGGAG---ACCCCAACACGAACACTGTCTGAA
A---GCGTGCAGTCTGAGTTGATTGAATGCAATCAGTTAAAACTTTCAACAATGGATCTC
TTGGTTCCGGCATCGATGAAGAACGCAGCGAAATGCGATAACTAATGTGAATTGCAGAAT
TCAGTGAATCATCGAGTCTTTGAACGCACATTGCGCCCCCTGGTATTCCGGGGGGCATG-
CCTGTCCGAGCGTCATTGCTGCCCTCAAGC-CCGGCTTGTGTGTGGGGTCGCCGTCCCCC
T--C--TCCGGGGG---GACGGGCCCGAAAGGCAGCGGC-GGCA-CCGCGTCCGATC--C
TCGAGCG-------TATGGGGCTTTGTCACATGC--TCTG----TAGGATTGGCCGGCGC
CTGCCGACGTTTTC-------CAACCATTCTTTCCAGGTTGACCTCGGATCAGGTAGGGA
TACCCGCTGAACTTAAGCAT
>AIMS_BRL_182
GGTTTCCGTAGGTGAACCTGCGGAAGGATCATTACCGAGTGCGGGTCCTTTGGGCCCAAC
CT--CCCATCCG-TGTCTA--------------------------------------T--
----T------------------ATA----CCCTG------------TTGCT--TCGGCG
GG-CCC--G--------CCGCT-TGTC--GGCCGCCGGGGG-G----GCGCC--------
TTTGCCCCCC-GGGCCCGT---GCCCGCCGGAG---ACCCCAACACGAACACTGTCTGAA
A---GCGTGCAGTCTGAGTTGATTGAATGCAATCAGTTAAAACTTTCAACAATGGATCTC
TTGGTTCCGGCATCGATGAAGAACGCAGCGAAATGCGATAACTAATGTGAATTGCAGAAT
TCAGTGAATCATCGAGTCTTTGAACGCACATTGCGCCCCCTGGTATTCCGGGGGGCATG-
CCTGTCCGAGCGTCATTGCTGCCCTCAAGC-CCGGCTTGTGTGTGGGGTCGCCGTCCCCC
T--C--TCCGGGGG---GACGGGCCCGAAAGGCAGCGGC-GGCA-CCGCGTCCGATC--C
TCGAGCG-------TATGGGGCTTTGTCACATGC--TCTG----TAGGATTGGCCGGCGC
CTGCCGACGTTTTC-------CAACCATTTTTTCCAGGTTGACCTCGGATCAGGTAGGGA
TACCCGCTGAACTTAAGCAT
>AIMS_BRL_177
GGTTTCCGTAGGTGAACCTGCGGAAGGATCATTACCGAGTGCGGGTCCTTTGGGCCCAAC
CT--CCCATCCG-TGTCTA--------------------------------------T--
----T------------------ATA----CCCTG------------TTGCT--TCGGCG
GG-CCC--G--------CCGCT-TGTC--GGCCGCCGGGGG-G----GCGCC--------
TTTGCCCCCC-GGGCCCGT---GCCCGCCGGAG---ACCCCAACACGAACACTGTCTGAA
A---GCGTGCAGTCTGAGTTGATTGAATGCAATCAGTTAAAACTTTCAACAATGGATCTC
TTGGTTCCGGCATCGATGAAGAACGCAGCGAAATGCGATAACTAATGTGAATTGCAGAAT
TCAGTGAATCATCGAGTCTTTGAACGCACATTGCGCCCCCTGGTATTCCGGGGGGCATG-
CCTGTCCGAGCGTCATTGCTGCCCTCAAGC-CCGGCTTGTGTGTGGGGTCGCCGTCCCCC
T--C--TCCGGGGG---GACGGGCCCGAAAGGCAGCGGC-GGCA-CCGCGTCCGATC--C
TCGAGCG-------TATGGGGCTTTGTCACATGC--TCTG----TAGGATTGGCCGGCGC
CTGCCGACGTTTTC-------CAACCATTTTTTCCAGGTTGACCTCGGATCAGGTAGGGA
TACCCGCTGAACTTAAGCAT
>AIMS_BRL_169
GGTTTCCGTAGGTGAACCTGCGGAAGGATCATTACCGAGTGCGGGTCCTTTGGGCCCAAC
CT--CCCATCCG-TGTCTA--------------------------------------T--
----T------------------ATA----CCCTG------------TTGCT--TCGGCG
GG-CCC--G--------CCGCT-TGTC--GGCCGCCGGGGG-G----GCGCC--------
TTTGCCCCCC-GGGCCCGT---GCCCGCCGGAG---ACCCCAACACGAACACTGTCTGAA
A---GCGTGCAGTCTGAGTTGATTGAATGCAATCAGTTAAAACTTTCAACAATGGATCTC
TTGGTTCCGGCATCGATGAAGAACGCAGCGAAATGCGATAACTAATGTGAATTGCAGAAT
TCAGTGAATCATCGAGTCTTTGAACGCACATTGCGCCCCCTGGTATTCCGGGGGGCATG-
CCTGTCCGAGCGTCATTGCTGCCCTCAAGC-CCGGCTTGTGTGTGGGGTCGCCGTCCCCC
T--C--TCCGGGGG---GACGGGCCCGAAAGGCAGCGGC-GGCA-CCGCGTCCGATC--C
TCGAGCG-------TATGGGGCTTTGTCACATGC--TCTG----TAGGATTGGCCGGCGC
CTGCCGACGTTTTC-------CAACCATTTTTTCCAGGTTGACCTCGGATCAGGTAGGGA
TACCCGCTGAACTTAAGCAT
>AIMS_BRL_150
GGTTTCCGTAGGTGAACCTGCGGAAGGATCATTACCGAGTGCGGGTCCTTTGGGCCCAAC
CT--CCCATCCG-TGTCTA--------------------------------------T--
----T------------------ATA----CCCTG------------TTGCT--TCGGCG
GG-CCC--G--------CCGCT-TGTC--GGCCGCCGGGGG-G----GCGCC--------
TTTGCCCCCC-GGGCCCGT---GCCCGCCGGAG---ACCCCAACACGAACACTGTCTGAA
A---GCGTGCAGTCTGAGTTGATTGAATGCAATCAGTTAAAACTTTCAACAATGGATCTC
TTGGTTCCGGCATCGATGAAGAACGCAGCGAAATGCGATAACTAATGTGAATTGCAGAAT
TCAGTGAATCATCGAGTCTTTGAACGCACATTGCGCCCCCTGGTATTCCGGGGGGCATG-
CCTGTCCGAGCGTCATTGCTGCCCTCAAGC-CCGGCTTGTGTGTGGGGTCGCCGTCCCCC
T--C--TCCGGGGG---GACGGGCCCGAAAGGCAGCGGC-GGCA-CCGCGTCCGATC--C
TCGAGCG-------TATGGGGCTTTGTCACATGC--TCTG----TAGGATTGGCCGGCGC
CTGCCGACGTTTTC-------CAACCATTTTTTCCAGGTTGACCTCGGATCAGGTAGGGA
TACCCGCTGAACTTAAGCAT
>AIMS_BRL_90
GGTTTCCGTAGGTGAACCTGCGGAAGGATCATTACCGAGTGCGGGTCCTTTGGGCCCAAC
CT--CCCATCCG-TGTCTA--------------------------------------T--
----T------------------ATA----CCCTG------------TTGCT--TCGGCG
GG-CCC--G--------CCGCT-TGTC--GGCCGCCGGGGG-G----GCGCC--------
TTTGCCCCCC-GGGCCCGT---GCCCGCCGGAG---ACCCCAACACGAACACTGTCTGAA
A---GCGTGCAGTCTGAGTTGATTGAATGCAATCAGTTAAAACTTTCAACAATGGATCTC
TTGGTTCCGGCATCGATGAAGAACGCAGCGAAATGCGATAACTAATGTGAATTGCAGAAT
TCAGTGAATCATCGAGTCTTTGAACGCACATTGCGCCCCCTGGTATTCCGGGGGGCATG-
CCTGTCCGAGCGTCATTGCTGCCCTCAAGC-CCGGCTTGTGTGTTGGGTCGCCGTCCCCC
T--C--TCCGGGGG---GACGGGCCCGAAAGGCAGCGGC-GGCA-CCGCGTCCGATC--C
TCGAGCG-------TATGGGGCTTTGTCACATGC--TCTG----TAGGATTGGCCGGCGC
CTGCCGACGTTTTC-------CAACCATTCTTTCCAGGTTGACCTCGGATCAGGTAGGGA
TACCCGCTGAACTTAAGCAT
>AIMS_BRL_151
GGTTTCCGTAGGTGAACCTGCGGAAGGATCATTACCGAGTGCGGGTCCTTTGGGCCCAAC
CT--CCCATCCG-TGTCTA--------------------------------------T--
----T------------------ATA----CCCTG------------TTGCT--TCGGCG
GG-CCC--G--------CCGCT-TGTC--GGCCGCCGGGGG-G----GCGCC--------
TTTGCCCCCC-GGGCCCGT---GCCCGCCGGAG---ACCCCAACACGAACACTGTCTGAA
A---GCGTGCAGTCTGAGTTGATTGAATGCAATCAGTTAAAACTTTCAACAATGGATCTC
TTGGTTCCGGCATCGATGAAGAACGCAGCGAAATGCGATAACTAATGTGAATTGCAGAAT
TCAGTGAATCATCGAGTCTTTGAACGCACATTGCGCCCCCTGGTATTCCGGGGGGCATG-
CCTGTCCGAGCGTCATTGCTGCCCTCAAGC-CCGGCTTGTGTGTTGGGTCGCCGTCCCCC
T--C--TCCGGGGG---GACGGGCCCGAAAGGCAGCGGC-GGCA-CCGCGTCCGATC--C
TCGAGCG-------TATGGGGCTTTGTCACATGC--TCTG----TAGGATTGGCCGGCGC
CTGCCGACGTTTTC-------CAACCATTTTTTCCAGGTTGACCTCGGATCAGGTAGGGA
TACCCGCTGAACTTAAGCAT
>AIMS_BRL_153
GGTTTCCGTAGGTGAACCTGCGGAAGGATCATTACCGAGTGCGGGTCCTTTGGGCCCAAC
CT--CCCATCCG-TGTCTA--------------------------------------T--
----T------------------ATA----CCCTG------------TTGCT--TCGGCG
GG-CCC--G--------CCGCT-TGTC--GGCCGCCGGGGG-G----GCGCC--------
TTTGCCCCCC-GGGCCCGT---GCCCGCCGGAG---ACCCCAACACGAACACTGTCTGAA
A---GCGTGCAGTCTGAGTTGATTGAATGCAATCAGTTAAAACTTTCAACAATGGATCTC
TTGGTTCCGGCATCGATGAAGAACGCAGCGAAATGCGATAACTAATGTGAATTGCAGAAT
TCAGTGAATCATCGAGTCTTTGAACGCACATTGCGCCCCCTGGTATTCCGGGGGGCATG-
CCTGTCCGAGCGTCATTGCTGCCCTCAAGC-CCGGCTTGTGTGTTGGGTCGCCGTCCCCC
T--C--TCCGGGGG---GACGGGCCCGAAAGGCAGCGGC-GGCA-CCGCGTCCGATC--C
TCGAGCG-------TATGGGGCTTTGTCACATGC--TCTG----TAGGATTGGCCGGCGC
CTGCCGACGTTTTC-------CAACCATTTTTTCCAGGTTGACCTCGGATCAGGTAGGGA
TACCCGCTGAACTTAAGCAT
>AIMS_BRL_166
GGTTTCCGTAGGTGAACCTGCGGAAGGATCATTACCGAGTGCGGGTCCTTTGGGCCCAAC
CT--CCCATCCG-TGTCTA--------------------------------------T--
----T------------------ATA----CCCTG------------TTGCT--TCGGCG
GG-CCC--G--------CCGCT-TGTC--GGCCGCCGGGGGGG----GCGCC--------
TTTGCCCCCC-GGGCCCGT---GCCCGCCGGAG---ACCCCAACACGAACACTGTCTGAA
A---GCGTGCAGTCTGAGTTGATTGAATGCAATCAGTTAAAACTTTCAACAATGGATCTC
TTGGTTCCGGCATCGATGAAGAACGCAGCGAAATGCGATAACTAATGTGAATTGCAGAAT
TCAGTGAATCATCGAGTCTTTGAACGCACATTGCGCCCCCTGGTATTCCGGGGGGCATG-
CCTGTCCGAGCGTCATTGCTGCCCTCAAGC-CCGGCTTGTGTGTGGGGTCGCCGTCCCCC
T--C--TCCGGGGG---GACGGGCCCGAAAGGCAGCGGC-GGCA-CCGCGTCCGATC--C
TCGAGCG-------TATGGGGCTTTGTCACATGC--TCTG----TAGGATTGGCCGGCGC
CTGCCGACGTTTTC-------CAACCATTTTTTCCAGGTTGACCTCGGATCAGGTAGGGA
TACCCGCTGAACTTAAGCAT
>AIMS_BRL_93
----------GGTGAACCTGCGGAAGGATCATTACCGAGTGCGGGTCCTTTGGG-CCAAC
CT--CCCATCCG-TGTCTA--------------------------------------T--
----T------------------ATA----CCCTG------------TTGCT--TCGGCG
GG-CCC--G--------CCGCT-TGTC--GGCCGCCGGGGG-G----GCGCC--------
TTTGCCCCCC-GGGCCCGT---GCCCGCCGGAG---ACCCCAACACGAACACTGTCTGAA
A---GCGTGCAGTCTGAGTTGATTGAATGCAATCAGTTAAAACTTTCAACAATGGATCTC
TTGGTTCCGGCATCGATGAAGAACGCAGCGAAATGCGATAACTAATGTGAATTGCAGAAT
TCAGTGAATCATCGAGTCTTTGAACGCACATTGCGCCCCCTGGTATTCCGGGGGGCATG-
CCTGTCCGAGCGTCATTGCTGCCCTCAAGC-CCGGCTTGTGTGTGGGGTCGCCGTCCCCC
T--C--TCCGGGGG---GACGGGCCCGAAAGGCAGCGGC-GGCA-CCGCGTCCGATC--C
TCGAGCG-------TATGGGGCTTTGTCACATGC--TCTG----TAGGATTGGCCGGCGC
CTGCCGACGTTTTC-------CAACCATTCTTTCCAGGTTGACCTCGGATCAGGTAGGGA
TACCCGCTGAACTTAAGCAT
>AIMS_BRL_142
GGTCTCCGTAGGTGAACCTGCGGAGGGATCATTACCGAGTGCGGGTCCTTTGGG-CCCAC
CT--CCCATCCG-TGTCTA--------------------------------------T--
----T------------------ATA----CCCTG------------TTGCT--TCGGCG
GG-CCC--G--------CCGCT-TGTC--GGCCGCCGGGGG-G----GCGCC--------
TTTGCCCCCC-GGGCCCGT---GCCCGCCGGAG---ACCCCAACACGAACACTGTCTGAA
A---GCGTGCAGTCTGAGTTGATTGAATGCAATCAGTTAAAACTTTCAACAATGGATCTC
TTGGTTCCGGCATCGATGAAGAACGCAGCGAAATGCGATAACTAATGTGAATTGCAGAAT
TCAGTGAATCATCGAGTCTTTGAACGCACATTGCGCCCCCTGGTATTCCGGGGGGCATG-
CCTGTCCGAGCGTCATTGCTGCCCTCAAGC-CCGGCTTGTGTGTGGGGTCGCCGTCCCCC
T--C--TCCGGGGG---GACGGGCCCGAAAGGCAGCGGC-GGCA-CCGCGTCCGATC--C
TCGAGCG-------TATGGGGCTTTGTCACATGC--TCTG----TAGGATTGGCCGGCGC
CTGCCGACGTTTTC-------CAACCATTTTTTCCAGGTTGACCTCGGATCAGGTAGGGA
TACCCGCTGAACTTAAGCAT
>AIMS_BRL_173
GGTTTCCGTAGGTGAACCTGCGGAAGGATCATTACCGAGTGCGGGTCCTTTGGGCCCAAC
CT--CCCATCCCCTTCCTA--------------------------------------T--
----T------------------ATA----CCCTG------------TTGCT--TCGGCG
GG-CCC--G--------CCGCT-TGTC--GGCCGCCGGGG-GG----GCGCC--------
TTTGCCCCCC-GGGCCCGT---GCCCGCCGGAG---ACCCCAACACGAACACTGTCTGAA
A---GCGTGCAGTCTGAGTTGATTGAATGCAATCAGTTAAAACTTTCAACAATGGATCTC
TTGGTTCCGGCATCGATGAAGAACGCAGCGAAATGCGATAACTAATGTGAATTGCAGAAT
TCAGTGAATCATCGAGTCTTTGAACGCACATTGCGCCCCCTGGTATTCCGGGGGGCATG-
CCTGTCCGAGCGTCATTGCTGCCCTCAAGC-CCGGCTTGTGTGTTGGGTCGCCGTCCCCC
T--C--TCCGGGGG---GACGGGCCCGAAAGGCAGCGGC-GGCA-CCGCGTCCGATC--C
TCGAGCG-------TATGGGGCTTTGTCACATGC--TCTG----TAGGATTGGCCGGCGC
CTGCCGACGTTTTC-------CAACCATTCTTTCCAGGTTGACCTCGGATCAGGTAGGGA
TACCCGCTGAACTTAAGCAT
>AIMS_BRL_46
GGTTTCCGTAGGTGAACCTGCGGAAGGATCATTACCGAGTGCGGGTCCTTTGGGCCCAAC
CT--CCCATCCG-TGTCTA--------------------------------------T--
----T------------------ATA----CCCTG------------TTGCT--TCGGCG
GG-CCC--G--------CCGCT-TGTC--GGCCGCCGGGGG-G----GCGCC--------
TTTGCCCCCC-GGGCCCGT---GCCCGCCGGAG---ACCCCAACACGAACACTGTCTGAA
A---GCGTGCAGTCTGAGTTGATTGAATGCAATCAGTTAAAACTTTCAACAATGGATCTC
TTGGTTCCGGCATCGATGAAGAACGCAGCGAAATGCGATAACTAATGTGAATTGCAGAAT
TCAGTGAATCATCGAGTCTTTGAACGCACATTGCGCCCCCTGGTATTCCGGGGGGCATG-
CCTGTCCGAGCGTCATTGCTGCCCTCAAGC-CCGGCTTGTGTGTTGGGTCGCCGTCCCCC
T--C--TCCGGGGG---GACGGGCCCGAAAGGCAGCGGC-GGCA-CCGCGTCCGATC--C
TCGAGCG-------TATGGGGCTTTGTCACATGC--TCTG----TAGGATTGGCCGGCGC
CTGCCGACGTTTTC-------CAACCATTCTTTCCAGGTTGACCTCGGATCAGGTAGGGA
TACCCGC-------------
>110_ITS4
GGTTTCCGTAGGTGAACCTGCGGAAGGATCATTACCGAGTGCGGGTCCCTTTGGGCCCAA
CC--TCCCATCCGTGTCTA--------------------------------------T--
----T------------------GTA----CCCTG------------TTGCT--TCGGCG
GG-CCC--G--------CCGCT-TGTC--GGCCGCCGGGG-GG----GCGCC--------
TCTGCCCCCC-GGGCCCGT---GCCCGCCGGAG---ACCCCAACACGAACACTGTCTGAA
A---GCGTGCAGTCTGAGTTGATTGAATGCAATCAGTTAAAACTTTCAACAATGGATCTC
TTGGTTCCGGCATCGATGAAGAACGCAGCGAAATGCGATAACTAATGTGAATTGCAGAAT
TCAGTGAATCATCGAGTCTTTGAACGCACATTGCGCCCCCTGGTATTCCGGGGGGCATG-
CCTGTCCGAGCGTCATTGCTGCCCTCAAGC-CCGGCTTGTGTGTTGGGTCGCCGTCCCCC
T--C--TCCGGGGG---GACGGGCCCGAAAGGCAGCGGC-GGCA-CCGCGTCCGATC--C
TCGAGCG-------TATGGGGCTTTGTCACATGC--TCTG----TAGGATTGGCCGGCGC
CTGCCGACGTTTTC-------CAACCATTCTTCCAGG-----------------------
--------------------
>AIMS_BRL_80
GGTTTCCGTAGGTGAACCTGCGGAAGGATCATTACCGAGTGCGGGTCCTCGTGGCCCAAC
CT---CCCACCCGTGACTA--------------------------------------T--
----T------------------GTA----CCTTG------------TTGCT--TCGGCG
GG-CCC--G--------CCAGC-CCTG--CTGGCCGCC--GGG----GGGCA--------
TCTCGCCCCC-GGGCCCGT---GCCCGCCGGAG---ACCCCAACAT-GAACCCTGTTCTG
AAAGCTTGCAGTCTGAGTGTGATTCTTTGCAATCAGTTAAAACTTTCAACAATGGATCTC
TTGGTTCCGGCATCGATGAAGAACGCAGCGAAATGCGATAACTAATGTGAATTGCAGAAT
TCAGTGAATCATCGAGTCTTTGAACGCACATTGCGCCCCCTGGTATTCCGGGGGGCATG-
CCTGTCCGAGCGTCATTGCTGCCCTCAAGC-CCGGCTTGTGTGTTGGGTCCTCGTCCCCC
G--G-CTCCG-GGG---GACGGGCCCGAAAGGCAGCGGC-GGCA-CCGCGTCCGGTC--C
TCGAGCG-------TATGGGGCTTTGTCTTCCGC--TCTG----CAGGCCCGGCCGGCGC
CCGCCGGCGCATTTTTTGCAACCTTTTATTTTTCCAGGTTGACCTCGGATCAGGTAGGGA
TACCCGCTGAACTTAAGCAT
>AIMS_BRL_65
GGTTTCCGTAGGTGAACCTGCGGAGGGATCATTACCGAGTGCGGGTCTTTATGGCCCAAC
CT---CCCACCCGTGACTA--------------------------------------T--
----T------------------GTA----CCTTG------------TTGCT--TCGGCG
GG-CCC--G--------CCAGC-GTTG--CTGGCCGCC--GGG----GGGCG--------
ACTCGCCCCC-GGGCCCGT---GCCCGCCGGAG---ACCCCAACAT-GAACCCTGTTCTG
AAAGCTTGCAGTCTGAGTGTGATTCTTTGCAATCAGTTAAAACTTTCAACAATGGATCTC
TTGGTTCCGGCATCGATGAAGAACGCAGCGAAATGCGATAACTAATGTGAATTGCAGAAT
TCAGTGAATCATCGAGTCTTTGAACGCACATTGCGCCCCCTGGTATTCCGGGGGGCATG-
CCTGTCCGAGCGTCATTGCTGCCCTCAAGC-CCGGCTGGTGTGTTGGGCCCTCGTCCCCC
G--G-CTCCCGGGG---GACGGGCCCGAAAGGCAGCGGC-GGCA-CCGCGTCCGGTC--C
TCGAGCG-------TATGGGGCTTCGTCTTCCGC--TCCG----TAGGCCCGGCCGGCGC
CCGCCGACGCATTTATTTGCAACTTGTTTTTTTCCAGGTTGACCTCGGATCAGGTAGGGA
TACCCGCTGAACTTAAGCAT
>AIMS_BRL_73
GGTTTCCGTAGGTGAACCTGCGGAAGGATCATTACCGAGTGCGGGTCTTTATGGCCCAAC
CT---CCCACCCGTGACTA--------------------------------------T--
----T------------------GTA----CCTTG------------TTGCT--TCGGCG
GG-CCC--G--------CCAGC-GTTG--CTGGCCGCC--GGG----GGGCG--------
ACTCGCCCCC-GGGCCCGT---GCCCGCCGGAG---ACCCCAACAT-GAACCCTGTTCTG
AAAGCTTGCAGTCTGAGTGTGATTCTTTGCAATCAGTTAAAACTTTCAACAATGGATCTC
TTGGTTCCGGCATCGATGAAGAACGCAGCGAAATGCGATAACTAATGTGAATTGCAGAAT
TCAGTGAATCATCGAGTCTTTGAACGCACATTGCGCCCCCTGGTATTCCGGGGGGCATG-
CCTGTCCGAGCGTCATTGCTGCCCTCAAGC-CCGGCTGGTGTGTTGGGCCCTCGTCCCCC
G--G-CTCCCGGGG---GACGGGCCCGAAAGGCAGCGGC-GGCA-CCGCGTCCGGTC--C
TCGAGCG-------TATGGGGCTTCGTCTTCCGC--TCCG----TAGGCCCGGCCGGCGC
CCGCCGACGCATTTATTTGCAACTTGTTTTTTTCCAGGTTGACCTCGGATCAGGTAGGGA
TACCCGCTGAACTTAAGCAT
>AIMS_BRL_72
----------GGTGAACCTGCGGAAGGATCATTACCGAGTGCGGGTCTTTATGGCCCAAC
CT---CCCACCCGTGACTA--------------------------------------T--
----T------------------GTA----CCTTG------------TTGCT--TCGGCG
GG-CCC--G--------CCAGC-GTTG--CTGGCCGCC--GGG----GGGCG--------
ACTCGCCCCC-GGGCCCGT---GCCCGCCGGAG---ACCCCAACAT-GAACCCTGTTCTG
AAAGCTTGCAGTCTGAGTGTGATTCTTTGCAATCAGTTAAAACTTTCAACAATGGATCTC
TTGGTTCCGGCATCGATGAAGAACGCAGCGAAATGCGATAACTAATGTGAATTGCAGAAT
TCAGTGAATCATCGAGTCTTTGAACGCACATTGCGCCCCCTGGTATTCCGGGGGGCATG-
CCTGTCCGAGCGTCATTGCTGCCCTCAAGC-CCGGCTGGTGTGTTGGGCCCTCGTCCCCC
G--G-CTCCCGGGG---GACGGGCCCGAAAGGCAGCGGC-GGCA-CCGCGTCCGGTC--C
TCGAGCG-------TATGGGGCTTCGTCTTCCGC--TCCG----TAGGCCCGGCCGGCGC
CCGCCGACGCATTTATTTGCAACTTGTTTTTTTCCAGGTTGACCTCGGATCAGGTAGGGA
TACCCGCTGAACTTAAGCAT
>AIMS_BRL_45
GGTTTCCGTAGGTGAACCTGCGGAAGGATCATTACCGAGTGCGGGTCTTTATGGCCCAAC
CT---CCCACCCGTGACTA--------------------------------------T--
----T------------------GTA----CCTTG------------TTGCT--TCGGCG
GG-CCC--G--------CCAGC-GTTG--CTGGCCGCC--GGG----GGGCG--------
ACTCGCCCCC-GGGCCCGT---GCCCGCCGGAG---ACCCCAACAT-GAACCCTGTTCTG
AAAGCTTGCAGTCTGAGTGTGATTCTTTGCAATCAGTTAAAACTTTCAACAATGGATCTC
TTGGTTCCGGCATCGATGAAGAACGCAGCGAAATGCGATAACTAATGTGAATTGCAGAAT
TCAGTGAATCATCGAGTCTTTGAACGCACATTGCGCCCCCTGGTATTCCGGGGGGCATG-
CCTGTCCGAGCGTCATTGCTGCCCTCAAGC-CCGGCTTGTGTGTTGGGCCCTCGTCCCCC
G--G-CTCCCGGGG---GACGGGCCCGAAAGGCAGCGGC-GGCA-CCGCGTCCGGTC--C
TCGAGCG-------TATGGGGCTTCGTCTTCCGC--TCCG----TAGGCCCGGCCGGCGC
CCGCCGACGCATTTATTTGCAACTTGTTTTTTTCCAGGTTGACCTCGGATCAGGTAGGGA
TACCCGCTGAACTTAAGCAT
>AIMS_BRL_38
GGTTTCCGTAGGTGAACCTGCGGAAGGATCATTACCGAGTGCGGGTCTTTATGGCCCAAC
CT---CCCACCCGTGACTA--------------------------------------T--
----T------------------GTA----CCTTG------------TTGCT--TCGGCG
GG-CCC--G--------CCAGC-GTTG--CTGGCCGCC--GGG----GGGCG--------
ACTCGCCCCC-GGGCCCGT---GCCCGCCGGAG---ACCCCAACAT-GAACCCTGTTCTG
AAAGCTTGCAGTCTGAGTGTGATTCTTTGCAATCAGTTAAAACTTTCAACAATGGATCTC
TTGGTTCCGGCATCGATGAAGAACGCAGCGAAATGCGATAACTAATGTGAATTGCAGAAT
TCAGTGAATCATCGAGTCTTTGAACGCACATTGCGCCCCCTGGTATTCCGGGGGGCATG-
CCTGTCCGAGCGTCATTGCTGCCCTCAAGC-CCGGCTTGTGTGTTGGGCCCTCGTCCCCC
G--G-CTCCCGGGG---GACGGGCCCGAAAGGCAGCGGC-GGCA-CCGCGTCCGGTC--C
TCGAGCG-------TATGGGGCTTCGTCTTCCGC--TCCG----TAGGCCCGGCCGGCGC
CCGCCGACGCATTTATTTGCAACTTGTTTTTTTCCAGGTTGACCTCGGATCAGGTAGGGA
TACCCGCTGAACTTAAGCAT
>AIMS_BRL_50
GGTTTCCGTAGGTGAACCTGCGGAAGGATCATTACCGAGTGCGGGTCTTTATGGCCCAAC
CT---CCCACCCGTGACTA--------------------------------------T--
----T------------------GTA----CCTTG------------TTGCT--TCGGCG
GG-CCC--G--------CCAGC-GTTG--CTGGCCGCC--GGG----GGGCG--------
ACTCGCCCCC-GGGCCCGT---GCCCGCCGGAG---ACCCCAACAT-GAACCCTGTTCTG
AAAGCTTGCAGTCTGAGTGTGATTCTTTGCAATCAGTTAAAACTTTCAACAATGGATCTC
TTGGTTCCGGCATCGATGAAGAACGCAGCGAAATGCGATAACTAATGTGAATTGCAGAAT
TCAGTGAATCATCGAGTCTTTGAACGCACATTGCGCCCCCTGGTATTCCGGGGGGCATG-
CCTGTCCGAGCGTCATTGCTGCCCTCAAGC-CCGGCTTGTGTGTTGGGCCCTCGTCCCCC
G--G-CTCCCGGGG---GACGGGCCCGAAAGGCAGCGGC-GGCA-CCGCGTCCGGTC--C
TCGAGCG-------TATGGGGCTTCGTCTTCCGC--TCCG----TAGGCCCGGCCGGCGC
CCGCCGACGCATTTATTTGCAACTTGTTTTTTTCCAGGTTGACCTCGGATCAGGTAGGGA
TACCCGCTGAACTTAAGCAT
>AIMS_BRL_1
GGTTTCCGTAGGTGAACCTGCGGAAGGATCATTACCGAGTGCGGGTCTTTATGGCCCAAC
CT---CCCACCCGTGACTA--------------------------------------T--
----T------------------GTA----CCTTG------------TTGCT--TCGGCG
GG-CCC--G--------CCAGC-GTTG--CTGGCCGCC--GGG----GGGCG--------
ACTCGCCCCC-GGGCCCGT---GCCCGCCGGAG---ACCCCAACAT-GAACCCTGTTCTG
AAAGCTTGCAGTCTGAGTGTGATTCTTTGCAATCAGTTAAAACTTTCAACAATGGATCTC
TTGGTTCCGGCATCGATGAAGAACGCAGCGAAATGCGATAACTAATGTGAATTGCAGAAT
TCAGTGAATCATCGAGTCTTTGAACGCACATTGCGCCCCCTGGTATTCCGGGGGGCATG-
CCTGTCCGAGCGTCATTGCTGCCCTCAAGC-CCGGCTTGTGTGTTGGGCCCTCGTCCCCC
G--G-CTCCCGGGG---GACGGGCCCGAAAGGCAGCGGC-GGCA-CCGCGTCCGGTC--C
TCGAGCG-------TATGGGGCTTCGTCTTCCGC--TCCG----TAGGCCCGGCCGGCGC
CCGCCGACGCATTTATTTGCAACTTGTTTTTTTCCAGGTTGACCTCGGATCAGGTAGGGA
TACCCGCTGAACTTAAGCAT
>AIMS_BRL_49
GGTTTCCGTAGGTGAACCTGCGGAAGGATCATTACCGAGTGAGGGTCCTCGTGGCCCAAC
CT---CCCACCCGTGACTA--------------------------------------T--
----T------------------GTA----CCTTT------------GTTGC--TTCGGC
GG-GCC--C--------GCCAG-CTTG--CTG-GCCGC--CGG----GGGGC--------
ATCCGCCCCC-GGGCCCGC---GCCCGCCGAAG---ACCCCA--ATTGAACACTGTTCTG
A---AAGCCTGTATGAATCCGATTCTTTGTAATCAGTTAAAACTTTCAACAATGGATCTC
TTGGTTCCGGCATCGATGAAGAACGCAGCGAAATGCGATAACTAATGTGAATTGCAGAAT
TCAGTGAATCATCGAGTCTTTGAACGCACATTGCGCCCCCTGGTATTCCGGGGGGCATG-
CCTGTCCGAGCGTCATTGCTGCCCTCAAGC-CCGGCTTGTGTGTTGGGTCCTCGTCCTCC
C--T-TCCCGGGGG---GACGGGCCCGAAAGGCAGCGGC-GGCA-CCGCGTCCGGTC--C
TCGAGCG-------TATGGGGCTTTGTCACCCGC--TCTG----TAGGCCCGGCCGGCGC
CAGCCGACGCAAA--------TCACCTTTTTTTCCAGGTTGACCTCGGATCAGGTAGGGA
TACCCGCTGAACTTAAGCAT
>AIMS_BRL_165
GGTTTCCGTAGGTGAACCTGCGGAAGGATCATTACCGAGTGAGGGTCCTCGTGGCCCAAC
CT---CCCACCCGTGACTA--------------------------------------C--
----T------------------GTA----CCACT------------GTTGC--TTCGGC
GG-GCC--C--------GCCAG-CCTA--GCTGGCCGC--CGG----GGGGC--------
TTCTGCCCCC-GGGCCCGC---GCCCGCCGGAG---ACCCCAACACGAACACTGTTTCTG
A---AAGCCTGTATGAATCCGATTCTTTGTAATCAGTTAAAACTTTCAACAATGGATCTC
TTGGTTCCGGCATCGATGAAGAACGCAGCGAAATGCGATAACTAATGTGAATTGCAGAAT
TCAGTGAATCATCGAGTCTTTGAACGCACATTGCGCCCCCTGGTATTCCGGGGGGCATG-
CCTGTCCGAGCGTCATTACTGCCCTCAAGC-CCGGCTTGTATTGGGTC---------CTC
G--T-CCCCCCGGG---GACGGGCCCGAAAGGCAGCGGC-GGCA-CCGCGTCCGGTC--C
TCGAGCG-------TATGGGGCTTTGTCACCCGC--TCTG----TAGGCCCGGCCGGCGC
CAGCCCACGCAGA--------TCATCCTTTTTTTCAGGTTGACCTCGGATCAGGTAGGGA
TACCCGCTGAACTTAAGCAT
>AIMS_BRL_140
----------GGTGAACCTGCGGAGGGATCATTACCGAGTGAGGGCCCTCTGGGTCCAAC
TC--TCCCACCCGTGTCTA--------------------------------------T--
----T------------------GTA----CCTTG------------TTGCT--TCGGCG
GG-CCC--G--------CCGTT-TCGA--CGGCCGCCG--GGG----TGGCC--------
TCGCGCCCCC-GGGCCCGC---GCCCGCCGAAG---ACCCCAACATGAACGCTGTTCTGA
A---AGTATGCAGTCTGAGTTGATTATCATAATCAGTTAAAACTTTCAACAACGGATCTC
TTGGTTCCGGCATCGATGAAGAACGCAGCGAAATGCGATAAGTAATGTGAATTGCAGAAT
TCAGTGAATCATCGAGTCTTTGAACGCACATTGCGCCCCCTGGTATTCCGGGGGGCATG-
CCTGTCCGAGCGTCATTGCTGCCCTCAAGC-ACGGCTTGTGTGTTGGGCCGCCGTCCCCG
G--TTTCCCCCGGG---GACGGGCCCGAAAGGCAGCGGC-GGCA-CCGCGTCCGGTC--C
TCGAGCG-------TATGGGGCTTTGTCACCCGC--TCTG----TAGGCCTGGCCGGCGC
CAGCCGACACCCAA-------CT-TTAT--TTCTAAGGTTGACCTCGGATCAGGTAGGGA
TACCCGCTGAACTTAAGCAT
>AIMS_BRL_84
GGTTTCCGTAGGTGAACCTGCGGAAGGATCATTACCGAGTGAGGGCCCTCTGGGTCCACC
T---CCCACCCGCGTTCTA--------------------------------------T--
----C------------------GTA----CCTTG------------TTGCT--TCGGCG
GG-CCC--G--------CCGTT-TCGA--CGGCCGCCG--GGG----AGGCC--------
TTGCGCCCCC-GGGCCCGC---GCCCGCCGAAG---ACCCCAACATGAACGCTGTTCTGA
A---AGTATGCAGTCTGAGTTGATTATCGTAATCAGTTAAAACTTTCAACAACGGATCTC
TTGGTTCCGGCATCGATGAAGAACGCAGCGAAATGCGATAAGTAATGTGAATTGCAGAAT
TCAGTGAATCATCGAGTCTTTGAACGCACATTGCGCCCCCTGGTATTCCGGGGGGCATG-
CCTGTCCGAGCGTCATTGCTGCCCTCAAGC-ACGGCTTGTGTGTTGGGCCCCCGTCCCCC
T--C--TCCCGGGG---GACGGGCCCGAAAGGCAGCGGC-GGCA-CCGCGTCCGGTC--C
TCGAGCG-------TATGGGGCTTTGTCACCTGC--TCTG----TAGGCCCGGCCGGCGC
CAGCCGACACCCAA-------CT-TTATTTTTCTAAGGTTGACCTCGGATCAGGTAGGGA
TACCCGCTGAACTTAAGCAT
>AIMS_BRL_71
----------GGTGAACCTGCGGAAGGATCATTACCGAGTGAGGGCCCTCTGGGTCCAAC
C---TCCCACCCGTGTCTA--------------------------------------T--
----C------------------GTA----CCTTG------------TTGCT--TCGGCG
GG-CCC--G--------CCGTT-TCGA--CGGCCGCCG--GGG----AGGCC--------
TTGCGCCCCC-GGGCCCGC---GCCCGCCGAAG---ACCCCAACATGAACGCTGTTCTGA
A---AGTATGCAGTCTGAGTTGATTATCGTAATCAGTTAAAACTTTCAACAACGGATCTC
TTGGTTCCGGCATCGATGAAGAACGCAGCGAAATGCGATAAGTAATGTGAATTGCAGAAT
TCAGTGAATCATCGAGTCTTTGAACGCACATTGCGCCCCCTGGTATTCCGGGGGGCATG-
CCTGTCCGAGCGTCATTGCTGCCCTCAAGC-ACGGCTTGTGTGTTGGGCCCCCGTCCCCC
T--C--TCCCGGGG---GACGGGCCCGAAAGGCAGCGGC-GGCA-CCGCGTCCGGTC--C
TCGAGCG-------TATGGGGCTTTGTCACCTGC--TCTG----TAGGCCCGGCCGGCGC
CAGCCGACACCCAA-------CT-TTATTTTTCTAAGGTTGACCTCGGATCAGGTAGGGA
TACCCGCTGAACTTAAGCAT
>AIMS_BRL_43
GGTTTCCGTAGGTGAACCTGCGGAAGGATCATTACCGAGTGAGGGCCCTCTGGGTCCAAC
C---TCCCACCCGTGTCTA--------------------------------------T--
----C------------------GTA----CCTTG------------TTGCT--TCGGCG
GG-CCC--G--------CCGTT-TCGA--CGGCCGCCG--GGG----AGGCC--------
TTGCGCCCCC-GGGCCCGC---GCCCGCCGAAG---ACCCCAACATGAACGCTGTTCTGA
A---AGTATGCAGTCTGAGTTGATTATCGTAATCAGTTAAAACTTTCAACAACGGATCTC
TTGGTTCCGGCATCGATGAAGAACGCAGCGAAATGCGATAAGTAATGTGAATTGCAGAAT
TCAGTGAATCATCGAGTCTTTGAACGCACATTGCGCCCCCTGGTATTCCGGGGGGCATG-
CCTGTCCGAGCGTCATTGCTGCCCTCAAGC-ACGGCTTGTGTGTTGGGCCCCCGTCCCCC
T--C--TCCCGGGG---GACGGGCCCGAAAGGCAGCGGC-GGCA-CCGCGTCCGGTC--C
TCGAGCG-------TATGGGGCTTTGTCACCTGC--TCTG----TAGGCCCGGCCGGCGC
CAGCCGACACCCAA-------CT-TTATTTTTCTAAGGTTGACCTCGGATCAGGTAGGGA
TACCCGCTGAACTTAAGCAT
>AIMS_BRL_25
GGTTTCCGTAGGTGAACCTGCGGAAGGATCATTACCGAGTGAGGGCCCTCTGGGTCCAAC
C---TCCCACCCGTGTCTA--------------------------------------T--
----C------------------GTA----CCTTG------------TTGCT--TCGGCG
GG-CCC--G--------CCGTT-TCGA--CGGCCGCCG--GGG----AGGCC--------
TTGCGCCCCC-GGGCCCGC---GCCCGCCGAAG---ACCCCAACATGAACGCTGTTCTGA
A---AGTATGCAGTCTGAGTTGATTATCGTAATCAGTTAAAACTTTCAACAACGGATCTC
TTGGTTCCGGCATCGATGAAGAACGCAGCGAAATGCGATAAGTAATGTGAATTGCAGAAT
TCAGTGAATCATCGAGTCTTTGAACGCACATTGCGCCCCCTGGTATTCCGGGGGGCATG-
CCTGTCCGAGCGTCATTGCTGCCCTCAAGC-ACGGCTTGTGTGTTGGGCCCCCGTCCCCC
T--C--TCCCGGGG---GACGGGCCCGAAAGGCAGCGGC-GGCA-CCGCGTCCGGTC--C
TCGAGCG-------TATGGGGCTTTGTCACCTGC--TCTG----TAGGCCCGGCCGGCGC
CAGCCGACACCCAA-------CT-TTATTTTTCTAAGGTTGACCTCGGATCAGGTAGGGA
TACCCGCTGAACTTAAGCAT
>22_ITS4
GGTTTCCGTAGGTGAACCTGCGGAAGGATCATTACCGAGTGTTTGGATGCCCCTTCTCGG
GGTGTCCGTCCTCCCATCC--------------------------------------GTG
TCTAT------------------TTG----TACCCTG----------TTGCT--TCGGCG
GG-CCC--G--------CCCTT-CGTG--GCCG----CCGGGG----GGCTT--------
CCCTGCCCCC-GGGCCCGT---GCCCGCCGGAG---ACCTCAACCA-TGAACACTGTCTG
AAGGTTGCAGTCTGAGTACCGA--TATAAAAAATCGTTAAAACTTTCAACAACGGATCTC
TTGGTTCCGGCATCGATGAAGAACGCAGCGAAATGCGATACGTAATGTGAATTGCAGAAT
TCAGTGAATCATCGAGTCTTTGAACGCACATTGCGCCCCCTGGTATTCCGGGGGGCATG-
CCTGTCCGAGCGTCATTGCTGCCCTCAAGCACG-GCTTGTGTGTTGGGCCCCCG--TCCC
CCTCCCAGGAAGGG---GACGGGCCCGAAAGGCAGCGGC-GGCA-CCGTGTCCGGTC--C
TCGAGCG-------TATGGGAAGCAACTTTTTGT--CACC----CGCTCCTGTAGGTCCG
GCCGGCGGCCTGCCCAACCCCAACCTTTTTTAACCAGG----------------------
--------------------
>119_ITS4
GGTTTCCGTAGGTGAACCTGCGGAAGGATCATTACCGAGTGCGGGCCCTCTGGG------
----TCCAACCTCCCATCC--------------------------------------GTG
TCT-C------------------TTG----TACCCTG----------TTGCT--TCGGCG
GG-CCC--G---------CCTT-CATG--GCCG----CCGGGG----GGCTC--------
TCTAGCCCCC-GGGCCCGC---GCCCGCCGGAG---ACTCCAACAT-TGAACACTGTCTG
AAGTTTGCAGTCTGAGTTTTCATAAAAGAAAAATCGTTAAAACTTTCAACAACGGATCTC
TTGGTTCCGGCATCGATGAAGAACGCAGCGAAATGCGATACGTAATGTGAATTGCAGAAT
TCAGTGAATCATCGAGTCTTTGAACGCACATTGCGCCCTCTGGTATTCCGGGGGGCATG-
CCTGTCCGAGCGTCATTGCTGCCCTCAAGCACG-GCTTGTGTGTTGGGCC--CCCGTCCC
GGTTCTCCAGCCGG---GACGGGCCCGAAAGGCAGCGGC-GGCA-CCGTGTCCGGTC--C
TCGAGTG-------TATGGGGCTCT-------GT--CACC----CACTCGTGTAGGTCCG
GCCGGCGGCTAGCCTCAACCAAACTTTTAAACCAGG------------------------
--------------------
>130_ITS4
GGTTTCCGTAGGTGAACCTGCGGAAGGATCATTACCGAGTGCGGGCCCTCTGGG------
----TCCAACCTCCCATCC--------------------------------------GTG
TCT-C------------------TTG----TACCCTG----------TTGCT--TCGGCG
GG-CCC--G---------CCTT-TTGG--CCGC----CGGGGG----GCTTC--------
C--CGCCCCC-GGGCCCGC---GCCCGCCGGAG---ACTC-CAACA-CGAACACTGTCTG
AAGGTTGCCGTCTGAGTTTTCATATACGAAAAATCGTTAAAACTTTCAACAACGGATCTC
TTGGTTCCGGCATCGATGAAGAACGCAGCGAAATGCGATACGTAATGTGAATTGCAGAAT
TCAGTGAATCATCGAGTCTTTGAACGCACATTGCGCCCTCTGGTATTCCGGGGGGCATG-
CCTGTCCGAGCGTCATTGCTGCCCTCAAGCACG-GCTTGTGTGTTGGGCCCCCCCGTCCC
GGTTCTCCAGCCGG---GACGGGCCCGAAAGGCAGCGGC-GGCA-CCGTGTCCGGTC--C
TCGAGTG-------TATGGGGCTCT-------GT--CACC----CACTCGTGTAGGCCCG
GCCGGCGGCCAGCCTCTTTCAACCAAAACTTCTTAACCAGG-------------------
--------------------
>AIMS_BRL_13
GGTTTCCGTAGGTGAACCTGCGGAAGGATCATTACCGAGTGTAGGGTTCCTAGCGAGCCC
AACCTCCCACCCGTGTTTA--------------------------------------C--
----T------------------GTA----CCTTA-G----------TTGCT--TCGGCG
GG-CCC--G--------CCATT-CATG--GCCG-------CCG----GGGGC--------
TCTCAGCCCC-GGGCCCGC---GCCCGCCGGAG---ACACCACGAA-----CTCTGTCTG
ATCTAGTGAAGTCTGAGTTGATTGTATCGCAATCAGTTAAAACTTTCAACAATGGATCTC
TTGGTTCCGGCATCGATGAAGAACGCAGCGAAATGCGATAACTAGTGTGAATTGCAGAAT
TCCGTGAATCATCGAGTCTTTGAACGCACATTGCGCCCCCTGGTATTCCGGGGGGCATG-
CCTGTCCGAGCGTCATTGCTGCCCATCAAGCACGGCTTGTGTGTTGGGTCGTCGTCCCCT
C----TCCGGGGGG---GACGGGCCCCAAAGGCAGCGGC-GGCA-CCGCGTCCGATC--C
TCGAGCG-------TATGGGGCTTTGTCACCCGC--TCTG----TAGGCCCGGCCGGCGC
TTGCCGAACGCAAA------TCAATC--TTTTTCCAGGTTGACCTCGGATCAGGTAGGGA
TACCCGCTGAACTTAAGCAT
>AIMS_BRL_149
GGTTTCCGTAGGTGAACCTGCGGAAGGATCATTACCGAGTGTAGGGTTCCTAGCGAGCCC
AACCTCCCACCCGTGTTTA--------------------------------------C--
----T------------------GTA----CCTTA-G----------TTGCT--TCGGCG
GG-CCC--G--------CCATT-CATG--GCCG-------CCG----GGGGC--------
TCTCAGCCCC-GGGCCCGC---GCCCGCCGGAG---ACACCACGAA-----CTCTGTCTG
ATCTAGTGAAGTCTGAGTTGATTGTATCGCAATCAGTTAAAACTTTCAACAATGGATCTC
TTGGTTCCGGCATCGATGAAGAACGCAGCGAAATGCGATAACTAGTGTGAATTGCAGAAT
TCCGTGAATCATCGAGTCTTTGAACGCACATTGCGCCCCCTGGTATTCCGGGGGGCATG-
CCTGTCCGAGCGTCATTGCTGCCCATCAAGCACGGCTTGTGTGTTGGGTCGTCGTCCCCT
C----TCCGGGGGG---GACGGGCCCCAAAGGCAGCGGC-GGCA-CCGCGTCCGATC--C
TCGAGCG-------TATGGGGCTTTGTCACCCGC--TCTG----TAGGCCCGGCCGGCGC
TTGCCGAACGCAAA------TCAATC--TTTTTCCAGGTTGACCTCGGATCAGGTAGGGA
TACCCGCTGAACTTAAGCAT
>AIMS_BRL_61
GGTTTCCGTAGGTGAACCTGCGGAAGGATCATTACCGAGTGTAGGGTTCCTAGCGAGCCC
AACCTCCCACCCGTGTTTA--------------------------------------C--
----T------------------GTA----CCTTA-G----------TTGCT--TCGGCG
GG-CCC--G--------CCGTC-ATGG--CCGC-------C------GGGGG--------
CGTCAGCCCC-GGGCCCGC---GCCCGCCGGAG---ACACCACGAA-----CTCTGTCTG
ATCTAGTGAAGTCTGAGTTGATTGTATCGCAATCAGTTAAAACTTTCAACAATGGATCTC
TTGGTTCCGGCATCGATGAAGAACGCAGCGAAATGCGATAACTAGTGTGAATTGCAGAAT
TCCGTGAATCATCGAGTCTTTGAACGCACATTGCGCCCCCTGGTATTCCGGGGGGCATG-
CCTGTCCGAGCGTCATTGCTGCCCATCAAGCACGGCTTGTGTGTTGGGTCGTCGTCCCCT
C----TCCGGGGGG---GACGGGCCCCAAAGGCAGCGGC-GGCA-CCGCGTCCGATC--C
TCGAGCG-------TATGGGGCTTTGTCACCCGC--TCTG----TAGGCCCGGCCGGCGC
TTGCCGAACGCAAA------ACAACCATTTTTTCCAGGTTGACCTCGGATCAGGTAGGGA
TACCCGCTGAACTTAAGCAT
>125_ITS4
GNTTTCCGTAGGTGAACCTGCGGAAGGATCATTACNGAGTGTAGGGTTCNTAGNGAGCCC
AACNTCCCACCCGTGTTTA--------------------------------------C--
----T------------------GNA----ACCTTAG----------TTGNT--TNGGCG
GG-CCC--N--------CCTTT-AAGG--CCNC-------CGG----GGGGC--------
ATCAGCCCCC-GGGCCCGC---GCCCGCCGGAG---ACACCACGAA-----NTNTNTTTG
ATNTAGTNAANTCTGAGTTGATTGTATCGCAATCAGTTAAAACTTTCAACAATGGATCTN
TTGGTTCCGGCATCGATGAAGAACGCAGCGAAATGCGATAANTAGTGTGAATTGCANAAT
TCCGTGAATCATNGAGTCTTTGAACGCACATTGCGCCCCCTGGTATTCCGGGGGGCATG-
CCTGTCCGAGCGTCATTGCTGCCCATCAAGCACGGCTTGTGTGTTGGGTCGTCGTCCCCT
C----TTCGGGGGG---GACGGGCCCCAAAGGCAGCGGC-GGCA-CCGCNTCCGATC--C
TCGAGCG-------TATGGGGCTTTGTCACCCGC--TCTG----TAGGCCCGGCCGGCGC
TTGCCGAACGCAAA------ACAACCATTCTTTCCAGG----------------------
--------------------
>AIMS_BRL_220
GGTTTCCGTAGGTGAACCTGCGGAAGGATCATTACCGAGTGCGGGCCCCTCGGGGCCCAA
CCT--CCCACCCGTGTTGC--------------------------------------C--
----C------------------GAA----CCTAT-G----------TTGCC--TCGG--
------------------------------------------------------------
--------CG-GGCCCCGC---GCCCGCCGACG---GCCC--CCCTGA------ACGCTG
TCTGAAGTTGCAGTCTGAGACCTATAACGAAATTAGTTAAAACTTTCAACAACGGATCTC
TTGGTTCCGGCATCGATGAAGAACGCAGCGAAATGCGATAACTAATGTGAATTGCAGAAT
TCAGTGAATCATCGAGTCTTTGAACGCACATTGCGCCCTCTGGTATTCCGGAGGGCATG-
CCTGTCCGAGCGTCATTGCTGCCCTCAAGCCCGGT-TGATGTGTTGGGCCCCGTCCCCCC
-----CGCCGGGGG---GACGGGCCCGAAAGGCAGCGGC-GGCA-CCGCGTCCGGTC--C
TCGAGCG-------TATGGGGCTTCGTCTCCCGC--TCTA----GTGGCCCGACCGGCG-
CCAGCCGACCCCCA------ACCTTT--ATTATCTAGGTTGACCTCGGATCAGGTAGGGA
TACCCGCTGAACTTAAGCAT
>AIMS_BRL_146
----------GGTGAACCTGCGGAAGGATCATTACCGAGTGCGGGCCCT--CGGGGCCCA
CCT--CCCACCCGTGTTGC--------------------------------------C--
----C------------------GAA----CCTAT-G----------TTGCC--TCGG--
------------------------------------------------------------
--------CG-GGCCCCGC---GCCCGCCGACG---GCCC--CCCTGA------ACGCTG
TCTGAAGTTGCAGTCTGAGACCTATAACGAAATTAGTTAAAACTTTCAACAACGGATCTC
TTGGTTCCGGCATCGATGAAGAACGCAGCGAAATGCGATAACTAATGTGAATTGCAGAAT
TCAGTGAATCATCGAGTCTTTGAACGCACATTGCGCCCTCTGGTATTCCGGAGGGCATG-
CCTGTCCGAGCGTCATTGCTGCCCTCAAGCCCGGT-TGGTGTGTTGGGCCCCGTCCCCCC
-----CGCCGGGGG---GACGGGCCCGAAAGGCAGCGGC-GGCA-CCGCGTCCGGTC--C
TCGAGCG-------TATGGCGCTTCGTCTCCCGC--TCTA----GTAGGCCCGGCCGGCG
CCAGCCGACCCCCA------ACCTTTAATTATCTCAGGTTGACCTCGGATCAGGTAGGGA
TACCCGCTGAACTTAAGCAT
>AIMS_BRL_139
----------GGTGAACCTGCGGAGGGATCATTACCGAGTGCGGGCCCCTCGGGGCCCAA
CCT--CCCACCCGTGTTGC--------------------------------------C--
----C------------------GAA----CCTAT-G----------TTGCC--TCGG--
------------------------------------------------------------
--------CG-GGCCCCGC---GCCCGCCGACG---GCCC--CCCTGA------ACGCTG
TCTGAAGTTGCAGTCTGAGACCTATAACGAAATTAGTTAAAACTTTCAACAACGGATCTC
TTGGTTCCGGCATCGATGAAGAACGCAGCGAAATGCGATAACTAATGTGAATTGCAGAAT
TCAGTGAATCATCGAGTCTTTGAACGCACATTGCGCCCTCTGGTATTCCGGAGGGCATG-
CCTGTCCGAGCGTCATTGCTGCCCTCAAGCCCGGCTTGGTGTGTTGGGCCCCGTCCCCCC
-----CGCCGGGGG---GACGGGCCCGAAAGGCAGCGGC-GGCA-CCGCGTCCGGTC--C
TCGAGCG-------TATGGGGCTTCGTCACCCGC--TCTA----GTAGGCCCGGCCGGCG
CCAGCCGACCCCCA------ACCTTTAATTATCTCAGGTTGACCTCGGATCAGGTAGGGA
TACCCGCTGAACTTAAGCAT
>AIMS_BRL_147
GGTTTCCGTAGGTGAACCTGCGGAGGGATCATTACCGAGTGCGGGCCCCTCGGGGCCCAA
CCT--CCCACCCGTGTTGC--------------------------------------C--
----C------------------GAA----CCTAT-G----------TTGCC--TCGG--
------------------------------------------------------------
--------CG-GGCCCCGC---GCCCGCCGACG---GCCC--CCCTGA------ACGCTG
TCTGAAGTTGCAGTCTGAGACCTATAACGAAATTAGTTAAAACTTTCAACAACGGATCTC
TTGGTTCCGGCATCGATGAAGAACGCAGCGAAATGCGATAACTAATGTGAATTGCAGAAT
TCAGTGAATCATCGAGTCTTTGAACGCACATTGCGCCCTCTGGTATTCCGGAGGGCATG-
CCTGTCCGAGCGTCATTGCTGCCCTCAAGCCCGGCT-TGTGTGTTGGGCCCCGTCCCCCC
-----CGCCGGGGG---GACGGGCCCGAAAGGCAGCGGC-GGCA-CCGCGTCCGGTC--C
TCGAGCG-------TATGGGGCTTCGTCACCCGC--TCTA----GTAGGCCCGGCCGGCG
CCAGCCGACCCCCA------ACCTTTAATTATCTCAGGTTGACCTCGGATCAGGTAGGGA
TACCCGCTGAACTTAAGCAT
>AIMS_BRL_58
GGTTTCCGTAGGTGAACCTGCGGAAGGATCATTACCGAGTGCGGGCCCCTCGGGGCCCAA
CCT--CCCACCCGTGTTGC--------------------------------------C--
----C------------------GAA----CCTAT-G----------TTGCC--TCGG--
------------------------------------------------------------
--------CG-GGCCCCGC---GCCCGCCGACG---GCCC--CCCTGA------ACGCTG
TCTGAAGTTGCAGTCTGAGACCTATAACGAAATTAGTTAAAACTTTCAACAACGGATCTC
TTGGTTCCGGCATCGATGAAGAACGCAGCGAAATGCGATAACTAATGTGAATTGCAGAAT
TCAGTGAATCATCGAGTCTTTGAACGCACATTGCGCCCTCTGGTATTCCGGAGGGCATG-
CCTGTCCGAGCGTCATTGCTGCCCTCAAGCCCGGCT-TGTGTGTTGGGCCCCGTCCCCCC
-----CGCCGGGGG---GACGGGCCCGAAAGGCAGCGGC-GGCA-CCGCGTCCGGTC--C
TCGAGCG-------TATGGGGCTTCGTCACCCGC--TCTA----GTAGGCCCGGCCGGCG
CCAGCCGACCCCCA------ACCTTTAATTATCTCAGGTTGACCTCGGATCAGGTAGGGA
TACCCGCTGAACTTAAGCAT
>AIMS_BRL_167
GGTTTCCGTAGGTGAACCTGCGGAAGGATCATTACCGAGTGCGGGCCCCTCGGGGCCCAA
CCT--CCCACCCGTGTTGC--------------------------------------C--
----C------------------GAA----CCTAT-G----------TTGCC--TCGG--
------------------------------------------------------------
--------CG-GGCCCCGC---GCCCGCCGACG---GCCC--CCCTGA------ACGCTG
TCTGAAGTTGCAGTCTGAGACCTATAACGAAATTAGTTAAAACTTTCAACAACGGATCTC
TTGGTTCCGGCATCGATGAAGAACGCAGCGAAATGCGATAACTAATGTGAATTGCAGAAT
TCAGTGAATCATCGAGTCTTTGAACGCACATTGCGCCCTCTGGTATTCCGGAGGGCATG-
CCTGTCCGAGCGTCATTGCTGCCCTCAAGCCCGGCT-TGTGTGTTGGGCCCCGTCCCCCC
-----CGCCGGGGG---GACGGGCCCGAAAGGCAGCGGC-GGCA-CCGCGTCCGGTC--C
TCGAGCG-------TATGGGGCTTCGTCACCCGC--TCTA----GTAGGCCCGGCCGGCG
CCAGCCGACCCCCA------ACCTTTAATTATCTCAGGTTGACCTCGGATCAGGTAGGGA
TACCCGCTGAACTTAAGCAT
>AIMS_BRL_134
GGTTTCCGTAGGTGAACCTGCGGAAGGATCATTACCGAGTGCGGGCCCCTCGGGGCCCAA
CCT--CCCACCCGTGTTGC--------------------------------------C--
----C------------------GAA----CCTAT-G----------TTGCC--TCGG--
------------------------------------------------------------
--------CG-GGCCCCGC---GCCCGCCGACG---GCCC--CCCTGA------ACGCTG
TCTGAAGTTGCAGTCTGAGACCTATAACGAAATTAGTTAAAACTTTCAACAACGGATCTC
TTGGTTCCGGCATCGATGAAGAACGCAGCGAAATGCGATAACTAATGTGAATTGCAGAAT
TCAGTGAATCATCGAGTCTTTGAACGCACATTGCGCCCTCTGGTATTCCGGAGGGCATG-
CCTGTCCGAGCGTCATTGCTGCCCTCAAGCCCGGCT-TGTGTGTTGGGCCCCGTCCCCCC
-----CGCCGGGGG---GACGGGCCCGAAAGGCAGCGGC-GGCA-CCGCGTCCGGTC--C
TCGAGCG-------TATGGGGCTTCGTCACCCGC--TCTA----GTAGGCCCGGCCGGCG
CCAGCCGACCCCCA------ACCTTTAATTATCTCAGGTTGACCTCGGATCAGGTAGGGA
TACCCGCTGAACTTAAGCAT
>AIMS_BRL_201
GGTTTCCGTAGGTGAACCTGCGGAAGGATCATTACCGAGTGCGGGCCCCTCGGGGCCCAA
CCT--CCCACCCGTGTTGC--------------------------------------C--
----C------------------GAA----CCTAT-G----------TTGCC--TCGG--
------------------------------------------------------------
--------CG-GGCCCCGC---GCCCGCCGACG---GCCC--CCCTGA------ACGCTG
TCTGAAGTTGCAGTCTGAGACCTATAACGAAATTAGTTAAAACTTTCAACAACGGATCTC
TTGGTTCCGGCATCGATGAAGAACGCAGCGAAATGCGATAACTAATGTGAATTGCAGAAT
TCAGTGAATCATCGAGTCTTTGAACGCACATTGCGCCCTCTGGTATTCCGGAGGGCATG-
CCTGTCCGAGCGTCATTGCTGCCCTCAAGCCCGGCT-GGTGTGTTGGGCCCCGTCCCCCC
-----CGCCGGGGG---GACGGGCCCGAAAGGCAGCGGC-GGCA-CCGCGTCCGGTC--C
TCGAGCG-------TATGGGGCTTCGTCACCCGC--TCTA----GTAGGCCCGGCCGGCG
CCAGCCGACCCCCA------ACCTTTAATTATCTCAGGTTGACCTCGGATCAGGTAGGGA
TACCCGCTGAACTTAAGCAT
>AIMS_BRL_214
GGTTTCCGTAGGTGAACCTGCGGAAGGATCATTACCGAGTGCGGGCCCCTCGGGGCCCAA
CCT--CCCACCCGTGTTGC--------------------------------------C--
----C------------------GAA----CCTAT-G----------TTGCC--TCGG--
------------------------------------------------------------
--------CG-GGCCCCGC---GCCCGCCGACG---GCCC--CCCTGA------ACGCTG
TCTGAAGTTGCAGTCTGAGACCTATAACGAAATTAGTTAAAACTTTCAACAACGGATCTC
TTGGTTCCGGCATCGATGAAGAACGCAGCGAAATGCGATAACTAATGTGAATTGCAGAAT
TCAGTGAATCATCGAGTCTTTGAACGCACATTGCGCCCTCTGGTATTCCGGAGGGCATG-
CCTGTCCGAGCGTCATTGCTGCCCTCAAGCCCGGCT-GGTGTGTTGGGCCCCGTCCCCCC
-----CGCCGGGGG---GACGGGCCCGAAAGGCAGCGGC-GGCA-CCGCGTCCGGTC--C
TCGAGCG-------TATGGGGCTTCGTCACCCGC--TCTA----GTAGGCCCGGCCGGCG
CCAGCCGACCCCCA------ACCTTTAATTATCTCAGGTTGACCTCGGATCAGGTAGGGA
TACCCGCTGAACTTAAGCAT
>AIMS_BRL_213
GGTTTCCGTAGGTGAACCTGCGGAAGGATCATTACCGAGTGCGGGCCCCTCGGGGCCCAA
CCT--CCCACCCGTGTTGC--------------------------------------C--
----C------------------GAA----CCTAT-G----------TTGCC--TCGG--
------------------------------------------------------------
--------CG-GGCCCCGC---GCCCGCCGACG---GCCC--CCCTGA------ACGCTG
TCTGAAGTTGCAGTCTGAGACCTATAACGAAATTAGTTAAAACTTTCAACAACGGATCTC
TTGGTTCCGGCATCGATGAAGAACGCAGCGAAATGCGATAACTAATGTGAATTGCAGAAT
TCAGTGAATCATCGAGTCTTTGAACGCACATTGCGCCCTCTGGTATTCCGGAGGGCATG-
CCTGTCCGAGCGTCATTGCTGCCCTCAAGCCCGGCT-GGTGTGTTGGGCCCCGTCCCCCC
-----CGCCGGGGG---GACGGGCCCGAAAGGCAGCGGC-GGCA-CCGCGTCCGGTC--C
TCGAGCG-------TATGGGGCTTCGTCACCCGC--TCTA----GTAGGCCCGGCCGGCG
CCAGCCGACCCCCA------ACCTTTAATTATCTCAGGTTGACCTCGGATCAGGTAGGGA
TACCCGCTGAACTTAAGCAT
>AIMS_BRL_22
--TTTCCGTAGGTGAACCTGCGGAAGGATCATTACCGAGTGCGGGCCCCTCGGGGCCCAA
CCT--CCCACCCGTGTTGC--------------------------------------C--
----C------------------GAA----CCTAT-G----------TTGCC--TCGG--
------------------------------------------------------------
--------CG-GGCCCCGC---GCCCGCCGACG---GCCC--CCCTGA------ACGCTG
TCTGAAGTTGCAGTCTGAGACCTATAACGAAATTAGTTAAAACTTTCAACAACGGATCTC
TTGGTTCCGGCATCGATGAAGAACGCAGCGAAATGCGATAACTAATGTGAATTGCAGAAT
TCAGTGAATCATCGAGTCTTTGAACGCACATTGCGCCCTCTGGTATTCCGGAGGGCATG-
CCTGTCCGAGCGTCATTGCTGCCCTCAAGCCCGGCT-TGTGTGTTGGGCCCCGTCCCCCC
-----CGCCGGGGG---GACGGGCCCGAAAGGCAGCGGC-GGCA-CCGCGTCCGGTC--C
TCGAGCG-------TATGGGGCTTCGTCACCCGC--TCTA----GTAGGCCCGGCCGGCG
CCAGCCGACCCCCA------ACCTTTAATTATCTCAGGTTGACCTCGGATCAGGTAGGGA
TACCCGCTGAACTTAAGCAT
>AIMS_BRL_208
CCGTTCCGTAGGTGAACCTGCGGAAGGATCATTACCGAGACGAGATCGGGGG--------
------------------------------------------------------------
------------------------------------------------GG-------GA-
AA-CCC-CC----CG-CAGATCGTATCACCACCCTCCTTCACAACGCACCTC-A--CGTC
CTTCCTCGGC-GGGGCAACCC-GCCGGCGGAACGTTCGCAAACCCTTTTCTCATGCATCC
GAGCA-GTACCCGTTCCGATGAAAGAAACAAATCGTTTACAATCTTCAACAATGGATCTC
TTGGCTCTGGCATCGATGAAGAACGCAGCGAAATGCGATAAGTAGTGTGAATTGCAGAAT
CCAGTGAATCATCGAATCTTTGAACGCACATTGCGCCCCTCGGTATTCCGTGGGGCATG-
CCTGTTCGAGCGTCATTTCAAGGCTCAAGCTTCTCTGCTTGGTGTTGGGGCGTCTGTCCC
CCGTCCCCCGACGGCGGGACTCGCCCCAAAGACATTGGC-AGCCCAGGCCGTCC-GA--C
CCGCCCGCAG--CACATTGCGTCCGGCGGGGTC-----GA----CGTTGCGGCCCGCGGC
GTCCAGCAAAGGA--------A---AGACATCTCAGTTTTGACCTCGGATCAGGTAGGGA
TACCCGCTGAACTTAAGCAT
>AIMS_BRL_138
GGTCTCCGTAGGTGAACCTGCGGAGGGATCATTACAAGTTGACCCCGGCCCTCGGGCCGG
GATGTTCACAAC---------------------------------------------CCT
TT-GT-------------------TG----T--------------------------CCG
A-------------------------C--TCTGTTGCCTCCGGG--GCGACC--------
---CTGCCTC-CGGGCGGGGG-CCCCGGG------------TGGACATTTCAAACTCTTG
CGTAACTTTGCAGTCTGAGTAAATTTAATTAATAAATTAAAACTTTCAACAACGGATCTC
TCGGTTCTGGCATCGATGAAGAACGCAGCGAAATGCGATAAGTAATGTGAATTGCAGAAT
TCAGTGAATCATCGAATCTTTGAACGCACATTGCGCCCCCTGGTATTCCGGGGGGCATG-
CCTGTTCGAGCGTCATTTCACCACTCAAGCCTCGCTTGGTATTGGGCGACGCGGTCCGCC
GCGCGCCTCAA--------------------------ATCGACC----------GGCT-G
GGTCTTTC-G--TCCCCTCAGCGTTGTGGAAACTATTC------GCTAAAGG--GTGCCG
CGGGAGG-CCACGCCGTAAAACAACCCCATTTCTAAGGTTGACCTCGGATCAGGTAGGGA
TACCCGCTGAACTTAAGCAT
>AIMS_BRL_234
GGTCTCCGTAGGTGAACCTGCGGAGGGATCATTACAAGTTGACCCCGGCCCTCGGGCCGG
GATGTTCACAAC---------------------------------------------CCT
TT-GT-------------------TG----T--------------------------CCG
A-------------------------C--TCTGTTGCCTCCGGG--GCGACC--------
---CTGCCTC-CGGGCGGGGG-CCCCGGG------------TGGACATTTCAAACTCTTG
CGTAACTTTGCAGTCTGAGTAAATTTAATTAATAAATTAAAACTTTCAACAACGGATCTC
TTGGTTCTGGCATCGATGAAGAACGCAGCGAAATGCGATAAGTAATGTGAATTGCAGAAT
TCAGTGAATCATCGAATCTTTGAACGCACATTGCGCCCCCTGGTATTCCGGGGGGCATG-
CCTGTTCGAGCGTCATTTCACCACTCAAGCCTCGCTTGGTATTGGGCGACGCGGTCCGCC
GCGCGCCTCAA--------------------------ATCGACC----------GGCT-G
GGTCTTTC-G--TCCCCTCAGCGTTGTGGAAACTATTC------GCTAAAGG--GTGCCG
CGGGAGG-CCACGCCGTAAAACAACCCCATTTCTAAGGTTGACCTCGGATCAGGTAGGGA
TACCCGCTGAACTTAAGCAT
>AIMS_BRL_137
GGTCTCCGTTAGTGAACCTGCGGAGGGATCATTA-CAGTGACCC-CGGTCTAACCACCGG
GATGTTCATAAC---------------------------------------------CCT
TT-GT-------------------TG----T--------------------------CCG
A-------------------------C--TCTGTTGCCTCCGGG--GCGACC--------
---CTGCCTT-CGGGCGGGGG-CTCCGGG------------TGGACACTTCAAACTCTTG
CGTAACTTTGCAGTCTGAGTAAATTTAATTAATAAATTAAAACTTTTAACAACGGATCTC
TTGGTTCTGGCATCGATTAAGAACGCAGCGAAATGCGATAAGTAATGTGAATTGCAGAAT
TCAGTGAATCATCTAATCTTTGAACGCACATTGCACCCCCTGGTATTCCGGGGGGCATG-
CCTGTTCGAGCGTCATTTCACCACTCAAGCCTCGCTTGGTATTGGGCAACGCGGTCCGCC
GCGTGCCTCAC--------------------------ATCGACC----------GGCT-G
GGTCTTCT-G--TCCCCTAAGCGTTGTGGAAACTATTC------GCTAAAGG--GTGCT-
CGGGAGG-CTACGCCGTAAAACAAACCCATTTCTAAGGTTGACCTCGGATCACGTAGGGA
TACCCGCTGAACTTAAGCAT
>AIMS_BRL_156
GGTCTCCGTTAGTGAACCTGCGGAGGGATCATTACAAGTGACCC-CGGTCTAACCACCGG
GATGTTCATAAC---------------------------------------------CCT
TT-GT-------------------TG----T--------------------------CCG
A-------------------------C--TCTGTTGCCTCCGGG--GCGACC--------
---CTGCCTT-CGGGCGGGGG-CTCCGGG------------TGGACACTTCAAACTCTTG
CGTAACTTTGCAGTCTGAGTAAACTTAATTAATAAATTAAAACTTTTAACAACGGATCTC
TTGGTTCTGGCATCGATGAAGAACGCAGCGAAATGCGATAAGTAATGTGAATTGCAGAAT
TCAGTGAATCATCGAATCTTTGAACGCACATTGCGCCCCCTGGTATTCCGGGGGGCATG-
CCTGTTCGAGCGTCATTTCACCACTCAAGCCTCGCTTGGTATTGGGCAACGCGGTCCGCC
GCGTGCCTCAA--------------------------ATCGACC----------GGCT-G
GGTCTTCT-G--TCCCCTAAGCGTTGTGGAAACTATTC------GCTAAAGG--GTGCT-
CGGGAGG-CTACGCCGTAAAACAAACCCATTTCTAAGGTTGACCTCGGATCAGGTAGGGA
TACCCGCTGAACTTAAGCAT
>AIMS_BRL_31
GGTCTCCGTAGGTGAACCTGCGGAGGGATCATTACAAGTGACCC-CGGTCTAACCACCGG
GATGTTCATAAC---------------------------------------------CCT
TT-GT-------------------TG----T--------------------------CCG
A-------------------------C--TCTGTTGCCTCCGGG--GCGACC--------
---CTGCCTT-CGGGCGGGGG-CTCCGGG------------TGGACACTTCAAACTCTTG
CGTAACTTTGCAGTCTGAGTAAACTTAATTAATAAATTAAAACTTTTAACAACGGATCTC
TTGGTTCTGGCATCGATGAAGAACGCAGCGAAATGCGATAAGTAATGTGAATTGCAGAAT
TCAGTGAATCATCGAATCTTTGAACGCACATTGCGCCCCCTGGTATTCCGGGGGGCATG-
CCTGTTCGAGCGTCATTTCACCACTCAAGCCTCGCTTGGTATTGGGCAACGCGGTCCGCC
GCGTGCCTCAA--------------------------ATCGACC----------GGCT-G
GGTCTTCT-G--TCCCCTAAGCGTTGTGGAAACTATTC------GCTAAAGG--GTGTT-
CGGGAGG-CTACGCCGTAAAACAACCCCATTTCTAAGGTTGACCTCGGATCAGGTAGGGA
TACCCGCTGAACTTAAGCAT
>AIMS_BRL_44
GGTCTCCGTAGGTGAACCTGCGGAGGGATCATTACAAGTGACCC-CGGTCTAACCACCGG
GATGTTCATAAC---------------------------------------------CCT
TT-GT-------------------TG----T--------------------------CCG
A-------------------------C--TCTGTTGCCTCCGGG--GCGACC--------
---CTGCCTT-CGGGCGGGGG-CTCCGGG------------TGGACACTTCAAACTCTTG
CGTAACTTTGCAGTCTGAGTAAACTTAATTAATAAATTAAAACTTTTAACAACGGATCTC
TTGGTTCTGGCATCGATGAAGAACGCAGCGAAATGCGATAAGTAATGTGAATTGCAGAAT
TCAGTGAATCATCGAATCTTTGAACGCACATTGCGCCCCCTGGTATTCCGGGGGGCATG-
CCTGTTCGAGCGTCATTTCACCACTCAAGCCTCGCTTGGTATTGGGCAACGCGGTCCGCC
GCGTGCCTCAA--------------------------ATCGACC----------GGCT-G
GGTCTTCT-G--TCCCCTAAGCGTTGTGGAAACTATTC------GCTAAAGG--GTGCT-
CGGGAGG-CTACGCCGTAAAACAACCCCATTTCTAAGGTTGACCTCGGATCAGGTAGGGA
TACCCGCTGAACTTAAGCAT
>AIMS_BRL_32
GGTCTCCGTAGGTGAACCTGCGGAGGGATCATTACAAGTGACCC-CGGTCTAACCACCGG
GATGTTCATAAC---------------------------------------------CCT
TT-GT-------------------TG----T--------------------------CCG
A-------------------------C--TCTGTTGCCTCCGGG--GCGACC--------
---CTGCCTT-CGGGCGGGGG-CTCCGGG------------TGGACACTTCAAACTCTTG
CGTAACTTTGCAGTCTGAGTAAACTTAATTAATAAATTAAAACTTTTAACAACGGATCTC
TTGGTTCTGGCATCGATGAAGAACGCAGCGAAATGCGATAAGTAATGTGAATTGCAGAAT
TCAGTGAATCATCGAATCTTTGAACGCACATTGCGCCCCCTGGTATTCCGGGGGGCATG-
CCTGTTCGAGCGTCATTTCACCACTCAAGCCTCGCTTGGTATTGGGCAACGCGGTCCGCC
GCGTGCCTCAA--------------------------ATCGACC----------GGCT-G
GGTCTTCT-G--TCCCCTAAGCGTTGTGGAAACTATTC------GCTAAAGG--GTGCT-
CGGGAGG-CTACGCCGTAAAACAAACCCATTTCTAAGGTTGACCTCGGATCAGGTAGGGA
TACCCGCTGAACTTAAGCAT
>3_ITS4
GGTCTCCGTAGGTGAACCTGCGGAGGGATCATTACAAGTGACCC-CGGTCTAACCACCGG
GATGTTCATAAC---------------------------------------------CCT
TT-GT-------------------TG----T--------------------------CCG
A-------------------------C--TCTGTTGCCTCCGGG--GCGACC--------
---CTGCCTT-CGGGCGGGGG-CTCCGGG------------TGGACACTTCAAACTCTTG
CGTAACTTTGCAGTCTGAGTAAACTTAATTAATAAATTAAAACTTTTAACAACGGATCTC
TTGGTTCTGGCATCGATGAAGAACGCAGCGAAATGCGATAAGTAATGTGAATTGCAGAAT
TCAGTGAATCATCGAATCTTTGAACGCACATTGCGCCCCCTGGTATTCCGGGGGGCATG-
CCTGTTCGAGCGTCATTTCACCACTCAAGCCTCGCTTGGTATTGGGCAACGCGGTCCGCC
GCGTGCCTCAA--------------------------ATCGACC----------GGCT-G
GGTCTTCT-G--TCCCCTAAGCGTTGTGGAAACTATTC------GCTAAAGG--GTGCT-
CGGGAGG-CTACGCCGTAAAACAAACCCATTTCTAAGG----------------------
--------------------
>99_ITS4
GGTCTCCGTAGGTGAACCTGCGGAGGGATCATTACAAGTGACCC-CGGTCTTACCACCGG
GATGTTCATAAC---------------------------------------------CCT
TT-GT-------------------TG----T--------------------------CCG
A-------------------------C--TCTGTTGCCTCCGGG--GCGACC--------
---CTGCCTT-CGGGCGGGGG-CTCCGGG------------TGGACACTTCAAACTCTTG
CGTAACTTTGCAGTCTGAGTAAACTTAATTAATAAATTAAAACTTTTAACAACGGATCTC
TTGGTTCTGGCATCGATGAAGAACGCAGCGAAATGCGATAAGTAATGTGAATTGCAGAAT
TCAGTGAATCATCGAATCTTTGAACGCACATTGCGCCCCCTGGTATTCCGGGGGGCATG-
CCTGTTCGAGCGTCATTTCACCACTCAAGCCTCGCTTGGTATTGGGCAACGCGGTCCGCC
GCGTGCCTCAA--------------------------ATCGACC----------GGCT-G
GGTCTTCT-G--TCCCCTAAGCGTTGTGGAAACTATTC------GCTAAAGG--GTGTT-
CGGGAGG-CTACGCCGTAAAACAACCCCATTTCTAAGG----------------------
--------------------
>117_ITS4
GGTCTCCGTAGGTGAACCTGCGGAGGGATCATTACAAGTGACCC-CGGTTT-ACCACCGG
GATGTTCATAAC---------------------------------------------CCT
TT-GT-------------------TG----T--------------------------CCG
A-------------------------C--TCTGTTGCCTCCGGG--GCGACC--------
---CTGCCTT-CGGGCGGGGG-CTCCGGG------------TGGACACTTCAAACTCTTG
CGTAACTTTGCAGTCTGAGTAAACTTAATTAATAAATTAAAACTTTTAACAACGGATCTC
TTGGTTCTGGCATCGATGAAGAACGCAGCGAAATGCGATAAGTAATGTGAATTGCAGAAT
TCAGTGAATCATCGAATCTTTGAACGCACATTGCGCCCCCTGGTATTCCGGGGGGCATG-
CCTGTTCGAGCGTCATTTCACCACTCAAGCCTCGCTTGGTATTGGGCAACGCGGTCCGCC
GCGTGCCTCAA--------------------------ATCGACC----------GGCT-G
GGTCTTCT-G--TCCCCTAAGCGTTGTGGAAACTATTC------GCTAAAGG--GTGCT-
CGGGAGG-CTACGCCGTAAAACAACCCCATTTCTAAGG----------------------
--------------------
>106_ITS4
GGTCTCCGTAGGTGAACCTGCGGAGGGATCATTACAAGTTGACCCCGGCCCTCGGGCCGG
GATGTTCACAAC---------------------------------------------CCT
TT-GT-------------------TG----T--------------------------CCG
A-------------------------C--TCTGTTGCCTCCGGG--GCGACC--------
---CTGCCTC-CGGGCGGGGG-CCCCGGG------------TGGACATTTCAAACTCTTG
CGTAACTTTGCAGTCTGAGTAAATTTAATTAATAAATTAAAACTTTCAACAACGGATCTC
TTGGTTCTGGCATCGATGAAGAACGCAGCGAAATGCGATAAGTAATGTGAATTGCAGAAT
TCAGTGAATCATCGAATCTTTGAACGCACATTGCGCCCCCTGGTATTCCGGGGGGCATG-
CCTGTTCGAGCGTCATTTCACCACTCAAGCCTCGCTTGGTATTGGGCGACGCGGTCCGCC
GCGCGCCTCAA--------------------------ATCGACC----------GGCT-G
GGTCTTTC-G--TCCCCTCAGCGTTGTGGAAACTATTC------GCTAAAGG--GTGCCG
CGGGAGG-CCACGCCGTAAAACAACCCCATTTCTAAGG----------------------
--------------------
>5_ITS4
GGTCTCCGTAGGTGAACCTGCGGAGGGATCATTACCGAGTGTGGCGCTCCGGCGCCTCCC
TCCAACCCCATG------------------------------------------------
--------------------------------TCG--------------------AAACG
A-------------------------C--TCTGTTGCCTCGGGG--GCGACC--------
---CGGCCTT-CGGGCGTCGG-GGCCCCCG---------GTGGACACCTTCATAACTCTT
GCATC--TCTTGCGTCTGAGTGATACATATAATCAATCAAAACTTTCAACAACGGATCTC
TTGGTTCTGGCATCGATGAAGAACGCAGCGAAATGCGATAAGTAATGTGAATTGCAGAAT
TCAGTGAATCATCGAATCTTTGAACGCACATTGCGCCCCCTGGCATTCCGGGGGGCATG-
CCTGTTCGAGCGTCATTACACCACTCAAGCCTGGCTTGGTATTGAGCGCCGCGGCCTGCC
CGCGCGCTCC------------------------------------AATGTCTCCGGC-T
GAGCCGTC-C--GTCTCTAAGCGTTGTGAATAGCGATC------GCTTGCGA--GGCCCG
GGCGGTT-CGACGCCGTTAAACCCCCCATTTTCTATGG----------------------
--------------------
>20_ITS4
GGTCTCCGTAGGTGAACCTGCGGAGGGATCATTACCGAGTGTGGCGCTCCGGCGCCTCCC
TCCAACCCCATG------------------------------------------------
--------------------------------TCG--------------------AAACG
A-------------------------C--TCTGTTGCCTCGGGG--GCGACC--------
---CGGCCTT-CGGGCGTCGG-GGCCCCCG---------GTGGACACCTTCATAACTCTT
GCATC--TCTTGCGTCTGAGTGATACATATAATCAATCAAAACTTTCAACAACGGATCTC
TTGGTTCTGGCATCGATGAAGAACGCAGCGAAATGCGATAAGTAATGTGAATTGCAGAAT
TCAGTGAATCATCGAATCTTTGAACGCACATTGCGCCCCCTGGCATTCCGGGGGGCATG-
CCTGTTCGAGCGTCATTACACCACTCAAGCCTGGCTTGGTATTGAGCGCCGCGGCCTGCC
CGCGCGCTCC------------------------------------AATGTCTCCGGC-T
GAGCCGTC-C--GTCTCTAAGCGTTGTGAATAGCGATC------GCTTGCGA--GGCCCG
GGCGGTT-CGACGCCGTTAAACCCCCCATTTTCTATGG----------------------
--------------------
>19_ITS4
GGTCTCCGTAGGTGAACCTGCGGAGGGATCATTACCGAGTGTGGCGCTCCGGCGCCTCCC
TCCAACCCCATG------------------------------------------------
--------------------------------TCG--------------------AAACG
A-------------------------C--TCTGTTGCCTCGGGG--GCGACC--------
---CGGCCTT-CGGGCGTCGG-GGCCCCCG---------GCGGACACCTTCATAACTCTT
GCATC--TCTTGCGTCTGAGTGATACATATAATCAATCAAAACTTTCAACAACGGATCTC
TTGGTTCTGGCATCGATGAAGAACGCAGCGAAATGCGATAAGTAATGTGAATTGCAGAAT
TCAGTGAATCATCGAATCTTTGAACGCACATTGCGCCCCCTGGCATTCCGGGGGGCATG-
CCTGTTCGAGCGTCATTACACCACTCAAGCCTGGCTTGGTATTGAGCGCCGCGGCCTGCC
CGCGCGCTCC------------------------------------AATGTCTCCGGC-T
GAGCCGTC-C--GTCTCTAAGCGTTGTGAATAGCGATC------GCTTGCGA--GGCCCG
GGCGGTT-CGACGCCGTTAAACCCCCCATTTTCTATGG----------------------
--------------------
>111_ITS4
GGTCTCCGTAGGTGAACCTGCGGAGGGATCATTACTGAGTGTGGGCT--CCGGCCCTACC
TCCAACCCCATG------------------------------------------------
--------------------------------TCG--------------------AAACG
A-------------------------C--TCTGTTGCCTCGGGG--GCGACC--------
---CGGCCTT-CGGGCGTCGG-GGCCCCCG---------GTGGACACCTTCATAACTCTT
GCATC--TCTTGCGTCTGAGTGATACATATAATCAATCAAAACTTTCAACAACGGATCTC
TTGGTTCTGGCATCGATGAAGAACGCAGCGAAATGCGATAAGTAATGTGAATTGCAGAAT
TCAGTGAATCATCGAATCTTTGAACGCACATTGCGCCCCCTGGCATTCCGGGGGGCATG-
CCTGTTCGAGCGTCATTACACCACTCAAGCCTGGCTTGGTATTGAGCGCCGCGGCCTGCC
CGCGCGCTCC------------------------------------AATGTCTCCGGC-T
GAGCCGTC-C--GTCTCTAAGCGTTGTGAATAGCGATC------GCTTGCGA--GGCCCG
GGCGGTTC-GACGCCGTTAAACCCCCCATTTTCTATGG----------------------
--------------------
>64_ITS4
GGTCTCCGTAGGTGAACCTGCGGAGGGATCATTACCGAGTGTGGCGCTCCGGCGCCTCCC
TCCAACCCCATG------------------------------------------------
--------------------------------TCG--------------------AAACG
A-------------------------C--TCTGTTGCCTCGGGG--GCGACC--------
---CGGCCTT-CGGGCGTCGG-GGCCCCCG---------GTGGACACCTTCATAACTCTT
GCATC--TCTTGCGTCTGAGTGATACATGTAATCAATCAAAACTTTCAACAACGGATCTC
TTGGTTCTGGCATCGATGAAGAACGCAGCGAAATGCGATAAGTAATGTGAATTGCAGAAT
TCAGTGAATCATCGAATCTTTGAACGCACATTGCGCCCCCTGGCATTCCGGGGGGCATG-
CCTGTTCGAGCGTCATTACACCACTCAAGCCTGGCTTGGTATTGAGCGCCGCGGCCTGCC
CGCGCGCTCC------------------------------------AATGTCTCCGGC-T
GAGCCGTC-C--GTCTCTAAGCGTTGTGAATAGCGATC------GCTTGCGA--GGCCCC
GGGCGGTTCGACGCCGTTAAACCCCCCA--------------------------------
--------------------
>37_ITS4
GGTCTCCGTAGGTGAACCTGCGGAGGGATCATTACTGAGTGTGGGCT--CCGGCCCTACC
TCCAACCCCATG------------------------------------------------
--------------------------------TCG--------------------AAACG
A-------------------------C--TCTGTTGCCTCGGGG--GCGACC--------
---CGGCCTT-CGGGCGTCGG-GGCCCCCG---------GTGGACACCTTCATAACTCTT
GCATC--TCTTGCGTCTGAGTGATACATATAATCAATCAAAACTTTCAACAACGGATCTC
TTGGTTCTGGCATCGATGAAGAACGCAGCGAAATGCGATAAGTAATGTGAATTGCAGAAT
TCAGTGAATCATCGAATCTTTGAACGCACATTGCGCCCCCTGGCATTCCGGGGGGCATG-
CCTGTTCGAGCGTCATTACACCACTCAAGCCTGGCTTGGTATTGAGCGCCGCGGCCTGCC
CGCGCGCTCC------------------------------------AATGTCTCCGGC-T
GAGCCGTC-C--GTCTCTAAGCGTTGTGAATAGCGATC------GCTTGCGA--GGCCCG
GGCGGTTC-GACGCCG--------------------------------------------
--------------------
>50_ITS4
GGTCTCCGTAGGTGAACCTGCGGAGGGATCATTACTGAGTGTGGGCT--CCGGCCCTACC
TCCAACCCCATG------------------------------------------------
--------------------------------TCG--------------------AAACG
A-------------------------C--TCTGTTGCCTCGGGG--GCGACC--------
---CGGCCTT-CGGGCGTCGG-GGCCCCCG---------GTGGACACCTTCATAACTCTT
GCATC--TCTTGCGTCTGAGTGATACATATAATCAATCAAAACTTTCAACAACGGATCTC
TTGGTTCTGGCATCGATGAAGAACGCAGCGAAATGCGATAAGTAATGTGAATTGCAGAAT
TCAGTGAATCATCGAATCTTTGAACGCACATTGCGCCCCCTGGCATTCCGGGGGGCATG-
CCTGTTCGAGCGTCATTACACCACTCAAGCCTGGCTTGGTATTGAGCGCCGCGGCCTGCC
CGCGCGCTCC------------------------------------AATGTCTCCGGC-T
GAGCCGTC-C--GTCTCTAAGCGTTGTGAATAGCGATC------GCTTGCGA--GGCCCG
GGCGGTTC-GACGCCGTTAAACCCCCCCCCA-----------------------------
--------------------
>63_ITS4
ACTTTCCGTAGGTGAACCTGCGGAGGGATCATTACTGAGTGTGGGCT--CCGGCCCTACC
TCCAACCCCATG------------------------------------------------
--------------------------------TCG--------------------AAACG
A-------------------------C--TCTGTTGCCTCGGGG--GCGACC--------
---CGGCCTT-CGGGCGTCGG-GGCCCCCG---------GTGGACACCTTCATAACTCTT
GCATC--TCTTGCGTCTGAGTGATACATATAATCAATCAAAACTTTCAACAACGGATCTC
TTGGTTCTGGCATCGATGAAGAACGCAGCGAAATGCGATAAGTAATGTGAATTGCAGAAT
TCAGTGAATCATCGAATCTTTGAACGCACATTGCGCCCCCTGGCATTCCGGGGGGCATG-
CCTGTTCGAGCGTCATTACACCACTCAAGCCTGGCTTGGTATTGAGCGCCGCGGCCTGCC
CGCGCGCTCC------------------------------------AATGTCTCCGGC-T
GAGCCGTC-C--GTCTCTAAGCGTTGTGAATAGCGATC------GCTTGCGA--GGCCCG
GGCGGTTC-GACGCCGTTAAA---------------------------------------
--------------------
>38_ITS4
GGTCTCCGTAGGTGAACCTGCGGAGGGATCATTACCGAGTGTGGCGCTCCGGCGCCTCCC
TCCAACCCCATG------------------------------------------------
--------------------------------TCG--------------------AAACG
A-------------------------C--TCTGTTGCCTCGGGG--GCGACC--------
---CGGCCTT-CGGGCGTCGG-GGCCCCCG---------GTGGACACCTTCATAACTCTT
GCATC--TCTTGCGTCTGAGTGATACATATAATCAATCAAAACTTTCAACAACGGATCTC
TTGGTTCTGGCATCGATGAAGAACGCAGCGAAATGCGATAAGTAATGTGAATTGCAGAAT
TCAGTGAATCATCGAATCTTTGAACGCACATTGCGCCCCCTGGCATTCCGGGGGGCATG-
CCTGTTCGAGCGTCATTACACCACTCAAGCCTGGCTTGGTATTGAGCGCCGCGGCCTGCC
CGCGCGCTCC------------------------------------AATGTCTCCGGC-T
GAGCCGTC-C--GTCTCTAAGCGTTGTGAATAGCGATC------GCTTGCGA--GGCCCG
GGCGGTT-CGACGCCGTTAAA---------------------------------------
--------------------
>46_ITS4
GGTCTCCGTAGGTGAACCTGCGGAGGGATCATTACCGAGTGTGGCGCTCCGGCGCCTCCC
TCCAACCCCATG------------------------------------------------
--------------------------------TCG--------------------AAACG
A-------------------------C--TCTGTTGCCTCGGGG--GCGACC--------
---CGGCCTT-CGGGCGTCGG-GGCCCCCG---------GTGGACACCTTCATAACTCTT
GCATC--TCTTGCGTCTGAGTGATACATATAATCAATCAAAACTTTCAACAACGGATCTC
TTGGTTCTGGCATCGATGAAGAACGCAGCGAAATGCGATAAGTAATGTGAATTGCAGAAT
TCAGTGAATCATCGAATCTTTGAACGCACATTGCGCCCCCTGGCATTCCGGGGGGCATG-
CCTGTTCGAGCGTCATTACACCACTCAAGCCTGGCTTGGTATTGAGCGCCGCGGCCTGCC
CGCGCGCTCC------------------------------------AATGTCTCCGGC-T
GAGCCGTC-C--GTCTCTAAGCGTTGTGAATAGCGATC------GCTTGCGA--GGCCCG
GGCGGTT-CGACGCCG--------------------------------------------
--------------------
>98_ITS4
GGTCTCCGTAGGTGAACCTGCGGAGGGATCATTACCGAGTGACGCGCCCCCTCGGGGGCG
CCACCTCCCAAC---------------------------------------------CCT
TT-GA-------------------TT----TGATC--------------------AAGAC
C-------------------------T--CTTTATGCCTCGGGG--GCGACC--------
---CGGCCTT-CGGGTCGTTC-GGTCCCCC---------CGGCGGCGCCCAACCAACCCT
GCATCAATTGTCGTCTGATTTTGCAAGTAAATTCAATCAAAACTTTCAACAACGGATCTC
TTGGTTCTCGCATCGATGAAGAACGCAGCGAAATGCGATAAGTAATGTGAATTGCAGAAT
TCAGTGAATCATCGAATCTTTGAACGCACATTGCGCCCTTTGGCATTCCGAAGGGCATG-
CCTGTTCGAGCGTCATTACACCAATCACGCCTGGCGTGGTATTGGGCGACGGGGCGAGTC
ACATCGCCCCG--------------------------CGCCTCAATGATCTTTCCGGC-G
GGACGGAC-C--GTATCTCAGCGTTGTGCAAACGAGTC------GCTGGCGA--TGTGCG
GGAGCGGACGTGCC-GTTAAACCCCCCATTTTCTCATGG---------------------
--------------------
>103_ITS4
GGTCTCCGTAGGTGAACCTGCGGAGGGATCATTACCGAGTGTTAGGTGGCAGCTGCCGCC
GACCTCCAACCC-----------------------------------------------T
TT-GT-------------------TA----A-ACC-----------------------AA
A-------------------------C--CGCGTTGCCTCGGGG--GGCGTC--------
---TCGCCGT-CGCCGGCGAG-CACCCCCG---------GAGGACCACTCAACT-----C
TGCGTCCTTGCGTCGGAGTATTGGATGATAAATCAATCAAAACTTTCAACAACGGATCTC
TTGGTTCTGGCATCGATGAAGAACGCAGCGAAATGCGATAAGTAATGTGAATTGCAGAAT
TCAGTGAATCATCGAATCTTTGAACGCACATTGCGCCCTTTGGCATTCCGAAGGGCATG-
CCCGTTCGAGCGTCATTTCACCAATCAAGCCTGGCTTGGTCTTGGGCGAGGGGCTGCGCG
CCCCGGCCCCT------------------------------------AAATCGTCGGC-T
GGACGGTT-C--GATTCTCAGCGTTGTGGTATCATCAA------TTCGCTGC--GGGAGA
CGACCGGACGC-GCCGTTAAACCTTTACTTCAGG--------------------------
--------------------
>AIMS_BRL_122
GGTCTCCGTTGGTGAACCAGCGGAGGGATCATTATAGAGTTTTCTAAACTCCCAACCCAT
GTGAACTTACCA---------------------------------------------TTG
---TT-------------------GC----CTCGGCAGAA-----GCTGCTC--GGTGCA
CC--TTACCTT----GGAACGGCCTAC--CCTGTAGCGCCTTAC--CCTGGA--------
---ACGGCTT-ACCCTGCAAC-GGCTGCCG---------GTGGAC-TACCAAACTCTTGT
TATTTTATGGTTATCTGAGCGTCTTATTTTAATAAGTCAAAACTTTCAACAACGGATCTC
TTGGTTCTGGCATCGATGAAGAACGCAGCGAAATGCGATAAGTAATGTGAATTGCAGAAT
TCAGTGAATCATCGAATCTTTGAACGCACATTGCGCCCATTAGTATTCTAGTGGGCATG-
CCTGTTCGAGCGTCATTTCAACCCTTAAGCCTAGCTTAGTGTTGGGAGCCTACTGCTTTT
GCTAGCGGTAG--------------------------CTCCTGAAATACAACGGCGGA-T
CTGCGAT--A--TCCTCTGAGCGTAGTAATTTTTATCT-CG-CTTTTGACTG--GAGTTG
CAGCGTCTTTAGCCGCTAAACCCCCCAAATTTTAATGGTTGACCTCGGATCAGGTAGGAA
TACCCGCTGAACTTAAGCAT
>AIMS_BRL_224
GGTCTCCGTTGGTGAACCAGCGGAGGGATCATTACAGAGTTATACAACTCCCATACCATA
TGTTAACTTACT---------------------------------------------CAG
TT-AT-------------------GC----CTCGGCGTAA-----GCTGGGC--GGAGCG
GA--CGTGTTA----CCCGGTAGCTAC--CCTGTAGCTACC------CTGTA--------
---GCCGCGG-CCGACCTCCA-GCCCGCCG----------GTGGT-ACACTAAACTCTTG
TTTTACTGTATCTTCTGAGCGTCTTATTTTAATAAGTCAAAACTTTCAACAACGGATCTC
TTGGTTCTGGCATCGATGAAGAACGCAGCGAAATGCGATAAGTAATGTGAATTGCAGAAT
TCAGTGAATCATCGAATCTTTGAACGCACATTGCGCCCATTAGTATTCTAGTGGGCATG-
CCTGTTCGAGCGTCATTTCAACCCTTAAGCCTAGCTTAGTGTTGGGAATCTACTGT-ACG
GTAGTTC---------------------------------CTCAAAGACAGTGGCGGAGC
GATAGTT--G--TCCTCTGAGCGTAGTAATACTTATTCTCG-CTTTTGTTAG------GT
GCTGTCCTCCCGCCATAAAACCCCCAATTTTTTAGTGGTTGACCTCGGATCAGGTAGGAA
TACCCGCTGAACTTAAGCAC
>AIMS_BRL_113
GGTCTCCGTTGGTGAACCAGCGGAGGGATCATTACAGAGTTATCCAACTCCCAAACCCAT
GTGAACTTATCT---------------------------------------------CTT
TG-TT-------------------GC----CTCGGCGCAA-----GCTACCC--GGGACC
TC--GC---------------------------------------------G--------
---CCCCGGG------CGGCC-CGCCGGCG----------GACAA-ACCAAACTCTGTTA
TCTTAGTTGATTATCTGAGT-GTCTTATTTAATAAGTCAAAACTTTCAACAACGGATCTC
TTGGTTCTGGCATCGATGAAGAACGCAGCGAAATGCGATAAGTAATGTGAATTGCAGAAT
TCAGTGAATCATCGAATCTTTGAACGCACATTGCGCCCATTAGTATTCTAGTGGGCATG-
CCTGTTCGAGCGTCATTTCAACCCCAAAGCACAGCTAATTGTTGGGCCCTACATTTCGT-
---AGTG---------------------------------CCTCCAGACGTTGGCGGAGT
GGCAGTA--G--TCCTCTGAGCGTAGTAATTCTTTATCTCG-CTTTTGTTAG------GT
GCTGCCCCCCCGGCTGTAATACCCCCTATTTGTTCTGGTTGACCTCGGATCAAGTAAGAA
TACCCGCTGAACTTAACCAT
>AIMS_BRL_102
GGTCTCCGTTGGTGAACCAGCGGAGGGATCATTACAGAGTTATCCAACTCCCAAACCCAT
GTGAACTTATCT---------------------------------------------CTT
TG-TT-------------------GC----CTCGGCGCAA-----GCTACCC--GGGACC
TC--GC---------------------------------------------G--------
---CCCCGGG------CGGCC-CGCCGGCG----------GACAA-ACCAAACTCTGTTA
TCTTCGTTGATTATCTGAGT-GTCTTATTTAATAAGTCAAAACTTTCAACAACGGATCTC
TTGGTTCTGGCATCGATGAAGAACGCAGCGAAATGCGATAAGTAATGTGAATTGCAGAAT
TCAGTGAATCATCGAATCTTTGAACGCACATTGCGCCCATTAGTATTCTAGTGGGCATG-
CCTGTTCGAGCGTCATTTCAACCCCTAAGCACAGCTTACTGTTGGGAACCTACGGCCTCC
GTAGCTC---------------------------------CTTAAAGACATTGGCGGAGT
GGCAGTG--G--TCCTCTGAGCGTAGTAATTCTTTATCTCG-CTTTTGTTAG------GT
GCTGCCCCCCCGGCCGTAAAACCCCCCCTTTTTTCTGGTTGACCTCGGATCAGGTAGGAA
TACCCGCTGAACTTAAGCAT
>AIMS_BRL_64
GGTCTCCGTTGGTGAACCAGCGGAGGGATCATTACAGAGTTATCCAACTCCCAAACCCAT
GTGAACATATCT---------------------------------------------CTT
TG-TT-------------------GC----CTCGGCGCAA-----GCTACCC--GGGACC
------------------------------------------------------------
----CCCGGG------CGGCC-CGCCGGCG----------GACAC-ACCAAACTCTGTTA
TCTTCGTTGATTATCTGAGT-GTCTTATTTAATAAGTCAAAACTTTCAACAACGGATCTC
TTGGTTCTGGCATCGATGAAGAACGCAGCGAAATGCGATAAGTAATGTGAATTGCAGAAT
TCAGTGAATCATCGAATCTTTGAACGCACATTGCGCCCATTAGTATTCTAGTGGGCATG-
CCTGTTCGAGCGTCATTTCAACCCCTAAGCACAGCTTATTGTTGGGAATCTACGG---TC
GTAGTTC---------------------------------CTCAAAGACATTGGCGGAGC
GGCAGCA--G--TCCTCTGAGCGTAGTAATCTTTTATCTCG-CTTCTGTTAG------GC
GCTGCCCCCCCGGCCGTAAAACCCCCCCTTTTTTCTGGTTGACCTCGGATCAGGTAGGAA
TACCCGCTGAACTTAAGCAT
>AIMS_BRL_162
GGTCTCCGTTGGTGAACCAGCGGAGGGATCATTACAGAGTTATCCAACTCCCAAACCCAT
GTGAACATATCT---------------------------------------------CTT
TG-TT-------------------GC----CTCGGCGCAA-----GCTACCC--GGGACC
------------------------------------------------------------
----CCCGGG------CGGCC-CGCCGGCG----------GACAC-ACCAAACTCTGTTA
TCTTCGTTGATTATCTGAGT-GTCTTATTTAATAAGTCAAAACTTTCAACAACGGATCTC
TTGGTTCTGGCATCGATGAAGAACGCAGCGAAATGCGATAAGTAATGTGAATTGCAGAAT
TCAGTGAATCATCGAATCTTTGAACGCACATTGCGCCCATTAGTATTCTAGTGGGCATG-
CCTGTTCGAGCGTCATTTCAACCCCTAAGCACAGCTTATTGTTGGGAATCTACGG---TC
GTAGTTC---------------------------------CTCAAAGACATTGGCGGAGC
GGCAGCA--G--TCCTCTGAGCGTAGTAATCTTTTATCTCG-CTTCTGTTAG------GC
GCTGCCCCCCCGGCCGTAAAACCCCCCCTTTTTTCTGGTTGACCTCGGATCAGGTAGGAA
TACCCGCTGAACTTAAGCAT
>AIMS_BRL_161
GGTCTCCGTTGGTGAACCAGCGGAGGGATCATTACAGAGTTATCCAACTCCCAAACCCAT
GTGAACATATCT---------------------------------------------CTT
TG-TT-------------------GC----CTCGGCGCAA-----GCTACCC--GGGACC
------------------------------------------------------------
----CCCGGG------CGGCC-CGCCGGCG----------GACAC-ACCAAACTCTGTTA
TCTTCGTTGATTATCTGAGT-GTCTTATTTAATAAGTCAAAACTTTCAACAACGGATCTC
TTGGTTCTGGCATCGATGAAGAACGCAGCGAAATGCGATAAGTAATGTGAATTGCAGAAT
TCAGTGAATCATCGAATCTTTGAACGCACATTGCGCCCACTAGTATTCTAGTGGGCATG-
CCTGTTCGAGCGTCATTTCAACCCCTAAGCACAGCTTATTGTTGGGAATCTACGG---CC
GTAGTTC---------------------------------CTCAAAGACATTGGCGGAGC
GGCAGCA--G--TCCTCTGAGCGTAGTAATTTTTTATCTCG-CTTTTGTTAG------GC
GCTGCCCCCCCGGCCGTAAAACCCCCCCTTTTTTCTGGTTGACCTCGGATCAGGTAGGAA
TACCCGCTGAACTTAAGCAT
>AIMS_BRL_6
GGTCTCCGTTGGTGAACCAGCGGAGGGATCATTACAGAGTTATCCAACTCCCAAACCCAT
GTGAACATATCT---------------------------------------------CTT
TG-TT-------------------GC----CTCGGCGCAA-----GCTACCC--GGGACC
TC--GC---------------------------------------------G--------
---CCCCGGG------CGGCC-CGCCGGCG----------GACAA-ACCAAACTCTGTTA
TCTTCGTTGATTATCTGAGT-GTCTTATTTAATAAGTCAAAACTTTCAACAACGGATCTC
TTGGTTCTGGCATCGATGAAGAACGCAGCGAAATGCGATAAGTAATGTGAATTGCAGAAT
TCAGTGAATCATCGAATCTTTGAACGCACATTGCGCCCATTAGTATTCTAGTGGGCATG-
CCTGTTCGAGCGTCATTTCAACCCCTAAGCACAGCTTATTGTTGGGCGTCTACGT--C-T
GTAGTGC---------------------------------CTCAAAGACATTGGCGGAGC
GGCAGCA--G--TCCTCTGAGCGTAGTAATTCTTCATCTCG-CTTCTGTTAG------GC
GCTGCCCCCCCGGCCGTAAAACCCCCAATCCATTCTGGCTGACCTCGGATCAGGTCGGAC
TACCCGCTGAACTTCCGCAC
>AIMS_BRL_9
GGTCTCCGTTGGTGAACCAGCGGAGGGATCATTACAGAGTTATCCAACTCCCAAACCCAT
GTGAACATATCT---------------------------------------------CTT
TG-TT-------------------GC----CTCGGCGCAA-----GCTACCC--GGGACC
TC--GC---------------------------------------------G--------
---CCCCGGG------CGGCC-CGCCGGCG----------GACAA-ACCAAACTCTGTTA
TCTTCGTTGATTATCTGAGT-GTCTTATTTAATAAGTCAAAACTTTCAACAACGGATCTC
TTGGTTCTGGCATCGATGAAGAACGCAGCGAAATGCGATAAGTAATGTGAATTGCAGAAT
TCAGTGAATCATCGAATCTTTGAACGCACATTGCGCCCATTAGTATTCTAGTGGGCATG-
CCTGTTCGAGCGTCATTTCAACCCCTAAGCACAGCTTATTGTTGGGCGTCTACGT--C-T
GTAGTGC---------------------------------CTCAAAGACATTGGCGGAGC
GGCAGCA--G--TCCTCTGAGCGTAGTAATTCTTTATCTCG-CTTCTGTTAG------GC
GCTGCCCCCCCGGCCGTAAAACCCCCAATTTTTTCTGGTTGACCTCGGATCAGGTAGGAA
TACCCGCTGAACTTAAGCAT
>AIMS_BRL_7
GGTCTCCGTTGGTGAACCAGCGGAGGGATCATTACAGAGTTATCCAACTCCCAAACCCAT
GTGAACATATCT---------------------------------------------CTT
TG-TT-------------------GC----CTCGGCGCAA-----GCTACCC--GGGACC
TC--GC---------------------------------------------G--------
---CCCCGGG------CGGCC-CGCCGGCG----------GACAA-ACCAAACTCTGTTA
TCTTCGTTGATTATCTGAGT-GTCTTATTTAATAAGTCAAAACTTTCAACAACGGATCTC
TTGGTTCTGGCATCGATGAAGAACGCAGCGAAATGCGATAAGTAATGTGAATTGCAGAAT
TCAGTGAATCATCGAATCTTTGAACGCACATTGCGCCCATTAGTATTCTAGTGGGCATG-
CCTGTTCGAGCGTCATTTCAACCCCTAAGCACAGCTTATTGTTGGGCGTCTACGT--C-T
GTAGTGC---------------------------------CTCAAAGACATTGGCGGAGC
GGCAGCA--G--TCCTCTGAGCGTAGTAATTCTTTATCTCG-CTTCTGTTAG------GC
GCTGCCCCCCCGGCCGTAAAACCCCCAATTTTTTCTGGTTGACCTCGGATCAGGTAGGAA
TACCCGCTGAACTTAAGCAT
>AIMS_BRL_39
GGTCTCCGTTGGTGAACCAGCGGAGGGATCATTACAGAGTTATCCAACTCCCAAACCCAT
GTGAACATATCT---------------------------------------------CTT
TG-TT-------------------GC----CTCGGCGCAA-----GCTACCC--GGGACC
TC--GC---------------------------------------------G--------
---CCCCGGG------CGGCC-CGCCGGCG----------GACAA-ACCAAACTCTGTTA
TCTTCGTTGATTATCTGAGT-GTCTTATTTAATAAGTCAAAACTTTCAACAACGGATCTC
TTGGTTCTGGCATCGATGAAGAACGCAGCGAAATGCGATAAGTAATGTGAATTGCAGAAT
TCAGTGAATCATCGAATCTTTGAACGCACATTGCGCCCATTAGTATTCTAGTGGGCATG-
CCTGTTCGAGCGTCATTTCAACCCCTAAGCACAGCTTATTGTTGGGCGTCTACGT--C-T
GTAGTGC---------------------------------CTCAAAGACATTGGCGGAGC
GGCAGCA--G--TCCTCTGAGCGTAGTAATTCTTTATCTCG-CTTCTGTTAG------GC
GCTGCCCCCCCGGCCGTAAAACCCCCAATTTTTTCTGGTTGACCTCGGATCAGGTAGGAA
TACCCGCTGAACTTAAGCAT
>AIMS_BRL_37
GGTCTCCGTTGGTGAACCAGCGGAGGGATCATTACAGAGTTATCCAACTCCCAAACCCAT
GTGAACATATCT---------------------------------------------CTT
TG-TT-------------------GC----CTCGGCGCAA-----GCTACCC--GGGACC
TC--GC---------------------------------------------G--------
---CCCCGGG------CGGCC-CGCCGGCG----------GACAA-ACCAAACTCTGTTA
TCTTCGTTGATTATCTGAGT-GTCTTATTTAATAAGTCAAAACTTTCAACAACGGATCTC
TTGGTTCTGGCATCGATGAAGAACGCAGCGAAATGCGATAAGTAATGTGAATTGCAGAAT
TCAGTGAATCATCGAATCTTTGAACGCACATTGCGCCCATTAGTATTCTAGTGGGCATG-
CCTGTTCGAGCGTCATTTCAACCCCTAAGCACAGCTTATTGTTGGGCGTCTACGT--C-T
GTAGTGC---------------------------------CTCAAAGACATTGGCGGAGC
GGCAGCA--G--TCCTCTGAGCGTAGTAATTCTTTATCTCG-CTTCTGTTAG------GC
GCTGCCCCCCCGGCCGTAAAACCCCCAATTTTTTCTGGTTGACCTCGGATCAGGTAGGAA
TACCCGCTGAACTTAAGCAT
>AIMS_BRL_8
GGTCTCCGTTGGTGAACCAGCGGAGGGATCATTACAGAGTTATCCAACTCCCAAACCCAT
GTGAACATATCT---------------------------------------------CTT
TG-TT-------------------GC----CTCGGCGCAA-----GCTACCC--GGGACC
TC--GC---------------------------------------------G--------
---CCCCGGG------CGGCC-CGCCGGCG----------GACAA-ACCAAACTCTGTTA
TCTTCGTTGATTATCTGAGT-GTCTTATTTAATAAGTCAAAACTTTCAACAACGGATCTC
TTGGTTCTGGCATCGATGAAGAACGCAGCGAAATGCGATAAGTAATGTGAATTGCAGAAT
TCAGTGAATCATCGAATCTTTGAACGCACATTGCGCCCATTAGTATTCTAGTGGGCATG-
CCTGTTCGAGCGTCATTTCAACCCCTAAGCACAGCTTATTGTTGGGCGTCTACGT--C-T
GTAGTGC---------------------------------CTCAAAGACATTGGCGGAGC
GGCAGCA--G--TCCTCTGAGCGTAGTAATTCTTTATCTCG-CTTCTGTTAG------GC
GCTGCCCCCCCGGCCGTAAAACCCCCAATTTTTTCTGGTTGACCTCGGATCAGGTAGGAA
TACCCGCTGAACTTAAGCAT
>AIMS_BRL_5
GGTCTCCGTTGGTGAACCAGCGGAGGGATCATTACAGAGTTATCCAACTCCCAAACCCAT
GTGAACATATCT---------------------------------------------CTT
TG-TT-------------------GC----CTCGGCGCAA-----GCTACCC--GGGACC
TC--GC---------------------------------------------G--------
---CCCCGGG------CGGCC-CGCCGGCG----------GACAA-ACCAAACTCTGTTA
TCTTCGTTGATTATCTGAGT-GTCTTATTTAATAAGTCAAAACTTTCAACAACGGATCTC
TTGGTTCTGGCATCGATGAAGAACGCAGCGAAATGCGATAAGTAATGTGAATTGCAGAAT
TCAGTGAATCATCGAATCTTTGAACGCACATTGCGCCCATTAGTATTCTAGTGGGCATG-
CCTGTTCGAGCGTCATTTCAACCCCTAAGCACAGCTTATTGTTGGGCGTCTACGT--C-T
GTAGTGC---------------------------------CTCAAAGACATTGGCGGAGC
GGCAGCA--G--TCCTCTGAGCGTAGTAATTCTTTATCTCG-CTTCTGTTAG------GC
GCTGCCCCCCCGGCCGTAAAACCCCCAATTTTTTCTGGTTGACCTCGGATCAGGTAGGAA
TACCCGCTGAACTTAAGCAT
>AIMS_BRL_98
GGTCTCCGTTGGTGAACCAGCGGAGGGATCATTACAGAGTTATCCAACTCCCAAACCCAT
GTGAACATATCT---------------------------------------------CTT
TG-TT-------------------GC----CTCGGCGCAA-----GCTACCC--GGGACC
TC--GC---------------------------------------------G--------
---CCCCGGG------CGGCC-CGCCGGCG----------GACAA-ACCAAACTCTGTTA
TCTTCGTTGATTATCTGAGT-GTCTTATTTAATAAGTCAAAACTTTCAACAACGGATCTC
TTGGTTCTGGCATCGATGAAGAACGCAGCGAAATGCGATAAGTAATGTGAATTGCAGAAT
TCAGTGAATCATCGAATCTTTGAACGCACATTGCGCCCATTAGTATTCTAGTGGGCATG-
CCTGTTCGAGCGTCATTTCAACCCCTAAGCACAGCTTATTGTTGGGCGTCTACGT--C-T
GTAGTGC---------------------------------CTCAAAGACATTGGCGGAGC
GGCAGCA--G--TCCTCTGAGCGTAGTAATTCTTTATCTCG-CTTCTGTTAG------GC
GCTGCCCCCCCGGCCGTAAAACCCCCAATTTTTTCTGGTTGACCTCGGATCAGGTAGGAA
TACCCGCTGAACTTAAGCAT
>AIMS_BRL_120
GGTCTCCGTTGGTGAACCAGCGGAGGGATCATTACAGAGTTATCCAACTCCCAAACCCAT
GTGAACATATCT---------------------------------------------CTT
TG-TT-------------------GC----CTCGGCGCAA-----GCTACCC--GGGACC
TC--GC---------------------------------------------G--------
---CCCCGGG------CGGCC-CGCCGGCG----------GACAA-ACCAAACTCTGTTA
TCTTCGTTGATTATCTGAGT-GTCTTATTTAATAAGTCAAAACTTTCAACAACGGATCTC
TTGGTTCTGGCATCGATGAAGAACGCAGCGAAATGCGATAAGTAATGTGAATTGCAGAAT
TCAGTGAATCATCGAATCTTTGAACGCACATTGCGCCCATTAGTATTCTAGTGGGCATG-
CCTGTTCGAGCGTCATTTCAACCCCTAAGCACAGCTTATTGTTGGGCGTCTACGT--C-T
GTAGTGC---------------------------------CTCAAAGACATTGGCGGAGC
GGCAGCA--G--TCCTCTGAGCGTAGTAATTCTTTATCTCG-CTTCTGTTAG------GC
GCTGCCCCCCCGGCCGTAAAACCCCCAATTTTTTCTGGTTGACCTCGGATCAGGTAGGAA
TACCCGCTGAACTTAAGCAT
>AIMS_BRL_10
GGTCTCCGTTGGTGAACCAGCGGAGGGATCATTACAGAGTTATCCAACTCCCAAACCCAT
GTGAACTTATCT---------------------------------------------CTT
TG-TT-------------------GC----CTCGGCGCAA-----GCTACCC--GGGACC
TC--GC---------------------------------------------G--------
---CCCCGGG------CGGCC-CGCCGGCG----------GACAA-ACCAAACTCTGTTA
TCTTAGTTGATTATCTGAGT-GTCTTATTTAATAAGTCAAAACTTTCAACAACGGATCTC
TTGGTTCTGGCATCGATGAAGAACGCAGCGAAATGCGATAAGTAATGTGAATTGCAGAAT
TCAGTGAATCATCGAATCTTTGAACGCACATTGCGCCCATTAGTATTCTAGTGGGCATG-
CCTGTTCGAGCGTCATTTCAACCCCTAAGCACAGCTTATTGTTGGGCCTCTACGT--TTC
GTAGTGC---------------------------------CTCAAAGACATTGGCGGAGT
GGCAGTA--G--TCCTCTGAGCGTAGTAATTCTTTATCTCG-CTTTTGTTAG------GT
GCTGCCCCCCCGGCCGTAAAACCCCCAATTTTTTCTGGTTGACCTCGGATCAGGTAGGAA
TACCCGCTGAACTTAAGCAT
>AIMS_BRL_70
GGTCTCCGTTGGTGAACCAGCGGAGGGATCATTGCTGGAACGCGCTTCGGCGCACCCAGA
AACCCTTTGTGA---------------------------------------------ACT
T------------------------A----TACCT-ATTG-----TTGCCTC--GGCGCA
GG--CC-------------------GG--CCTCTTCA----CTG--AGGCCC--------
---CCTGGAA-ACAGGGAGCA-GCCCGCCG---------GCGGCCAACCAAACTCTTGTT
TCTACAGTGAATCTCTGAGTAAAAAACATAAATGAATCAAAACTTTCAACAACGGATCTC
TTGGTTCTGGCATCGATGAAGAACGCAGCGAAATGCGATAAGTAATGTGAATTGCAGAAT
TCAGTGAATCATCGAATCTTTGAACGCACATTGCGCCCTCTGGTATTCCGGAGGGCATG-
CCTGTTCGAGCGTCATTTCAACCCTCAAGCCTGGCTTGGTGATGGGGCACTGCCTGTAAT
AGGGCAGGCC------------------------------CTGAAATCTAGTGGCGAGCT
CGCCAGG------ACCCCGAGCGTAGTAGTTATATCTC----GCTCTGGAAG--GCCCTG
GCGGTGCCCTGCCGT-TAAACCCCCAACTTCTGAAAATTTGACCTCGGATCAGGTAGGAA
TACCCGCTGAACTTAAGCAT
>AIMS_BRL_57
GGTCTCCGTTGGTGAACCAGCGGAGGGATCATTACCAGAGTGCCTTTTGGCTCTCCAACC
CACTGTGAACAT---------------------------------------------ACC
TA-CG-------------------TT----TCCCTCGGCG-----GG-------------
----------------------------------------------CTCAGC---GCGTT
GCGGTTCCGCCGCCTCGC--G-TCCGCCGGGGGC--ACCCAAACTCGAATTTATATCGTG
TATCTCTGAGGGGCGAAAGCCCGTAAAACAAATGAATCAAAACTTTCAACAACGGATCTC
TTGGCTCTGGCATCGATGAAGAACGCAGCGAAATGCGATAAGTAATGTGAATTGCAGAAT
TCAGTGAATCATCGAATCTTTGAACGCACATTGCGCCCGCCGGCACTCCGGCGGGCATG-
CCTGTCCGAGCGTCATTTCAACCCTCGGGCCCACCCCTCGCGGGGAACGGGCCCGGCGTT
GGGGACCGGAGGC-------CGCCCCGGCGGCACCCGCCCCCTAAATTCAGTGGCGGTCG
CGCCGCAGCC--T--CCCCTGCGTAGTAGCACACCTCGCAC------CGGAG--AGCGGC
ACGGC----CACGCCTCGAAACCCCCCAACTTTTCAGGTTGACCTCGGATCAGGTAGGAA
TACCCGCTGAACTTAAGCAT
>AIMS_BRL_187
GGTCTCCGTTGGTGAACCAGCGGAGGGATCATTACCGAGTGTAAAAACTCCCAAACCATT
GTGAACCTACCA---------------------------------------------CTG
TT-GC-------------------TT----CGG-CGGCCT-----CGCCCCG--GGCGC-
-----GT----------------------TCGCGCGGCC-------CGGACC--------
----------------CAGGC-GTCCGCCGG---------AGGCTCCAA-ACTCTTGTCT
-TTTAGTGTATTTCTGAGTGGCATA-AGCAAATAAATCAAAACTTTCAGCAACGGATCTC
TTGGTTCTGGCATCGATGAAGAACGCAGCAAAATGCGATAAGTAATGTGAATTGCAGAAT
TCAGTGAATCATCGAATCTTTGAACGCACATTGCGCCCGCCAGTATTCTGGCGGGCATG-
CCTGTCTGAGCGTCATTTCAACCCTCAGGACCCGTTC-GCGGGACCTGGCGTTGGGGATC
AGC-----C---T-------GCCCCTGGCGGCGGCTGGCCCTGAAATCCAGTGGCGGTTC
CCTCGCGAAC--T--CCTCCGTGCAGTAATTAAACCTCTCG-CGGCAGGATA-------G
CGGTTGAACCACGCCGTTAAACCCCCCACTTCTCAAGGTTGACCTCAGATCAGGTAGGAA
TACCCGCTGAACTTAAGCAT
>AIMS_BRL_196
GGTCTCCGTTGGTGAACCAGCGGAGGGATCATTACCGAGTGTAAAAACTCCCAAACCATT
GTGAACCTACCA---------------------------------------------CTG
TT-GC-------------------TT----CGG-CGGCCT-----CGCCCCG--GGCGC-
-----GT----------------------TCGCGCGGCC-------CGGACC--------
----------------CAGGC-GTCCGCCGG---------AGGCTCCAA-ACTCTTGTCT
-TTTAGTGTATTTCTGAGTGGCATA-AGCAAATAAATCAAAACTTTCAGCAACGGATCTC
TTGGTTCTGGCATCGATGAAGAACGCAGCAAAATGCGATAAGTAATGTGAATTGCAGAAT
TCAGTGAATCATCGAATCTTTGAACGCACATTGCGCCCGCCAGTATTCTGGCGGGCATG-
CCTGTCTGAGCGTCATTTCAACCCTCAGGACCCGTTC-GCGGGACCTGGCGTTGGGGATC
AGC-----C---T-------GCCCCTGGCGGCGGCTGGCCCTGAAATCCAGTGGCGGTTC
CCTCGCGAAC--T--CCTCCGTGCAGTAATTAAACCTCTCG-CGGCAGGATA-------G
CGGTTGAACCACGCCGTTAAACCCCCCACTTCTCAAGGTTGACCTCAGATCAGGTAGGAA
TACCCGCTGAACTTAAGCAT
>AIMS_BRL_55
GGTCTCCGTTGGTGAACCAGCGGAGGGATCATTATCGAGTTTCATAACTCCAAACC-ATT
GTGAACATACCT---------------------------------------------ATC
GT-TG-------------------CT----TCG-GCGGTT-----TCGTCCC--GGGCG-
-----CG-CTT-------------CG---CGGCGTGATC-------CGGATC--------
----------------CAGGC-GGCCGCCGG---------GGGAATCAAACTCTTGTTTT
CTTAGAGGATCTTCTGAGTGGCATAAGCAAAATAAATCAAAACTTTCAGCAACGGATCTC
TTGGTTCTGGCATCGATGAAGAACGCAGCGAAATGCGATAAGTAATGTGAATTGCAGAAT
TCAGTGAATCATCGAATCTTTGAACGCATATTGCGCCCGCCAGTATTCTGGCGGGCATG-
CCTGTCCGAGCGTCATTTCAACCCTCAGGGCCCGTTCGCGGGACCTGGTGTTGGGGATCG
GCC-----G---T---------CCATCGCGGCGGCCGGCCCTGAAATCGAGTGGCGGTCT
CGTCGCGACC--T--CCTCTGCGTAGTAGCAATATCTCGCA-GCTGGAAGGCGACGGGGC
CACGCCGTAAAACTGTCTCCGGACACTTTTTCTCAAGGTTGACCTCGGATCAGGTAGGAA
TACCCGCTGAACTTAAGCAT
>AIMS_BRL_132
GGTCTCCGTTGGTGAACCAGCGGAGGGATCATTACTGAGTTATCCAACTCCCAAACCCCT
GTGAACATACCT---------------------------------------------ATG
TT-GC-------------------TT----CGG-CGGACC-----GTCCCGC--GGCGC-
-----GC-CCT-------------CG---TGGCGTGACC-------CGGATC--------
----------------CAGGC-GCCCGCCGG---------GGA-ACCAA-ACTCTTGTTT
TCTAGTGTCTCCTCTGAGTGGCATAAGCAAAAATAAACAAAACTTTCAGCAACGGATCTC
TTGGTTCTGGCATCGATGAAGAACGCAGCGAAATGCGATAAGTAATGTGAATTGCAGAAT
TCAGTGAATCATCGAATCTTTGAACGCACATTGCGCCCGCCAGTATTCTGGCGGGCATG-
CCTGTCTGAGCGTCATTTCAACCCTCAGCCCCCGTTCGCGGGGCGCTGGCGTTGGGGCCC
GGC-----C---G---------TCCTCGCGGCGGCCGTCCCCGAAACACAGTGGCGGTCT
CCCACAGA-C--T--CCCCTGCGTAGTAACACTACCTCGCA-GAAGGGACGAGCGGGC--
-----TGGCCACGCCGTAAAACACCCCACTTCTCAAGGTTGACCTCAGATCAGGTAGGAA
TACCCGCTGAACTTAAGCAT
>102_ITS4
GGTCTCCGTTGGTGAACCAGCGGAGGGATCATTACTGAGTGTAAAAACTCCCAAACCAAT
GTGAACATACCA---------------------------------------------CTG
TT-GC-------------------TT----CGG-CGGCCT-----CGTCCCG--CGGAG-
-----CG-TCTTCCCCCCAGGGGGGC---TGGCGCGGCC-------CGGACC--------
----------------CAGGC-GACCGCCGG---------AGGACCCAA-ACTCTTGCCT
TTATAGTGCATATCTGAGTGGCATAAGCAAAATAAATCAAAACTTTCAGCAACGGATCTC
TTGGTTCTGGCATCGATGAAGAACGCAGCAAAATGCGATAAGTAATGTGAATTGCAGAAT
TCAGTGAATCATCGAATCTTTGAACGCACATTGCGCCCGCCAGTATTCTGGCGGGCATG-
CCTGTCTGAGCGTCATTTCAACCCTCGGGACCCCGTTCGCGGGACCCGGCGTTGGGGATC
AGC-----C---C-------TC---TCCGGGGGGCTGGCCCCGAAATCTAGTGGCGGTCC
GCCAGCGATC--T--CCTCTGCGCAGTAGTTGAT-ACCTCG-CAGCTGGATA-------G
CGGTCGGGCCACGCCGTAAAACCCCCAACTTCTCAAGG----------------------
--------------------
>AIMS_BRL_148
GGTCTCCGTTGGTGAACCAGCGGAGGGATCATTACCGAGTT-TCAACTCCCAAACCCATG
TGAACATTACCT---------------------------------------------CTA
TG-TT-------------------GC----TTCGGCGGAG-----CCGCCCC--GGCGCC
CGGAACCCCCTGCGGTCCCGCGGCCCGGAACCAAGGCGCCCGCCGGAGGCCA--------
---------------------------------C--AAACTCTTCTGTTTTTACAGTTTC
TTCTGAG--TGTGCCGCAAGGCAGTATACAAATGAATCAAAACTTTCAACAACGGATCTC
TTGGTTCTGGCATCGATGAAGAACGCAGCGAAATGCGATAAGTAATGTGAATTGCAGAAT
TCAGTGAATCATCGAATCTTTGAACGCACATTGCGCCCGCCAGAATTCTGGCGGGCATG-
CCTGTTCGAGCGTCATTTCAACCCTCGAGCTCCCCTTTCGGGGGGAGCCCGGCGTTGGGG
ACC-----CGGCG-------CTAACAACGCCGG----C-CCCGAAATGGAGTGGCGGCCC
GTCCGCGGCG--A--CCTCTGCGTAGTAACAACCACTCGC----ACCGGGAC--CCGGGC
GCGGCC---ACGCCGTAAAACACCCCACCTTCCGAATGTTGACCTCGAATCAGGTAGGAA
TACCCGCTGAACTTAAGCAT
>AIMS_BRL_131
GGTCTCCGTTGGTGAACCAGCGGAGGGATCATTACCGAGTT-TAAACTCCCAAACCCATG
TGAACATTACCT---------------------------------------------CTA
TG-TT-------------------GC----TTCGGCGGAG-----CCGCCCC--GGCGCC
CGGAACCCCCTGCGGTCCCGCGGCCCGGAACCAAGGCGCCCGCCGGAGGCCA--------
---------------------------------C--AAACTCTTCTGTTTTTACAGTTTC
TTCTGAG--TGTGCCGCAAGGCAGTATACAAATGAATCAAAACTTTCAACAACGGATCTC
TTGGTTCTGGCATCGATGAAGAACGCAGCGAAATGCGATAAGTAATGTGAATTGCAGAAT
TCAGTGAATCATCGAATCTTTGAACGCACATTGCGCCCGCCAGAATTCTGGCGGGCATG-
CCTGTTCGAGCGTCATTTCAACCCTCGAGCTCCCCTTTCGGGGGGAGCCCGGCGTTGGGG
ACC-----CGGCG-------CTAACAACGCCGG----C-CCCGAAATGGAGTGGCGGCCC
GTCCGCGGCG--A--CCTCTGCGTAGTAACAACCACTCGC----ACCGGGAC--CCGGGC
GCGGCC---ACGCCGTAAAACACCCCACCTTCCGAATGTTGACCTCGAATCAGGTAGGAA
TACCCGCTGAACTTAAGCAT
>AIMS_BRL_206
GGTCTCCGTTGGTGAACCAGCGGAGGGATCATTACCGAGTT-TCAACTCCCAAACCCATG
TGAACATTACCT---------------------------------------------CTA
TG-TT-------------------GC----TTCGGCGGAG-----CCGCCCC--GGCGCC
CGGAACCCCCTGCGGTCCCGCGGCCCGGAACCAAGGCGCCCGCCGGAGGCCA--------
---------------------------------C--AAACTCTTCTGTTTTTACAGTTTC
TTCTGAG--TGTGCCGCAAGGCAGTATACAAATGAATCAAAACTTTCAACAACGGATCTC
TTGGTTCTGGCATCGATGAAGAACGCAGCGAAATGCGATAAGTAATGTGAATTGCAGAAT
TCAGTGAATCATCGAATCTTTGAACGCACATTGCGCCCGCCAGAATTCTGGCGGGCATG-
CCTGTTCGAGCGTCATTTCAACCCTCGAGCTCCCCTTTCGGGGGGAGCCCGGCGTTGGGG
ACC-----CGGCG-------CTAACAACGCCGG----CCCCCGAAATGGAGTGGCGGCCC
GTCCGCGGCG--A--CCTCTGCGTAGTAACAACCACTCGC----ACCGGGAC--CCGGGC
GCGGCC---ACGCCGTAAAACACCCCACCTTCCGAATGTTGACCTCGAATCAGGTAGGAA
TACCCGCTGAACTTAAGCAT
>58_ITS4
GGTCTCCGTTGGTGAACCAGCGGAGGGATCATTACCGAGTTTACAACTCCCAAACCCATG
TGAACATTACCT---------------------------------------------CTA
TG-TT-------------------GC----TTCGGCGGAG-----CCGCCCC--GGCGCC
CGGAACCCCCTGCGGTCCCGCGGCCCGGAACCAAGGCGCCCGCCGGAGGCCA--------
---------------------------------C--AAACTCTTCTGTTTTTACAGTTTC
TTCTGAG--TGTGCCGCAAGGCAGTATACAAATGAATCAAAACTTTCAACAACGGATCTC
TTGGTTCTGGCATCGATGAAGAACGCAGCGAAATGCGATAAGTAATGTGAATTGCAGAAT
TCAGTGAATCATCGAATCTTTGAACGCACATTGCGCCCGCCAGAATTCTGGCGGGCATG-
CCTGTTCGAGCGTCATTTCAACCCTCGAGCTCCCCTTTCGGGGGGAGCCCGGCGTTGGGG
ACC-----CGGCG-------CTAACAACGCCGG----CC-CCGAAATGGAGTGGCGGCCC
GTCCGCGGCG--A--CCTCTGCGTAGTAACAACCACTCGC----ACCGGGAC--CCGGGC
GCGGCC---ACGCCGTAAAAC---------------------------------------
--------------------
>AIMS_BRL_207
GGTCTCCGTTGGTGAACCAGCGGAGGGATCATTACCGAGTTTAAACTCCCAACCCTTCTG
TGAACATACCTA---------------------------------------------T--
CG-TT-------------------GC----TTCGGCGGAA-----CGCCC-C--------
-------------GGCGCCCTGAGCCCGGAACCAGGCGCCCGCCGGAGACCA--------
---------------------------------C--AAACTCTTCTGTATTTTCAGCACC
AGTATTTTCCTCTGAGTGGCAAACGCAAAAAATCAATTAAAACTTTTAACAACGGATCTC
TTGGCTCTGGCATCGATGAAGAACGCAGCGAAATGCGATAAGTAATGTGAATTGCAGAAT
TCAGTGAATCATCGAATCTTTGAACGCACATTGCGCCCGTTAGCATTCTAGCGGGCATG-
CCTGTCCGAGCGTCATTTCAACCCTCAGGGCTCCCTTTAGGGGGAGACCTGGCGTTGGGG
GAT-----CGGCC-------CGCCCAGCGCGGCGCCGTCCCCCAAATTCAGTGGCGGTCT
CGCTGCAGCC--T--CCCCTGCGTAGTAGTTTACACCTCG----CACCGGAG--CGCGGC
TAGGCC---ACGCCGTAAAACCCCCGACTTTCTGAACGTTGACCTCGGATCAGGTAGGAA
TACCCGCTGAACTTAAGCAT
>AIMS_BRL_116
GGTCTCCGTTGGTGAACCAGCGGAGGGATCATTACCGAGTTATACAACTCATCAACCCTG
TGAACATACCTA---------------------------------------------AAA
CG-TT-------------------GC----T---TCGGCG-----GGAACAG--ACGGC-
----------------CCCGTAACACGGGCCGCCCCCGCCAGAGGACCCCCT----A---
---------------------------------------------------ACTCTGTTT
CTATTATGTTTCTTCTGAGTAAAACAAGCAAATAAATTAAAACTTTCAACAACGGATCTC
TTGGCTCTGGCATCGATGAAGAACGCAGCGAAATGCGATAAGTAATGTGAATTGCAGAAT
TCAGTGAATCATCGAATCTTTGAACGCACATTGCGCCCGCCAGTATTCTGGCGGGCATG-
CCTGTTCGAGCGTCATTACAACCCTCAGGCCCCCGGGCCTGGCGTTGGGGATCGGCGAGG
CGC-----CCC----------CTGCGGGCACACGCCGTCCCCCAAATACAGTGGCGGTCC
CGCCGCAGCT--T--CCATTGCGTAGTAG-CTAACACCTCG--CAACTGGAG--AGCGGC
GCGGCC---ACGCCGTAAAACACCCAACT-TCTGAATGTTGACCTCGAATCAGGTAGGAA
TACCCGCTGAACTTAAGCAT
>AIMS_BRL_86
GGTCTCCGTTGGTGAACCAGCGGAGGGATCATTACCGAGTTATACAACTCATCAACCCTG
TGAACATACCTA---------------------------------------------AAC
GT-TG-------------------CC----T---CGGCGG-----GAACAGA--CGGCC-
----------------CTGAAACGATGGGCCGCCCCCGCCAGAGGACCTCCT----A---
---------------------------------------------------TCTCTGTTA
TTAGTGT---TTTTTCTGAGTAACCAAGCAAATGAATTAAAACTTTCAACAACGGATCTC
TTGGCTCTGGCATCGATGAAGAACGCAGCGAAATGCGATAAGTAATGTGAATTGCAGAAT
TCAGTGAATCATCGAATCTTTGAACGCACATTGCGCCCGTCAGTATTCTGGCGGGCATG-
CCTGTTCGAGCGTCATTACAACCCTCAGGCCCCCGGGCCTGGCGTTGGGGATCGGCGGAA
CCC------CC----------CCGTGGGCACACGCCGTCCCCCAAATACAGTGGCGGTCC
CGCCGCAGCT--T--CCAATGCGTAGTAG-CAA-CACCTCG--CAACTGGAG--AGCGGC
GCGGCC---ACGCCGTAAAACACCCAACTTTTAGAACGTTGACCTCGAATCAGGTAGGAA
TACCCGCTGAACTTAAGCAT
>AIMS_BRL_115
----------GGTGAACCAGCGGAGGGATCATTACCGAGTT-TCAACTCCCAAACCCCTG
TGAACATACCTA---------------------------------------------TAC
GT-TG-------------------CC----T---CGGCGG-----ATCAGCC--CGCGC-
----------------CCTGTAAAACGGGACG-GCCCGCCCGAGGA-CCCTA----A---
---------------------------------------------------AC--TCTGT
TTTTAGTGGAACTTCTGAGTAAAAGAAACAAATAAATCAAAACTTTCAACAACGGATCTC
TTGGTTCTGGCATCGATGAAGAACGCAGCAAAATGCGATAAGTAATGTGAATTGCAGAAT
TCAGTGAATCATCGAATCTTTGAACGCACATTGCGCCCGCCAGTATTCTGGCGGGCATG-
CCTGTTCGAGCGTCATTTCAACCCTCAAGCTCAGCTTGGTGTTGGGACTCGCGGTAAC--
--------CCG----------C--------------GTTCCCCAAATCGATTGGCGGTCA
CGTCG-AGCT--T--CCATAGCGTAGTAATCATACACCTCG--TTACTGGTA--ATCGTC
GCGGC----CACGCCGTTA-AACCCCAACTTCTGAATGTTGACCTCGGATCAGGTAGGAA
TACCCGCTGAACTTAAGCAT
>AIMS_BRL_105
GGTCTCCGTTGGTGAACCAGCGGAGGGATCATTACCGAGTT-TCAACTCCCAAACCCCTG
TGAACATACCTA---------------------------------------------TAC
GT-TG-------------------CC----T---CGGCGG-----ATCAGCC--CGCGC-
----------------CCCGTAAAACGGGACG-GCCCGCCCGAGGACCCCTA----A---
---------------------------------------------------AC--TCTGT
TTTTAGTGGAACTTCTGAGTAAAACAAACAAATAAATCAAAACTTTCAACAACGGATCTC
TTGGTTCTGGCATCGATGAAGAACGCAGCAAAATGCGATAAGTAATGTGAATTGCAGAAT
TCAGTGAATCATCGAATCTTTGAACGCACATTGCGCCCGCCAGTATTCTGGCGGGCATG-
CCTGTTCGAGCGTCATTTCAACCCTCAAGCTCAGCTTGGTGTTGGGACTCGCGGTAAA-C
C-------CCG----------C--------------GTTCCCCAAATCGATTGGCGGTCA
CGTCG-AGCT--T--CCATAGCGTAGTAATCATACACCTCG--TTACTGGTA--ATCGTC
GCGGC----CACGCCGTAG-AACCCCAACTTCTGAATGTTGACCTCGGATCAGGTAGGAA
TACCCGCTGAACTTAAGCAT
>AIMS_BRL_104
GGTCTCCGTTGGTGAACCAGCGGAGGGATCATTACCGAGTT-TCAACTCCCAAACCCCTG
TGAACATACCTA---------------------------------------------TAC
GT-TG-------------------CC----T---CGGCGG-----ATCAGCC--CGCGC-
----------------CCCGTAAAACGGGACG-GCCCGCCCGAGGACCCCTA----A---
---------------------------------------------------AC--TCTGT
TTTTAGTGGAACTTCTGAGTAAAACAAACAAATAAATCAAAACTTTCAACAACGGATCTC
TTGGTTCTGGCATCGATGAAGAACGCAGCAAAATGCGATAAGTAATGTGAATTGCAGAAT
TCAGTGAATCATCGAATCTTTGAACGCACATTGCGCCCGCCAGTATTCTGGCGGGCATG-
CCTGTTCGAGCGTCATTTCAACCCTCAAGCTCAGCTTGGTGTTGGGACTCGCGGTAAA-C
C-------CCG----------C--------------GTTCCCCAAATCGATTGGCGGTCA
CGTCG-AGCT--T--CCATAGCGTAGTAATCATACACCTCG--TTACTGGTA--ATCGTC
GCGGC----CACGCCGTAA-AACCCCAACTTCTGAATGTTGACCTCGGATCAGGTAGGAA
TACCCGCTGAACTTAAGCAT
>AIMS_BRL_52
GGTCTCCGTTGGTGAACCAGCGGAGGGATCATTACCGAGTT-TCAACTCCCAAACCCCTG
TGAACATACCTA---------------------------------------------TAC
GT-TG-------------------CC----T---CGGCGG-----ATCAGCC--CGCGC-
----------------CCCGTAAAACGGGACG-GCCCGCCCGAGGACCCCTA----A---
---------------------------------------------------AC--TCTGT
TTTTAGTGGAACTTCTGAGTAAAACAAACAAATAAATCAAAACTTTCAACAACGGATCTC
TTGGTTCTGGCATCGATGAAGAACGCAGCAAAATGCGATAAGTAATGTGAATTGCAGAAT
TCAGTGAATCATCGAATCTTTGAACGCACATTGCGCCCGCCAGTATTCTGGCGGGCATG-
CCTGTTCGAGCGTCATTTCAACCCTCAAGCTCAGCTTGGTGTTGGGACTCGCGGTAAC--
--------CCG----------C--------------GTTCCCCAAATCGATTGGCGGTCA
CGTCG-AGCT--T--CCATAGCGTAGTAATCATACACCTCG--TTACTGGTA--ATCGTC
GCGGC----CACGCCGTTA-AACCCCAACTTCTGAATGTTGACCTCGGATCAGGTAGGAA
TACCCGCTGAACTTAAGCAT
>AIMS_BRL_97
GGTCTCCGTTGGTGAACCAGCGGAGGGATCATTACCGAGTT-TCAACTCCCAAACCCCTG
TGAACATACCTA---------------------------------------------TAC
GT-TG-------------------CC----T---CGGCGG-----ATCAGCC--CGCGC-
----------------CCCGTAAAACGGGACG-GCCCGCCCGAGGACCCCTA----A---
---------------------------------------------------AC--TCTGT
TTTTAGTGGAACTTCTGAGTAAAACAAACAAATAAATCAAAACTTTCAACAACGGATCTC
TTGGTTCTGGCATCGATGAAGAACGCAGCAAAATGCGATAAGTAATGTGAATTGCAGAAT
TCAGTGAATCATCGAATCTTTGAACGCACATTGCGCCCGCCAGTATTCTGGCGGGCATG-
CCTGTTCGAGCGTCATTTCAACCCTCAAGCTCAGCTTGGTGTTGGGACTCGCGGTAAC--
--------CCG----------C--------------GTTCCCCAAATCGATTGGCGGTCA
CGTCG-AGCT--T--CCATAGCGTAGTAATCATACACCTCG--TTACTGGTA--ATCGTC
GCGGC----CACGCCGTTA-AACCCCAACTTCTGAATGTTGACCTCGGATCAGGTAGGAA
TACCCGCTGAACTTAAGCAT
>AIMS_BRL_127
GGTCTCCGTTGGTGAACCAGCGGAGGGATCATTACCGAGTT-TCAACTCCCAAACCCCTG
TGAACATACCTA---------------------------------------------TAC
GT-TG-------------------CC----T---CGGCGG-----ATCAGCC--CGCGC-
----------------CCCGTAAAACGGGACG-GCCCGCCCGAGGACCCCTA----A---
---------------------------------------------------AC--TCTGT
TTTTAGTGGAACTTCTGAGTAAAACAAACAAATAAATCAAAACTTTCAACAACGGATCTC
TTGGTTCTGGCATCGATGAAGAACGCAGCAAAATGCGATAAGTAATGTGAATTGCAGAAT
TCAGTGAATCATCGAATCTTTGAACGCACATTGCGCCCGCCAGTATTCTGGCGGGCATG-
CCTGTTCGAGCGTCATTTCAACCCTCAAGCTCAGCTTGGTGTTGGGACTCGCGGTAAC--
--------CCG----------C--------------GTTCCCCAAATCGATTGGCGGTCA
CGTCG-AGCT--T--CCATAGCGTAGTAATCATACACCTCG--TTACTGGTA--ATCGTC
GCGGC----CACGCCGTTA-AACCCCAACTTCTGAATGTTGACCTCGGATCAGGTAGGAA
TACCCGCTGAACTTAAGCAT
>AIMS_BRL_54
GGTCTCCGTTGGTGAACCAGCGGAGGGATCATTACCGAGTT-TCAACTCCCAAACCCCTG
TGAACATACCTA---------------------------------------------TAC
GT-TG-------------------CC----T---CGGCGG-----ATCAGCC--CGCGC-
----------------CCCGTAAAACGGGACG-GCCCGCCCGAGGACCCCTA----A---
---------------------------------------------------AC--TCTGT
TTTTAGTGGAACTTCTGAGTAAAACAAACAAATAAATCAAAACTTTCAACAACGGATCTC
TTGGTTCTGGCATCGATGAAGAACGCAGCAAAATGCGATAAGTAATGTGAATTGCAGAAT
TCAGTGAATCATCGAATCTTTGAACGCACATTGCGCCCGCCAGTATTCTGGCGGGCATG-
CCTGTTCGAGCGTCATTTCAACCCTCAAGCTCAGCTTGGTGTTGGGACTCGCGGTAAC--
--------CCG----------C--------------GTTCCCCAAATCGATTGGCGGTCA
CGTCG-AGCT--T--CCATAGCGTAGTAATCATACACCTCG--TTACTGGTA--ATCGTC
GCGGC----CACGCCGTAA-AACCCCAACTTCTGAATGTTGACCTCGGATCAGGTAGGAA
TACCCGCTGAACTTAAGCAT
>AIMS_BRL_69
GGTCTCCGTTGGTGAACCAGCGGAGGGATCATTACCGAGTT-TCAACTCCCAAACCCCTG
TGAACATACCTA---------------------------------------------TAC
GT-TG-------------------CC----T---CGGCGG-----ATCAGCC--CGCGC-
----------------CCCGTAAAACGGGACG-GCCCGCCCGAGGACCCCTA----A---
---------------------------------------------------AC--TCTGT
TTTTAGTGGAACTTCTGAGTAAAACAAACAAATAAATCAAAACTTTCAACAACGGATCTC
TTGGTTCTGGCATCGATGAAGAACGCAGCAAAATGCGATAAGTAATGTGAATTGCAGAAT
TCAGTGAATCATCGAATCTTTGAACGCACATTGCGCCCGCCAGTATTCTGGCGGGCATG-
CCTGTTCGAGCGTCATTTCAACCCTCAAGCTCAGCTTGGTGTTGGGACTCGCGGTGTAAA
C-------CCG----------C--------------GTTCCCCAAATCGATTGGCGGTCA
CGTCG-AGCT--T--CCATAGCGTAGTAATCATACACCTCG--TTACTGGTA--ATCGTC
GCGGC----CACGCCGTAA-AACCCCAACTTCTGAATGTTGACCTCGGATCAGGTAGGAA
TACCCGCTGAACTTAAGCAT
>AIMS_BRL_51
GGTCTCCGTTGGTGAACCAGCGGAGGGATCATTACCGAGTT-TCAACTCCCAAACCCCTG
TGAACATACCTA---------------------------------------------TAC
GT-TG-------------------CC----T---CGGCGG-----ATCAGCC--CGCGC-
----------------CCCGTAAAACGGGACG-GCCCGCCCGAGGACCCCTA----A---
---------------------------------------------------AC--TCTGT
TTTTAGTGGAACTTCTGAGTAAAACAAACAAATAAATCAAAACTTTCAACAACGGATCTC
TTGGTTCTGGCATCGATGAAGAACGCAGCAAAATGCGATAAGTAATGTGAATTGCAGAAT
TCAGTGAATCATCGAATCTTTGAACGCACATTGCGCCCGCCAGTATTCTGGCGGGCATG-
CCTGTTCGAGCGTCATTTCAACCCTCAAGCTCAGCTTGGTGTTGGGACTCGCGGTGTAAA
C-------CCG----------C--------------GTTCCCCAAATCGATTGGCGGTCA
CGTCG-AGCT--T--CCATAGCGTAGTAATCATACACCTCG--TTACTGGTA--ATCGTC
GCGGC----CACGCCGTAA-AACCCCAACTTCTGAATGTTGACCTCGGATCAGGTAGGAA
TACCCGCTGAACTTAAGCAT
>AIMS_BRL_110
GGTCTCCGTTGGTGAACCAGCGGAGGGATCATTACCGAGTT-TCAACTCCCAAACCCCTG
TGAACATACCTA---------------------------------------------TAC
GT-TG-------------------CC----T---CGGCGG-----ATCAGCC--CGCGC-
----------------CCCGTAAAACGGGACG-GCCCGCCCGAGGACCCCTA----A---
---------------------------------------------------AC--TCTGT
TTTTAGTGGAACTTCTGAGTAAAACAAACAAATAAATCAAAACTTTCAACAACGGATCTC
TTGGTTCTGGCATCGATGAAGAACGCAGCAAAATGCGATAAGTAATGTGAATTGCAGAAT
TCAGTGAATCATCGAATCTTTGAACGCACATTGCGCCCGCCAGTATTCTGGCGGGCATG-
CCTGTTCGAGCGTCATTTCAACCCTCAAGCTCAGCTTGGTGTTGGGACTCGCGGTGTAAA
C-------CCG----------C--------------GTTCCCCAAATCGATTGGCGGTCA
CGTCG-AGCT--T--CCATAGCGTAGTAATCATACACCTCG--TTACTGGTA--ATCGTC
GCGGC----CACGCCGTAA-AACCCCAACTTCTGAATGTTGACCTCGGATCAGGTAGGAA
TACCCGCTGAACTTAAGCAT
>AIMS_BRL_103
GGTCTCCGTTGGTGAACCAGCGGAGGGATCATTACCGAGTT-TCAACTCCCAAACCCCTG
TGAACATACCTA---------------------------------------------TAC
GT-TG-------------------CC----T---CGGCGG-----ATCAGCC--CGCGC-
----------------CCCGTAAAACGGGACG-GCCCGCCCGAGGACCCCTA----A---
---------------------------------------------------AC--TCTGT
TTTTAGTGGAACTTCTGAGTAAAACAAACAAATAAATCAAAACTTTCAACAACGGATCTC
TTGGTTCTGGCATCGATGAAGAACGCAGCAAAATGCGATAAGTAATGTGAATTGCAGAAT
TCAGTGAATCATCGAATCTTTGAACGCACATTGCGCCCGCCAGTATTCTGGCGGGCATG-
CCTGTTCGAGCGTCATTTCAACCCTCAAGCTCAGCTTGGTGTTGGGACTCGCGGTGTAAA
C-------CCG----------C--------------GTTCCCCAAATCGATTGGCGGTCA
CGTCG-AGCT--T--CCATAGCGTAGTAATCATACACCTCG--TTACTGGTA--ATCGTC
GCGGC----CACGCCGTAA-AACCCCAACTTCTGAATGTTGACCTCGGATCAGGTAGGAA
TACCCGCTGAACTTAAGCAT
>AIMS_BRL_81
GGTCTCCGTTGGTGAACCAGCGGAGGGATCATTACCGAGTT-TCAACTCCCAAACCCCTG
TGAACATACCTA---------------------------------------------TAC
GT-TG-------------------CC----T---CGGCGG-----ATCAGCC--CGCGC-
----------------CCCGTAAAACGGGACG-GCCCGCCCGAGGACCCCTA----A---
---------------------------------------------------AC--TCTGT
TTTTAGTGGAACTTCTGAGTAAAACAAACAAATAAATCAAAACTTTCAACAACGGATCTC
TTGGTTCTGGCATCGATGAAGAACGCAGCAAAATGCGATAAGTAATGTGAATTGCAGAAT
TCAGTGAATCATCGAATCTTTGAACGCACATTGCGCCCGCCAGTATTCTGGCGGGCATG-
CCTGTTCGAGCGTCATTTCAACCCTCAAGCTCAGCTTGGTGTTGGGACTCGCGGTGTAAA
C-------CCG----------C--------------GTTCCCCAAATCGATTGGCGGTCA
CGTCG-AGCT--T--CCATAGCGTAGTAATCATACACCTCG--TTACTGGTA--ATCGTC
GCGGC----CACGCCGTAA-AACCCCAACTTCTGAATGTTGACCTCGGATCAGGTAGGAA
TACCCGCTGAACTTAAGCAT
>AIMS_BRL_78
GGTCTCCGTTGGTGAACCAGCGGAGGGATCATTACCGAGTT-TCAACTCCCAAACCCCTG
TGAACATACCTA---------------------------------------------TAC
GT-TG-------------------CC----T---CGGCGG-----ATCAGCC--CGCGC-
----------------CCCGTAAAACGGGACG-GCCCGCCCGAGGACCCCTA----A---
---------------------------------------------------AC--TCTGT
TTTTAGTGGAACTTCTGAGTAAAACAAACAAATAAATCAAAACTTTCAACAACGGATCTC
TTGGTTCTGGCATCGATGAAGAACGCAGCAAAATGCGATAAGTAATGTGAATTGCAGAAT
TCAGTGAATCATCGAATCTTTGAACGCACATTGCGCCCGCCAGTATTCTGGCGGGCATG-
CCTGTTCGAGCGTCATTTCAACCCTCAAGCTCAGCTTGGTGTTGGGACTCGCGGTGTAAA
C-------CCG----------C--------------GTTCCCCAAATCGATTGGCGGTCA
CGTCG-AGCT--T--CCATAGCGTAGTAATCATACACCTCG--TTACTGGTA--ATCGTC
GCGGC----CACGCCGTAA-AACCCCAACTTCTGAATGTTGACCTCGGATCAGGTAGGAA
TACCCGCTGAACTTAAGCAT
>AIMS_BRL_128
GGTCTCCGTTGGTGAACCAGCGGAGGGATCATTACCGAGTT-TCAACTCCCAAACCCCTG
TGAACATACCTA---------------------------------------------TAC
GT-TG-------------------CC----T---CGGCGG-----ATCAGCC--CGCGC-
----------------CCCGTAAAACGGGACG-GCCCGCCCGAGGACCCCTA----A---
---------------------------------------------------AC--TCTGT
TTTTAGTGGAACTTCTGAGTAAAACAAACAAATAAATCAAAACTTTCAACAACGGATCTC
TTGGTTCTGGCATCGATGAAGAACGCAGCAAAATGCGATAAGTAATGTGAATTGCAGAAT
TCAGTGAATCATCGAATCTTTGAACGCACATTGCGCCCGCCAGTATTCTGGCGGGCATG-
CCTGTTCGAGCGTCATTTCAACCCTCAAGCTCAGCTTGGTGTTGGGACTCGCGGTGTAAA
C-------CCG----------C--------------GTTCCCCAAATCGATTGGCGGTCA
CGTCG-AGCT--T--CCATAGCGTAGTAATCATACACCTCG--TTACTGGTA--ATCGTC
GCGGC----CACGCCGTAA-AACCCCAACTTCTGAATGTTGACCTCGGATCAGGTAGGAA
TACCCGCTGAACTTAAGCAT
>AIMS_BRL_30
GGTCTCCGTTGGTGAACCAGCGGAGGGATCATTACCGAGTTTACAACTCCCAAACCCCTG
TGAACATACCTA---------------------------------------------TAC
GT-TG-------------------CC----T---CGGCGG-----ATCAGCC--CGCGC-
----------------CCCGTAAAACGGGACG-GCCCGCCCGAGGACCCCTA----A---
---------------------------------------------------AC--TCTGT
TTTTAGTGGAACTTCTGAGTAAAACAAACAAATAAATCAAAACTTTCAACAACGGATCTC
TTGGTTCTGGCATCGATGAAGAACGCAGCAAAATGCGATAAGTAATGTGAATTGCAGAAT
TCAGTGAATCATCGAATCTTTGAACGCACATTGCGCCCGCCAGTATTCTGGCGGGCATG-
CCTGTTCGAGCGTCATTTCAACCCTCAAGCTCAGCTTGGTGTTGGGACTCGCGGTGTAAA
C-------CCG----------C--------------GTTCCCCAAATCGATTGGCGGTCA
CGTCG-AGCT--T--CCATAGCGTAGTAATCATACACCTCG--TTACTGGTA--ATCGTC
GCGGC----CACGCCGTAA-AACCCCAACTTCTGAATGTTGACCTCGGATCAGGTAGGAA
TACCCGCTGAACTTAAGCAT
>AIMS_BRL_203
GGTCTCCGTTGGTGAACCAGCGGAGGGATCATTACCGAGTTTACAACTCCCAAACCCCTG
TGAACATACCTA---------------------------------------------TAC
GT-TG-------------------CC----T---CGGCGG-----ATCAGCC--CGCGC-
----------------CCTGTAAAACGGGACG-GCCCGCCCGAGGA-CCCTA----A---
---------------------------------------------------AC--TCTGT
TTTTAGTGGAACTTCTGAGTAAAACAAACAAATAAATCAAAACTTTCAACAACGGATCTC
TTGGTTCTGGCATCGATGAAGAACGCAGCAAAATGCGATAAGTAATGTGAATTGCAGAAT
TCAGTGAATCATCGAATCTTTGAACGCACATTGCGCCCGCCAGTATTCTGGCGGGCATG-
CCTGTTCGAGCGTCATTTCAACCCTCAAGCTCAGCTTGGTGTTGGGACTCGCGGTAAC--
--------CCG----------C--------------GTTCCCCAAATCGATTGGCGGTCA
CGTCG-AGCT--T--CCATAGCGTAGTAATCATACACCTCG--TTACTGGTA--ATCGTC
GCGGC----CACGCCGTAA-AACCCCAACTTCTGAATGTTGACCTCGGATCAGGTAGGAA
TACCCGCTGAACTTAAGCAT
>AIMS_BRL_85
GGTCTCCGTTGGTGAACCAGCGGAGGGATCATTACCGAGTT-TAAACTCCCAAACCCCTG
TGAACATACCTA---------------------------------------------TAC
GT-TG-------------------CC----T---CGGCGG-----ATCAGCC--CGCGC-
----------------CCCGTAAAACGGGACG-GCCCGCCGCAGGATCCACA----A---
---------------------------------------------------ACCCTGAAT
TTTTATTGTAACTTCTGAGTCTAAAAAACAAATAAATCAAAACTTTCAACAACGGATCTC
TTGGTTCTGGCATCGATGAAGAACGCAGCAAAATGCGATAAGTAATGTGAATTGCAGAAT
TCAGTGAATCATCGAATCTTTGAACGCACATTGCGCCCGCCAGTATTCTGGCGGGCATG-
CCTGTTCGAGCGTCATTTCAACCCTCAAGCCCCCGGGTTTGGTGTTGGGGATCGGGAATC
G-------CGG----------CTTCTGCCGCCTCCCGGCCCCGAAATCTAGTGGCGGTCT
CGCTGCAGCC--T--CCATTGCGTAGT-AGCTAACACCTCG--CAACTGGAA--CGCGGC
GCGGCC---AAGCCGTTAA-ACCCCCAACTTCTGAATGTTGACCTCGGATCAGGTAGGAA
TACCCGCTGAACTTAAGCAT
>AIMS_BRL_145
GGTCTCCGTTGGTGAACCAGCGGAGGGATCATTACCGAGTT-TCAACTCCCAAACCCCTG
TGAACATACCTT---------------------------------------------TAT
GT-TG-------------------CC----T---CGGCGG-----ATCAGCC--CGCGC-
----------------CCCGTAAAACGGGACG-GCCCGCCGCAGGAACCACA----A---
---------------------------------------------------AACT-CTGA
TTTTAGTGTAACTTCTGAGTCTAAAAAACAAATAAATCAAAACTTTCAACAACGGATCTC
TTGGTTCTGGCATCGATGAAGAACGCAGCAAAATGCGATAAGTAATGTGAATTGCAGAAT
TCAGTGAATCATCGAATCTTTGAACGCACATTGCGCCCGCCAGTATTCTGGCGGGCATG-
CCTGTTCGAGCGTCATTTCAACCCTCAAGCCCCCGGGTTTGGGTTGGGGGAATC------
---------GG----------GCTGTACTCCAGCCCGGCCCCGAAATCTAGTGGCGGTCT
CGCTGCAGCC--T--CCATTGCGTAGT-AGCTAACACCTCG--CAACTGGAA--CGCGGC
GCGGCC---AAGCCGTTAA-ACCCCCAACTTCTGAATGTTGACCTCGGATCAGGTAGGAA
TACCCGCTGAACTTAAGCAT
>AIMS_BRL_143
GGTCTCCGTTGGTGAACCAGCGGAGGGATCATTACCGAGTTTACAACTCCCAAAC-CCAA
TGTGAACCATAC---------------------------------------------CAA
AC-TG-------------------TT----GCCTCGGCGG-----GGTCACG--CCCCGG
GT---GC-GTCGCAGCCCCGGAACC----AGGCGCCCGCCGGAGGGACCAACCAAACTCT
TTCTGTAGTCCCCTCG-------------------------------------CGGACGT
TATTTCTTACAGCTCTGAGCAAAAATTCAAAATGAATCAAAACTTTCAACAACGGATCTC
TTGGTTCTGGCATCGATGAAGAACGCAGCGAAATGCGATAAGTAATGTGAATTGCAGAAT
TCAGTGAATCATCGAATCTTTGAACGCACATTGCGCCCGCCAGTATTCTGGCGGGCATG-
CCTGTCCGAGCGTCATTTCAACCCTCGAACCCCTCCGGGGGTCCGGCGTTGGGGATCGGG
A-A-----CCC----------CTAAGACGGGATCCCGGCCCCGAAATACAGTGGCGGTCT
CGCCGCAGCC--T--CTCATGCGCAGTAGTTTGCACAACTC-GCACCGGGAG--CGCGGC
GCGTCCACGTCCGTAA--AACACCCAACTTCTGAAATGTTGACCTCGGATCAGGTAGGAA
TACCCGCTGAACTTAAGCAT
>AIMS_BRL_241
GGTCTCCGTTGGTGAACCAGCGGAGGGATCATTACCGAGTTTACAACTCCCAAAC-CCAA
TGTGAACGTTAC---------------------------------------------CAA
AC-TG-------------------TT----GCCTCGGCGG-----GATCTCT--GCCCCG
GGTG--C-GTCGCAGCCCCGGA--CCA--AGGCGCCCGCCGGAGGACCAACCAAAACTCT
TTTTGTATACCCCCTCGCGGG-T---------------------TTTTTATAATCTGAGC
CTTCTCGGCGCCTCTCGTAGGCGTTTCGAAAATGAATCAAAACTTTCAACAACGGATCTC
TTGGTTCTGGCATCGATGAAGAACGCAGCGAAATGCGATAAGTAATGTGAATTGCAGAAT
TCAGTGAATCATCGAATCTTTGAACGCACATTGCGCCCGCCAGTATTCTGGCGGGCATG-
CCTGTCCGAGCGTCATTTCAACCCTCGAACCCCTCCGGGGGGTCGGCGTTGGGGATCGGC
C-C-----TGC----------CTCTTGGCGGTGGCCGTCTCCGAAATACAGTGGCGGTCT
CGCCGCAGCC--T--CTCCTGCGCAGTAGTTTGCACACTCG--CATCGGGAG--CGCGGC
GCGTCCACAGCCGTTAAACA--CCCAACTTCTGAAATGTTGACCTCGGATCAGGTAGGAA
TACCCGCTGAACTTAAGCAT
>AIMS_BRL_4
GGTCTCCGTTGGTGAACCAGCGGAGGGATCATTACCGAGTTTACAACTCCCAAACCCCAA
TGTGAACGTTAC---------------------------------------------CAA
TC-TG-------------------TT----GCCTCGGCGG-----GATCTC----TGCCC
CGGGCGC-GTCGCAGCCCCGGATCCCA--TGGCGCCCGCCGGAGGACCAACC---AAACT
CTTTTTTCTCTCCGTCGCGGC-TTCCGTCGCGGC--TCTGTTTTAACTTTGCTCTGAGCC
TTTCTCGGCGACCCTAGCGGGCGTCTCGAAAATGAATCAAAACTTTCAACAACGGATCTC
TTGGTTCTGGCATCGATGAAGAACGCAGCGAAATGCGATAAGTAATGTGAATTGCAGAAT
TCAGTGAATCATCGAATCTTTGAACGCACATTGCGCCCGCCAGTATTCTGGCGGGCATG-
CCTGTCCGAGCGTCATTTCAACCCTCGAACCCCTCCGGGGGGTCGGCGTTGGGGATCGGC
A-C-----GCC----------CTCACACG-GGTGCCGGCCCCGAAATCCAGTGGCGGTCT
CGCCGCAGCC--T--CTCCTGCGCAGTAGTTTGCACACTCG--CACCGGGAG--CGCGGC
GCGGCCACAGCCGTAAAACACCCCAAACTTCTGAAATGTTGACCTCGGATCAGGTAGGAA
TACCCGCTGAACTTAAGCAT
>AIMS_BRL_36
GGTCTCCGTTGGTGAACCAGCGGAGGGATCATTACCGAGTTTACAACTCCCAAACCCCAA
TGTGAACGTTAC---------------------------------------------CAA
TC-TG-------------------TT----GCCTCGGCGG-----GATCTC----TGCCC
CGGGCGC-GTCGCAGCCCCGGATCCCA--TGGCGCCCGCCGGAGGACCAACC---AAACT
CTTTTTTCTCTCCGTCGCGGC-TTCCGTCGCGGC--TCTGTTTTAACTTTGCTCTGAGCC
TTTCTCGGCGACCCTAGCGGGCGTCTCGAAAATGAATCAAAACTTTCAACAACGGATCTC
TTGGTTCTGGCATCGATGAAGAACGCAGCGAAATGCGATAAGTAATGTGAATTGCAGAAT
TCAGTGAATCATCGAATCTTTGAACGCACATTGCGCCCGCCAGTATTCTGGCGGGCATG-
CCTGTCCGAGCGTCATTTCAACCCTCGAACCCCTCCGGGGGGTCGGCGTTGGGGATCGGC
A-C-----GCC----------CTCACACG-GGTGCCGGCCCCGAAATCCAGTGGCGGTCT
CGCCGCAGCC--T--CTCCTGCGCAGTAGTTTGCACACTCG--CACCGGGAG--CGCGGC
GCGGCCACAGCCGTAAAACACCCCAAACTTCTGAAATGTTGACCTCGGATCAGGTAGGAA
TACCCGCTGAACTTAAGCAT
>AIMS_BRL_60
-----CCGTTGGTGAACGAGCGGAGGGATCATTACCGAGTTTACAACTCCCAAACCCCAA
TGTGAACGTTAC---------------------------------------------CAA
TC-TG-------------------TT----GCCTCGGCGG-----GATTCTC--TTGCCC
CGGGCGC-GTCGCAGCCCCGGATCCCA--TGGCGCCCGCCGGAGGACCAACTCCAAACTC
TTTTTTTCTCTCCGTCGCGGC-TCCCGTCGCGGC--TCTGTTTTATTTTTGCTCTGAGCC
TTTCTCGGCGACCCTAGCGGGCGTCTCGAAAATGAATCAAAACTTTCAACAACGGATCTC
TTGGTTCTGGCATCGATGAAGAACGCAGCGAAATGCGATAAGTAATGTGAATTGCAGAAT
TCAGTGAATCATCGAATCTTTGAACGCACATTGCGCCCGCCAGTATTCTGGCGGGCATG-
CCTGTCCGAGCGTCATTTCAACCCTCGAACCCCTCCGGGGGTCGCGGTTGGGGGGAT---
--C-----CGG----------CCCCTCAC-CGGGCCGCCCCCGAAATACAGGGGCGGTCT
CCCCGCACCC--T--CTCCGGCGCAGTAGTTTGCACACTCG--CACCGGGAG--CGCGGC
GCGGCCACAGCCGTAAAACACCCCAAACTTCTGAAATGTTGACCTCGGATCAAGTAAGAA
TACCCGCTTAACTTAAGCAT
>AIMS_BRL_209
GGTCTCCGTTGGTGAACCAGCGGAGGGATCATTACCGAGTTT-AAACTCCCAAACCCCAA
TGTGAACGTTAC---------------------------------------------CAA
TC-TG-------------------TT----GCCTCGGCGG-----GATTCTC--TTGCCC
CGGGCGC-GTCGCAGCCCCGGATCCCA--TGGCGCCCGCCGGAGGACCAACTCCAAACTC
TTTTTTTCTCTCCGTCGCGGC-TCCCGTCGCGGC--TCTGTTTTATTTTTGCTCTGAGCC
TTTCTCGGCGACCCTAGCGGGCGTCTCGAAAATGAATCAAAACTTTCAACAACGGATCTC
TTGGTTCTGGCATCGATGAAGAACGCAGCGAAATGCGATAAGTAATGTGAATTGCAGAAT
TCAGTGAATCATCGAATCTTTGAACGCACATTGCGCCCGCCAGTATTCTGGCGGGCATG-
CCTGTCCGAGCGTCATTTCAACCCTCGAACCCCTCCGGGGGTCGCGTGGGGGGGGAA---
--T-----CGG----------CCCCTCAC-GGGCCCGCCCCCGAAATACAGTGGCGGTCT
CGCCGCAGCC--T--CTCCTGCGCAGTAGTTTGCACACTCG--CACCGGGAG--CGCGGC
GCGGCCACAGCCGTAAAACACCCCAAACTTCTGAAATGTTGACCTCGGATCAGGTAAGAA
TACCCGCTGAACTTAAGCAT
>AIMS_BRL_79
GGTCTCCGTTGGTGAACCAGCGGAGGGATCATTACAGAGTTGAAAAACTCC----CCC--
-AACCATTGTGA---------------------------------------------ACC
TA-CC-------------------TT----CTACC-GTTG-----CTTCGGC--GGGCGG
GC--C----------------------------------CCAGC--GCCCCC--------
---CCGGCCC-CCCCGCGGGC-GCCCGCCG---------GAGGATACACAAACTCTTGTC
ATTAGCGGCCTCTCTGAGTCTTCTGTACTGAATAAGTCAAAACTTTCAACAACGGATCTC
TTGGTTCTGGCATCGATGAAGAACGCAGCGAAATGCGATAAGTAATGTGAATTGCAGAAT
TCAGTGAATCATCGAATCTTTGAACGCACATTGCGCCCGCCAGTATTCTGGCGGGCATG-
CCTGTTCGAGCGTCATTTCAACCATCAAGCCCCCGGGCTGGTGTTGGGGACCTGCGGCTG
CCCGCAGGCC------------------------------CCGAAAAGCAGTGGCGGGCT
CGCCGTCA-C--GCCGAGCGTAGTAGCAATCATCTCGC----TCAGGGCGTG--CAGCGG
GC-TCCGGCCGT-------TAAACCCTCAAACCCAAGGTTGACCTCGGATCAGGTAGGAA
GACCCGCTGAACTTAAGCAT
>AIMS_BRL_66
GGTCTCCGTTGGTGAACCAGCGGAGGGATCATTACAGAGTTCTTTCACGAGACTCCCA--
-AACCATTGTGA---------------------------------------------ACA
TA-CC-------------------CG----TCATC-GTTG-----CCTCGGC--GGGCGT
C-----------------------------------------------------------
---------C-CCTCGGGGGT-GTCCGCCG---------CTGGCCCACCAAACTCTTTTT
ATTGTTAGGGACTCTCTGAGAAAACAAGCAAATAAGTTAAAACTTTCAACAACGGATCTC
TTGGTTCTGGCATCGATGAAGAACGCAGCGAAATGCGATAAGTAATGTGAATTGCAGAAT
TCAGTGAATCATCGAATCTTTGAACGCACATTGCGCCCGCCAGTATTCTGGCGGGCATG-
CCTGTCCGAGCGTCATTTCAACCCTCAAGCCCTGCTGGTTGTTGGGGTCCTACGGC-TCT
GCCGTAGGCC------------------------------CTGAAAGCTAGTGGCGGGCT
CGCTACAA-C--TCCGAGCGCAGTAGTGTATCTCG--C----TGAGGAAGTG--TGGCGG
GT-TCCCGGCCGTTAAACCCCCCCCCCATCTAACAAGGTTGACCTCGGATCAGGTAGGAA
TACCCGCTGAACTTAAGCAT
>AIMS_BRL_34
GGTCTCCGTTGGTGAACCAGCGGAGGGATCATTACAGAGTTCTTTCACGAGACTCCCA--
-AACCATTGTGA---------------------------------------------ACA
TA-CC-------------------CG----TCATC-GTTG-----CCTCGGC--GGGCGT
C-----------------------------------------------------------
---------C-CCTCGGGGGT-GTCCGCCG---------CTGGCCCACCAAACTCTTTTT
ATTGTTAGGGACTCTCTGAGAAAACAAGCAAATAAGTTAAAACTTTCAACAACGGATCTC
TTGGTTCTGGCATCGATGAAGAACGCAGCGAAATGCGATAAGTAATGTGAATTGCAGAAT
TCAGTGAATCATCGAATCTTTGAACGCACATTGCGCCCGCCAGTATTCTGGCGGGCATG-
CCTGTCCGAGCGTCATTTCAACCCTCAAGCCCTGCTTGGTGTTGGGGTCCTACGGC-TCT
GCCGTAGGCC------------------------------CTGAAAGCTAGTGGCGGGCT
CGCTACAA-C--TCCGAGCGCAGTAGTGTATCTCG--C----TGAGGAAGTG--TGGCGG
GT-TCCCGGCCGTTAAACCCCCCCCCCATCTAACAAGGTTGACCTCGGATCAGGTAGGAA
TACCCGCTAAACTTAAGCAT
>16_ITS4
GGTCTCCGTTGGTGAACCAGCGGAGGGATCATTACCGAGTTTACAACTCCCAAACCCCTG
TGAACATACCTA---------------------------------------------CAA
CG-TT-------------------GC----C---TCGGCG-----GACCCCC--GCCTC-
----------------CCCGTAACACGGGAGCGGCCCGCCAGAGGACCCAAC----A---
---------------------------------------------------AACCCTGTT
ATTTTCAG--TATCTTCTGAGTGAAAACACAATCAATTAAAACTTTCAACAACGGATCTC
TTGGTTCTGGCATCGATGAAGAACGCAGCGAAATGCGATAAGTAATGTGAATTGCAGAAT
TCAGTGAATCATCGAATCTTTGAACGCACATTGCGCCCGCCAGTACTCTGGCGGGCATG-
CCTGTTCGAGCGTCATTACATCCCTCAAGCCCCTTCGGGCTTGGTGTTGGGCATCG----
GCC-----GTC----------CCTCCAGCGGCGGCCGTGCCCCAAATACAGTGGCGGTCT
CGCCCCCGGC--T--CCTCTGCGTAGTAGTAACATCTCGC----ACTGGGAC--GGAGCG
TAGGCC---ACGCCGTAAAACAACCCAACTTTCTGA------------------------
--------------------
>51_ITS4
GGTCTCCGTTGGTGAACCAGCGGAGGGATCATTACTGAGTTTACGCTCTACAA-------
--CCCTTTGTGA---------------------------------------------ACA
TA-CC-------------------TA----TAACT-GTTG-----CTTCGGC--GGGTAG
GG--TC-------------------TC--CGTGACCCTCCCGGC--CTCCCG--------
---CCCCCGG-GCGGGTCGGC-GCCCGCCG---------GAGGATAACCAAACTCTGATT
TAACGACGT-TTCTTCTGAGTGGTACAAGCAAATAATCAAAACTTTTAACAACGGATCTC
TTGGTTCTGGCATCGATGAAGAACGCAGCGAAATGCGATAAGTAATGTGAATTGCAGAAT
TCAGTGAATCATCGAATCTTTGAACGCACATTGCGCCCGCCAGCATTCTGGCGGGCATG-
CCTGTTCGAGCGTCATTTCAACCCTCAAGCTCTGCTTGGTGTTGGGGCCCTACAGCTGAT
GTAGGCCCTC---------------------------------AAAGGTAGTGGCGGACC
CTCCCGGA-G--CCTCCTTTGCGTAGTAACTTTACGTC----TCGCACTGGG--ATCCGG
AGGGACTCTTGCCGTGAAACCCCCCAATTTTCCAAAGG----------------------
--------------------
>36_ITS4
GGTCTCCGTTGGTGAACCAGCGGAGGGATCATTACCGAAGTTACTCTTCATACCCTTTTG
TGAACCTTACCC---------------------------------------------CTC
GC-CG-------------------CG----CGGTTGCCTC-----GGCGTGG--AGGTC-
-----GG-------------G--------AGTGGGGCCGCCCAGCGCGGACC--------
CCGCCTCC------GGCCCCC-GCCGGCCGCGC-------CAAACTCTTAATTTGCATAG
CGGACTGTATGTTCTGATTTATCTTGAAAAAACAAGTCAAAACTTTCAACAACGGATCTC
TTGGTTCTGGCATCGATGAAGAACGCAGCGAAATGCGATAAGTAATGTGAATTGCAGAAT
TCAGTGAATCATCGAATCTTTGAACGCACATTGCGCCCGGCAGCAATCTGCCGGGCATG-
CCTGTCCGAGCGTCATTTCTGCCCTCGAGCTCGGTTCTCTCGAACCGACGCCCGGTGTTG
GGG-----CGCTG-------CGGGCTCAGCCCCGCAGGCCCTGAAATGAAGTGGCGGTCC
CGCCGCGGCG--C--CCCCTGCGTAGTAAGTCTTTGCACCT-CGCATCGGGT--CCCGGC
GTAGGC---CAGCCGTCGAACC--------------------------------------
--------------------
>45_ITS4
------------------------------------------------------------
------------------------------------------------------------
------------------------------------------------------------
------------------------------------------------------------
--------------CCCCGGG-GCCCGCCGGTA-------ACCCAGAATCTCTGTTTTCG
TACCCGACGTAACCTCTGAGTGTTCCTAGCGAACTGTTAAAACTTTCAGCAACGGATCTC
TTGGCTCTAGCATCGATGAAGAACGCAGCGAAACGCGATAAGTAGTGTGAATTGCAGAAT
TCAGTGAATCATCGAATCTTTGAACGCACATGGCGCCCCCTGGTATTCCGGGGGGCATG-
CCTGTCCGAGCGTCGTTTCAACCCTCGGGACTGCCCTTTCGCGGGGCGGTCCCGGCGTTG
GGGATCTACGACCGGGCGCCCACCGGCGCCCCCGTAGGCCCTGAAAAGCAGCGGCGGACC
CGCGGCGGCC--CTCCCCTTGCGTAGTAGCTAACGCCTCGC---ATCGGGAC---CCCGC
GTGCCC---CAGCCCCTAAAACCCCCATC-CAAGCCCGCCCCCGGCGGCACAAG---GT-
--------------------
>61_ITS4
GGTTTCCGTAGGTGAACCTGCGGAAGGATCATTACTGAAATGTAATAACTTCTATTGAAA
GGTTCCAGA---------------------------------------------------
GT--AGGCGCTACAACGCCGAAATGACCTTCTCACCCTTG-----TGTACTCACTATGTT
GC-TTT-GGCGGGTC-GACCTGGTTCCGACCCAGGCGGCCGGC----GCCCC-C--AGCC
TTAACTGGCC-AGGACGCCCG-GCTAAGTGCCCGCCAGTATACAAAA-----CTCAAGAA
TTCATTTTGTGAAGTCCTGATATATCATTTAATTGATTAAAACTTTCAACAACGGATCTC
TTGGTTCTGGCATCGATGAAGAACGCAGCGAAATGCGATAAGTAATGTGAATTGCAGAAT
TCAGTGAATCATCGAATCTTTGAACGCACATTGCGCCCTCTGGTATTCCGGAGGGCATG-
CCTGTTCGAGCGTCATTTCAACCCTCAAGCTCTGCTTGGTATTGGGCAACGTCCGCTGCC
GGACGTGCCTTGAA--GACCTCGGCGACGGCGTCCTAGC-CTCGAGCGTAGTAG------
TAAAA---------TATCTCGCTTTGGAGTGCTG----GGCGACGGCCGCCGGACAATCG
ACCTTCGGTCTAT--------T---TTTCCAAGGAAGGTTGACCTCGGATCAGGTAGGGA
TACC----------------
>72_ITS4
GGTTTCCGTAGGTGAACCTGCGGAAGGATCATTACAGAATGAAAAGTGCTTAACTGCATT
TTTTCTT-----------------------------------------------------
-----------------------------------A------------------------
---CAC-ATGTGTTT-TTCTTTTTTTGAAAACTTTGCTTTGGTAGGCCTTCT-ATATG--
-------------------G----GGCCTGC-CAGAG------------ATTAAACTCAA
CCAAATTTTATTTAATGTCAACCGATTATTTAATAGTCAAAACTTTCAACAACGGATCTC
TTGGTTCTCGCATCGATGAAGAACGCAGCGAAATGCGATAAGTAATATGAATTGCAGATA
TTCGTGAATCATCGAATCTTTGAACGCACATTGCGCCCTTTGGTATTCCAAAGGGCATG-
CCTGTTTGAGCGTCATTTCTCCCTCAAACCCTCGGGTTTGGTGTTGAGCGATACGCTGGG
TTTGCTTGAAAGAA--AGGCGGAGTATAAACTAATGGAT-AGGTTTTTTCCACT--C---
------A------T--TGGTACAAACTCC-------------------------------
------------------------------------------------------------
--------------------
>109_ITS4
GGTTTCCGTAGGTGAACCTGCGGAAGGATCATTACAGAATGAAAAGTGCTTAACTGCATT
TTTTCTT-----------------------------------------------------
-----------------------------------A------------------------
---CAC-ATGTGTTT-TTCTTTTTTTGAAAACTTTGCTTTGGTAGGCCTTCT-ATATG--
-------------------G----GGCCTGC-CAGAG------------ATTAAACTCAA
CCAAATTTTATTTAATGTCAACCGATTATTTAATAGTCAAAACTTTCAACAACGGATCTC
TTGGTTCTCGCATCGATGAAGAACGCAGCGAAATGCGATAAGTAATATGAATTGCAGATA
TTCGTGAATCATCGAATCTTTGAACGCACATTGCGCCCTTTGGTATTCCAAAGGGCATG-
CCTGTTTGAGCGTCATTTCTCCCTCAAACCCTCGGGTTTGGTGTTGAGCGATACGCTGGG
TTTGCTTGAAAGAA--AGGCGGAGTATAAACTAATGGAT-AGGTTTTTTCCACT--C---
------A------T--TGGTACAAACTCCAAAA-----C--TTCTTCCAAATTCGACC-T
CAAATCaGG---------------------------------------------------
--------------------
>107_ITS4
GGTTTCCGTAGGTGAACCTGCGGAAGGATCATTACAGAAAGGCATGCCA--GCGCTTAAC
TGCGCGG-----------------------------------------------------
-----------------------------------CG--------TGAACCG----AC--
-A-CAC-ATGTTTTT-TGTTATAAAAATAA-----------------------------T
TTGGTCGCCA-ACTTTAAGTTGATGGCCAGCCGAAAACTTCATTACGA----------AT
TGTTTTTTAAAATTTAATCAACACAATCAAAAATAATCAAAACTTTCAACAACGGATCTC
TTGGTTCTCGCATCGATGAAGAACGCAGCGAAATGCGATAAGTAATATGAATTGCAGATT
TTCGTGAATCATCGAATCTTTGAACGCACATTGCGCCCTCTGGTATTCCATAGGGCATG-
CCTGTTTGAGCGTCATTTCACTCTCAAACCTTTTGGTTTGGTGATGAGCAGTACGGCCTT
TTTG--AGGGCGTT--TGCTTGAAATGAAATGGCACGAT-GGTACTAAAAGGTA--C---
------ACCA--CGGATTATTCAATGTATTAGG-----T---TTATCCAACTCGTTGAAG
CAAACCGGGGGAG--------G---TAACTTTGGTACGTTGGTCGGGCCAGC--------
--------------------
>112_ITS4
GGTTTCCGTAGGTGAACCTGCGGAAGGATCATTACAGTATTCTTTTTGCCAGCGCTTAAT
TGCGCGG-----------------------------------------------------
-----------------------------------CG--------AAAAAAC----CTTA
CA-CACAGTGTTTTT-TGTTATTACAAGAACTTTTGCTTTGGTCTGGACTAG-AAATAGT
TTGGGCCAGA-GGTTTACTGAACTAAACT---TCAATATTTATATTGAATTGTTATTTAT
TTAATTGTCAATTTGTTGATTAAATTCAAAAAATCTTCAAAACTTTCAACAACGGATCTC
TTGGTTCTCGCATCGATGAAGAACGCAGCGAAATGCGATAAGTAATATGAATTGCAGATT
TTCGTGAATCATCGAATCTTTGAACGCACATTGCGCCCTCTGGTATTCCAGAGGGCATG-
CCTGTTTGAGCGTCATTTCTCTCTCAAACCTTCGGGTTTGGTATTGAGTGATACTCTTAG
TTGAACTAGGCGTT--TGCTTGAAATGTATTGGCATGAG-TGGTACTGGA-TAG--T---
------GCTA--TATGACTTTCAATGTATTAGG-----T---TTATCCAACTCGTTGAAT
AGTTTAATGGTAT--------A---TTTCTCGGTATTCTAGGCTCGGCCTTACAATATAA
CAAACAAG------------
>120_ITS4
GGTTTCCGTAGGTGAACCTGCGGAAGGATCATTACAGTATTCTTTTTGCCAGCGCTTAAT
TGCGCGG-----------------------------------------------------
-----------------------------------CG--------AAAAAAC----CTTA
CA-CACAGTGTTTTT-TGTTATTACAAGAACTTTTGCTTTGGTCTGGACTAG-AAATAGT
TTGGGCCAGA-GGTTTACTGAACTAAACT---TCAATATTTATATTGAATTGTTATTTAT
TTAATTGTCAATTTGTTGATTAAATTCAAAAAATCTTCAAAACTTTCAACAACGGATCTC
TTGGTTCTCGCATCGATGAAGAACGCAGCGAAATGCGATAAGTAATATGAATTGCAGATT
TTCGTGAATCATCGAATCTTTGAACGCACATTGCGCCCTCTGGTATTCCAGAGGGCATG-
CCTGTTTGAGCGTCATTTCTCTCTCAAACCTTCGGGTTTGGTATTGAGTGATACTCTTAG
TTGAACTAGGCGTT--TGCTTGAAATGTATTGGCATGAG-TGGTACTGGA-TAG--T---
------GCTA--TATGACTTTCNATGTATTAGG-----T---TTATCCAACTCGTTGAAT
AGTTTAATGGTAT--------A---TTTCTCGGTATTCTAGGCTCGGCCTTACAATATAA
CAAACAAG------------
>23_ITS4
GGTTTCCGTAGGTGAACCTGCGGAAGGATCATTATTGAGATTCTACTTTTACACCTGTGA
ATTTTAT-----------------------------------------------------
------------------------------------------------------------
-------------------------------------TTTAATTTGCTTTGG-CTGTGGT
TTTCCGGAAT-ATTAT----------TTATTCTGGGAATTTACGGCCAATGTTTAACAAA
ACACATTTATTTAATTTTGTCTGAAAAATATGAAAATCAAAAGTTTCAACAACGGATCTC
TTGGTTCTCGCATCGATGAAGAACGCAGCAAAGCGCGATAGGTAATGTGAATTGCAGACG
----TGAATCATTGAATTTTTGAACGCACATTGCACCTTTTAGTATTCTGAAAGGTATA-
CCTGTACGAGCGTCATTTCTTCTTCAATGAATATTTTATTGTTTTACAATTTGATTTTTA
TTGTGTTGGAGTTA--TACGCAGCTCTTAAAATGATGAT-AGAGTACATG---T--T---
----------------AGACACAATGTACTACT-----C---TAATCTAACTTTT-----
------------------------------------------------------------
--------------------
>93_ITS4
GGTTTCCGTAGGTGAACCTGCGGAAGGATCATTAGTGAATATAGGACGTCCAACTTAACT
TGGAGTC-----------------------------------------------------
-----------------------------------CG--------AACTCTC----ACTT
TC-TAA-----------------------CCCTGTGCAC-----------------TTGT
TTGGGATAGT-AACTCTCGCAAGAGAGCGAACTCC-T----------ATTCACTTATAAA
CACAAAGTCTATGAATGTATTAAATTTTATAACAAAATAAAACTTTCAACAACGGATCTC
TTGGCTCTCGCATCGATGAAGAACGCAGCGAAATGCGATAAGTAATGTGAATTGCAGAAT
TCAGTGAATCATCGAATCTTTGAACGCACCTTGCGCTCCATGGTATTCCGTGGAGCATG-
CCTGTTTGAGTGTCATGAATACTTCAACCCTCCTCTTTCTTAATGATTGAAGAGGTGTTT
GGTTTCTGAGCGCT---GCT-GGCCTTTACGGTCTAGCT-CGTTCGTAATGCAT--T--A
GCATCCGCAA--TCGAACTTCGGATTGACTTGG-----CGTAATAGACTATTCGCTGAGG
AATTCTAGTCTTC--------G---GACTAGAGCCGGGTTGGGTTAAAGGAAGCTTCTAA
---TCAGA------------
>18_ITS4
------------------------------------------------------------
--------------------------------------------AAAGTCA-TAACAAGG
TTTCTGTAGGTGAACCTGCAGAAGGATCATTAGAGAATTGCATAGGAGCACCACTCTGTG
GG-CTCCGAACTCTTCCTATTCCACATACACCTGTGCATGCATGATCGTGTT-GGCTACT
GTCGCCTAGC-GGCTCTGGCT---GATGCGGTTGTCTTTTTCATTTAACTCTATGTTAAT
GGATGTATACAAACCGAGCTATACGCTCAAATGAAAGTAAAACTTTCGACAACGGATCTC
TTGGTTCTCCCATCGATGAAGAACGCAGCGAAATGCGATAAGTAATGTGAATTGCAGAAT
TCAGTGAATCATCGAATCTTTGAACGCACCTTGCGCTCTTGGGTAATCCCAAGAGCATG-
CCTGTTTGAGTGTCATGAATCCCTCACAAAGCAAGTTT-TTTAACTAAGACTTGCGGCGT
GGATTTGAGCGCTG---CCTGCGATAAGCTGGGCTCGCT-TGAA---ATG-GAG--T--A
GCAAGTT-----TGTATGAGTGCAAACGCTTGC-----CGT-TCATCGTTATGGTTTCAT
CCGATGAGTATACGGT-TGGTG---GATGTGTTTATAGTAGGACTAGCTTC-CAATCGCG
TTTTCAACGCACCTTTTTTT
>42_ITS4
------------------------------------------------------------
--------------------------------------------AAAGTCA-TAACAAGG
TTTCTGTAGGTGAACCTGCAGAAGGATCATTAGAGAATTGCATAGGAGCACCACTCTGTG
GG-CTCCGAACTCTTCCTATTCCACATACACCTGTGCATGCATGATCGTGTT-GGCTACT
GTCGCCTAGC-GGCTCTGGCT---GATGCGGTTGTCTTTTTCATTTAACTCTATGTTAAT
GGATGTATACAAACCGAGCTATACGCTCAAATGAAAGTAAAACTTTCGACAACGGATCTC
TTGGTTCTCCCATCGATGAAGAACGCAGCGAAATGCGATAAGTAATGTGAATTGCAGAAT
TCAGTGAATCATCGAATCTTTGAACGCACCTTGCGCTCTTGGGTAATCCCAAGAGCATG-
CCTGTTTGAGTGTCATGAATCCCTCACAAAGCAAGTTT-TTTAACTAAGACTTGCGGCGT
GGATTTGAGCGCTG---CCTGCGATAAGCTGGGCTCGCT-TGAA---ATG-GAG--T--A
GCAAGTT-----TGTATGAGTGCAAACGCTTGC-----CGT-TCATCGTTATGGTTTCAT
CCGATGAGTATACGGT-TGGTG---GATGTGTTTATAGTAGGACTAGCTTC-CAATCGCG
TTTTCAACGCACCTTTTTTC
>35_ITS4
GGTTTCCGTAGGTGAACCTGCGGAAGGATCATTAGTGAATTTAAAAAATACAGAATTGGA
TTGAAAAAAATCCAAATTCTTATTTCTTTATTCTTCTCTTCCACTGTGAAATTTTAAACT
ATTCGGGCGGCCTTTTGGCCGGTCGAGGTTTAGAGAT--------GGGACTG----AGTG
AA-AAA-AAA-TTGT-TGGGGAGTGCCTCCACTTTCAAGTGGAGCGGACGAT-CTGCAGT
TTTAGTTCTT-CTGT---------TCTCTGATCTAGCCGAATTACCCAATTTTTAGAGAC
AATGTTAAATTTGAATGTGTTTTTTTATTAAACAAATTAAAACTTTCAGTGACGGATCTC
TTGGCTCTCGCATCGATGAAGAACGCAGTAAATCGCGATACGTAATGTGAATTGCAGAAA
TATGTGAATCATCGAATCTTTGAACGCATCTTGCGCTCTGGGGTACTCCTCAGAGCATG-
CCTGTTTGAGTGTCTTTTAATTCTCATCTCATAATTTTTTATTAATTTAAAATAATTATA
GGTGGATCGTGGCT--GTTTTGACGACTAAGCTCGTCTC-AGCTGAAATATAGA--A---
---AGCGACG--TCTAAAATTCAGAGTAATAAGA----TGTTAACGTCGGCGTGATAAGT
AAATTACGCAGTC--------A---GTTTTCTGTCTATCT-CTCTGGTGTTCGCTACGAA
TTACTATAG-----------
>116_ITS4
------------------------------------------------------------
--------------------------------------------AAAGTCA-TAACAAGG
TTTCTGTAGGTGAACCTGCAGAAGGATCATTAGAGAATTGCATAGGAGCACCACTCTGTG
GG-CTCCGAACTCTTCCTATTCCACATACACCTGTGCATGCATGATCGTGTT-GGCTACT
GTCGCCTAGC-GGCTCTGGCT---GATGCGGTTGTCTTTTTCATTTAACTCTATGTTAAT
GGATGTATACAAACCGAGCTATACGCTCAAATGAAAGTAAAACTTTCGACAACGGATCTC
TTGGTTCTCCCATCGATGAAGAACGCAGCGAAATGCGATAAGTAATGTGAATTGCAGAAT
TCAGTGAATCATCGAATCTTTGAACGCACCTTGCGCTCTTGGGTAATCCCAAGAGCATG-
CCTGTTTGAGTGTCATGAATCCCTCACAAAGCAAGTTT-TTTAACTAAGACTTGCGGCGT
GGATTTGAGCGCTG---CCTGCGATAAGCTGGGCTCGCT-TGAA---ATG-GAG--T--A
GCAAGTT-----TGTATGAGTGCAAACGCTTGC-----CGT-TCATCGTTATGGTTTCAT
CCGATGAGTATACGGT-TGGTG---GATGTGTTTATAGTAGGACTAGCTTC-CAATCGCG
TTTTNCAAGCGCACCTTTTT
>118_ITS4
TTTTTACTCTGCTTAAGATATGGTCGGTCCCTTGATGAGAGTCTTGGGGTGAGTTGT--C
TGG------------------------------ATGGCATGCCATCAAACT-TTAGAAAC
GTTCTGTAGGTGAACCTGCAGAAGGATCATTAGAGAATTGCATAGGAGCACCACTCTGTG
GG-CTCCGAACTCTTCCTATTCCACATACACCTGTGCATGCATGATCGTGTT-GGCTACT
GTCGCCTAGC-GGCTCTGGCT---GATGCGGTTGTCTTTTTCATTTAACTCTATGTTAAT
GGATGTATACAAACCGAGCTATACGCTCAAATGAAAGTAAAACTTTCGACAACGGATCTC
TTGGTTCTCCCATCGATGAAGAACGCAGCGAAATGCGATAAGTAATGTGAATTGCAGAAT
TCAGTGAATCATCGAATCTTTGAACGCACCTTGCGCTCTTGGGTAATCCCAAGAGCATG-
CCTGTTTGAGTGTCATGAATCCCTCACAAAGCAAGTTTTTTTAACTAAGACTTGCGGCGT
GGATTTGAGCGCTG---CCTGCGATAAGCTGGGCTCGCT-TGAA---ATG-GAG--T--A
GCAAGTT-----TGTATGAGTGCAAACGCTTGC-----CGT-TCATCGTTATGGTTTCAT
CCGATGAGTATACGGT-TGGTG---GATGTGTTTATAGTAGGACTAGCTTC-CAATCGCG
TTTTCAACGCACCTTTTTTT
>60_ITS4
------------------------------------------------------------
------------------------------------------------------------
------------------------------------------------------------
------------------------------------------------------------
-------CGG-GCGGGTCGGC-GCCCGCCG---------GAGGATAACCAAACTCTGATT
TAACGACGT-TTCTTCTGAGTGGTACAAGCAAATAATCAAAACTTTTAACAACGGATCTC
TTGGTTCTGGCATCGATGAAGAACGCAGCGAAATGCGATAAGTAATGTGAATTGCAGAAT
TCAGTGAATCATCGAATCTTTGAACGCACATTGCGCCCGCCAGCATTCTGGCGGGCATG-
CCTGTTCGAGCGTCATTTCAACCCTCAAGCTCTGCTTGGTGTTGGGGCCCTACAGCTGAT
GTAGGCCCTC---------------------------------AAAGGTAGTGGCGGACC
CTCCCGGA-G--CCTCCTTTGCGTAGTAACTTTACGTC----TCGCACTGGG--ATCCGG
AGGGACTCTTGCCGTGAAACCCCCCAATTTTCCAAAGGTTGACCTCGGATCAGGTAGGAA
TACCCGCTGAACTTAAGCAT
>84_ITS4
------------------------------CATTACTGAATGTAATAACTTCTATTGAAA
GGTTCCAGA---------------------------------------------------
GT--AGGCGCTACAACGCCGAAATGACCTTCTCACCCTTG-----TGTACTCACTATGTT
GC-TTT-GGCGGGTC-GACCTGGTTCCGACCCAGGCGGCCGGC----GCCCC-C--AGCC
TTAACTGGCC-AGGACGCCCG-GCTAAGTGCCCGCCAGTATACAAAA-----CTCAAGAA
TTCATTTTGTGAAGTCCTGATATATCATTTAATTGATTAAAACTTTCAACAACGGATCTC
TTGGTTCTGGCATCGATGAAGAACGCAGCGAAATGCGATAAGTAATGTGAATTGCAGAAT
TCAGTGAATCATCGAATCTTTGAACGCACATTGCGCCCTCTGGTATTCCGGAGGGCATG-
CCTGTTCGAGCGTCATTTCAACCCTCAAGCTCTGCTTGGTATTGGGCAACGTCCGCTGCC
GGACGTGCCTTGAA--GACCTCGGCGACGGCGTCCTAGC-CTCGAGCGTAGTAG------
TAAAA---------TATCTCGCTTTGGAGTGCTG----GGCGACGGCCGCCGGACAATCG
ACCTTCGGTCTAT--------T---TTTCCAAGGTTG----ACCTCGGATCAGGTAGGGA
TACCCGCTGAACTTAAGCAT
