# Supplementary material for: Diversity of Marine-Derived Fungal Cultures Exposed by DNA Barcodes: The Algorithm Matters
Source: PLoS One. 2015 Aug 26;10(8):e0136130. doi: 10.1371/journal.pone.0136130 (PMC4550264; doi:10.1371/journal.pone.0136130)
Supplement: S2 File — (TXT) [file pone.0136130.s002.txt]

>AIMS_BRL_123
----------GGTGAACCTGCGGAAGGATCATTA--------------------------
----------T---C-G-------------------------------------------
------------------------T--T----G--GGC---T------------------
-------------------------------TCGGC----------------CC--A-TT
C--GAGATAA------------------CA------------------------------
--------------------C---------------------------------------
-------------------------------------------------------CC-T-
TGCCTTTTT-G-AG-------TA-CCT----T-TTC----GT----TT-CCTCGGCAGGC
----TC-----G---------------------------------------------CCT
--------------------------GC--------------------------------
---------------CAAC--G----G-----GG--------------------------
------------------------------------------------------------
------------------------------ACC-C---------T-TCAA---AA-CGC-
TT---------TGTAA-----TACCTG---------------------------------
-----------------------------------T-AATTGT-----------------
-------------------------------------------------C---------T
GA-TAT-A----A---------CAAGC---------------AAAA--A---TC------
------------------AAAACTTTCAACAACGGATCTCTTGGTTCTGGCATCGATGAA
GAACGCAGCGAAATGCGATAAGTAGTGTGAATTGCAGAATTCAGTGAATCATCGAATCTT
TGAACGCACATTGCGCCCTTTGG-TATTCCTTAGGGCATGCCTGTTC-------------
-------GAGCGTCATTTAAACCT-TCAA-------------------------------
-----G-C---T----C---------------A----GC-TTG-----------------
GTGATGG-GT---------G-A--C--T-----------GTC------------------
----------CTC----C------------CCT-------CG-C--G-------------
GG-G-GG-A----------CTC-GCCTCAAA---AACATTGGCGGCC-------------
----GGTAC-AT-T-G-G--C--TT--CGAGCGCAGCAGA--AA-------C---GC-G-
GTCTCGAGTCC-T-C-T-G-AA----T-C----------------GGCT-----------
---------CCCATAAGC-----------------C------------------------
-------T----C-------T----T-TTT---------TA-------------T-TTTG
ACCTCGGATCAGG----TAGGG--ATACCCGCTGAACTTAAGCAT
>AIMS_BRL_56
GGTCTCCGTAGGTGAACCTGCGGAAGGATCATTA--------------------------
----------C---C-G-------------------------------------------
------------------------T--T----G--GAG---T------------------
-------------------------------TCGCT----------------CC--A-AT
C-TGGGATAG------------------AA------------------------------
--------------------C---------------------------------------
-------------------------------------------------------CC-T-
TGCC--TTT-G-AG-------TA-CCT----T-CTC----GT----TT-CCTCGGTGGGC
----TC-----G---------------------------------------------CCC
--------------------------GC--------------------------------
---------------CGGT--G----G-----AC--------------------------
------------------------------------------------------------
------------------------------AAC-C---------A-T--A---AA-CTC-
TC---------TGTAA-----TAGCAG---------------------------------
-----------------------------------T-ATCTTC-----------------
-------------------------------------------------T---------G
AG-AAA-A----A---------CA------------------AATA--G---TC------
------------------AAAACTTTCAACAACGGATCTCTTGGTTCTGGCATCGATGAA
GAACGCAGCGAAATGCGATAAGTAGTGTGAATTGCAGAATTCAGTGAATCATCGAATCTT
TGAACGCACATTGCGCCCTTCGG-TATTCCGTTGGGCATGCCTGTTC-------------
-------GAGCGTCATTTAAACAT-TCAA-------------------------------
-----G-C---T----C---------------A----GC-TTG-----------------
GTGTTGG-GT---------G-C--T--T-----------GTC------------------
----------CTC----C------------CCC----------G--C-------------
GG-T-GG-A----------CTC-ACCTCAAA---TGCATTGGCGGCC-------------
----GGTAT-GT-T-G-G--C--TT--CGAGCGCAGTAGA--AA-------C---GC-G-
----CCAGACG-T-C-C-T-GA----C-A----------------TGCT--GG-T-C---
--C------CCCACAAGA-----------------C------------------------
-------C----T-------T----C-TTT---------CA-------------T-CTTG
ACCTCGGATCAGG----TAGGG--ATACCCGCTGAACTTAAGCAT
>AIMS_BRL_114
GGTTTCCGTAGGTGAACCTGCGGAGGGATCATTA--------------------------
----------C---A-C-A-----------------------------------------
------AGGCCACGGGCCCC----C--C----G--GCG---C------------------
---------------------CCCGGCGCT-GGAGGGTACCGGCCTGACTTACA--C-AC
C---------------------------CA------------------------------
--------------------C---------------------------------------
-------------------------------------------------------CC-T-
TTGC--CTA-T-GT-------GT-ACC--CCT-ATC----GC----TT-CCTCGGCAGGC
----CC-----G---------------------------------------------CCT
--------------------------GC--------------------------------
---------------CGCC--A----G-----GAA-------------------------
------------------------------------------------------------
---------------------------CC-ACG----------------T---AA-ACC-
CT--------TTGCAT-----CATACA---------------------------------
-----------------------------------T----CAA-----------------
-------------------------------------------------C---------T
C--TGA-T----A-CCAACCA-AA-A----------------ACTA------TT------
------------------ACAACTTTTAACAATGGATCTCTTGGTTCTGGCATCGATGAA
GAACGCAGCGAAATGCGATAAGTAGTGTGAATTGCAGAATTCAGTGAATCATCGAATCTT
TGAACGCACATTGCGCCCCTCGG-TATTCCGTGGGGCATGCCTGTTC-------------
-------GAGCGTCATTTACACCC-TCAA-------------------------------
-----G-C---T----C---------------T----GC-TTG-----------------
GTGTTGG-GC---------G-T--C--T-----------GTC------------------
----------CCG----C-----CTTCGC-GCG---------------------------
---C-GG-A----------CTC-GCCTCAAA---GTCATTGGCAGCG-------------
----GCCTC-GC-C-G-G--C--TC--CTCGCGCAGCACA--TT-------T---GC-G-
CTTCTCGGAGCTC-C-C-G-GC----G-G----------------GCCC--GC-G-----
--T------CCAGCAAG------------------C------------------------
-------A----C-------T----T-CTA---------CG-------------A-CTTG
ACCTCGGATCAGG----TAGGG--ATACCCGCTGAACTTAAGCAT
>AIMS_BRL_117
----------GGTGAACCTGCGGAAGGATCATTA--------------------------
----------C---AAC-A-----------------------------------------
------AGGTTCCCTGGCCC----T--C----G--AAG---C------------------
---------------------TTCGGCGGA-GGGGCGCTACAGCCTGACTT-TA--T-AC
C---------------------------CA------------------------------
--------------------C---------------------------------------
-------------------------------------------------------CC-T-
TTGC--CTA-T-GT-------GT-ACC--CCT-ATT----GC----TTCCCTCGGCGGGT
----TC-----G---------------------------------------------CCC
--------------------------GC--------------------------------
---------------CGAC--A----G-----GAA-------------------------
------------------------------------------------------------
---------------------------CC-AAC----------------T---AA-ACC-
CT--------TTGCAT-----TATACA---------------------------------
-----------------------------------TTTAACAC-----------------
-------------------------------------------------T---------T
C--CGA-T----A-CAAAACT-AA------------------ATTA------TT------
------------------ACAACTTTTAACAATGGATCTCTTGGTTCTGGCATCGATGAA
GAACGCAGCGAAATGCGATAAGTAGTGTGAATTGCAGAATTCAGTGAATCATCGAATCTT
TGAACGCACATTGCGCCCCTCGG-TATTCCGTGGGGCATGCCTGTTC-------------
-------GAGCGTCATTTACACCC-TCAA-------------------------------
-----G-C---T----C---------------T----GC-TTG-----------------
GTGTTGG-GC---------G-T--C--T-----------GTC------------------
----------CCG----C-----CTCCGT-GCG---------------------------
---C-GG-A----------CTC-GCCTCAAA---GTCATTGGCAGCG-------------
----GTCTC-GT-C-G-G--C--TT--CTCGCGCAGCACA--TT-------T---GC-G-
CTTCTCGGAGC-C-C-C-G-GC----G-G----------------ATCA--GC-G-----
--T------CCAGCAAG------------------C------------------------
-------A----A-------T----T-TCA---------TG-------------A-CTTG
ACCTCGGATCAGG----TAGGG--ATACCCGCTGAACTTAAGCAT
>AIMS_BRL_243
GGTTTCCGTAGGTGAACCTGCGGAAGGATCATTA--------------------------
----------C---A---------------------------------------------
------------AAATAATC----C--C----G--GTG---C------------------
---------------------TTCGGCG----------------CTGACTT--A--T-TT
A---------------------------CA------------------------------
--------------------C---------------------------------------
-------------------------------------------------------CC-T-
TTGC--CTA-T-GT-------GT-ACC--CCT-ATC----GC----TT-CCTCGGCAGGC
----TT-----G---------------------------------------------CCT
--------------------------GC--------------------------------
---------------CGCC--A----G-----GAA-------------------------
------------------------------------------------------------
---------------------------CC-AAC----------------C---AA-ACC-
CT--------TTGCAT-----TATATA---------------------------------
-----------------------------------C-AAAAAC-----------------
-------------------------------------------------T---------T
C--TGA-C----A-ACAAACT-AA------------------ATAA------TC------
------------------AAAACTTTCAACAATGGATCTCTTGGTTCTGGCATCGATGAA
GAACGCAGCGAAATGCGATAAGTAGTGTGAATTGCAGAATTCCGTGAATCATCGAATCTT
TGAACGCACATTGCGCCCCTCGG-TATTCCGTGGGGCATGCCTGTTC-------------
-------GAGCGTCATTTACACCC-TCAA-------------------------------
-----G-C---C----T---------------C----GC-TTG-----------------
GTGTTGG-GC---------G-T--C--T-----------GTC------------------
----------CCG----C-----TCTCGTAGCG---------------------------
---C-GG-A----------CTC-GCCTCAAA---GTCATTGGCGGCG-------------
----GTCGT-GC-C-G-G--C--CC--CTCGCGCAGCACA--TT-------T---GC-G-
CTTCTCGGAGG-C-C-T-G-GC----G-G----------------ATCA--GC-A-----
--T------CCAGCAAG------------------C------------------------
-------T----A-------T----T-TCA---------TG-------------A-CTTG
ACCTCGGATCAGG----TAGGG--ATACCCGCTGAACTTAAGCAT
>AIMS_BRL_227
GGTTTCCGTAGGTGAACCTGCGGAGGGATCATTA--------------------------
----------C---G-C-G-----------------------------------------
------TATCAGGGTGCCGA----C--C----G--GCG---C------------------
---------------------TCTTTTG------------------------CA--C-AC
C---------------------------CA------------------------------
--------------------C---------------------------------------
-------------------------------------------------------CC-T-
TTGC--CTA-T-GT-------GT-ACCCTTCC-ATC----GC----TT-CCTCGGCGGGC
----TC-----G---------------------------------------------CCC
--------------------------GC--------------------------------
---------------CGGC--A----G-----GAA-------------------------
------------------------------------------------------------
---------------------------CC-AAC----------------C---AA-ACC-
CT--------TTGCAT-----CCTACG---------------------------------
-----------------------------------C-GAAAAC-----------------
-------------------------------------------------T---------T
C--TGA-T----A-ACCACCT-AA-A----------------TAAG------TC------
------------------ACAACTTTCAACAATGGATCTCTTGGTTCTGGCATCGATGAA
GAACGCAGCGAAATGCGATAAGTAGTGTGAATTGCAGAATTCAGTGAATCATCGAATCTT
TGAACGCACATTGCGGCCATTGG-TATTCCTTTGGCCATGCCTGTTC-------------
-------GAGCGTCATTTACACCC-TCAA-------------------------------
-----GCC---C----C---------------G----GC-TTG-----------------
GTGTTGG-GC---------G-T--C--T-----------GTC------------------
----------CCG----C-GGCCTCGCGC-GCG---------------------------
---CGGG-A----------CTC-GCCTCAAA---GTCATTGGCGGCG-------------
----GTCGT-GC-C-G-G--C--TC--CTCGCGCAGCACA--TT-------T---GC-G-
CTTCTCGGACG-C-C-C-G-GC----G-G----------------ATCC--GC-G-C---
--T------CCAGCAAAG-----------------A------------------------
-------C----G-------T----C-TCA---------CG-------------A-CTTG
ACCTCGGATCAGG----TAGGG--ATACCCGCTGAACTTAAGCAT
>AIMS_BRL_223
GGTTTCCGTAGGTGAACCTGCGGAAGGATCATTA--------------------------
----------C---G-T-A-----------------------------------------
------T-TAGGGCTGCCCT----T--C----G--GCG---C------------------
---------------------TCTT-TA------------------------CA--C-AC
C---------------------------CA------------------------------
--------------------C---------------------------------------
-------------------------------------------------------CC-T-
TTGC--CTA-T-GT-------GT-ACC-TTTC-ATA----GC----TT-CCTCGGCGGGC
----TC-----G---------------------------------------------CCC
--------------------------GC--------------------------------
---------------CGCC--A----G-----GAA-------------------------
------------------------------------------------------------
---------------------------CC-CAC----------------G---AA-ACC-
CC--------TTGCAT-----CCTACA---------------------------------
-----------------------------------T-GAAAAC-----------------
-------------------------------------------------T---------T
C--CGA-T----T-ACAAACC-TA-A----------------ATTA------TC------
------------------ACAACTTTCAACAATGGATCTCTTGGTTCTGGCATCGATGAA
GAACGCAGCGAAATGCGATAAGTAGTGTGAATTGCAGAATTCAGTGAATCATCGAATCTT
TGAACGCACATTGCGGCCATAGG-TATTCCTTTGGCCATGCCTGTTC-------------
-------GAGCGTCATTTACACCC-TCAA-------------------------------
-----G-C---C----T---------------A----GC-TTG-----------------
GTGTTGG-GC---------G-T--C-TT-----------GTC------------------
----------CCG----CCGTCTTCTCGC-GCG---------------------------
---C-GG-A----------CTC-GCCTCAAA---GTCATTGGCGGCG-------------
----GTCGT-GC-C-G-G--C--CC--CTCGCGCAGCACA--TT-------T---GC-G-
CTTCTCGGAGG-C-C-T-G-GC----G-G----------------ATCC--GC-G-C---
--T------CCAGCAAGA-----------------C------------------------
-------C----T-------T----T-TCA---------TG-------------A-CTTG
ACCTCGGATCAGG----TAGGG--ATACCCGCTGAACTTAAGCAT
>AIMS_BRL_233
GGTTTCCGTAGGTGAACCTGCGGAAGGATCATTA--------------------------
----------C---G-T-A-----------------------------------------
------T-TAGGGCTGCCCT----T--C----G--GCG---C------------------
---------------------TCTT-TA------------------------CA--C-AC
C---------------------------CA------------------------------
--------------------C---------------------------------------
-------------------------------------------------------CC-T-
TTGC--CTA-T-GT-------GT-ACC-TTTC-ATA----GC----TT-CCTCGGCGGGC
----TC-----G---------------------------------------------CCC
--------------------------GC--------------------------------
---------------CGCC--A----G-----GAA-------------------------
------------------------------------------------------------
---------------------------CC-CAC----------------G---AA-ACC-
CC--------TTGCAT-----CCTACA---------------------------------
-----------------------------------T-GAAAAC-----------------
-------------------------------------------------T---------T
C--CGA-T----T-ACCAACC-TA-A----------------ATTA------TC------
------------------ACAACTTTCAACAATGGATCTCTTGGTTCTGGCATCGATGAA
GAACGCAGCGAAATGCGATAAGTAGTGTGAATTGCAGAATTCAGTGAATCATCGAATCTT
TGAACGCACATTGCGGCCATAGG-TATTCCTTTGGCCATGCCTGTTC-------------
-------GAGCGTCATTTACACCC-TCAA-------------------------------
-----G-C---C----T---------------A----GC-TTG-----------------
GTGTTGG-GC---------G-T--CTTT-----------GTC------------------
----------CCG----CCGTCTTCTCGC-GCG---------------------------
---C-GG-A----------CAC-GCCTCAAA---GTCATTGGCGGCG-------------
----GTCGT-GC-C-G-G--C--CC--CTCGCGCAGCACA--TT-------T---GC-G-
CTTCTCGGAGG-C-C-T-G-GC----G-G----------------ATCC--GC-G-C---
--T------CCAGCAAGA-----------------C------------------------
-------C----T-------T----T-TCA---------TG-------------A-CTTG
ACCTCGGATCAGG----TAGGG--ATACCCGCTGAACTTAAGCAT
>AIMS_BRL_63
----------GGTGAACCTGCGGAAGGATCATTA--------------------------
----------A---C---------------------------------------------
------------------------------------------------------------
----------------------------------------------------CT--T-TC
A---------------------------AA------------------------------
--------------------T--CAGGGTGCGGCGCGGCCCCCGAGGAGCGGAAACAATC
CTTGGGAGGTATGCGGGGGCTTCGAGCCCCCCATTTACGCACGCACGACTGCCATCC-T-
TACT--TTA-C-GA-------GC-ACC--TTC-TGT----TC----TC-CCTCGGCGGGG
----CA-----A---------------------------------------------CCT
--------------------------GC--------------------------------
---------------CGTT--G----G-----AAC-------------------------
------------------------------------------------------------
---------------------------CG-AAT----------------A---AA-CTC-
TT------T-TTGCAT-----CTAGCA---------------------------------
-----------------------------------T-TACCTG-----------------
-------------------------------------------------T---------T
C--CGA-A----A-CAAACA----------------------ATCG------TT------
------------------ACAACTTTCAACAATGGATCTCTTGGCTCTGGCATCGATGAA
GAACGCAGCGAAATGCGATAAGTAGTGTGAATTGCAGAATTCAGTGAATCATCGAATCTT
TGAACGCACATTGCGCCCCTCGG-TATTCCGTGGGGCATGCCTGTTC-------------
-------GAGCGTCATCTACACCC-TCAA-------------------------------
-----G-C---T----C---------------T----GC-TTG-----------------
GTGTTGG-GC---------G-T--C--T-----------GTC------------------
----------CCG----C-----CTCCGC-GCG---------------------------
---T-GG-A----------CTC-GCCCCAAA---TTCATTGGCAGCG-------------
----GTCCT-TG-C-C-T--C--CT--CTCGCGCAGCACA--TT-----------GC-G-
CTTCTCGAGGG-----G-C-TA----C-G----------------GCTC--GC-G-T---
--C------CAACAAGCA-----------------C------------------------
-------A----T-------T----T-ACC---------GT-------------C-TTTG
ACCTCGGATCAGG----TAGGG--ATACCCGCTGAACTTAAGCAT
>AIMS_BRL_179
GGTTTCCGTAGGTGAACCTGCGGAAGGATCATTA--------------------------
----------T---C---------------------------------------------
------------------------------------------------------------
----------------------------------------------------CA--T-CT
T---------------------------CA------------------------------
--------------------A-CCAGGTGCGGTCGCGGCCTCCAGGCAAC----------
--TGGGTGGTTTCGCG------------------------CCGCATTCCTGC-ATCC-T-
TTTT--TTA-C-GA-------GC-ACC--TTT-CGT----TC----TC-CTTCGGCGGGG
----CA-----A---------------------------------------------CCT
--------------------------GC--------------------------------
---------------CGCT--G----G-----AAC-------------------------
------------------------------------------------------------
---------------------------TT-AAC----------------A---AAACCT-
TT-----TT-TTGCAT-----CTAGCA---------------------------------
-----------------------------------T-TACCTG-----------------
-------------------------------------------------T---------T
C--TGA-T----A-CAAACA----------------------ATCG------TT------
------------------ACAACTTTCAACAATGGATCTCTTGGCTCTGGCATCGATGAA
GAACGCAGCGAAATGCGATAAGTAGTGTGAATTGCAGAATTCAGTGAATCATCGAATCTT
TGAACGCACATTGCGCCCCTTGG-TATTCCATGGGGCATGCCTGTTC-------------
-------GAGCGTCATCTACACCC-TCAA-------------------------------
-----G-C---T----C---------------T----GC-TTG-----------------
GTGTTGG-GC---------G-T--C--T-----------GTC------------------
----------CCG----C-----CTCTGC-GCG---------------------------
---C-GG-A----------CTC-GCCCCAAA---TTCATTGGCAGCG-------------
----GTCTT-TG-C-C-T--C--CT--CTCGCGCAGCACA--AT-----------TG-C-
GTCTGCGAGGG-----G-G-CG----T-G----------------GCCC--GC-A-T---
--C------CACGAAGCA-----------------A------------------------
-------C----A-------T----T-ACC---------GT-------------C-TTTG
ACCTCGGATCAGG----TAGGG--ATACCCGCTGAACTTAAGCAT
>9_ITS4
GGTTTCCGTAGGTGAACCTGCGGAAGGATCATTA--------------------------
----------A---C---------------------------------------------
------------------------------------------------------------
----------------------------------------------------CT--T-TC
A---------------------------AA------------------------------
--------------------AAACAGGGTGCGTCGCGGCCCCC--------------CTC
CGGGGGCGGTTTGGGG---------TCCTCCCCTTCACGCGCGCACGACTGC-ATCC-T-
TACT--TTA-C-GA-------GC-ACC--TTC-TGT----TC----TC-CCTCGGCGGGG
----CA-----A---------------------------------------------CCT
--------------------------GC--------------------------------
---------------CGTT--G----G-----AAC-------------------------
------------------------------------------------------------
---------------------------CG-AAT----------------A---AA-CCC-
TT-----TT-TTGCAT-----CCAGCA---------------------------------
-----------------------------------T-TACCCG-----------------
-------------------------------------------------T---------T
C--CGA-A----A-CAAACA----------------------ATCG------TT------
------------------ACAACTTTCAACAATGGATCTCTTGGCTCTGGCATCGATGAA
GAACGCAGCGAAATGCGATAAGTAGTGTGAATTGCAGAATTCAGTGAATCATCGAATCTT
TGAACGCACATTGCGCCCCTTGG-TATTCCGGGGGGCATGCCTGTTC-------------
-------GAGCGTCATCTACACCC-TCAA-------------------------------
-----G-C---T----C---------------T----GC-TTG-----------------
GTGTTGG-GC---------G-T--C--T-----------GTC------------------
----------CCG----C-----CTCAGC-GCG---------------------------
---C-GG-A----------CTC-GCCCCAAA---TCCATTGGCAGCG-------------
----GTCCT-TG-C-C-T--C--CT--CTCGCGCAGCACA--TT-----------GC-G-
CTTCTCGAGGG-----G-C-TC----C-G----------------GCCC--GC-G-T---
--C------CAACAAGAA-----------------A------------------------
-------A----C-------A----T-TAC---------CG-------------T-CTTG
ACCT-----------------------------------------
>AIMS_BRL_200
GGTTTCCGTAGGTGAACCTGCGGAAGGATCATTA--------------------------
----------C---A-T--------G-AAATGG---G---------------------G-
--C-T------TGCTCCATT----T--A----G--GAG---G-GGCTGAAC---------
GCCAGCTTTTT-------GC-TTCAGCAAG-TAGGC----------------CC--T-CT
T----------AC---------------CA------------------------------
--------------------T---------------------------------------
-------------------------------------------------------CC-T-
TGTC--TTT-T-GA-------GT-ACC----C-A-T----GT----TT-CCTCGGTGGGC
----TA-----G---------------------------------------------CCC
--------------------------AC--------------------------------
---------------CAGC--T----G-----GAC-------------------------
------------------------------------------------------------
---------------------------AT-TAC-C---------A-T--A---AC-TCT-
TT--T--------AAT-----TTTCAA---------------------------------
-----------------------------------T-CAGCGT-----------------
-------------------------------------------------C---------A
G--TAA-A----T-AATG----AA------------------AATA--A---TT------
------------------ACAACTTTCAACAACGGATCTCTTGGTTCTGGCATCGATGAA
GAACGCAGCGAAATGCGATAAGTAGTGTGAATTGCAGAATTCAGTGAATCATCGAATCTT
TGAACGCACATTGCGCCCCTTGG-TATTCCATGGGGCATGCCTGTTC-------------
-------GAGCGTCATTTGTAACT-TCAA-------------------------------
-----G-C---T----T---------------T----GC-TTG-----------------
GTGTTGG-GT---------G-C--T--T-----------GTC------------------
----------TCA----T------------TGT---------------------------
---T-G--A----------CTC-GCCTTAAA---TGAATTGGCAGCC-------------
----CATAA-TT-T-G-G--C-TTG--GAAATGCAGCACA--AT-------TT--GC-A-
ATTCCAGCTT----------AT----A-T----------------TACA--GG-C-A---
--A------CCAGAAAGA-----------------A------------------------
--------------------------------ACATC--AC-------------G-CTTG
ACCTCGGATCAGG----TAGGG--ATACCCGCTGAACTTAAGCAT
>AIMS_BRL_176
GGTTTCCGTAGGTGAACCTGCGGAAGGATCATTA--------------------------
----------C---A-T--------G-AAATGG---G---------------------G-
--C-T------TGCTCCATT----T--A----G--GAG---G-GGCTGAAC---------
GCCAGCTTTTT-------GC-TTCAGCAAG-TAGGC----------------CC--T-CT
T----------AC---------------CA------------------------------
--------------------T---------------------------------------
-------------------------------------------------------CC-T-
TGTC--TTT-T-GA-------GT-ACC----C-A-T----GT----TT-CCTCGGTGGGC
----TA-----G---------------------------------------------CCC
--------------------------AC--------------------------------
---------------CAGC--T----G-----GAC-------------------------
------------------------------------------------------------
---------------------------AT-TAC-C---------A-T--A---AC-TCT-
TT--T--------AAT-----TTTCAA---------------------------------
-----------------------------------T-CAGCGT-----------------
-------------------------------------------------C---------A
G--TAA-A----T-AATG----AA------------------AATA--A---TT------
------------------ACAACTTTCAACAACGGATCTCTTGGTTCTGGCATCGATGAA
GAACGCAGCGAAATGCGATAAGTAGTGTGAATTGCAGAATTCAGTGAATCATCGAATCTT
TGAACGCACATTGCGCCCCTTGG-TATTCCATGGGGCATGCCTGTTC-------------
-------GAGCGTCATTTGTAACT-TCAA-------------------------------
-----G-C---T----T---------------T----GC-TTG-----------------
GTGTTGG-GT---------G-C--T--T-----------GTC------------------
----------TCA----T------------TGT---------------------------
---T-G--A----------CTC-GCCTTAAA---TGAATTGGCAGCC-------------
----CATAA-TT-T-G-G--C-TTG--GAAATGCAGCACA--AT-------TT--GC-A-
ATTCCAGCTT----------AT----A-T----------------TACA--GG-C-A---
--A------CCAGAAAGA-----------------A------------------------
--------------------------------ACATC--AC-------------G-CTTG
ACCTCGGATCAGG----TAGGG--ATACCCGCTGAACTTAAGCAT
>AIMS_BRL_184
GGTTTCCGTAGGTGAACCTGCGGAAGGATCATTA--------------------------
----------C---A-T--------G-AAATGG---G---------------------G-
--C-T------TGCTCCATT----T--A----G--GAG---G-GGCTGAAC---------
GCCAGCTTTTT-------GC-TTCAGCAAG-TAGGC----------------CC--T-CT
T----------AC---------------CA------------------------------
--------------------T---------------------------------------
-------------------------------------------------------CC-T-
TGTC--TTT-T-GA-------GT-ACC----C-A-T----GT----TT-CCTCGGTGGGC
----TA-----G---------------------------------------------CCC
--------------------------AC--------------------------------
---------------CAGC--T----G-----GAC-------------------------
------------------------------------------------------------
---------------------------AT-TAC-C---------A-T--A---AC-TCT-
TT--T--------AAT-----TTTCAA---------------------------------
-----------------------------------T-CAGCGT-----------------
-------------------------------------------------C---------A
G--TAA-A----T-AATG----AA------------------AATA--A---TT------
------------------ACAACTTTCAACAACGGATCTCTTGGTTCTGGCATCGATGAA
GAACGCAGCGAAATGCGATAAGTAGTGTGAATTGCAGAATTCAGTGAATCATCGAATCTT
TGAACGCACATTGCGCCCCTTGG-TATTCCATGGGGCATGCCTGTTC-------------
-------GAGCGTCATTTGTAACT-TCAA-------------------------------
-----G-C---T----T---------------T----GC-TTG-----------------
GTGTTGG-GT---------G-C--T--T-----------GTC------------------
----------TCA----T------------TGT---------------------------
---T-G--A----------CTC-GCCTTAAA---TGAATTGGCAGCC-------------
----CATAA-TT-T-G-G--C-TTG--GAAATGCAGCACA--AT-------TT--GC-A-
ATTCCAGCTT----------AT----A-T----------------TACA--GG-C-A---
--A------CCAGAAAGA-----------------A------------------------
--------------------------------ACATC--AC-------------G-CTTG
ACCTCGGATCAGG----TAGGG--ATACCCGCTGAACTTAAGCAT
>AIMS_BRL_171
GGTTTCCGTAGGTGAACCTGCGGAAGGATCATTA--------------------------
----------C---A-T--------G-AAATGG---G---------------------G-
--C-T------TGCTCCATT----T--A----G--GAG---G-GGCTGAAC---------
GCCAGCTTTTT-------GC-TTCAGCAAG-TAGGC----------------CC--T-CT
T----------AC---------------CA------------------------------
--------------------T---------------------------------------
-------------------------------------------------------CC-T-
TGTC--TTT-T-GA-------GT-ACC----C-A-T----GT----TT-CCTCGGTGGGC
----TA-----G---------------------------------------------CCC
--------------------------AC--------------------------------
---------------CAGC--T----G-----GAC-------------------------
------------------------------------------------------------
---------------------------AT-TAC-C---------A-T--A---AC-TCT-
TT--T--------AAT-----TTTCAA---------------------------------
-----------------------------------T-CAGCGT-----------------
-------------------------------------------------C---------A
G--TAA-A----T-AATG----AA------------------AATA--A---TT------
------------------ACAACTTTCAACAACGGATCTCTTGGTTCTGGCATCGATGAA
GAACGCAGCGAAATGCGATAAGTAGTGTGAATTGCAGAATTCAGTGAATCATCGAATCTT
TGAACGCACATTGCGCCCCTTGG-TATTCCATGGGGCATGCCTGTTC-------------
-------GAGCGTCATTTGTAACT-TCAA-------------------------------
-----G-C---T----T---------------T----GC-TTG-----------------
GTGTTGG-GT---------G-C--T--T-----------GTC------------------
----------TCA----T------------TGT---------------------------
---T-G--A----------CTC-GCCTTAAA---TGAATTGGCAGCC-------------
----CATAA-TT-T-G-G--C-TTG--GAAATGCAGCACA--AT-------TT--GC-A-
ATTCCAGCTT----------AT----A-T----------------TACA--GG-C-A---
--A------CCAGAAAGA-----------------A------------------------
--------------------------------ACATC--AC-------------G-CTTG
ACCTCGGATCAGG----TAGGG--ATACCCGCTGAACTTAAGCAT
>AIMS_BRL_183
GGTTTCCGTAGGTGAACCTGCGGAAGGATCATTA--------------------------
----------C---A-T--------G-AAATGG---G---------------------G-
--C-T------TGCTCCATT----T--A----G--GAG---G-GGCTGAAC---------
GCCAGCTTTTT-------GC-TTCAGCAAG-TAGGC----------------CC--T-CT
T----------AC---------------CA------------------------------
--------------------T---------------------------------------
-------------------------------------------------------CC-T-
TGTC--TTT-T-GA-------GT-ACC----C-A-T----GT----TT-CCTCGGTGGGC
----TA-----G---------------------------------------------CCC
--------------------------AC--------------------------------
---------------CAGC--T----G-----GAC-------------------------
------------------------------------------------------------
---------------------------AT-TAC-C---------A-T--A---AC-TCT-
TT--T--------AAT-----TTTCAA---------------------------------
-----------------------------------T-CAGCGT-----------------
-------------------------------------------------C---------A
G--TAA-A----T-AATG----AA------------------AATA--A---TT------
------------------ACAACTTTCAACAACGGATCTCTTGGTTCTGGCATCGATGAA
GAACGCAGCGAAATGCGATAAGTAGTGTGAATTGCAGAATTCAGTGAATCATCGAATCTT
TGAACGCACATTGCGCCCCTTGG-TATTCCATGGGGCATGCCTGTTC-------------
-------GAGCGTCATTTGTAACT-TCAA-------------------------------
-----G-C---T----T---------------T----GC-TTG-----------------
GTGTTGG-GT---------G-C--T--T-----------GTC------------------
----------TCA----T------------TGT---------------------------
---T-G--A----------CTC-GCCTTAAA---TGAATTGGCAGCC-------------
----CATAA-TT-T-G-G--C-TTG--GAAATGCAGCACA--AT-------TT--GC-A-
ATTCCAGCTT----------AT----A-T----------------TACA--GG-C-A---
--A------CCAGAAAGA-----------------A------------------------
--------------------------------ACATC--AC-------------G-CTTG
ACCTCGGATCAGG----TAGGG--ATACCCGCTGAACTTAAGCAT
>AIMS_BRL_204
GGTTTCCGTAGGTGAACCTGCGGAAGGATCATTA--------------------------
----------C---A-T--------G-AAATGG---G---------------------G-
--C-T------TGCTCCATT----T--A----G--GAG---G-GGCTGAAA---------
AAAAGCTTTTT-------GC-TTCAGCAAG-TAGGC----------------CC--T-CT
T----------AC---------------CA------------------------------
--------------------T---------------------------------------
-------------------------------------------------------CC-T-
TGTC--TTT-T-GA-------GT-ACC----C-A-T----GT----TT-CCTCGGTGGGC
----TA-----G---------------------------------------------CCC
--------------------------AC--------------------------------
---------------CAGC--T----G-----GAC-------------------------
------------------------------------------------------------
---------------------------AT-TAC-C---------A-T--A---AC-TCT-
TT--T--------AAT-----TTTCAA---------------------------------
-----------------------------------T-CAGCGT-----------------
-------------------------------------------------C---------A
G--TAA-A----T-AATG----AA------------------AATA--A---TT------
------------------ACAACTTTCAACAACGGATCTCTTGGTTCTGGCATCGATGAA
GAACGCAGCGAAATGCGATAAGTAGTGTGAATTGCAGAATTCAGTGAATCATCGAATCTT
TGAACGCACATTGCGCCCCTTGG-TATTCCATGGGGCATGCCTGTTC-------------
-------GAGCGTCATTTGTAACT-TCAA-------------------------------
-----G-C---T----T---------------T----GC-TTG-----------------
GTGTTGG-GT---------G-C--T--T-----------GTC------------------
----------TCA----T------------TGT---------------------------
---T-G--A----------CTC-GCCTTAAA---TGAATTGGCAGCC-------------
----CATAA-TT-T-G-G--C-TTG--GAAATGCAGCACA--AT-------TT--GC-A-
ATTCCAGCTT----------AT----A-T----------------TACA--GG-C-A---
--A------CCAGAAAGA-----------------A------------------------
--------------------------------ACATC--AC-------------G-CTTG
ACGTCGGATCACG----TAGGG--ATACCCGCTAAACTTAAGCAT
>AIMS_BRL_236
GGTCTCCGTAGGTGAACCTGCGGAGGGATCATTA--------------------------
----------C---A-C-A-AATA-T-GAAGGC---G---------------------G-
--G-C-------------------T--G----G--AAC---C-TCTCGGGGT--------
TACAGCCTT---------GC-----------TGAAT----------------TA--T-C-
----------------------------CA------------------------------
--------------------C---------------------------------------
-------------------------------------------------------CC-T-
TGTC--TTT-T-GC-------GT-ACT----T-CTT----GT----TT-CCTTGGTGGGT
----TC-----G---------------------------------------------CCC
--------------------------AC--------------------------------
---------------CACT--A----G-----GAC-------------------------
------------------------------------------------------------
------------------------------AAA-C---------A-T--T---AA-CCT-
TT---------TGTAA-----TTGCAA---------------------------------
-----------------------------------T-CAGCGT-----------------
-------------------------------------------------C---------A
G--TAA-C----A-AA------TT------------------AATA--A---TT------
------------------ACAACTTTCAACAACGGATCTCTTGGTTCTGGCATCGATGAA
GAACGCAGCGAAATGCGATAAGTAGTGTGAATTGCAGAATTCAGTGAATCATCGAATCTT
TGAACGCACATTGCGCCCTTTGG-TATTCCAAAGGGCATGCCTGTTC-------------
-------GAGCGTCATTTGTACCC-TCAA-------------------------------
-----G-C---T----T---------------T----GC-TTG-----------------
GTGTTGG-GC---------G-T--C--T---T-------GTC------------------
----------TCT----A------------GCT--TTGCT---G--G-------------
AG------A----------CTC-GCCTTAAA---GTAATTGGCAGCC-------------
----GGCCT-AC-T-G-G--T-TTC--GGAGCGCAGCACA--AG-------TC--GC-A-
CTCTCTATCAG-C-------AA----A-G----------------GTCT--AG-C-A---
--T------CCATTAAGC-----------------C---TT-------------------
---T-T-T----T-------C----A-------------AC-------------T-TTTG
ACCTCGGATCAGG----TAGGG--ATACCCGCTGAACTTAAGCAT
>AIMS_BRL_53
GGTCTCCGTAGGTGAACCTGCGGAGGGATCATTA--------------------------
----------C---A-C-A-AATA-T-GAAGGC---G---------------------G-
--G-C-------------------T--G----G--AAC---C-TCTCGGGGT--------
TACAGCCTT---------GC-----------TGAAT----------------TA--T-T-
----------------------------CA------------------------------
--------------------C---------------------------------------
-------------------------------------------------------CC-T-
TGTC--TTT-T-GC-------GT-ACT----T-CTT----GT----TT-CCTTGGTGGGT
----TC-----G---------------------------------------------CCC
--------------------------AC--------------------------------
---------------CACT--A----G-----GAC-------------------------
------------------------------------------------------------
------------------------------AAA-C---------A-T--A---AA-CCT-
TT---------TGTAA-----TTGCAA---------------------------------
-----------------------------------T-CAGCGT-----------------
-------------------------------------------------C---------A
G--TAA-C----A-AA------TT------------------AATA--A---TT------
------------------ACAACTTTCAACAACGGATCTCTTGGTTCTGGCATCGATGAA
GAACGCAGCGAAATGCGATAAGTAGTGTGAATTGCAGAATTCAGTGAATCATCGAATCTT
TGAACGCACATTGCGCCCTTTGG-TATTCCAAAGGGCATGCCTGTTC-------------
-------GAGCGTCATTTGTACCC-TCAA-------------------------------
-----G-C---T----T---------------T----GC-TTG-----------------
GTGTTGG-GC---------G-T--C--T---T-------GTC------------------
----------TCT----A------------GCT--TTGCT---G--G-------------
AG------A----------CTC-GCCTTAAA---GTAATTGGCAGCC-------------
----GGCCT-AC-T-G-G--T-TTC--GGAGCGCAGCACA--AG-------TC--GC-A-
CTCTCTATCAG-C-------AA----A-G----------------GTCT--AG-C-A---
--T------CCATTAAGC-----------------C---TT-------------------
---T-T-T----T-------C----A-------------AC-------------T-TTTG
ACCTCGGATCAGG----TAGGG--ATACCCGCTGAACTTAAGCAT
>AIMS_BRL_74
GGTCTCCGTAGGTGAACCTGCGGAGGGATCATTA--------------------------
----------C---A-C-A-AATA-T-GAAGGC---G---------------------G-
--G-C-------------------T--G----G--AAT---C-TCTCGGGGT--------
TACAGCCTT---------GC-----------TGAAT----------------TA--T-T-
----------------------------CA------------------------------
--------------------C---------------------------------------
-------------------------------------------------------CC-T-
TGTC--TTT-T-GC-------GT-ACT----T-CTT----GT----TT-CCTTGGTGGGT
----TC-----G---------------------------------------------CCC
--------------------------AC--------------------------------
---------------CACT--A----G-----GAC-------------------------
------------------------------------------------------------
------------------------------AAA-C---------A-T--A---AA-CCT-
TT---------TGTAA-----TTGCAA---------------------------------
-----------------------------------T-CAGCGT-----------------
-------------------------------------------------C---------A
G--TAA-C----A-AA------TT------------------AATA--A---TT------
------------------ACAACTTTCAACAACGGATCTCTTGGTTCTGGCATCGATGAA
GAACGCAGCGAAATGCGATAAGTAGTGTGAATTGCAGAATTCAGTGAATCATCGAATCTT
TGAACGCACATTGCGCCCTTTGG-TATTCCAAAGGGCATGCCTGTTC-------------
-------GAGCGTCATTTGTACCC-TCAA-------------------------------
-----G-C---T----T---------------T----GC-TTG-----------------
GTGTTGG-GC---------G-T--C--T---T-------GTC------------------
----------TCT----A------------GCT--TTGCT---G--G-------------
AG------A----------CTC-GCCTTAAA---GTAATTGGCAGCC-------------
----GGCCT-AC-T-G-G--T-TTC--GGAGCGCAGCACA--AG-------TC--GC-A-
CTCTCTATCAG-C-------AA----A-G----------------GTCT--AG-C-A---
--T------CCATTAAGC-----------------C---TT-------------------
---T-T-T----T-------C----A-------------AC-------------T-TTTG
ACCTCGGATCAGG----TAGGG--ATACCCGCTGAACTTAAGCAT
>AIMS_BRL_82
GGTCTCGTTAGGTGAACCTGCGGAGGGATCATTA--------------------------
----------C---A-C-A-AATA-T-GAAGGC---G---------------------G-
--G-C-------------------T--G----G--AAC---C-TCTCGGGGT--------
TACAGCCTT---------GC-----------TGAAT----------------TA--T-T-
----------------------------CA------------------------------
--------------------C---------------------------------------
-------------------------------------------------------CC-T-
TGTC--TTT-T-GC-------GT-ACT----T-CTT----GT----TT-CCTTGGTGGGT
----TC-----G---------------------------------------------CCC
--------------------------AC--------------------------------
---------------CACT--A----G-----GAC-------------------------
------------------------------------------------------------
------------------------------AAA-C---------A-T--A---AA-CCT-
TT---------TGTAA-----TTGCAA---------------------------------
-----------------------------------T-CAGCGT-----------------
-------------------------------------------------C---------A
G--TAA-C----A-AA------TT------------------AATA--A---TT------
------------------ACAACTTTCAACAACGGATCTCTTGGTTCTGGCATCGATGAA
GAACGCAGCGAAATGCGATAAGTAGTGTGAATTGCAGAATTCAGTGAATCATCGAATCTT
TGAACGCACATTGCGCCCTTTGG-TATTCCAAAGGGCATGCCTGTTC-------------
-------GAGCGTCATTTGTACCC-TCAA-------------------------------
-----G-C---T----T---------------T----GC-TTG-----------------
GTGTTGG-GC---------G-T--C--T---T-------GTC------------------
----------TCT----A------------GCT--TTGCT---G--G-------------
AG------A----------CTC-GCCTTAAA---GTAATTGGCAGCC-------------
----GGCCT-AC-T-G-G--T-TTC--GGAGCGCAGCACA--AG-------TC--GC-A-
CTCTCTATCAG-C-------AA----A-G----------------GTCT--AG-C-A---
--T------CCATTAAGC-----------------C-T-TT-------------------
---T-T-T----T-------C----A-------------AC-------------T-TTTG
ACCTCGGATCAGG----TAGGG--ATACCCGCTGAACTTAAGCAT
>AIMS_BRL_87
GGTCTCCGTAGGTGAACCTGCGGAGGGATCATTA--------------------------
----------C---A-C-A-AATA-T-GAAGGC---G---------------------G-
--G-C-------------------T--G----G--AAC---C-TCTCGGGGT--------
TACAGCCTT---------GC-----------TGAAT----------------TA--T-T-
----------------------------CA------------------------------
--------------------C---------------------------------------
-------------------------------------------------------CC-T-
TGTC--TTT-T-GC-------GT-ACT----T-CTT----GT----TT-CCTTGGTGGGT
----TC-----G---------------------------------------------CCC
--------------------------AC--------------------------------
---------------CACT--A----G-----GAC-------------------------
------------------------------------------------------------
------------------------------AAA-C---------A-T--A---AA-CCT-
TT---------TGTAA-----TTGCAA---------------------------------
-----------------------------------T-CAGCGT-----------------
-------------------------------------------------C---------A
G--TAA-C----A-AA------TT------------------AATA--A---TT------
------------------ACAACTTTCAACAACGGATCTCTTGGTTCTGGCATCGATGAA
GAACGCAGCGAAATGCGATAAGTAGTGTGAATTGCAGAATTCAGTGAATCATCGAATCTT
TGAACGCACATTGCGCCCTTTGG-TATTCCAAAGGGCATGCCTGTTC-------------
-------GAGCGTCATTTGTACCC-TCAA-------------------------------
-----G-C---T----T---------------T----GC-TTG-----------------
GTGTTGG-GC---------G-T--C--T---T-------GTC------------------
----------TCT----A------------GCT--TTGCT---G--G-------------
AG------A----------CTC-GCCTTAAA---GTAATTGGCAGCC-------------
----GGCCT-AC-T-G-G--T-TTC--GGAGCGCAGCACA--AG-------TC--GC-A-
CTCTCTATCAG-C-------AA----A-G----------------GTCT--AG-C-A---
--T------CCATTAAGC-----------------C-T-TT-------------------
---T-T-T----T-------C----A-------------AC-------------T-TTTG
ACCTCGGATCAGG----TAGGG--ATACCCGCTGAACTTAAGCAT
>AIMS_BRL_130
GGTCTCCGTAGGTGAACCTGCGGAGGGATCATTA--------------------------
----------C---A-C-A-AATA-T-GAAGGC---G---------------------G-
--G-C-------------------T--G----G--AAC---C-TCTCGGGGT--------
TACAGCCTT---------GC-----------TGAAT----------------TA--T-T-
----------------------------CA------------------------------
--------------------C---------------------------------------
-------------------------------------------------------CC-T-
TGTC--TTT-T-GC-------GT-ACT----T-CTT----GT----TT-CCTTGGTGGGT
----TC-----G---------------------------------------------CCC
--------------------------AC--------------------------------
---------------CACT--A----G-----GAC-------------------------
------------------------------------------------------------
------------------------------AAA-C---------A-T--A---AA-CCT-
TT---------TGTAA-----TTGCAA---------------------------------
-----------------------------------T-CAGCGT-----------------
-------------------------------------------------C---------A
G--TAA-C----A-AA------TT------------------AATA--A---TT------
------------------ACAACTTTCAACAACGGATCTCTTGGTTCTGGCATCGATGAA
GAACGCAGCGAAATGCGATAAGTAGTGTGAATTGCAGAATTCAGTGAATCATCGAATCTT
TGAACGCACATTGCGCCCTTTGG-TATTCCAAAGGGCATGCCTGTTC-------------
-------GAGCGTCATTTGTACCC-TCAA-------------------------------
-----G-C---T----T---------------T----GC-TTG-----------------
GTGTTGG-GC---------G-T--C--T---T-------GTC------------------
----------TCT----A------------GCT--TTGCT---G--G-------------
AG------A----------CTC-GCCTTAAA---GTAATTGGCAGCC-------------
----GGCCT-AC-T-G-G--T-TTC--GGAGCGCAGCACA--AG-------TC--GC-A-
CTCTCTATCAG-C-------AA----A-G----------------GTCT--AG-C-A---
--T------CCATTAAGC-----------------C-T-TT-------------------
---T-T-T----T-------C----A-------------AC-------------T-TTTG
ACCTCGGATCAGG----TAGGG--ATACCCGCTGAACTTAAGCAT
>AIMS_BRL_14
GGTCTCCGTAGGTGAACCTGCGGAGGGATCATTA--------------------------
----------C---A-C-A-AATA-T-GAAGGC---G---------------------G-
--G-C-------------------T--G----G--AAC---C-TCTCGGGGT--------
TACAGCCTT---------GC-----------TGAAT----------------TA--T-T-
----------------------------CA------------------------------
--------------------C---------------------------------------
-------------------------------------------------------CC-T-
TGTC--TTT-T-GC-------GT-ACT----T-CTT----GT----TT-CCTTGGTGGGT
----TC-----G---------------------------------------------CCC
--------------------------AC--------------------------------
---------------CACT--A----G-----GAC-------------------------
------------------------------------------------------------
------------------------------AAA-C---------A-T--A---AA-CCT-
TT---------TGTAA-----TTGCAA---------------------------------
-----------------------------------T-CAGCGT-----------------
-------------------------------------------------C---------A
G--TAA-C----A-AA------TT------------------AATA--A---TT------
------------------ACAACTTTCAACAACGGATCTCTTGGTTCTGGCATCGATGAA
GAACGCAGCGAAATGCGATAAGTAGTGTGAATTGCAGAATTCAGTGAATCATCGAATCTT
TGAACGCACATTGCGCCCTTTGG-TATTCCAAAGGGCATGCCTGTTC-------------
-------GAGCGTCATTTGTACCC-TCAA-------------------------------
-----G-C---T----T---------------T----GC-TTG-----------------
GTGTTGG-GC---------G-T--C--T---T-------GTC------------------
----------TCT----A------------GCT--TTGCT---G--G-------------
AG------A----------CTC-GCCTTAAA---GTAATTGGCAGCC-------------
----GGCCT-AC-T-G-G--T-TTC--GGAGCGCAGCACA--AG-------TC--GC-A-
CTCTCTATCAG-C-------AA----A-G----------------GTCT--AG-C-A---
--T------CCATTAAGC-----------------C-T-TT-------------------
---T-T-T----T-------C----A-------------AC-------------T-TTTG
ACCTCGGATCAGG----TAGGG--ATACCCGCTGAACTTAAGCAT
>AIMS_BRL_108
----------GGTGAACCTGCGGAAGGATCATTA--------------------------
----------C---------CAAT-----ATGA---A---------------------A-
--G-CGGGTGGGGAGCCACAGAAGT--C----G--GGG---C------------------
------------------CCTCGTGGCTCT-ACTTC----------------TG--C-CC
CATCTGTCTGAAT-ATT-----------CA------------------------------
--------------------C---------------------------------------
-------------------------------------------------------CC-A-
TGTC--TTT-T-GC-------GT-ACC----C-ATT----GT----TT-CCTTGGCGGGC
----TT-----G---------------------------------------------CCC
--------------------------GC--------------------------------
---------------CAAC--A----G-----GAC-------------------------
------------------------------------------------------------
------------------------------ATT-G---------T-T--A---AA-CCT-
TT---------TGTAA-----TTGCAG---------------------------------
-----------------------------------T-CAGCGT-----------------
-------------------------------------------------C---------A
G--AAA-T----A-AC------TT------------------AATA--G---TT------
------------------ACAACTTTCAACAACGGATCTCTTGGTTCTGGCATCGATGAA
GAACGCAGCGAAATGCGATAAGTAGTGTGAATTGCAGAATTCAGTGAATCATCGAATCTT
TGAACGCACATTGCGCCCCTTGG-TATTCCATGGGGCATGCCTGTTC-------------
-------GAGCGTCATTTGTACCC-TCAA-------------------------------
-----G-C---T----C---------------T----GC-TTG-----------------
GTGTTGG-GT---------G-T---------T----TG--TC------------------
----------TCT----T------------CCG----------G--G-------------
AG------A----------CTC-GCCTCAAA---ACAATTGGCAGCC-------------
----GGCAT-AT-T-G-G--T-ATC--GGAGCGCAGCACA--AG-------TC--GC-G-
CTTCTGTCCA----------TA----T-T----------------TGTT--GG-C-A---
--T------CCAGCAAGA-----------------C---CA-------------------
---T-T-T----T-------T----C-------------AC-------------T-CTTG
ACCTCGGATCAGG----TAGGG--ATACCCGCTGAACTTAAGCAT
>AIMS_BRL_160
GGTTTCCGTAGGTGAACCTGCGGAAGGATCATTA--------------------------
----------C---A---C------A----------A-----------------------
------------------------------------------------------------
------------------------------------------------------------
------------------------------------------------------------
------------------------------------------------------------
-------------------------------TTTCT-------------------TT---
TTTC--CTT---GT--T-C---A-TCT----T------T-------GA-ACAGGGAAAAG
------------------------------------------------------------
--------------------------AA--TT----------------------------
---------------------G----G-ATT----------------C------------
---ACCCAGTCTATTGAGACGATTCCTGGGTTAACAAAGAATGGACCATTTATTAAAACA
TTGAATTGTCAAAAAAAAA------T-AC-CAA-T-----------T------GA-TTT-
TA-------------------TTGAAA--AAG-AA--A--------------------GA
AAAGACCTTTTA----A------------------T-CGAGGT-T-C-------------
-------------------------------------------A---------------C
G--TAT----------------TT------------------CTTT--T-----------
-------TAAAC--------AACTTTAGGCAATGGATCTCTTGGCTCTCGCATCGATGAA
AAGCGTATCAAATTGCGATAATTAATGCGATCTGCAT---TCTGCGAATCATCGAGTTCT
TGAACGCACCTCGCACCCTTTGGCTTGTCCTTGGGGTATGCTTGTTTCACTACAACTACC
AACCCACAAATGTCATTTCTTGAT-AAAA---------------G-AATTGACCATTGT-
-----G-------------------------------AT-TGG-----------------
GATGTGA-AAGGTTTGA--A----C--T-----------GGA------------------
----------CGG----T------------TTG----------A--A----C-C------
TT------T----------CAT-CCTGAAAA---TGAATCCATCGGA-------------
---------------------------TTCATTTCATGGA--TT---GGTTTT-----G-
TTTCCTTTGCA-T-T-------------AATTTTCTTGATTGAAAAGCA--TA-------
--G-G--G-GATTTGGCC-----------------A---AT-------------------
-----T-T--A---------C-A--C-ATC---------AG-------------A-CTCG
TTGTCTGAATCAG----GTAGG--ATCCCCGCTGAACTTAAGCAT
>AIMS_BRL_168
GGTTTCCGTAGGTGAACCTGCGGAAGGATCATT---------------------------
----------C---A---C------A----------A-----------------------
------------------------------------------------------------
------------------------------------------------------------
------------------------------------------------------------
------------------------------------------------------------
-------------------------------TTTCT-------------------TT---
TTTC--CTT---GT--T-C--AA-TCT----T------T-------GA-ACAGGGAAAAG
------------------------------------------------------------
--------------------------AA--TT----------------------------
---------------------G----G-ATT----------------C------------
---ACCCAGTCTATTGAGACGATTCCTGGGTTAACAAAGAATGGACCATTTATTAAAACA
TTGAATTGTCAAAAAAAAA------T-AC-CAA-T-----------T------GA-TTT-
TA-------------------TTGAAA--AAG-AA--A--------------------GA
AAAGACCTTTTA----A------------------T-CGAGGT-T-C-------------
-------------------------------------------A---------------C
G--TAT----------------TT------------------CTTT--T-----------
-------TAAAC--------AACTTTAGGCAATGGATCTCTTGGCTCTCGCAACGATGAA
GAGCGTATCAAATTGCGATAATTAATGCGATCTGCAT---TCTGCGAATCATCGAGTTCT
TGAACGCACCTCGCACCCTTTGGCTTGTCCTTGGGGTATGCTTGTTTCACTACAACTACC
AACCCACAAATGTCATTTCTTGAT-AAAA---------------G-AATTGACCATTGT-
-----G-------------------------------AT-TGG-----------------
GATGTGA-AAGGTTTGA--A----C--T-----------GGA------------------
----------CGG----T------------TTG----------A--A----C-C------
TT------T----------CAT-CCTGAAAA---TGAATCCATCGGA-------------
---------------------------TTCATTTCATGAA--TT---GGTTTT-----G-
TTTCCTTTGCA-T-T-------------AATTTTCTTGATTGAAAAGCA--TA-------
--G-G--G-GATTTGGCC-----------------A---AT-------------------
-----T-T--A---------A-A--C-ATC---------AA-------------A-CTCG
TTGTCTGAATCAG----ATAGG--ATCCCCGCTGAACTTAAGCAT
>AIMS_BRL_172
GGTTTCCGTTAGTGAACCTGCGGAAGGATCATTA--------------------------
----------C---------CAAT-----ATGA---A---------------------A-
--G-CGGATGGGGAATCACAGGAAC--A----T--GGG---C------------------
------------------TC-CGGCTTGCG-TTTTC----------------TG--C-CC
CATCTTGCTGAATTATT-----------CA------------------------------
--------------------C---------------------------------------
-------------------------------------------------------CC-A-
TGTC--TTT-T-GC-------GT-ACT----A-TTT----GT----TT-CCTTGGTGGGC
----TT-----G---------------------------------------------CCT
--------------------------GC--------------------------------
---------------CAAT--A----G-----GAC-------------------------
------------------------------------------------------------
------------------------------AAA-A---------T-T--A---AA-CCT-
TT---------TGTAA-----TTGCAA---------------------------------
-----------------------------------T-CAGCGT-----------------
-------------------------------------------------C---------A
G--AAA------A-CT------TT------------------AATA--G---TT------
------------------ACAACTTTCAACAACGGATCTCTTGGTTCTGGCATCGATGAA
GAACGCAGCGAAATGCGATAAGTAGTGTGAATTGCAGAATTCAGTGAATCATCGAATCTT
TGAACGCACATTGCGCCCCTTGG-TATTCCATGGGGCATGCCTGTTC-------------
-------GAGCGTCATTTGTACCC-TCAA-------------------------------
-----G-C---T----T---------------T----GC-TTG-----------------
GTGTTGG-GC---------G-T---------C----TTGTCC------------------
----------TCT----T------------CTG----------G--A-------------
GG------A----------CTC-GCCTTAAA---ACAATTGGCAGCC-------------
----GGCAT-AT-T-G-G--T-ATC--GGAGCGCAGCACA--AG-------TC--GC-A-
CTCCTTTCCA----------TG----A-A----------------TGTT--GG-C-G---
--T------CCATCAAGA-----------------C---TA-------------------
---T-TTT----T-------T----C-------------AC-------------T-CTTG
ACCTCGGATCAGG----TAGGG--ATACCCGCTGAACTTAAGCAT
>AIMS_BRL_11
GGTTTCCGTAGGTGAACCTGCGGAAGGATCATTA--------------------------
----------C---------CTAG-A-G-TTGT---A---------------------G-
--G-C-------------------------------------------------------
--------------------------TTTG-CCTGC----------------TA--T-CT
C---------------T-----------TA------------------------------
--------------------C---------------------------------------
-------------------------------------------------------CC-A-
TGTC--TTT-T-GA-------GT-ACC----T-TAC----GT----TT-CCTCGGTGGGT
----TC-----G---------------------------------------------CCC
--------------------------AC--------------------------------
---------------CGAT--T----G-----GAC-------------------------
------------------------------------------------------------
------------------------------AAA-T---------T-T--A---AA-CCC-
TT---------TGCAG-----TTGAAA---------------------------------
-----------------------------------T-CAGCGT-----------------
-------------------------------------------------C---------T
G--AAA-A----A-AC------TT------------------AATA--G---TT------
------------------ACAACTTTCAACAACGGATCTCTTGGTTCTGGCATCGATGAA
GAACGCAGCGAAATGCGATAAGTAGTGTGAATTGCAGAATTCAGTGAATCATCGAATCTT
TGAACGCACATTGCGCCCCTTGG-TATTCCATGGGGCATGCCTGTTC-------------
-------GAGCGTCATTTGTACCT-TCAA-------------------------------
-----G-C---T----C---------------T----GC-TTG-----------------
GTGTTGG-GT---------G-T---------T-TGTCT----------------------
------------------------------CCT----------G--T-------------
AG------A----------CTC-GCCTTAAA---ACAATTGGCAGCC-------------
----GGCGT-AT-T-G-A--T-TTC--GGAGCGCAGTACA--TC-------TC--GC-G-
CTTTGCACTC----------AT----A-A----------------CGAC--GA-C-A---
--T------CCAAAAGTA-----------------C---AT-------------------
---T-T-T----T-------A----C-------------AC-------------T-CTTG
ACCTCGGATCAGG----TAGGG--ATACCCGCTGAACTTAAGCAT
>AIMS_BRL_121
----------GGTGAACCTGCGGAAGGATCATTA--------------------------
----------C---------CTAG-A-G-TTGT---A---------------------G-
--G-C-------------------------------------------------------
--------------------------TTTG-CCTGC----------------TA--T-CT
C---------------T-----------TA------------------------------
--------------------C---------------------------------------
-------------------------------------------------------CC-A-
TGTC--TTT-T-GA-------GT-ACC----T-TAC----GT----TT-CCTCGGTGGGT
----TC-----G---------------------------------------------CCC
--------------------------AC--------------------------------
---------------CGAT--T----G-----GAC-------------------------
------------------------------------------------------------
------------------------------AAA-T---------T-T--A---AA-CCC-
TT---------TGCAG-----TTGAAA---------------------------------
-----------------------------------T-CAGCGT-----------------
-------------------------------------------------C---------T
G--AAA-A----A-AC------TT------------------AATA--G---TT------
------------------ACAACTTTCAACAACGGATCTCTTGGTTCTGGCATCGATGAA
GAACGCAGCGAAATGCGATAAGTAGTGTGAATTGCAGAATTCAGTGAATCATCGAATCTT
TGAACGCACATTGCGCCCCTTGG-TATTCCATGGGGCATGCCTGTTC-------------
-------GAGCGTCATTTGTACCT-TCAA-------------------------------
-----G-C---T----C---------------T----GC-TTG-----------------
GTGTTGG-GT---------G-T---------T-TGTCT----------------------
------------------------------CCT----------G--T-------------
AG------A----------CTC-GCCTTAAA---ACAATTGGCAGCC-------------
----GGCGT-AT-T-G-A--T-TTC--GGAGCGCAGTACA--TC-------TC--GC-G-
CTTTGCACTC----------AT----A-A----------------CGAC--GA-C-A---
--T------CCAAAAGTA-----------------C---AT-------------------
---T-T-G----T-------A----C-------------AC-------------T-CTTG
ACCTCGGATCACG----TAGGG--ATACCCGCTGAACTTAAGCAT
>AIMS_BRL_101
----------GGTGAACCTGCGGAAGGATCATTA--------------------------
----------C---------CTAG-A-GTTTGT---A---------------------G-
--G-C-------------------------------------------------------
--------------------------TTTG-CCTGC----------------TA--T-CT
C---------------T-----------TA------------------------------
--------------------C---------------------------------------
-------------------------------------------------------CC-A-
TGTC--TTT-T-GA-------GT-ACC----T-T-C----GT----TT-CCTCGGCGGGT
----CC-----G---------------------------------------------CCC
--------------------------GC--------------------------------
---------------CGAT--C----G-----GAC-------------------------
------------------------------------------------------------
------------------------------AAC-C---------A-T--A---AA-CCA-
TT---------TGCAG-----TTGCAA---------------------------------
-----------------------------------T-CAGCGT-----------------
-------------------------------------------------C---------T
GAGAAA-A----A-CT------TT------------------AATA--G---TT------
------------------ACAACTTTCAACAACGGATCTCTTGGTTCTGGCATCGATGAA
GAACGCAGCGAAATGCGATAAGTAGTGTGAATTGCAGAATTCAGTGAATCATCGAATCTT
TGAACGCACATTGCGCCCCTTGG-TATTCCATGGGGCATGCCTGTTC-------------
-------GAGCGTCATTTGTACCT-TCAA-------------------------------
-----G-C---T----C---------------T----GC-TTG-----------------
GTGTTGG-GT---------G-T---------T-TGTCTCGCC------------------
----------TCT----G------------CGC----------G--T-------------
AG------A----------CTC-GCCTCACA---ACAATTGGCAGCC-------------
----GGCGT-AT-T-G-A--T-TTC--GGAGCGCAGTACA--TC-------TC--GC-G-
CTTTGCACTC----------AT----A-A----------------CGAC--GA-C-A---
--T------CCAAAAGTA-----------------C---AT-------------------
---C-T-T----T-------A----C-------------AC-------------T-CTTG
ACCTCGGATCAGG----TAGGG--ATACCCGCTGAACTTAAGCAT
>AIMS_BRL_154
GGTTTCCGTAGGTGAACCTGCGGAAGGATCATTA--------------------------
----------C---------CTAG-A-GTTTGT---A---------------------G-
--G-C-------------------------------------------------------
--------------------------TTTG-CCTGC----------------TA--T-CT
C---------------T-----------TA------------------------------
--------------------C---------------------------------------
-------------------------------------------------------CC-A-
TGTC--TTT-T-GA-------GT-ACC----T-T-C----GT----TT-CCTCGGCGGGT
----CC-----G---------------------------------------------CCC
--------------------------GC--------------------------------
---------------CGAT--T----G-----GAC-------------------------
------------------------------------------------------------
------------------------------AAC-C---------A-T--A---AA-CCA-
TT---------TGCAG-----TTGCAA---------------------------------
-----------------------------------T-CAGCGT-----------------
-------------------------------------------------C---------T
GA-AAA-A----A-CT------AT------------------AATA--G---TT------
------------------ACAACTTTCAACAACGGATCTCTTGGTTCTGGCATCGATGAA
GAACGCAGCGAAATGCGATAAGTAGTGTGAATTGCAGAATTCAGTGAATCATCGAATCTT
TGAACGCACATTGCGCCCCTTGG-TATTCCATGGGGCATGCCTGTTC-------------
-------GAGCGTCATTTGTACCT-TCAA-------------------------------
-----G-C---T----C---------------T----GC-TTG-----------------
GTGTTGG-GT---------G-T---------T-TGTCTCGCC------------------
----------TCT----G------------CGC----------G--T-------------
AG------A----------CTC-GCCTCAAA---ACAATTGGCAGCC-------------
----GGCGT-AT-T-G-A--T-TTC--GGAGCGCAGTACA--TC-------TC--GC-G-
CTTTGCACTC----------AT----A-A----------------CGAC--GA-C-A---
--T------CCAAAAGTA-----------------C---AT-------------------
---T-T-T----T-------A----C-------------AC-------------T-CTTG
ACCTCGGATCAGG----TAGGG--ATACCCGCTGAACTTAAGCAT
>AIMS_BRL_75
----------GGTGAACCTGCGGAGGGATCATTA--------------------------
----------C---------CTAGTA-GTTTGT---A---------------------G-
--A-C-------------------------------------------------------
--------------------------TTCGGTCTGC----------------TA--C-CT
C---------------T-----------TA------------------------------
--------------------C---------------------------------------
-------------------------------------------------------CC-A-
TGTC--TTT-T-GA-------GT-ACC----T-T-C----GT----TT-CCTCGGTGGGT
----CC-----G---------------------------------------------CCC
--------------------------GC--------------------------------
---------------CGAC--T----G-----GAC-------------------------
------------------------------------------------------------
------------------------------AACAT---------T-C--A---AA-CCC-
TT---------TGCAG-----TTGCAA---------------------------------
-----------------------------------T-CAGCGT-----------------
-------------------------------------------------C---------T
G--AAA-A----AAAC------AT------------------AATA--G---TT------
------------------ACAACTTTCAACAACGGATCTCTTGGTTCTGGCATCGATGAA
GAACGCAGCGAAATGCGATAAGTAGTGTGAATTGCAGAATTCAGTGAATCATCGAATCTT
TGAACGCACATTGCGCCCCTTGG-TATTCCATGGGGCATGCCTGTTC-------------
-------GAGCGTCATTTGTACCT-TCAA-------------------------------
-----G-C---T----C---------------T----GC-TTG-----------------
GTGTTGG-GT---------G-T---------TTTGTCTCGCC------------------
----------TCT----G------------CGT----------G--T-------------
AG------A----------CTC-GCCTTAAA---ACAATTGGCAGCC-------------
----GGCGT-AT-T-G-A--T-TTC--GGAGCGCAGTACA--TC-------TC--GC-G-
CTTTGCACTC----------AT----A-A----------------CGAC--GA-C-G---
--T------CCAAAAGTA-----------------C---AA-------------------
---T-T-T----T-------A----C-------------AC-------------T-CTTG
ACCTCGGATCAGG----TAGGG--ATACCCGCTGAACTTAAGCAT
>AIMS_BRL_33
GGTTTCCGTAGGTGAACCTGCGGAAGGATCATTA--------------------------
----------C---------CTAG-A-GTTTGT---A---------------------G-
--A-C-------------------------------------------------------
--------------------------TTCGGTCTGC----------------TA--C-CT
C---------------T-----------TA------------------------------
--------------------C---------------------------------------
-------------------------------------------------------CC-A-
TGTC--TTT-T-GA-------GT-ACC----T-T------GT----TT-CCTCGGCGGGT
----CC-----G---------------------------------------------CCC
--------------------------GC--------------------------------
---------------CGAT--T----G-----GAC-------------------------
------------------------------------------------------------
------------------------------AACAT---------T-C--A---AA-CCC-
TT---------TGCAG-----TTGCAA---------------------------------
-----------------------------------T-CAGCGT-----------------
-------------------------------------------------C---------T
G--AAA-A----A-AC------AT------------------AATA--G---TT------
------------------ACAACTTTCAACAACGGATCTCTTGGTTCTGGCATCGATGAA
GAACGCAGCGAAATGCGATAAGTAGTGTGAATTGCAGAATTCAGTGAATCATCGAATCTT
TGAACGCACATTGCGCCCCTTGG-TATTCCATGGGGCATGCCTGTTC-------------
-------GAGCGTCATTTGTACCT-TCAA-------------------------------
-----G-C---T----C---------------T----GC-TTG-----------------
GTGTTGG-GT---------G-T---------TTTGTCTCGCC------------------
----------TCT----G------------CGT----------G--T-------------
AG------A----------CTC-GCCTTAAA---ACAATTGGCAGCC-------------
----GGCGT-AT-T-G-A--T-TTC--GGAGCGCAGTACA--TC-------TC--GC-G-
CTTTGCACTC----------AT----A-A----------------CGGC--GA-C-G---
--T------CCAAAAGTA-----------------C---AT-------------------
---T-T-T----T-------A----C-------------AC-------------T-CTTG
ACCTCGGATCAGG----TAGGG--ATACCCGCTGAACTTAAGCAT
>AIMS_BRL_2
GGTCTCCGTAGGTGAACCTGCGGAGGGATCATTA--------------------------
----------C---A-C-A-ACAA-A-AATATG---A---------------------G-
--G-G-------------------T--G----T--GGT---T-TGCT-------------
GGCAACAGCGTCCG----CC-----------CCAAG----------------TA--T-TT
T---------------T-----------CA------------------------------
--------------------C---------------------------------------
-------------------------------------------------------CC-A-
TGTC--TTT-T-GC-------GC-ACT----T-TTT----GT----TT-CCTGGGCGAGT
----TC-----G---------------------------------------------CTC
--------------------------GC--------------------------------
---------------CACC--A----G-----GAC-------------------------
------------------------------------------------------------
---------------------------CC-AAC-C---------A-T--A---AA-CCT-
TT--TT-TT-ATGCAG-----TTGCAA---------------------------------
-----------------------------------T-CAGCGT-----------------
-------------------------------------------------C---------A
G--TAT-A----A-TAATT---CA------------------ATTT--A---TT------
------------------AAAACTTTCAACAACGGATCTCTTGGTTCTGGCATCGATGAA
GAACGCAGCGAAATGCGATACGTAGTGTGAATTGCAGAATTCAGTGAATCATCGAATCTT
TGAACGCACATTGCGCCCTTTGG-TATTCCAAAGGGCATGCCTGTTC-------------
-------GAGCGTCATTTGTACCC-TCAA-------------------------------
-----G-C---T----T---------------T----GC-TTG-----------------
GTGTTGG-GC---------G-TC-T--T-TTT-------GTC------------------
----------TCT----C------------CCC--TTGTTG--G--G-------------
GG-A-G--A----------CTC-GCCTTAAA---ACGATTGGCAGCC-------------
----GACCT-AC-T-G-G--TTTTC--GGAGCGCAGCACA--AA-------TT-TGC-G-
CCTTCCAATCC---------AC----G-G----------------GGCG--GC-A-----
--T------CCAGCAAGC-----------------C-T-TT-------------------
---G-T-T----T-------T----CTATAACAAATCCACA-------------T-TTTG
ACCTCGGATCAGG----TAGGG--ATACCCGCTGAACTTAAGCAT
>AIMS_BRL_3
GGTCTCCGTAGGTGAACCTGCGGAGGGATCATTA--------------------------
----------C---A-C-A-ACAA-A-AATATG---A---------------------G-
--G-G-------------------T--G----T--GGT---T-TGCT-------------
GGCAACAGCGTCCG----CC-----------CCAAG----------------TA--T-TT
T---------------T-----------CA------------------------------
--------------------C---------------------------------------
-------------------------------------------------------CC-A-
TGTC--TTT-T-GC-------GC-ACT----T-TTT----GT----TT-CCTGGGCGAGT
----TC-----G---------------------------------------------CTC
--------------------------GC--------------------------------
---------------CACC--A----G-----GAC-------------------------
------------------------------------------------------------
---------------------------CC-AAC-C---------A-T--A---AA-CCT-
TT--TT-TT-ATGCAG-----TTGCAA---------------------------------
-----------------------------------T-CAGCGT-----------------
-------------------------------------------------C---------A
G--TAT-A----A-TAATT---CA------------------ATTT--A---TT------
------------------AAAACTTTCAACAACGGATCTCTTGGTTCTGGCATCGATGAA
GAACGCAGCGAAATGCGATACGTAGTGTGAATTGCAGAATTCAGTGAATCATCGAATCTT
TGAACGCACATTGCGCCCTTTGG-TATTCCAAAGGGCATGCCTGTTC-------------
-------GAGCGTCATTTGTACCC-TCAA-------------------------------
-----G-C---T----T---------------T----GC-TTG-----------------
GTGTTGG-GC---------G-TC-T--T-TTT-------GTC------------------
----------TCT----C------------CCC--TTGTTG--G--G-------------
GG-A-G--A----------CTC-GCCTTAAA---ACGATTGGCAGCC-------------
----GACCT-AC-T-G-G--TTTTC--GGAGCGCAGCACA--AA-------TT-TGC-G-
CCTTCCAATCC---------AC----G-G----------------GGCG--GC-A-----
--T------CCAGCAAGC-----------------C-T-TT-------------------
---G-T-T----T-------T----CTATAACAAATCCACA-------------T-TTTG
ACCTCGGATCAGG----TAGGG--ATACCCGCTGAACTTAAGCAT
>AIMS_BRL_16
GGTCTCCGTAGGTGAACCTGCGGAGGGATCATTA--------------------------
----------C---A-C-A-ACAA-A-AATATG---A---------------------G-
--G-G-------------------T--G----T--GGT---T-TGCT-------------
GGCAACAGCGTCCG----CC-----------CCAAG----------------TA--T-TT
T---------------T-----------CA------------------------------
--------------------C---------------------------------------
-------------------------------------------------------CC-A-
TGTC--TTT-T-GC-------GC-ACT----T-TTT----GT----TT-CCTGGGCGAGT
----TC-----G---------------------------------------------CTC
--------------------------GC--------------------------------
---------------CACC--A----G-----GAC-------------------------
------------------------------------------------------------
---------------------------CC-AAC-C---------A-T--A---AA-CCT-
TT--TT-TT-ATGCAG-----TTGCAA---------------------------------
-----------------------------------T-CAGCGT-----------------
-------------------------------------------------C---------A
G--TAT-A----A-TAATT---CA------------------ATTT--A---TT------
------------------AAAACTTTCAACAACGGATCTCTTGGTTCTGGCATCGATGAA
GAACGCAGCGAAATGCGATACGTAGTGTGAATTGCAGAATTCAGTGAATCATCGAATCTT
TGAACGCACATTGCGCCCTTTGG-TATTCCAAAGGGCATGCCTGTTC-------------
-------GAGCGTCATTTGTACCC-TCAA-------------------------------
-----G-C---T----T---------------T----GC-TTG-----------------
GTGTTGG-GC---------G-TC-T--T-TTT-------GTC------------------
----------TCT----C------------CCC--TTGTTG--G--G-------------
GG-A-G--A----------CTC-GCCTTAAA---ACGATTGGCAGCC-------------
----GACCT-AC-T-G-G--TTTTC--GGAGCGCAGCACA--AA-------TT-TGC-G-
CCTTCCAATCC---------AC----G-G----------------GGCG--GC-A-----
--T------CCAGCAAGC-----------------C-T-TT-------------------
---G-T-T----T-------T----CTATAACAAATCCACA-------------T-TTTG
ACCTCGGATCAGG----TAGGG--ATACCCGCTGAACTTAAGCAT
>AIMS_BRL_106
GGTCTCCGTAGGTGAACCTGCGGAGGGATCATTA--------------------------
----------C---A-C-A-ACAA-A-AATATG---A---------------------G-
--G-G-------------------T--G----T--GGT---T-TGCT-------------
GGCAACAGCGTCCG----CC-----------CCAAG----------------TG--T-TT
T---------------T-----------CA------------------------------
--------------------C---------------------------------------
-------------------------------------------------------CC-A-
TGTC--TTT-T-GC-------GC-ACT----T-TTT----GT----TT-CCTGGGCGAGT
----TC-----G---------------------------------------------CTC
--------------------------GC--------------------------------
---------------CACC--A----G-----GAC-------------------------
------------------------------------------------------------
---------------------------CC-AAC-C---------A-T--A---AA-CCT-
TT--TT-TT-ATGCAG-----TTGCAA---------------------------------
-----------------------------------T-CAGCGT-----------------
-------------------------------------------------C---------A
G--TAT-A----A-TAATT---CA------------------ATTT--A---TT------
------------------AAAACTTTCAACAACGGATCTCTTGGTTCTGGCATCGATGAA
GAACGCAGCGAAATGCGATACGTAGTGTGAATTGCAGAATTCAGTGAATCATCGAATCTT
TGAACGCACATTGCGCCCTTTGG-TATTCCAAAGGGCATGCCTGTTC-------------
-------GAGCGTCATTTGTACCC-TCAA-------------------------------
-----G-C---T----T---------------T----GC-TTG-----------------
GTGTTGG-GC---------G-TC-T--T-TTT-------GTC------------------
----------TCT----C------------CCC--TTGTTG--G--G-------------
GG-A-G--A----------CTC-GCCTTAAA---ACGATTGGCAGCC-------------
----GACCT-AC-T-G-G--TTTTC--GGAGCGCAGCACA--AA-------TT-TGC-G-
CCTTCCAATCC---------AC----G-G----------------GGCG--GC-A-----
--T------CCAGCAAGC-----------------C-T-TT-------------------
---G-T-T----T-------T----CTATAACAAATCCACA-------------T-TTTG
ACCTCGGATCAGG----TAGGG--ATACCCGCTGAACTTAAGCAT
>AIMS_BRL_163
GGTCTCCGTAGGTGAACCTGCGGAGGGATCATTA--------------------------
----------C---A-C---AAAA-A-ATATGA---A---------------------G-
--G-C-------------------T--G----C--ACG---CGGCTGTGCCTCT---CGG
GGCCAGCTTAGCGGAG--GC-----------TGAAT----------------TA--T-TT
T---------------T-----------CA------------------------------
--------------------C---------------------------------------
-------------------------------------------------------CC-A-
TGTC--TTT-T-GC-------GC-ACT----T-GTT----GT----TT-CCTGGGCGGGT
----TC-----G---------------------------------------------CCC
--------------------------GC--------------------------------
---------------CACC--A----G-----GAC-------------------------
------------------------------------------------------------
---------------------------CA-CAC-C---------A-T--A---AA-CCT-
TT--TTTTT-ATGCAG-----TTGCAA---------------------------------
-----------------------------------T-CAGCGT-----------------
-------------------------------------------------C---------A
G--TAT-A----A-CAAATGT-AA------------------ATCA--T---TT------
------------------ACAACTTTCAACAACGGATCTCTTGGTTCTGGCATCGATGAA
GAACGCAGCGAAATGCGATACGTAGTGTGAATTGCAGAATTCAGTGAATCATCGAATCTT
TGAACGCACATTGCGCCCTTTGG-TATTCCAAAGGGCATGCCTGTTC-------------
-------GAGCGTCATTTGTACCC-TCAA-------------------------------
-----G-C---T----T---------------T----GC-TTG-----------------
GTGTTGG-GC---------GTT--T--T---T-------GTC------------------
----------TTT----G------------GCC--TTGCCC--A--A-------------
AG------A----------CTC-GCCTTAAA---ACGATTGGCAGCC-------------
----GGCCT-AC-T-G-G--T-TTC--GGAGCGCAGCACA--TT-------TT-TGC-G-
CTTGCAACCAG-C-A-A-A-AG----A-G----------------GCCA--GC-A-A---
--T------CCATCAAGA-----------------C---TT-------------------
---C-T-T----C-------T----C-------------AC-------------T-TTTG
ACCTCGGATCAGG----TAGGG--ATACCCGCTGAACTTAAGCAT
>AIMS_BRL_96
GGTCTCCGTAGGTGAACCTGCGGAGGGATCATTA--------------------------
----------C---A-C---AAAA-A-ATATGA---A---------------------G-
--G-C-------------------T--G----C--AAC---C------------------
GCCAGTTTTGGCGGGGAAGC-----------TGAAT----------------TA--T-TT
T---------------T-----------CA------------------------------
--------------------C---------------------------------------
-------------------------------------------------------CC-A-
TGTC--TTT-T-GC-------GC-ACT----T-GTT----GT----TT-CCTGGGCGGGT
----TC-----G---------------------------------------------CCC
--------------------------GC--------------------------------
---------------CACC--A----G-----GAC-------------------------
------------------------------------------------------------
---------------------------CA-CAC-C---------A-T--A---AA-CCT-
TT--T--TT-ATGCAG-----TTGCAA---------------------------------
-----------------------------------T-CAGCGT-----------------
-------------------------------------------------C---------A
G--TAT-A----A-CAAATGT-AA------------------ATCA--T---TT------
------------------ACAACTTTCAACAACGGATCTCTTGGTTCTGGCATCGATGAA
GAACGCAGCGAAATGCGATACGTAGTGTGAATTGCAGAATTCAGTGAATCATCGAATCTT
TGAACGCACATTGCGCCCTTTGG-TATTCCAAAGGGCATGCCTGTTC-------------
-------GAGCGTCATTTGTACCC-TCAA-------------------------------
-----G-C---T----T---------------T----GC-TTG-----------------
GTGTTGG-GC---------G-T--T--T---T-------GTC------------------
----------TTT----G------------GCT--TTTGCCC-A--A-------------
AG------A----------CTC-GCCTTAAA---ACGATTGGCAGCC-------------
----GGCCT-AC-T-G-G--T-TTC--GGAGCGCAGCACA--TT-------TT-TGC-G-
CTTGCAACTAG-C-T-A-A-AG----A-G----------------GCCA--GC-A-A---
--T------CCATCAAGA-----------------C-C-TT-------------------
---C-T-T----C-------T----C-------------AC-------------T-TTTG
ACCTCGGATCAGG----TAGGG--ATACCCGCTGAACTTAAGCAT
>AIMS_BRL_219
GGTCTCCGTAGGTGAACCTGCGGAGGGATCATTA--------------------------
----------C---A-C---AAAA-A-ATATGA---A---------------------G-
--G-C-------------------T--G----C--AAC---C------------------
GCCAGTTTTGGCGGGGAAGC-----------TGAAT----------------TA--T-TT
T---------------T-----------CA------------------------------
--------------------C---------------------------------------
-------------------------------------------------------CC-A-
TGTC--TTT-T-GC-------GC-ACT----T-GTT----GT----TT-CCTGGGCGGGT
----TC-----G---------------------------------------------CCC
--------------------------GC--------------------------------
---------------CACC--A----G-----GAC-------------------------
------------------------------------------------------------
---------------------------CA-CAC-C---------A-T--A---AA-CCT-
TT--T--TT-ATGCAG-----TTGCAA---------------------------------
-----------------------------------T-CAGCGT-----------------
-------------------------------------------------C---------A
G--TAT-A----A-CAAATGT-AA------------------ATCA--T---TT------
------------------ACAACTTTCAACAACGGATCTCTTGGTTCTGGCATCGATGAA
GAACGCAGCGAAATGCGATACGTAGTGTGAATTGCAGAATTCAGTGAATCATCGAATCTT
TGAACGCACATTGCGCCCTTTGG-TATTCCAAAGGGCATGCCTGTTC-------------
-------GAGCGTCATTTGTACCC-TCAA-------------------------------
-----G-C---T----T---------------T----GC-TTG-----------------
GTGTTGG-GC---------G-T--T--T---T-------GTC------------------
----------TTT----G------------GCT--TTTGCCC-A--A-------------
AG------A----------CTC-GCCTTAAA---ACGATTGGCAGCC-------------
----GGCCT-AC-T-G-G--T-TTC--GGAGCGCAGCACA--TT-------TT-TGC-G-
CTTGCAACTAG-C-T-A-A-AG----A-G----------------GCCA--GC-A-A---
--T------CCATCAAGA-----------------C-C-TT-------------------
---C-T-T----C-------T----C-------------AC-------------T-TTTG
ACCTCGGATCAGG----TAGGG--ATACCCGCTGAACTTAAGCAT
>AIMS_BRL_235
GGTCTCCGTAGGTGAACCTGCGGAGGGATCATTA--------------------------
----------C---A-C---AAAA-A-ATATGA---A---------------------G-
--G-C-------------------T--G----C--AAC---C------------------
GCCAGTTTTGGCGGGGAAGC-----------TGAAT----------------TA--T-TT
T---------------T-----------CA------------------------------
--------------------C---------------------------------------
-------------------------------------------------------CC-A-
TGTC--TTT-T-GC-------GC-ACT----T-GTT----GT----TT-CCTGGGCGGGT
----TC-----G---------------------------------------------CCC
--------------------------GC--------------------------------
---------------CACC--A----G-----GAC-------------------------
------------------------------------------------------------
---------------------------CA-CAC-C---------A-T--A---AA-CCT-
TT--T--TT-ATGCAG-----TTGCAA---------------------------------
-----------------------------------T-CAGCGT-----------------
-------------------------------------------------C---------A
G--TAT-A----A-CAAATGT-AA------------------ATCA--T---TT------
------------------ACAACTTTCAACAACGGATCTCTTGGTTCTGGCATCGATGAA
GAACGCAGCGAAATGCGATACGTAGTGTGAATTGCAGAATTCAGTGAATCATCGAATCTT
TGAACGCACATTGCGCCCTTTGG-TATTCCAAAGGGCATGCCTGTTC-------------
-------GAGCGTCATTTGTACCC-TCAA-------------------------------
-----G-C---T----T---------------T----GC-TTG-----------------
GTGTTGG-GC---------G-T--T--T---T-------GTC------------------
----------TTT----G------------GCT--TTTGCCC-A--A-------------
AG------A----------CTC-GCCTTAAA---ACGATTGGCAGCC-------------
----GGCCT-AC-T-G-G--T-TTC--GGAGCGCAGCACA--TT-------TT-TGC-G-
CTTGCAACTAG-C-T-A-A-AG----A-G----------------GCCA--GC-A-A---
--T------CCATCAAGA-----------------C-C-TT-------------------
---C-T-T----C-------T----C-------------AC-------------T-TTTG
ACCTCGGATCAGG----TAGGG--ATACCCGCTGAACTTAAGCAT
>AIMS_BRL_237
GGTCTCCGTAGGTGAACCTGCGGAGGGATCATTA--------------------------
----------C---A-C---AAAA-A-ATATGA---A---------------------G-
--G-C-------------------T--G----C--AAC---C------------------
GCCAGTTTTGGCGGGGAAGC-----------TGAAT----------------TA--T-TT
T---------------T-----------CA------------------------------
--------------------C---------------------------------------
-------------------------------------------------------CC-A-
TGTC--TTT-T-GC-------GC-ACT----T-GTT----GT----TT-CCTGGGCGGGT
----TC-----G---------------------------------------------CCC
--------------------------GC--------------------------------
---------------CACC--A----G-----GAC-------------------------
------------------------------------------------------------
---------------------------CA-CAC-C---------A-T--A---AA-CCT-
TT--T--TT-ATGCAG-----TTGCAA---------------------------------
-----------------------------------T-CAGCGT-----------------
-------------------------------------------------C---------A
G--TAT-A----A-CAAATGT-AA------------------ATCA--T---TT------
------------------ACAACTTTCAACAACGGATCTCTTGGTTCTGGCATCGATGAA
GAACGCAGCGAAATGCGATACGTAGTGTGAATTGCAGAATTCAGTGAATCATCGAATCTT
TGAACGCACATTGCGCCCTTTGG-TATTCCAAAGGGCATGCCTGTTC-------------
-------GAGCGTCATTTGTACCC-TCAA-------------------------------
-----G-C---T----T---------------T----GC-TTG-----------------
GTGTTGG-GC---------G-T--T--T---T-------GTC------------------
----------TTT----G------------GCT--TTTGCCC-A--A-------------
AG------A----------CTC-GCCTTAAA---ACGATTGGCAGCC-------------
----GGCCT-AC-T-G-G--T-TTC--GGAGCGCAGCACA--TT-------TT-TGC-G-
CTTGCAACTAG-C-T-A-A-AG----A-G----------------GCCA--GC-A-A---
--T------CCATCAAGA-----------------C-C-TT-------------------
---C-T-T----C-------T----C-------------AC-------------T-TTTG
ACCTCGGATCAGG----TAGGG--ATACCCGCTGAACTTAAGCAT
>AIMS_BRL_218
GGTCTCCGTAGGTGAACCTGCGGAGGGATCATTA--------------------------
----------C---A-C---AAAA-A-ATATGA---A---------------------G-
--G-C-------------------T--G----C--AAC---C------------------
GCCAGTTTTGGCGGGGAAGC-----------TGAAT----------------TA--T-TT
T---------------T-----------CA------------------------------
--------------------C---------------------------------------
-------------------------------------------------------CC-A-
TGTC--TTT-T-GC-------GC-ACT----T-GTT----GT----TT-CCTGGGCGGGT
----TC-----G---------------------------------------------CCC
--------------------------GC--------------------------------
---------------CACC--A----G-----GAC-------------------------
------------------------------------------------------------
---------------------------CA-CAC-C---------A-T--A---AA-CCT-
TT--T--TT-ATGCAG-----TTGCAA---------------------------------
-----------------------------------T-CAGCGT-----------------
-------------------------------------------------C---------A
G--TAT-A----A-CAAATGT-AA------------------ATCA--T---TT------
------------------ACAACTTTCAACAACGGATCTCTTGGTTCTGGCATCGATGAA
GAACGCAGCGAAATGCGATACGTAGTGTGAATTGCAGAATTCAGTGAATCATCGAATCTT
TGAACGCACATTGCGCCCTTTGG-TATTCCAAAGGGCATGCCTGTTC-------------
-------GAGCGTCATTTGTACCC-TCAA-------------------------------
-----G-C---T----T---------------T----GC-TTG-----------------
GTGTTGG-GC---------G-T--T--T---T-------GTC------------------
----------TTT----G------------GCT--TTTGCCC-A--A-------------
AG------A----------CTC-GCCTTAAA---ACGATTGGCAGCC-------------
----GGCCT-AC-T-G-G--T-TTC--GGAGCGCAGCACA--TT-------TT-TGC-G-
CTTGCAACTAG-C-T-A-A-AG----A-G----------------GCCA--GC-A-A---
--T------CCATCAAGA-----------------C-C-TT-------------------
---C-T-T----C-------T----C-------------AC-------------T-TTTG
ACCTCGGATCAGG----TAGGG--ATACCCGCTGAACTTAAGCAT
>AIMS_BRL_205
GGTCTCCGTAGGTGAACCTGCGGAGGGATCATTA--------------------------
----------C---A-C---AAAA-A-ATATGA---A---------------------G-
--G-C-------------------T--G----C--AAC---C------------------
GCCAGTTTTGGCGGGGAAGC-----------TGAAT----------------TA--T-TT
T---------------T-----------CA------------------------------
--------------------C---------------------------------------
-------------------------------------------------------CC-A-
TGTC--TTT-T-GC-------GC-ACT----T-GTT----GT----TT-CCTGGGCGGGT
----TC-----G---------------------------------------------CCC
--------------------------GC--------------------------------
---------------CACC--A----G-----GAC-------------------------
------------------------------------------------------------
---------------------------CA-CAC-C---------A-T--A---AA-CCT-
TT--T--TT-ATGCAG-----TTGCAA---------------------------------
-----------------------------------T-CAGCGT-----------------
-------------------------------------------------C---------A
G--TAT-A----A-CAAATGT-AA------------------ATCA--T---TT------
------------------ACAACTTTCAACAACGGATCTCTTGGTTCTGGCATCGATGAA
GAACGCAGCGAAATGCGATACGTAGTGTGAATTGCAGAATTCAGTGAATCATCGAATCTT
TGAACGCACATTGCGCCCTTTGG-TATTCCAAAGGGCATGCCTGTTC-------------
-------GAGCGTCATTTGTACCC-TCAA-------------------------------
-----G-C---T----T---------------T----GC-TTG-----------------
GTGTTGG-GC---------G-T--T--T---T-------GTC------------------
----------TTT----G------------GCT--TTTGCCC-A--A-------------
AG------A----------CTC-GCCTTAAA---ACGATTGGCAGCC-------------
----GGCCT-AC-T-G-G--T-TTC--GGAGCGCAGCACA--TT-------TT-TGC-G-
CTTGCAACTAG-C-T-A-A-AG----A-G----------------GCCA--GC-A-A---
--T------CCATCAAGA-----------------C-C-TT-------------------
---C-T-T----C-------T----C-------------AC-------------T-TTTG
ACCTCGGATCAGG----TAGGG--ATACCCGCTGAACTTAAGCAT
>AIMS_BRL_26
GGTCTCCGTAGGTGAACCTGCGGAGGGATCATTA--------------------------
----------C---A-C---AAAA-A-ATATGA---A---------------------G-
--G-C-------------------T--G----C--AAC---C------------------
GCCAGTTTTGGCGGGGAAGC-----------TGAAT----------------TA--T-TT
T---------------T-----------CA------------------------------
--------------------C---------------------------------------
-------------------------------------------------------CC-A-
TGTC--TTT-T-GC-------GC-ACT----T-GTT----GT----TT-CCTGGGCGGGT
----TC-----G---------------------------------------------CCC
--------------------------GC--------------------------------
---------------CACC--A----G-----GAC-------------------------
------------------------------------------------------------
---------------------------CA-CAC-C---------A-T--A---AA-CCT-
TT--T--TT-ATGCAG-----TTGCAA---------------------------------
-----------------------------------T-CAGCGT-----------------
-------------------------------------------------C---------A
G--TAT-A----A-CAAATGT-AA------------------ATCA--T---TT------
------------------ACAACTTTCAACAACGGATCTCTTGGTTCTGGCATCGATGAA
GAACGCAGCGAAATGCGATACGTAGTGTGAATTGCAGAATTCAGTGAATCATCGAATCTT
TGAACGCACATTGCGCCCTTTGG-TATTCCAAAGGGCATGCCTGTTC-------------
-------GAGCGTCATTTGTACCC-TCAA-------------------------------
-----G-C---T----T---------------T----GC-TTG-----------------
GTGTTGG-GC---------G-T--T--T---T-------GTC------------------
----------TTT----G------------GCT--TTTGCCC-A--A-------------
AG------A----------CTC-GCCTTAAA---ACGATTGGCAGCC-------------
----GGCCT-AC-T-G-G--T-TTC--GGAGCGCAGCACA--TT-------TT-TGC-G-
CTTGCAACTAG-C-T-A-A-AG----A-G----------------GCCA--GC-A-A---
--T------CCATCAAGA-----------------C-C-TT-------------------
---C-T-T----C-------T----C-------------AC-------------T-TTTG
ACCTCGGATCAGG----TAGGG--ATACCCGCTGAACTTAAGCAT
>AIMS_BRL_111
GGTCTCCGTAGGTGAACCTGCGGAGGGATCATTA--------------------------
----------C---A-C---AAAA-A-ATATGA---A---------------------G-
--G-C-------------------T--G----C--AAC---C------------------
GCCAGTTTTGGCGGGGAAGC-----------TGAAT----------------TA--T-TT
T---------------T-----------CA------------------------------
--------------------C---------------------------------------
-------------------------------------------------------CC-A-
TGTC--TTT-T-GC-------GC-ACT----T-GTT----GT----TT-CCTGGGCGGGT
----TC-----G---------------------------------------------CCC
--------------------------GC--------------------------------
---------------CACC--A----G-----GAC-------------------------
------------------------------------------------------------
---------------------------CA-CAC-C---------A-T--A---AA-CCT-
TT--T--TT-ATGCAG-----TTGCAA---------------------------------
-----------------------------------T-CAGCGT-----------------
-------------------------------------------------C---------A
G--TAT-A----A-CAAATGT-AA------------------ATCA--T---TT------
------------------ACAACTTTCAACAACGGATCTCTTGGTTCTGGCATCGATGAA
GAACGCAGCGAAATGCGATACGTAGTGTGAATTGCAGAATTCAGTGAATCATCGAATCTT
TGAACGCACATTGCGCCCTTTGG-TATTCCAAAGGGCATGCCTGTTC-------------
-------GAGCGTCATTTGTACCC-TCAA-------------------------------
-----G-C---T----T---------------T----GC-TTG-----------------
GTGTTGG-GC---------G-T--T--T---T-------GTC------------------
----------TTT----G------------GCT--TTTGCCCCA--A-------------
AG------A----------CTC-GCCTTAAA---ACGATTGGCAGCC-------------
----GGCCT-AC-T-G-G--T-TTC--GGAGCGCAGCACA--TT-------TT-TGC-G-
CTTGCAACTAG-C-T-A-A-AG----A-G----------------GCCA--GC-A-A---
--T------CCATCAAGA-----------------C-C-TT-------------------
---C-T-T----C-------T----C-------------AC-------------T-TTTG
ACCTCGGATCAGG----TAGGG--ATACCCGCTGAACTTAAGCAT
>AIMS_BRL_222
GGTCTCCGTAGGTGAACCTGCGGAGGGATCATTA--------------------------
----------C---A-C---AAAA-A-ATATGA---A---------------------G-
--G-C-------------------T--G----C--AAC---C------------------
GCCAGTTTTGGCGGGGAAGC-----------TGAAT----------------TA--T-TT
T---------------T-----------CA------------------------------
--------------------C---------------------------------------
-------------------------------------------------------CC-A-
TGTC--TTT-T-GC-------GC-ACT----T-GTT----GT----TT-CCTGGGCGGGT
----TC-----G---------------------------------------------CCC
--------------------------GC--------------------------------
---------------CACC--A----G-----GAC-------------------------
------------------------------------------------------------
---------------------------CA-CAC-C---------A-T--A---AA-CCT-
TT--T--TT-ATGCAG-----TTGCAA---------------------------------
-----------------------------------T-CAGCGT-----------------
-------------------------------------------------C---------A
G--TAT-A----A-CAAATGT-AA------------------ATCA--T---TT------
------------------ACAACTTTCAACAACGGATCTCTTGGTTCTGGCATCGATGAA
GAACGCAGCGAAATGCGATACGTAGTGTGAATTGCAGAATTCAGTGAATCATCGAATCTT
TGAACGCACATTGCGCCCTTTGG-TATTCCAAAGGGCATGCCTGTTC-------------
-------GAGCGTCATTTGTACCC-TCAA-------------------------------
-----G-C---T----T---------------T----GC-TTG-----------------
GTGTTGG-GC---------G-T--T--T---T-------GTC------------------
----------TTT----G------------GCT--TTTGCCCCA--A-------------
AG------A----------CTC-GCCTTAAA---ACGATTGGCAGCC-------------
----GGCCT-AC-T-G-G--T-TTC--GGAGCGCAGCACA--TT-------TT-TGC-G-
CTTGCAACTAG-C-T-A-A-AG----A-G----------------GCCA--GC-A-A---
--T------CCATCAAGA-----------------C-C-TT-------------------
---C-T-T----C-------T----C-------------AC-------------T-TTTG
ACCTCGGATCAGG----TAGGG--ATACCCGCTGAACTTAAGCAT
>AIMS_BRL_180
GGTCTCCGTTAGTGAACCTGCGGAGGGATCATTA--------------------------
----------C---A-C---AAAA-A-ATATGA---A---------------------G-
--G-C-------------------T--G----C--ACG---C------------------
--CAGTTTTGGCGGAG--GC-----------TGAAT----------------TA--T-TT
T---------------T-----------CA------------------------------
--------------------C---------------------------------------
-------------------------------------------------------CC-A-
TGTC--TTT-T-GC-------GC-ACT----T-GTT----GT----TT-CCTGGGCGGGT
----TC-----G---------------------------------------------CCC
--------------------------GC--------------------------------
---------------CACC--A----G-----GAC-------------------------
------------------------------------------------------------
---------------------------CA-CAC-C---------A-T--A---AA-CCT-
TT--T--TT-ATGCAG-----TTGCAA---------------------------------
-----------------------------------T-CAGCGT-----------------
-------------------------------------------------C---------A
G--TAT-A----A-CAAATGT-AA------------------ATCA--T---TT------
------------------ACAACTTTCAACAACGGATCTCTTGGTTCTGGCATCGATGAA
GAACGCAGCGAAATGCGATACGTAGTGTGAATTGCAGAATTCAGTGAATCATCGAATCTT
TGAACGCACATTGCGCCCTTTGG-TATTCCAAAGGGCATGCCTGTTC-------------
-------GAGCGTCATTTGTACCC-TCAA-------------------------------
-----G-C---T----A---------------T----GC-TTG-----------------
GTGTTGG-GC---------G-T--T--T---T-------GTC------------------
----------TTT----G------------GCC--T-GCCC--A--A-------------
AG------A----------CTC-GCCTTAAA---ACGATTGGCAGCC-------------
----GGCCT-AC-T-G-G--T-TTC--GGAGCGCAGCACA--TT-------TT-TGC-G-
CTTGCAACCAG-C-A-A-A-AG----A-G----------------GCCA--GC-A-A---
--T------CCATCAAGA-----------------C---TT-------------------
---C-T-T----C-------T----C-------------AC-------------T-TTTG
ACCTCGGATCAGG----TAGGG--ATACCCGCTGAACTTAAGCAT
>AIMS_BRL_59
GGTCTCCGTTGGTGAACCTGCGGAGGGATCATTA--------------------------
----------C---A-C-A-ATAA-C-ATATGA---A---------------------G-
--G-C-------------------T--G----T--ACG---C-GGCTGTGCCCT---CG-
GGCCAGTTTGGCGGAG--GC-----------TGGAG----------------TA--T-TT
A---------------T-----------TA------------------------------
--------------------C---------------------------------------
-------------------------------------------------------CC-T-
TGTC--TTT-T-GC-------GC-ACT----T-GTT----GT----TT-CCTGGGCGGGT
----CC-----G---------------------------------------------CCC
--------------------------GC--------------------------------
---------------CACC--A----G-----GAC-------------------------
------------------------------------------------------------
---------------------------CA-CAT-G---------A-T--A---AA-CCT-
TT-TT--TT-ATGCAG-----TTGCAA---------------------------------
-----------------------------------T-CAGCGT-----------------
-------------------------------------------------C---------A
G--TAC-A----A-CAAATGTAAA------------------ATCA--T---TT------
------------------ACAACTTTCAACAACGGATCTCTTGGTTCTGGCATCGATGAA
GAACGCAGCGAAATGCGATACGTAGTGTGAATTGCAGAATTCAGTGAATCATCGAATCTT
TGAACGCACATTGCGCCCTTTGG-TATTCCAAAGGGCATGCCTGTTC-------------
-------GAGCGTCATTTGTACCC-TCAA-------------------------------
-----G-C---T----T---------------T----GC-TTG-----------------
GTGTTGG-GC---------G-T--T--TTTTT-------GTC------------------
----------TTT----G------------GTT--GCC-----A--A-------------
AG------A----------CTC-GCCTTAAA---AGGATTGGCAGCC-------------
----GGCCT-AC-T-G-G--T-TTC--GCAGCGCAGCACA--TT-------TT-TGC-G-
CTTGCAACCAG-C-T-A-A-AC----A-G----------------GGCG--GC-A-C---
--T------CCATCAAGA-----------------C---TC-------------------
---C-T-T----T-------T----C-------------AC-------------G-TTTG
ACCTCGGATCAGG----TAGGG--ATACCCGCTGAACTTAAGCAT
>AIMS_BRL_107
----------GGTGAACCTGCGGAGGGATCATTA--------------------------
----------C---A-C-A-ATAA-C-ATATGA---A---------------------G-
--G-C-------------------T--G----T--ACG---C-GGCTGTGCCCT---CG-
GGCCAGTTTGGCGGAG--GC-----------TGGAG----------------TA--T-TT
A---------------T-----------TA------------------------------
--------------------C---------------------------------------
-------------------------------------------------------CC-T-
TGTC--TTT-T-GC-------GC-ACT----T-GTT----GT----TT-CCTGGGCGGGT
----CC-----G---------------------------------------------CCC
--------------------------GC--------------------------------
---------------CACC--A----G-----GAC-------------------------
------------------------------------------------------------
---------------------------CA-CAT-G---------A-T--A---AA-CCT-
TT-TT--TT-ATGCAG-----TTGCAA---------------------------------
-----------------------------------T-CAGCGT-----------------
-------------------------------------------------C---------A
G--TAC-A----A-CAAATGTAAA------------------ATCA--T---TT------
------------------ACAACTTTCAACAACGGATCTCTTGGTTCTGGCATCGATGAA
GAACGCAGCGAAATGCGATACGTAGTGTGAATTGCAGAATTCAGTGAATCATCGAATCTT
TGAACGCACATTGCGCCCTTTGG-TATTCCAAAGGGCATGCCTGTTC-------------
-------GAGCGTCATTTGTACCC-TCAA-------------------------------
-----G-C---T----T---------------T----GC-TTG-----------------
GTGTTGG-GC---------G-T--T--TTTTT-------GTC------------------
----------TTT----G------------GTT--GCC-----A--A-------------
AG------A----------CTC-GCCTTAAA---AGGATTGGCAGCC-------------
----GGCCT-AC-T-G-G--T-TTC--GCAGCGCAGCACA--TT-------TT-TGC-G-
CTTGCAACCAG-C-T-A-A-AC----A-G----------------GGCG--GC-A-C---
--T------CCATCAAGA-----------------C---TC-------------------
---C-T-T----T-------T----C-------------AC-------------G-TTTG
ACCTCGGATCAGG----TAGGG--ATACCCGCTGAACTTAAGCAT
>AIMS_BRL_12
GGTCTCCGTAGGTGAACCTGCGGAGGGATCATTA--------------------------
----------C---A-C-A-ATAA-C-ATATGA---A---------------------G-
--G-C-------------------T--G----T--ACG---C-GGCTGTGCCCT---CG-
GGCCAGTTTGGCGGAG--GC-----------TGGAG----------------TA--T-TT
A---------------T-----------TA------------------------------
--------------------C---------------------------------------
-------------------------------------------------------CC-T-
TGTC--TTT-T-GC-------GC-ACT----T-GTT----GT----TT-CCTGGGCGGGT
----CC-----G---------------------------------------------CCC
--------------------------GC--------------------------------
---------------CACC--A----G-----GAC-------------------------
------------------------------------------------------------
---------------------------CA-CAT-G---------A-T--A---AA-CCT-
TT-TT--TT-ATGCAG-----TTGCAA---------------------------------
-----------------------------------T-CAGCGT-----------------
-------------------------------------------------C---------A
G--TAC-A----A-CAAATGTAAA------------------ATCA--T---TT------
------------------ACAACTTTCAACAACGGATCTCTTGGTTCTGGCATCGATGAA
GAACGCAGCGAAATGCGATACGTAGTGTGAATTGCAGAATTCAGTGAATCATCGAATCTT
TGAACGCACATTGCGCCCTTTGG-TATTCCAAAGGGCATGCCTGTTC-------------
-------GAGCGTCATTTGTACCC-TCAA-------------------------------
-----G-C---T----T---------------T----GC-TTG-----------------
GTGTTGG-GC---------G-T--T--TTTTT-------GTC------------------
----------TTT----G------------GTT--GCC-----A--A-------------
AG------A----------CTC-GCCTTAAA---AGGATTGGCAGCC-------------
----GGCCT-AC-T-G-G--T-TTC--GCAGCGCAGCACA--TT-------TT-TGC-G-
CTTGCAACCAG-C-T-A-A-AC----A-G----------------GGCG--GC-A-C---
--T------CCATCAAGA-----------------C---TC-------------------
---C-T-T----T-------T----C-------------AC-------------G-TTTG
ACCTCGGATCAGG----TAGGG--ATACCCGCTGAACTTAAGCAT
>AIMS_BRL_100
----------GGTGAACCTGCGGAGGGATCATTA--------------------------
----------C-----C-A-ATAA-C-ATATGA---A---------------------G-
--G-C-------------------T--G----T--ACG---C-GGCTGTGCCCT---CG-
GGCCAGTTTGGCGGAG--GC-----------TGGAG----------------TA--T-TT
A---------------T-----------TA------------------------------
--------------------C---------------------------------------
-------------------------------------------------------CC-T-
TGTC--TTT-T-GC-------GC-ACT----T-GTT----GT----TT-CCTGGGCGGGT
----CC-----G---------------------------------------------CCC
--------------------------GC--------------------------------
---------------CACC--A----G-----GAC-------------------------
------------------------------------------------------------
---------------------------CA-CAT-G---------A-T--A---AA-CCT-
TT-TT--TT-ATGCAG-----TTGCAA---------------------------------
-----------------------------------T-CAGCGT-----------------
-------------------------------------------------C---------A
G--TAC-A----A-CAAATGTAAA------------------ATCA--T---TT------
------------------ACAACTTTCAACAACGGATCTCTTGGTTCTGGCATCGATGAA
GAACGCAGCGAAATGCGATACGTAGTGTGAATTGCAGAATTCAGTGAATCATCGAATCTT
TGAACGCACATTGCGCCCTTTGG-TATTCCAAAGGGCATGCCTGTTC-------------
-------GAGCGTCATTTGTACCC-TCAA-------------------------------
-----G-C---T----T---------------T----GC-TTG-----------------
GTGTTGG-GC---------G-T--T--TTTTT-------GTC------------------
----------TTT----G------------GTT--GCC-----A--A-------------
AG------A----------CTC-GCCTTAAA---AGGATTGGCAGCC-------------
----GGCCT-AC-T-G-G--T-TTC--GCAGCGCAGCACA--TT-------TT-TGC-G-
CTTGCAACCAG-C-T-A-A-AC----A-G----------------GGCG--GC-A-C---
--T------CCATCAAGA-----------------C---TC-------------------
---C-T-T----T-------T----C-------------AC-------------G-TTTG
ACCTCGGATCAGG----TAGGG--ATACCCGCTGAACTTAAGCAT
>AIMS_BRL_144
GGTCTCCGTAGGTGAACCTGCGGAGGGATCATTA--------------------------
----------C---A-C-A-ATAA-A-ATATGA---A---------------------G-
--G-C-------------------T--G----T--ACG---C-GGCTGTGCTCT---CG-
GGCCAGTTTTGCGGAA--GC-----------TGAAT----------------TA--T-TT
A---------------T-----------TA------------------------------
--------------------C---------------------------------------
-------------------------------------------------------CC-T-
TGTC--TTT-T-GC-------GC-ACT----T-GTT----GT----TT-CCTGGGCGGGT
----TC-----G---------------------------------------------CCC
--------------------------GC--------------------------------
---------------CACC--A----G-----GAC-------------------------
------------------------------------------------------------
---------------------------CA-CAT-C---------A-T--A---AA-CCT-
TT--T--TT-ATGCAG-----TTGCAA---------------------------------
-----------------------------------T-CAGCGT-----------------
-------------------------------------------------C---------A
G--TAT-A----A-CAAATGT-AA------------------ATCA--T---TT------
------------------ACAACTTTCAACAACGGATCTCTTGGTTCTGGCATCGATGAA
GAACGCAGCGAAATGCGATACGTAGTGTGAATTGCAGAATTCAGTGAATCATCGAATCTT
TGAACGCACATTGCGCCCTTTGG-TATTCCAAAGGGCATGCCTGTTC-------------
-------GAGCGTCATTTGTACCC-TCAA-------------------------------
-----G-C---T----T---------------T----GC-TTG-----------------
GTGTTGG-GC---------G-T--T--T-TTT-------GTC------------------
----------TTT----G------------GTT--GCC-----A--A-------------
AG------A----------CTC-GCCTTAAA---AGGATTGGCAGCC-------------
----GGCCT-AC-T-G-G--T-TTC--GCAGCGCAGCACA--TT-------TT-TGC-G-
CTTGCAATCAG-C-A-A-A-AG----A-G----------------GACG--GC-A-A---
--T------CCATCAAGA-----------------C---TC-------------------
---C-T-T----C-------T----C-------------AC-------------G-TTTG
ACCTCGGATCAGG----TAGGG--ATACCCGCTGAACTTAAGCAT
>AIMS_BRL_178
GGTCTCCGTAGGTGAACCTGCGGAGGGATCATTA--------------------------
----------C---A-C-A-ATAA-A-ATATGA---A---------------------G-
--G-C-------------------T--G----T--ACG---C-GGCTGTGCTCTCGGCG-
GGCCAGTTTTGCGGAA--GC-----------TGAAT----------------TA--T-TT
A---------------T-----------TA------------------------------
--------------------C---------------------------------------
-------------------------------------------------------CC-T-
TGTC--TTT-T-GC-------GC-ACT----T-GTT----GT----TT-CCTGGGCGGGT
----TC-----G---------------------------------------------CCC
--------------------------GC--------------------------------
---------------CACC--A----G-----GAC-------------------------
------------------------------------------------------------
---------------------------CA-CAT-C---------A-T--A---AA-CCT-
TT--T--TT-ATGCAG-----TTGCAA---------------------------------
-----------------------------------T-CAGCGT-----------------
-------------------------------------------------C---------A
G--TAT-A----A-CAAATGT-AA------------------ATCA--T---TT------
------------------ACAACTTTCAACAACGGATCTCTTGGTTCTGGCATCGATGAA
GAACGCAGCGAAATGCGATACGTAGTGTGAATTGCAGAATTCAGTGAATCATCGAATCTT
TGAACGCACATTGCGCCCTTTGG-TATTCCAAAGGGCATGCCTGTTC-------------
-------GAGCGTCATTTGTACCC-TCAA-------------------------------
-----G-C---T----T---------------T----GC-TTG-----------------
GTGTTGG-GC---------G-T--T--T-TTT-------GTC------------------
----------TTT----G------------GTT--GCC-----A--A-------------
AG------A----------CTC-GCCTTAAA---AGGATTGGCAGCC-------------
----GGCCT-AC-T-G-G--T-TTC--GCAGCGCAGCACA--TT-------TT-TGC-G-
CTTGCAATCAG-C-A-A-A-AG----A-G----------------GACG--GC-A-A---
--T------CCATCAAGA-----------------C---TC-------------------
---C-T-T----C-------T----C-------------AC-------------G-TTTG
ACCTCGGATCAGG----TAGGG--ATACCCGCTGAACTTAAGCAT
>AIMS_BRL_217
GGTCTCCGTAGGTGAACCTGCGGAGGGATCATTA--------------------------
----------C---A-C-A-ATCA-A-ATACGA---A---------------------G-
--G-C-------------------C--G----T--TCG---C-GGCTG------------
---------------------------------GAC----------------TA--T-TT
A---------------T-----------TA------------------------------
--------------------C---------------------------------------
-------------------------------------------------------CC-T-
TGTC--TTT-T-GC-------GC-ACT----T-GTT----GT----TT-CCTGGGCGGGT
----TC-----G---------------------------------------------CCC
--------------------------GC--------------------------------
---------------CACC--A----G-----GAC-------------------------
------------------------------------------------------------
---------------------------CA-CCA-T---------A-T--A---AA-CCT-
TT--T--TT-ATGCAG-----TTGCAA---------------------------------
-----------------------------------T-CAGCGT-----------------
-------------------------------------------------C---------A
G--TAC-A----A-CAAATGT-AA------------------ATCA--T---TT------
------------------ACAACTTTCAACAACGGATCTCTTGGTTCTGGCATCGATGAA
GAACGCAGCGAAATGCGATACGTAGTGTGAATTGCAGAATTCCGTGAATCATCGAATCTT
TGAACGCACATTGCGCCCTTTGG-TATTCCAAAGGGCATGCCTGTTC-------------
-------GAGCGTCATTTGTACCC-TCAA-------------------------------
-----G-C---T----T---------------T----GC-TTG-----------------
GTGTTGG-GC---------G-T--T--T--TT-------GTC------------------
----------TTT----G------------GTTTGCCC-----A--A-------------
AG------A----------CTC-GCCTTAAA---ACGATTGGCAGCC-------------
----GGCCT-AC-T-G-G--T-TTC--GCAGCGCAGCACA--TT-------TT-TGC-G-
CTTGCAATCAG-C-A-A-A-AG----A-G----------------GACG--GC-A-A---
--T------CCATCAAGA-----------------C---TC-------------------
---C-T-T----C-------T----C-------------AC-------------G-TTTG
ACCTCGGATCAGG----TAGGG--ATACCCGCTGAACTTAAGCAT
>AIMS_BRL_40
GGTCTCCGTAGGTGAACCTGCGGAGGGATCATTA--------------------------
----------C---A-C-A-ATAA-A-ATACGA---A---------------------G-
--G-C-------------------C--G----T--TCG---C-GGCTG------------
---------------------------------GAC----------------TA--T-TT
A---------------T-----------TA------------------------------
--------------------C---------------------------------------
-------------------------------------------------------CC-T-
TGTC--TTT-T-GC-------GC-ACT----T-GTT----GT----TT-CCTGGGCGGGT
----TC-----G---------------------------------------------CTC
--------------------------GC--------------------------------
---------------CACC--A----G-----GAC-------------------------
------------------------------------------------------------
---------------------------CA-CCA-T---------A-T--A---AA-CCT-
TT--T--TT-ATGCAG-----TTGCAA---------------------------------
-----------------------------------T-CAGCGT-----------------
-------------------------------------------------C---------A
G--TAT-A----A-CAAATGT-AA------------------ATCA--T---TT------
------------------ACAACTTTCAACAACGGATCTCTTGGTTCTGGCATCGATGAA
GAACGCAGCGAAATGCGATACGTAGTGTGAATTGCAGAATTCAGTGAATCATCGAATCTT
TGAACGCACATTGCGCCCTTTGG-TATTCCAAAGGGCATGCCTGTTC-------------
-------GAGCGTCATTTGTACCC-TCAA-------------------------------
-----G-C---T----T---------------T----GC-TTG-----------------
GTGTTGG-GC---------G-T--T--T--TT-------GTC------------------
----------CCC----------------------CTA-----A--C-------------
AAGG-G--A----------CTC-GCCTTAAA---AGGATTGGCAGCC-------------
----GGCCT-AC-T-G-G--T-TTC--GCAGCGCAGCACA--TT-------TT-TGC-G-
CTTGCAATCAG-C-A-A-A-AG----A-G----------------GACG--GC-A-A---
--T------CCATCAAGA-----------------C---TC-------------------
---C-T-T----C-------T----C-------------AC-------------G-TTTG
ACCTCGGATCAGG----TAGGG--ATACCCGCTGAACTTAAGCAT
>AIMS_BRL_198
GGTCTCCGTAGGTGAACCTGCGGAGGGATCATTA--------------------------
----------C---A-C-A-ATAA-A-ATACGA---A---------------------G-
--G-C-------------------C--G----T--TCG---C-GGCTG------------
---------------------------------GAC----------------TA--T-TT
A---------------T-----------TA------------------------------
--------------------C---------------------------------------
-------------------------------------------------------CC-T-
TGTC--TTT-T-GC-------GC-ACT----T-GTT----GT----TT-CCTGGGCGGGT
----TC-----G---------------------------------------------CTC
--------------------------GC--------------------------------
---------------CACC--A----G-----GAC-------------------------
------------------------------------------------------------
---------------------------CA-CAA-T---------A-T--A---AA-CCT-
TT--T--TT-ATGCAG-----TTGCAA---------------------------------
-----------------------------------T-CAGCGT-----------------
-------------------------------------------------C---------A
G--TAT-A----A-CAAATGT-AA------------------ATCA--T---TT------
------------------ACAACTTTCAACAACGGATCTCTTGGTTCTGGCATCGATGAA
GAACGCAGCGAAATGCGATACGTAGTGTGAATTGCAGAATTCAGTGAATCATCGAATCTT
TGAACGCACATTGCGCCCTTTGG-TATTCCAAAGGGCATGCCTGTTC-------------
-------GAGCGTCATTTGTACCC-TCAA-------------------------------
-----G-C---T----T---------------T----GC-TTG-----------------
GTGTTGG-GC---------G-T--T--T--TT-------GTC------------------
----------CCC----------------------CCC-----A--A-------------
AAGG-GGGA----------CTC-GCCTTAAA---AGGATTGGCAGCC-------------
----GGCCT-AC-T-G-G--T-TTC--GCAGCGCAGCACA--TT-------TT-TGC-G-
CTTGCAATCAG-C-A-A-A-AG----A-G----------------GACG--GC-A-A---
--T------CCATCAAGA-----------------C---TC-------------------
---C-T-T----C-------T----C-------------AC-------------G-TTTG
ACCTCGGATCAGG----TAGGG--ATACCCGCTGAACTTAAGCAT
>AIMS_BRL_99
----------GGTGAACCTGCGGAGGGATCATTA--------------------------
----------C---A-C-A-ATAC-A-ATATGA---A---------------------G-
--G-C-------------------T--G----T--CCG---C-------------A----
------------------GC-----------TGGAG----------------TA--T-TT
T---------------A-T---------TA------------------------------
--------------------C---------------------------------------
-------------------------------------------------------CC-T-
TGTC--TTT-T-GC-------GC-ACT----T-GTT----GT----TT-CCTGGGCGGGT
----TC-----G---------------------------------------------CTC
--------------------------GC--------------------------------
---------------CACC--A----G-----GAC-------------------------
------------------------------------------------------------
---------------------------CA-CCA-A---------A-T--A---AA-CCT-
TT--T--TT-ATGCAG-----TTGCAA---------------------------------
-----------------------------------T-CAGCGT-----------------
-------------------------------------------------C---------A
G--TAC-A----A-ACAATGT-AA------------------ATCA--T---TT------
------------------ACAACTTTCAACAACGGATCTCTTGGTTCTGGCATCGATGAA
GAACGCAGCGAAATGCGATACGTAGTGTGAATTGCAGAATTCAGTGAATCATCGAATCTT
TGAACGCACATTGCGCCCTTTGG-TATTCCAAAGGGCATGCCTGTTC-------------
-------GAGCGTCATTTGTACCC-TCAA-------------------------------
-----G-C---T----T---------------T----GC-TTG-----------------
GTGTTGG-GC---------G-T--T--T--TT-------GTC------------------
----------TTT----G------------GTC--GCCC----A--A-------------
AG------A----------CTC-GCCTTAAA---GTGATTGGCAGCC-------------
----GGCCTTTC-T-G-G--T-TTC--GCAGCGCAGCACA--TT-------TT-TGC-G-
CTTGCCATCAG-C-A-A-A---------------------------ACG--GC-A-A---
--T------CCATCAAGC-----------------C---TC-------------------
---C-T-T----C-------T----C-------------AC-------------G-TTTG
ACCTCGGATCAGG----TAGGG--ATACCCGCTGAACTTAAGCAT
>AIMS_BRL_62
----------GGTGAACCTGCGGAGGGATCATTA--------------------------
----------C---A-C-A-ATAC-A-ATATGA---A---------------------G-
--G-C-------------------T--G----T--CCG---C-------------A----
------------------GC-----------TGGAG----------------TA--T-TT
T---------------A-T---------TA------------------------------
--------------------C---------------------------------------
-------------------------------------------------------CC-T-
TGTC--TTT-T-GC-------GC-ACT----T-GTT----GT----TT-CCTGGGCGGGT
----TC-----G---------------------------------------------CTC
--------------------------GC--------------------------------
---------------CACC--A----G-----GAC-------------------------
------------------------------------------------------------
---------------------------CA-CCA-A---------A-T--A---AA-CCT-
TT--T--TT-ATGCAG-----TTGCAA---------------------------------
-----------------------------------T-CAGCGT-----------------
-------------------------------------------------C---------A
G--TAC-A----A-ACAATGT-AA------------------ATCA--T---TT------
------------------ACAACTTTCAACAACGGATCTCTTGGTTCTGGCATCGATGAA
GAACGCAGCGAAATGCGATACGTAGTGTGAATTGCAGAATTCAGTGAATCATCGAATCTT
TGAACGCACATTGCGCCCTTTGG-TATTCCAAAGGGCATGCCTGTTC-------------
-------GAGCGTCATTTGTACCC-TCAA-------------------------------
-----G-C---T----T---------------T----GC-TTG-----------------
GTGTTGG-GC---------G-T--T--T--TT-------GTC------------------
----------TTT----G------------GTC--GCCC----A--A-------------
AG------A----------CTC-GCCTTAAA---GTGATTGGCAGCC-------------
----GGCCTTTC-T-G-G--T-TTC--GCAGCGCAGCACA--TT-------TT-TGC-G-
CTTGCCATCAG-C-A-A-A---------------------------ACG--GC-A-A---
--T------CCATCAAGC-----------------C---TC-------------------
---C-T-T----C-------T----C-------------AC-------------G-TTTG
ACCTCGGATCAGG----TAGGG--ATACCCGCTGAACTTAAGCAT
>AIMS_BRL_109
----------GGTGAACCTGCGGAGGGATCATTA--------------------------
----------C---A-C-A-ATAC-A-ATATGA---A---------------------G-
--G-C-------------------T--G----T--CCG---C-------------A----
------------------GC-----------TGGAG----------------TA--T-TT
T---------------A-T---------TA------------------------------
--------------------C---------------------------------------
-------------------------------------------------------CC-T-
TGTC--TTT-T-GC-------GC-ACT----T-GTT----GT----TT-CCTGGGCGGGT
----TC-----G---------------------------------------------CTC
--------------------------GC--------------------------------
---------------CACC--A----G-----GAC-------------------------
------------------------------------------------------------
---------------------------CA-CCA-A---------A-T--A---AA-CCT-
TT--T--TT-ATGCAG-----TTGCAA---------------------------------
-----------------------------------T-CAGCGT-----------------
-------------------------------------------------C---------A
G--TAC-A----A-ACAATGT-AA------------------ATCA--T---TT------
------------------ACAACTTTCAACAACGGATCTCTTGGTTCTGGCATCGATGAA
GAACGCAGCGAAATGCGATACGTAGTGTGAATTGCAGAATTCAGTGAATCATCGAATCTT
TGAACGCACATTGCGCCCTTTGG-TATTCCAAAGGGCATGCCTGTTC-------------
-------GAGCGTCATTTGTACCC-TCAA-------------------------------
-----G-C---T----T---------------T----GC-TTG-----------------
GTGTTGG-GC---------G-T--T--T--TT-------GTC------------------
----------TTT----G------------GTC--GCCC----A--A-------------
AG------A----------CTC-GCCTTAAA---GTGATTGGCAGCC-------------
----GGCCTTTC-T-G-G--T-TTC--GCAGCGCAGCACA--TT-------TT-TGC-G-
CTTGCCATCAG-C-A-A-A---------------------------ACG--GC-A-A---
--T------CCATCAAGC-----------------C---TC-------------------
---C-T-T----C-------T----C-------------AC-------------G-TTTG
ACCTCGGATCAGG----TAGGG--ATACCCGCTGAACTTAAGCAT
>AIMS_BRL_27
GGTCTCCGTAGGTGAACCTGCGGAGGGATCATTA--------------------------
----------C---A-C-AAATAC-A-ATATGA---A---------------------G-
--G-C-------------------T--T----C--G------------------------
------------------GC-----------TGGAT----------------TA--T-TT
A---------------TTT---------CA------------------------------
--------------------C---------------------------------------
-------------------------------------------------------CC-T-
TGTC--TTT-T-GC-------GC-ACT----T-GTT----GT----TT-CCTGGGCGGGT
----TC-----G---------------------------------------------CCC
--------------------------GC--------------------------------
---------------CACC--A----G-----GAC-------------------------
------------------------------------------------------------
---------------------------CA-CAC-C---------A-T--A---AA-CCTT
TT--T--TT-ATGCAG-----TTGCAG---------------------------------
-----------------------------------T-CAGCGT-----------------
-------------------------------------------------C---------A
G--TAT-A----A-CAAATGT-AA------------------ATCA--T---TT------
------------------ACAACTTTCAACAACGGATCTCTTGGTTCTGGCATCGATGAA
GAACGCAGCGAAATGCGATACGTAGTGTGAATTGCAGAATTCAGTGAATCATCGAATCTT
TGAACGCACATTGCGCCCTTTGG-TATTCCAAAGGGCATGCCTGTTC-------------
-------GAGCGTCATTTGTACCC-TCAA-------------------------------
-----G-C---T----T---------------T----GC-TTG-----------------
GTGTTGG-GC---------G-TCTT--T---T-------TGT------------------
----------CTT----T------------GGC--TCGCCC--A--G-------------
AG------A----------CTC-GCCTTAAA---ACGATTGGCAGCC-------------
----GGCCT-CC-T-G-G--T-TTC--GCAGCGCAGCACA--TT-------TT-TGC-G-
CTTGCAATCAG-C-A-T-ATAG----A-G----------------GTTG--GC-A-A---
--T------CCATCAAGA-----------------C-T-TT-------------------
---T-T-T----T-------T----T-------------AC-------------C-TTTG
ACCTCGGATCAGG----TAGGG--ATACCCGCTGAACTTAAGCAT
>AIMS_BRL_112
GGTCTCCGTAGGTGAACCTGCGGAGGGATCATTA--------------------------
----------C---A-CAAATTAA-A-ATATGA---A---------------------G-
--G-C-------------------T--T----C--G------------------------
------------------GC-----------TGGAT----------------TA--T-TT
T---------------TAT---------CA------------------------------
--------------------C---------------------------------------
-------------------------------------------------------CC-T-
TGTC--TTT-T-GC-------GC-ACT----T-GTT----GT----TT-CCTGGGCGGGT
----TC-----G---------------------------------------------CCC
--------------------------GC--------------------------------
---------------CACC--A----G-----GAC-------------------------
------------------------------------------------------------
---------------------------CA-CAC-C---------A-T--A---AA-CCT-
TT--T--TT-ATGCAG-----TTGCAA---------------------------------
-----------------------------------T-CAGCGT-----------------
-------------------------------------------------C---------A
G--TAT-A----A-CAAATGT-AA------------------ATCA--T---TT------
------------------ACAACTTTCAACAACGGATCTCTTGGTTCTGGCATCGATGAA
GAACGCAGCGAAATGCGATACGTAGTGTGAATTGCAGAATTCAGTGAATCATCGAATCTT
TGAACGCACATTGCGCCCTTTGG-TATTCCAAAGGGCATGCCTGTTC-------------
-------GAGCGTCATTTGTACCC-TCAA-------------------------------
-----G-C---T----T---------------T----GC-TTG-----------------
GTGTTGG-GC---------G-TCTT--T---T-------GTC------------------
----------TTT----G------------GCC--TCGCCC--A--A-------------
AG------A----------CTC-GCCTTAAA---ACGATTGGCAGCC-------------
----GGCCT-AC-T-G-G--T-TTC--GCAGCGCAGCACA--TT-------TT-TGC-G-
CTTGCAATCAG-CAA-A-A-------A-G----------------GACG--GC-A-A---
--T------CCATCAAGA-----------------C-T-AC-------------------
---A-T-T----T-------T----T-------------AC-------------G-TTTG
ACCTCGGATCAGG----TAGGG--ATACCCGCTGAACTTAAGCAT
>AIMS_BRL_216
GGTCTCCGTAGGTGAACCTGCGGAGGGATCATTA--------------------------
----------C---A-C-AATTAA-A-ATATGA---A---------------------G-
--G-C-------------------T--T----C--G------------------------
------------------GC-----------TGGAT----------------TA--T-TT
T---------------TAT---------CA------------------------------
--------------------C---------------------------------------
-------------------------------------------------------CC-T-
TGTC--TTT-T-GC-------GC-ACT----T-GTT----GT----TT-CCTGGGCGGGT
----TC-----G---------------------------------------------CCC
--------------------------GC--------------------------------
---------------CACC--A----G-----GAC-------------------------
------------------------------------------------------------
---------------------------CA-CAC-C---------A-T--A---AA-CCT-
TT--T--TT-ATGCAG-----TTGCAA---------------------------------
-----------------------------------T-CAGCGT-----------------
-------------------------------------------------C---------A
G--TAT-A----A-CAAATGT-AA------------------ATCA--T---TT------
------------------ACAACTTTCAACAACGGATCTCTTGGTTCTGGCATCGATGAA
GAACGCAGCGAAATGCGATACGTAGTGTGAATTGCAGAATTCAGTGAATCATCGAATCTT
TGAACGCACATTGCGCCCTTTGG-TATTCCAAAGGGCATGCCTGTTC-------------
-------GAGCGTCATTTGTACCC-TCAA-------------------------------
-----G-C---T----T---------------T----GC-TTG-----------------
GTGTTGG-GC---------G-TCTT--T---T-------GTC------------------
----------TTT----G------------GCC--TCGCCC--A--A-------------
AG------A----------CTC-GCCTTAAA---ACGATTGGCAGCC-------------
----GGCCT-AC-T-G-G--T-TTC--GCAGCGCAGCACA--TT-------TT-TGC-G-
CTTGCAATCAG-C-A-C-A-------A-G----------------GACG--GC-A-A---
--T------CCATCAAGA-----------------C-T-AC-------------------
---A-T-T----T-------T----T-------------AC-------------G-TTTG
ACCTCGGATCAGG----TAGGG--ATACCCGCTGAACTTAAGCAT
>AIMS_BRL_240
GGTTTCCGTAGGTGAACCTGCGGAGGGATCATTA--------------------------
----------C-----C-G------A-GTGCGG---G----------C-CC-CTCGCGG-
--G---------------------T-------C--------C------------------
----------------------------------------------------AA--C-CT
C---------------C-----------CA------------------------------
--------------------C---------------------------------------
-------------------------------------------------------CC-G-
TGTC------T-CT----TGAAT-ACC----C------T-GT----TG-CTTTGGCGGGC
----CC---------------------------------------------------ACC
-----G--GGACACCCCCGGTC----GC------------------CGGGG---------
--GGCAC--TGCGC-CCCC--G----G-----GCC--C----------------------
---GCGCCCGCCAGAGC-------------------------------------------
------------------------------GCC-G----A------T--G---AA-CCC-
GA-----AT-GAAGAA-----GGACTG---------------------------------
-----------------------------------T-CTGAGT-----------------
-------------------------------------------C-------------T-A
C--GAT-A--T-A-----------------------------ATTA------TC------
------------------AAAACTTTCAACAATGGATCTCTTGGTTCCGGCATCGATGAA
GAACGCAGCGAAATGCGATAAGTAATGTGAATTGCAGAATTCCGTGAATCATCGAATCTT
TGAACGCACATTGCGCCCCCTGG-CATTCCGGGGGGCATGCCTGTCC-------------
-------GAGCGTCATTTCTGCCC-TCAA-------------------------------
-----G-C---C----C-----------------G--GC-TTG-T---------------
GTGTGGG-GG---------C-G--T------------G-GTC------------------
----------CCC----CCGGT-TTCGGG--------------G--G-------------
GG------A----------CCT-GCCCGAAA---GGCAGCGGCGACG-------------
----TTCCG-CC-TAG-G--T-CCT--CGAGCGTATGGGG------------------C-
TTTGTCACCCG-C-T-C-G-GG----A-G----------------GG-------------
-------G-CCTACGGGC---------------G-T---TG--GC-CATC--CACCCA-T
TT---T-T----T-------T----A-------------CG---------------GTTG
ACCTCGGATCAGG----TAGGA--TTACCCGCTGAACTTAAGCAT
>AIMS_BRL_191
GGTTTCCGTAGGTGAACCTGCGGAAGGATCATTA--------------------------
----------C-----C-G------A-GTGAGGGCTG----------C-CT-TCGG--G-
C-G---------------------C-------C--------C------------------
----------------------------------------------------AA--C-CT
C---------------C-----------CA------------------------------
--------------------C---------------------------------------
-------------------------------------------------------CC-G-
TGAA------T-ACC---T--TA-CCA----C------T-GT----TG-CTTCGGCGAGG
----AG---------------------------------------------------CCC
------------------------------------------------------------
---------------CTTCCGG----G-----GGG--C----------------------
---GAGTC-GCCGGGGA-------------------------------------------
------------------------------CCA-C-ATGAACT---T--C---TT-GAT-
TG--------TAG--A-----GTTGCG---------------------------------
-----------------------------------T-CTGAGCCT-G-------------
-------------------------------------------A-------------A-A
T--ATA------A-----------------------------ATCA--G---TC------
------------------AAAACTTTCAACAATGGATCTCTTGGTTCCGGCATCGATGAA
GAACGCAGCGAACTGCGATAAGTAATGTGAATTGCAGAATTCAGTGAATCATCGAGTCTT
TGAACGCACATTGCGCCCCCTGG-CATTCCGGGGGGCATGCCTGTCC-------------
-------GAGCGTCATTGCTGCCCTTCAA-------------------------------
-----G-C---C----C-----------------G--GC-TTG-T---------------
GTGTTGG-GT---------C-G--T------------C-GTC------------------
----------CCC----T--------CCG--------------G--G-------------
GG------A----------CGG-GCCCGAAA---GGCAGCGGCGGCA-------------
----CCGCG-TC-C-G-G--T-CCT--CGAGCGTATGGGG------------------C-
TTTGTCACCCG-C-T-C-G-AT--AAG-G----------------ACCG--GC-C---GG
G-C----G-CCAGCCGGC---------------G-T---CT--CC-------AACCTT-T
TT---T-T----C-------T----C-------------AG---------------GTTG
ACCTCGGATCAGG----TAGGG--ATACCCGCTGAACTTAAGCAT
>AIMS_BRL_232
GGTTTCCGTAGGTGAACCTGCGGAAGGATCATTA--------------------------
----------C-----T-G------A-GTGCGGGCTG----------C-CT-CCGG--G-
C-G---------------------C-------C--------C------------------
----------------------------------------------------AA--C-CT
C---------------C-----------CA------------------------------
--------------------C---------------------------------------
-------------------------------------------------------CC-G-
TGAA------T-AC----C--TA-ACA----C------T-GT----TG-CTTCGGCGGGG
----AG---------------------------------------------------CTC
------------------------------------------------------------
---------------CCTC--G----G-----GGG--C----------------------
---GAGCC-GCCGGGGA-------------------------------------------
------------------------------CTA-C--TGAACT---T--C---AT-GCC-
TG--------AGAGTG-----ATGCAG---------------------------------
-----------------------------------T-CTGAGTCT-G-------------
-------------------------------------------A-------------A-T
A--TAA------A-----------------------------ATCA--G---TC------
------------------AAAACTTTCAACAATGGATCTCTTGGTTCCGGCATCGATGAA
GAACGCAGCGAACTGCGATAAGTAATGTGAATTGCAGAATTCAGTGAATCATCGAGTCTT
TGAACGCACATTGCGCCCCCTGG-CATTCCGGGGGGCATGCCTGTCC-------------
-------GAGCGTCATTGCTGCCCATCAA-------------------------------
-----G-C---C----C-----------------G--GC-TTG-T---------------
GTGTTGG-GT---------C-G--T------------C-GTC------------------
----------CCC----C--------CCG--------------G--G-------------
GG------A----------CGG-GCCCGAAA---GGCAGCGGCGGCA-------------
----CCGTG-TC-C-G-G--T-CCT--CGAGCGTATGGGG------------------C-
TTTATCACCCG-C-T-C-G-AC--TAG-G----------------GCCG--GC-C---GG
G-C----G-CCAGCCGAC---------------G-T---CT--CC-------AACCAT-T
TT---T-C----T-------T----C-------------AG---------------GTTG
ACCTCGGATCAGG----TAGGG--ATACCCGCTGAACTTAAGCAT
>AIMS_BRL_95
GGTCTCCGTAGGTGAACCTGCGGAAGGATCATTA--------------------------
----------C-----T-G------A-GTGCGGGCTG----------C-CT-CCGG--G-
C-G---------------------C-------C--------C------------------
----------------------------------------------------AA--C-CT
C---------------C-----------CA------------------------------
--------------------C---------------------------------------
-------------------------------------------------------CC-G-
TGAA------T-AC----C--TA-ACA----C------T-GT----TG-CTTCGGCGGGG
----AA---------------------------------------------------CCC
------------------------------------------------------------
---------------CCTC--G----G-----GGG--C----------------------
---GAGCC-GCCGGGGA-------------------------------------------
------------------------------CTA-C--TGAACT---T--C---AT-GCC-
TG--------AGAGTG-----ATGCAG---------------------------------
-----------------------------------T-CTGAGTCT-G-------------
-------------------------------------------A-------------A-T
A--TAA------A-----------------------------ATCA--G---TC------
------------------AAAACTTTCAACAATGGATCTCTTGGTTCCGGCATCGATGAA
GAACGCAGCGAACTGCGATAAGTAATGTGAATTGCAGAATTCAGTGAATCATCGAGTCTT
TGAACGCACATTGCGCCCCCTGG-CATTCCGGGGGGCATGCCTGTCC-------------
-------GAGCGTCATTGCTGCCCATCAA-------------------------------
-----G-C---C----C-----------------G--GC-TTG-T---------------
GTGTTGG-GT---------C-G--T------------C-GTC------------------
----------CCC----C--------CCG--------------G--G-------------
GG------A----------CGG-GCCCGAAA---GGCAGCGGCGGCA-------------
----CCGTG-TC-C-G-G--T-CCT--CGAGCGTATGGGG------------------C-
TTTGTCACCCG-C-T-C-G-AC--TAG-G----------------GCCG--GC-C---GG
G-C----G-CCAGCCGAC---------------G-T---CT--CC-------AACCAT-T
TT---T-C----T-------T----C-------------AG---------------GTTG
ACCTCGGATCAGG----TAGGG--ATACCCGCTGAACTTAAGCAT
>AIMS_BRL_215
GGTTTCCGTAGGTGAACCTGCGGAAGGATCATTA--------------------------
----------C-----T-G------A-GTGCGGGCTG----------C-CT-CCGG--G-
C-G---------------------C-------C--------C------------------
----------------------------------------------------AA--C-CT
C---------------C-----------CA------------------------------
--------------------C---------------------------------------
-------------------------------------------------------CC-G-
TGAA------T-AC----C--TA-ACA----C------T-GT----TG-CTTCGGCGGGG
----AA---------------------------------------------------CCC
------------------------------------------------------------
---------------CCTC--G----G-----GGG--C----------------------
---GAGCC-GCCGGGGA-------------------------------------------
------------------------------CTA-C--TGAACT---T--C---AT-GCC-
TG--------AGAGTG-----ATGCAG---------------------------------
-----------------------------------T-CTGAGTCT-G-------------
-------------------------------------------A-------------A-T
A--TAA------A-----------------------------ATCA--G---TC------
------------------AAAACTTTCAACAATGGATCTCTTGGTTCCGGCATCGATGAA
GAACGCAGCGAACTGCGATAAGTAATGTGAATTGCAGAATTCAGTGAATCATCGAGTCTT
TGAACGCACATTGCGCCCCCTGG-CATTCCGGGGGGCATGCCTGTCC-------------
-------GAGCGTCATTGCTGCCCATCAA-------------------------------
-----G-C---C----C-----------------G--GC-TTG-T---------------
GTGTTGG-GT---------C-G--T------------C-GTC------------------
----------CCC----C--------CCG--------------G--G-------------
GG------A----------CGG-GCCCGAAA---GGCAGCGGCGGCA-------------
----CCGTG-TC-C-G-G--T-CCT--CGAGCGTATGGGG------------------C-
TTTGTCACCCG-C-T-C-G-AC--TAG-G----------------GCCG--GC-C---GG
G-C----G-CCAGCCGAC---------------G-T---CT--CC-------AACCAT-T
TT---T-C----T-------T----C-------------AG---------------GTTG
ACCTCGGATCAGG----TAGGG--ATACCCGCTGAACTTAAGCAT
>AIMS_BRL_188
GGTTTCCGTAGGTGAACCTGCGGAAGGATCATTA--------------------------
----------C-----T-G------A-GTGCGGGCTG----------C-CT-CCGG--G-
C-G---------------------C-------C--------C------------------
----------------------------------------------------AA--C-CT
C---------------C-----------CA------------------------------
--------------------C---------------------------------------
-------------------------------------------------------CC-G-
TGAA------T-AC----C--TA-ACA----C------T-GT----TG-CTTCGGCGGGG
----AA---------------------------------------------------CCC
------------------------------------------------------------
---------------CCTC--G----G-----GGG--C----------------------
---GAGCC-GCCGGGGA-------------------------------------------
------------------------------CTA-C--TGAACT---T--C---AT-GCC-
TG--------AGAGTG-----ATGCAG---------------------------------
-----------------------------------T-CTGAGTCT-G-------------
-------------------------------------------A-------------A-T
A--TAA------A-----------------------------ATCA--G---TC------
------------------AAAACTTTCAACAATGGATCTCTTGGTTCCGGCATCGATGAA
GAACGCAGCGAACTGCGATAAGTAATGTGAATTGCAGAATTCAGTGAATCATCGAGTCTT
TGAACGCACATTGCGCCCCCTGG-CATTCCGGGGGGCATGCCTGTCC-------------
-------GAGCGTCATTGCTGCCCATCAA-------------------------------
-----G-C---C----C-----------------G--GC-TTG-T---------------
GTGTTGG-GT---------C-G--T------------C-GTC------------------
----------CCC----C--------CCG--------------G--G-------------
GG------A----------CGG-GCCCGAAA---GGCAGCGGCGGCA-------------
----CCGTG-TC-C-G-G--T-CCT--CGAGCGTATGGGG------------------C-
TTTGTCACCCG-C-T-C-G-AC--TAG-G----------------GCCG--GC-C---GG
G-C----G-CCAGCCGAC---------------G-T---CT--CC-------AACCAT-T
TT---T-C----T-------T----C-------------AG---------------GTTG
ACCTCGGATCAGG----TAGGG--ATACCCGCTGAACTTAAGCAT
>AIMS_BRL_186
GGTTTCCGTAGGTGAACCTGCGGAAGGATCATTA--------------------------
----------C-----T-G------A-GTGCGGGCTG----------C-CT-CCGG--G-
C-G---------------------C-------C--------C------------------
----------------------------------------------------AA--C-CT
C---------------C-----------CA------------------------------
--------------------C---------------------------------------
-------------------------------------------------------CC-G-
TGAA------T-AC----C--TA-ACA----C------T-GT----TG-CTTCGGCGGGG
----AA---------------------------------------------------CCC
------------------------------------------------------------
---------------CCTC--G----G-----GGG--C----------------------
---GAGCC-GCCGGGGA-------------------------------------------
------------------------------CTA-C--TGAACT---T--C---AT-GCC-
TG--------AGAGTG-----ATGCAG---------------------------------
-----------------------------------T-CTGAGTCT-G-------------
-------------------------------------------A-------------A-T
A--TAA------A-----------------------------ATCA--G---TC------
------------------AAAACTTTCAACAATGGATCTCTTGGTTCCGGCATCGATGAA
GAACGCAGCGAACTGCGATAAGTAATGTGAATTGCAGAATTCAGTGAATCATCGAGTCTT
TGAACGCACATTGCGCCCCCTGG-CATTCCGGGGGGCATGCCTGTCC-------------
-------GAGCGTCATTGCTGCCCATCAA-------------------------------
-----G-C---C----C-----------------G--GC-TTG-T---------------
GTGTTGG-GT---------C-G--T------------C-GTC------------------
----------CCC----C--------CCG--------------G--G-------------
GG------A----------CGG-GCCCGAAA---GGCAGCGGCGGCA-------------
----CCGTG-TC-C-G-G--T-CCT--CGAGCGTATGGGG------------------C-
TTTGTCACCCG-C-T-C-G-AC--TAG-G----------------GCCG--GC-C---GG
G-C----G-CCAGCCGAC---------------G-T---CT--CC-------AACCAT-T
TT---T-C----T-------T----C-------------AG---------------GTTG
ACCTCGGATCAGG----TAGGG--ATACCCGCTGAACTTAAGCAT
>AIMS_BRL_190
GGTTTCCGTAGGTGAACCTGCGGAAGGATCATTA--------------------------
----------C-----T-G------A-GTGCGGGCTG----------C-CT-CCGG--G-
C-G---------------------C-------C--------C------------------
----------------------------------------------------AA--C-CT
C---------------C-----------CA------------------------------
--------------------C---------------------------------------
-------------------------------------------------------CC-G-
TGAA------T-AC----C--TA-ACA----C------T-GT----TG-CTTCGGCGGGG
----AA---------------------------------------------------CCC
------------------------------------------------------------
---------------CCTC--G----G-----GGG--C----------------------
---GAGCC-GCCGGGGA-------------------------------------------
------------------------------CTA-C--TGAACT---T--C---AT-GCC-
TG--------AGAGTG-----ATGCAG---------------------------------
-----------------------------------T-CTGAGTCT-G-------------
-------------------------------------------A-------------A-T
A--TAA------A-----------------------------ATCA--G---TC------
------------------AAAACTTTCAACAATGGATCTCTTGGTTCCGGCATCGATGAA
GAACGCAGCGAACTGCGATAAGTAATGTGAATTGCAGAATTCAGTGAATCATCGAGTCTT
TGAACGCACATTGCGCCCCCTGG-CATTCCGGGGGGCATGCCTGTCC-------------
-------GAGCGTCATTGCTGCCCATCAA-------------------------------
-----G-C---C----C-----------------G--GC-TTG-T---------------
GTGTTGG-GT---------C-G--T------------C-GTC------------------
----------CCC----C--------CCG--------------G--G-------------
GG------A----------CGG-GCCCGAAA---GGCAGCGGCGGCA-------------
----CCGTG-TC-C-G-G--T-CCT--CGAGCGTATGGGG------------------C-
TTTGTCACCCG-C-T-C-G-AC--TAG-G----------------GCCG--GC-C---GG
G-C----G-CCAGCCGAC---------------G-T---CT--CC-------AACCAT-T
TT---T-C----T-------T----C-------------AG---------------GTTG
ACCTCGGATCAGG----TAGGG--ATACCCGCTGAACTTAAGCAT
>AIMS_BRL_211
GGTTTCCGTAGGTGAACCTGCGGAAGGATCATTA--------------------------
----------C-----T-G------A-GTGCGGGCTG----------C-CT-CCGG--G-
C-G---------------------C-------C--------C------------------
----------------------------------------------------AA--C-CT
C---------------C-----------CA------------------------------
--------------------C---------------------------------------
-------------------------------------------------------CC-G-
TGAA------T-AC----C--TA-ACA----C------T-GT----TG-CTTCGGCGGGG
----AA---------------------------------------------------CCC
------------------------------------------------------------
---------------CCTC--G----G-----GGG--C----------------------
---GAGCC-GCCGGGGA-------------------------------------------
------------------------------CTA-C--TGAACT---T--C---AT-GCC-
TG--------AGAGTG-----ATGCAG---------------------------------
-----------------------------------T-CTGAGTCT-G-------------
-------------------------------------------A-------------A-T
A--TAA------A-----------------------------ATCA--G---TC------
------------------AAAACTTTCAACAATGGATCTCTTGGTTCCGGCATCGATGAA
GAACGCAGCGAACTGCGATAAGTAATGTGAATTGCAGAATTCAGTGAATCATCGAGTCTT
TGAACGCACATTGCGCCCCCTGG-CATTCCGGGGGGCATGCCTGTCC-------------
-------GAGCGTCATTGCTGCCCATCAA-------------------------------
-----G-C---C----C-----------------G--GC-TTG-T---------------
GTGTTGG-GT---------C-G--T------------C-GTC------------------
----------CCC----C--------CCG--------------G--G-------------
GG------A----------CGG-GCCCGAAA---GGCAGCGGCGGCA-------------
----CCGTG-TC-C-G-G--T-CCT--CGAGCGTATGGGG------------------C-
TTTGTCACCCG-C-T-C-G-AC--TAG-G----------------GCCG--GC-C---GG
G-C----G-CCAGCCGAC---------------G-T---CT--CC-------AACCAT-T
TT---T-C----T-------T----C-------------AG---------------GTTG
ACCTCGGATCAGG----TAGGG--ATACCCGCTGAACTTAAGCAT
>AIMS_BRL_194
GGTTTCCGTAGGTGAACCTGCGGAAGGATCATTA--------------------------
----------C-----T-G------A-GTGCGGGCTG----------C-CT-CCGG--G-
C-G---------------------C-------C--------C------------------
----------------------------------------------------AA--C-CT
C---------------C-----------CA------------------------------
--------------------C---------------------------------------
-------------------------------------------------------CC-G-
TGAA------T-AC----C--TA-ACA----C------T-GT----TG-CTTCGGCGGGG
----AA---------------------------------------------------CCC
------------------------------------------------------------
---------------CCTC--G----G-----GGG--C----------------------
---GAGCC-GCCGGGGA-------------------------------------------
------------------------------CTA-C--TGAACT---T--C---AT-GCC-
TG--------AGAGTG-----ATGCAG---------------------------------
-----------------------------------T-CTGAGTCT-G-------------
-------------------------------------------A-------------A-T
A--TAA------A-----------------------------ATCA--G---TC------
------------------AAAACTTTCAACAATGGATCTCTTGGTTCCGGCATCGATGAA
GAACGCAGCGAACTGCGATAAGTAATGTGAATTGCAGAATTCAGTGAATCATCGAGTCTT
TGAACGCACATTGCGCCCCCTGG-CATTCCGGGGGGCATGCCTGTCC-------------
-------GAGCGTCATTGCTGCCCATCAA-------------------------------
-----G-C---C----C-----------------G--GC-TTG-T---------------
GTGTTGG-GT---------C-G--T------------C-GTC------------------
----------CCC----C--------CCG--------------G--G-------------
GG------A----------CGG-GCCCGAAA---GGCAGCGGCGGCA-------------
----CCGTG-TC-C-G-G--T-CCT--CGAGCGTATGGGG------------------C-
TTTGTCACCCG-C-T-C-G-AC--TAG-G----------------GCCG--GC-C---GG
G-C----G-CCAGCCGAC---------------G-T---CT--CC-------AACCAT-T
TT---T-C----T-------T----C-------------AG---------------GTTG
ACCTCGGATCAGG----TAGGG--ATACCCGCTGAACTTAAGCAT
>AIMS_BRL_157
GGTTTCCGTAGGTGAACCTGCGGAAGGATCATTA--------------------------
----------C-----T-G------A-GTGCGGGCTG----------C-CT-CCGG--G-
C-G---------------------C-------C--------C------------------
----------------------------------------------------AA--C-CT
C---------------C-----------CA------------------------------
--------------------C---------------------------------------
-------------------------------------------------------CC-G-
TGAA------T-AC----C--TA-ACA----C------T-GT----TG-CTTCGGCGGGG
----AA---------------------------------------------------CCC
------------------------------------------------------------
---------------CCTC--G----G-----GGG--C----------------------
---GAGCC-GCCGGGGA-------------------------------------------
------------------------------CTA-C--TGAACT---T--C---AT-GCC-
TG--------AGAGTG-----ATGCAG---------------------------------
-----------------------------------T-CTGAGTCT-G-------------
-------------------------------------------A-------------A-T
A--TAA------A-----------------------------ATCA--G---TC------
------------------AAAACTTTCAACAATGGATCTCTTGGTTCCGGCATCGATGAA
GAACGCAGCGAACTGCGATAAGTAATGTGAATTGCAGAATTCAGTGAATCATCGAGTCTT
TGAACGCACATTGCGCCCCCTGG-CATTCCGGGGGGCATGCCTGTCC-------------
-------GAGCGTCATTGCTGCCCATCAA-------------------------------
-----G-C---C----C-----------------G--GC-TTG-T---------------
GTGTTGG-GT---------C-G--T------------C-GTC------------------
----------CCC----C--------CCG--------------G--G-------------
GG------A----------CGG-GCCCGAAA---GGCAGCGGCGGCA-------------
----CCGTG-TC-C-G-G--T-CCT--CGAGCGTATGGGG------------------C-
TTTGTCACCCG-C-T-C-G-AC--TAG-G----------------GCCG--GC-C---GG
G-C----G-CCAGCCGAC---------------G-T---CT--CC-------AACCAT-T
TT---T-C----T-------T----C-------------AG---------------GTTG
ACCTCGGATCAGG----TAGGG--ATACCCGCTGAACTTAAGCAT
>AIMS_BRL_170
GGTTTCCGTAGGTGAACCTGCGGAAGGATCATTA--------------------------
----------C-----T-G------A-GTGCGGGCTG----------C-CT-CCGG--G-
C-G---------------------C-------C--------C------------------
----------------------------------------------------AA--C-CT
C---------------C-----------CA------------------------------
--------------------C---------------------------------------
-------------------------------------------------------CC-G-
TGAA------T-AC----C--TA-ACA----C------T-GT----TG-CTTCGGCGGGG
----AA---------------------------------------------------CCC
------------------------------------------------------------
---------------CCTC--G----G-----GGG--C----------------------
---GAGCC-GCCGGGGA-------------------------------------------
------------------------------CTA-C--TGAACT---T--C---AT-GCC-
TG--------AGAGTG-----ATGCAG---------------------------------
-----------------------------------T-CTGAGTCT-G-------------
-------------------------------------------A-------------A-T
A--TAA------A-----------------------------ATCA--G---TC------
------------------AAAACTTTCAACAATGGATCTCTTGGTTCCGGCATCGATGAA
GAACGCAGCGAACTGCGATAAGTAATGTGAATTGCAGAATTCAGTGAATCATCGAGTCTT
TGAACGCACATTGCGCCCCCTGG-CATTCCGGGGGGCATGCCTGTCC-------------
-------GAGCGTCATTGCTGCCCATCAA-------------------------------
-----G-C---C----C-----------------G--GC-TTG-T---------------
GTGTTGG-GT---------C-G--T------------C-GTC------------------
----------CCC----C--------CCG--------------G--G-------------
GG------A----------CGG-GCCCGAAA---GGCAGCGGCGGCA-------------
----CCGTG-TC-C-G-G--T-CCT--CGAGCGTATGGGG------------------C-
TTTGTCACCCG-C-T-C-G-AC--TAG-G----------------GCCG--GC-C---GG
G-C----G-CCAGCCGAC---------------G-T---CT--CC-------AACCAT-T
TT---T-C----T-------T----C-------------AG---------------GTTG
ACCTCGGATCAGG----TAGGG--ATACCCGCTGAACTTAAGCAT
>AIMS_BRL_189
GGTTTCCGTAGGTGAACCTGCGGAGGGATCATTA--------------------------
----------C-----T-G------A-GTGCGGGCTG----------C-CT-CCGG--G-
C-G---------------------C-------C--------C------------------
----------------------------------------------------AA--C-CT
C---------------C-----------CA------------------------------
--------------------C---------------------------------------
-------------------------------------------------------CC-G-
TGAA------T-AC----C--TA-ACA----C------T-GT----TG-CTTCGGCGGGG
----AA---------------------------------------------------CCC
------------------------------------------------------------
---------------CCTC--G----G-----GGG--C----------------------
---GAGCC-GCCGGGGA-------------------------------------------
------------------------------CTA-C--TGAACT---T--C---AT-GCC-
TG--------AGAGTG-----ATGCAG---------------------------------
-----------------------------------T-CTGAGTCT-G-------------
-------------------------------------------A-------------A-T
A--TAA------A-----------------------------ATCA--G---TC------
------------------AAAACTTTCAACAATGGATCTCTTGGTTCCGGCATCGATGAA
GAACGCAGCGAACTGCGATAAGTAATGTGAATTGCAGAATTCAGTGAATCATCGAGTCTT
TGAACGCACATTGCGCCCCCTGG-CATTCCGGGGGGCATGCCTGTCC-------------
-------GAGCGTCATTGCTGCCCATCAA-------------------------------
-----G-C---C----C-----------------G--GC-TTG-T---------------
GTGTTGG-GT---------C-G--T------------C-GTC------------------
----------CCC----C--------CCG--------------G--G-------------
GG------A----------CGG-GCCCGAAA---GGCAGCGGCGGCA-------------
----CCGTG-TC-C-G-G--T-CCT--CGAGCGTATGGGG------------------C-
TTTGTCACCCG-C-T-C-G-AC--TAG-G----------------GCCG--GC-C---GG
G-C----G-CCAGCCGAC---------------G-T---CT--CC-------AACCAT-T
TT---T-C----T-------T----C-------------AG---------------GTTG
ACCTCGGATCAGG----TAGGG--ATACCCGCTGAACTTAAGCAT
>AIMS_BRL_24
GGTTTCCGTAGGTGAACCTGCGGAAGGATCATTA--------------------------
----------C-----T-G------A-GTGCGGGCTG----------C-CT-CCGG--G-
C-G---------------------C-------C--------C------------------
----------------------------------------------------AA--C-CT
C---------------C-----------CA------------------------------
--------------------C---------------------------------------
-------------------------------------------------------CC-G-
TGAA------T-AC----C--TA-ACA----C------T-GT----TG-CTTCGGCGGGG
----AA---------------------------------------------------CCC
------------------------------------------------------------
---------------CCTC--G----G-----GGG--C----------------------
---GAGCC-GCCGGGGA-------------------------------------------
------------------------------CTA-C--TGAACT---T--C---AT-GCC-
TG--------AGAGTG-----ATGCAG---------------------------------
-----------------------------------T-CTGAGTCT-G-------------
-------------------------------------------A-------------A-T
A--TAA------A-----------------------------ATCA--G---TC------
------------------AAAACTTTCAACAATGGATCTCTTGGTTCCGGCATCGATGAA
GAACGCAGCGAACTGCGATAAGTAATGTGAATTGCAGAATTCAGTGAATCATCGAGTCTT
TGAACGCACATTGCGCCCCCTGG-CATTCCGGGGGGCATGCCTGTCC-------------
-------GAGCGTCATTGCTGCCCATCAA-------------------------------
-----G-C---C----C-----------------G--GC-TTG-T---------------
GTGTTGG-GT---------C-G--T------------C-GTC------------------
----------CCC----C--------CCG--------------G--G-------------
GG------A----------CGG-GCCCGAAA---GGCAGCGGCGGCA-------------
----CCGTG-TC-C-G-G--T-CCT--CGAGCGTATGGGG------------------C-
TTTGTCACCCG-C-T-C-G-AC--TAG-G----------------GCCG--GC-C---GG
G-C----G-CCAGCCGAC---------------G-T---CT--CC-------AACCAT-T
TT---T-C----T-------T----C-------------AG---------------GTTG
ACCTCGGATCAGG----TAGGG--ATACCCGCTGAACTTAAGCAT
>AIMS_BRL_17
GGTTTCCGTAGGTGAACCTGCGGAAGGATCATTA--------------------------
----------C-----T-G------A-GTGCGGGCTG----------C-CT-CCGG--G-
C-G---------------------C-------C--------C------------------
----------------------------------------------------AA--C-CT
C---------------C-----------CA------------------------------
--------------------C---------------------------------------
-------------------------------------------------------CC-G-
TGAA------T-AC----C--TA-ACA----C------T-GT----TG-CTTCGGCGGGG
----AA---------------------------------------------------CCC
------------------------------------------------------------
---------------CCTC--G----G-----GGG--C----------------------
---GAGCC-GCCGGGGA-------------------------------------------
------------------------------CTA-C--TGAACT---T--C---AT-GCC-
TG--------AGAGTG-----ATGCAG---------------------------------
-----------------------------------T-CTGAGTCT-G-------------
-------------------------------------------A-------------A-T
A--TAA------A-----------------------------ATCA--G---TC------
------------------AAAACTTTCAACAATGGATCTCTTGGTTCCGGCATCGATGAA
GAACGCAGCGAACTGCGATAAGTAATGTGAATTGCAGAATTCAGTGAATCATCGAGTCTT
TGAACGCACATTGCGCCCCCTGG-CATTCCGGGGGGCATGCCTGTCC-------------
-------GAGCGTCATTGCTGCCCATCAA-------------------------------
-----G-C---C----C-----------------G--GC-TTG-T---------------
GTGTTGG-GT---------C-G--T------------C-GTC------------------
----------CCC----C--------CCG--------------G--G-------------
GG------A----------CGG-GCCCGAAA---GGCAGCGGCGGCA-------------
----CCGTG-TC-C-G-G--T-CCT--CGAGCGTATGGGG------------------C-
TTTGTCACCCG-C-T-C-G-AC--TAG-G----------------GCCG--GC-C---GG
G-C----G-CCAGCCGAC---------------G-T---CT--CC-------AACCAT-T
TT---T-C----T-------T----C-------------AG---------------GTTG
ACCTCGGATCAGG----TAGGG--ATACCCGCTGAACTTAAGCAT
>AIMS_BRL_244
GGTTTCCGTAGGTGAACCTGCGGAAGGATCATTA--------------------------
----------C-----T-G------A-GTGCGGGCTG----------C-CT-CCGG--G-
C-G---------------------C-------C--------C------------------
----------------------------------------------------AA--C-CT
C---------------C-----------CA------------------------------
--------------------C---------------------------------------
-------------------------------------------------------CC-G-
TGAA------T-AC----C--TA-ACA----C------T-GT----TG-CTTCGGCGGGG
----AA---------------------------------------------------CCC
------------------------------------------------------------
---------------CCTC--G----G-----GGG--C----------------------
---GAGCC-GCCGGGGA-------------------------------------------
------------------------------CTA-C--TGAACT---T--C---AT-GCC-
TG--------AGAGTG-----ATGCAG---------------------------------
-----------------------------------T-CTGAGTCT-G-------------
-------------------------------------------A-------------A-T
A--TAA------A-----------------------------ATCA--G---TC------
------------------AAAACTTTCAACAATGGATCTCTTGGTTCCGGCATCGATGAA
GAACGCAGCGAACTGCGATAAGTAATGTGAATTGCAGAATTCAGTGAATCATCGAGTCTT
TGAACGCACATTGCGCCCCCTGG-CATTCCGGGGGGCATGCCTGTCC-------------
-------GAGCGTCATTGCTGCCCATCAA-------------------------------
-----G-C---C----C-----------------G--GC-TTG-T---------------
GTGTTGG-GT---------C-G--T------------C-GTC------------------
----------CCC----CC-------CCG--------------G--G-------------
GG------A----------CGG-GCCCGAAA---GGCAGCGGCGGCA-------------
----CCGTG-TC-C-G-G--T-CCT--CGAGCGTATGGGG------------------C-
TTTGTCACCCG-C-T-C-G-AC--TAG-G----------------GCCG--GC-C---GG
G-C----G-CCAGCCGAC---------------G-T---CT--CC-------AACCAT-T
TT---T-C----T-------T----C-------------AG---------------GTTG
ACCTCGGATCAGG----TAGGG--ATACCCGCTGAACTTAAGCAT
>AIMS_BRL_48
GGTTTCCGTAGGTGAACCTGCGGAAGGATCATTA--------------------------
----------C-----C-G------A-GTGCGGGCTG----------C-CT-CCGG--G-
C-G---------------------C-------C--------C------------------
----------------------------------------------------AA--C-CT
C---------------C-----------CA------------------------------
--------------------C---------------------------------------
-------------------------------------------------------CC-G-
TGAC------T-AC----C--TA-ACA----C------T-GT----TG-CTTCGGCGGGG
----AG---------------------------------------------------CCC
------------------------------------------------------------
---------------CCC---A----G-----GGG--C----------------------
---GAGCC-GCCGGGGA-------------------------------------------
------------------------------CCA-C--TGAACT---T--C---AT-GCC-
TG--------AGAGTG-----ATGCAG---------------------------------
-----------------------------------T-CTGAGCCT-G-------------
-------------------------------------------A-------------A--
T--ACA------A-----------------------------ATCA--G---TC------
------------------AAAACTTTCAACAATGGATCTCTTGGTTCCGGCATCGATGAA
GAACGCAGCGAACTGCGATAAGTAATGTGAATTGCAGAATTCAGTGAATCATCGAGTCTT
TGAACGCACATTGCGCCCCCTGG-CATTCCGGGGGGCATGCCTGTCC-------------
-------GAGCGTCATTGCTGCCC-TCAA-------------------------------
-----G-C---C----C-----------------G--GC-TTG-T---------------
GTGTTGG-GT---------C-G--T------------C-GTC------------------
----------CCC----C--------CCG--------------G--G-------------
GG------A----------CGG-GCCCGAAA---GGCAGCGGCGGCA-------------
----CCGTG-TC-C-G-G--T-CCT--CGAGCGTATGGGG------------------C-
TTTGTCACCCG-C-T-C-G-AT--TAG-G----------------GCCG--GC-C---GG
G-C----G-CCAGCCGGC---------------G-T---CT--CC-------AACCTTAT
TT---T-T----C-------T----C-------------AG---------------GTTG
ACCTCGGATCAGG----TAGGG--ATACCCGCTGAACTTAAGCAT
>AIMS_BRL_225
GGTTTCCGTAGGTGAACCTGCGGAAGGATCATTA--------------------------
----------C-----C-G------A-GTGCGGGCTG----------C-CT-CCGG--G-
C-G---------------------C-------C--------C------------------
----------------------------------------------------AA--C-CT
C---------------C-----------CA------------------------------
--------------------C---------------------------------------
-------------------------------------------------------CC-G-
TGAC------T-AC----C--TA-ACA----C------T-GT----TG-CTTCGGCGGGG
----AG---------------------------------------------------CCC
------------------------------------------------------------
---------------CCT---A----G-----GGG--C----------------------
---GAGCC-GCCGGGGA-------------------------------------------
------------------------------CCA-C--TGAACT---T--C---AT-GCC-
TG--------AGAGTG-----ATGCAG---------------------------------
-----------------------------------T-CTGAGCCT-G-------------
-------------------------------------------A-------------A--
T--ACA------A-----------------------------ATCA--G---TC------
------------------AAAACTTTCAACAATGGATCTCTTGGTTCCGGCATCGATGAA
GAACGCAGCGAACTGCGATAAGTAATGTGAATTGCAGAATTCAGTGAATCATCGAGTCTT
TGAACGCACATTGCGCCCCCTGG-CATTCCGGGGGGCATGCCTGTCC-------------
-------GAGCGTCATTGCTGCCC-TCAA-------------------------------
-----G-C---C----C-----------------G--GC-TTG-T---------------
GTGTTGG-GT---------C-G--T------------C-GTC------------------
----------CCC----C--------CCG--------------G--G-------------
GG------A----------CGG-GCCCGAAA---GGCAGCGGCGGCA-------------
----CCGTG-TC-C-G-G--T-CCT--CGAGCGTATGGGG------------------C-
TTTGTCACCCG-C-T-C-G-AT--TAG-G----------------GCCG--GC-C---GG
G-C----G-CCAGCCGGC---------------G-T---CT--CC-------AACCTTAT
TT---T-T----C-------T----C-------------AG---------------GTTG
ACCTCGGATCAGG----TAGGG--ATACCCGCTGAACTTAAGCAT
>AIMS_BRL_18
GGTTTCCGTAGGTGAACCTGCGGAAGGATCATTA--------------------------
----------C-----C-G------A-GTGCGGGCTG----------C-CT-CCGG--G-
C-G---------------------C-------C--------C------------------
----------------------------------------------------AA--C-CT
C---------------C-----------CA------------------------------
--------------------C---------------------------------------
-------------------------------------------------------CC-T-
TGAA------T-AC----T--AA-ACA----C------T-GT----TG-CTTCGGCGGGG
----AG---------------------------------------------------CCC
------------------------------------------------------------
---------------CTTCCGG----G-----GGG--C----------------------
---AAGCC-GCCGGGGA-------------------------------------------
------------------------------CCA-C--TGAACT---T--C---AT-GCC-
TG--------AGAGTG-----ATGCAG---------------------------------
-----------------------------------T-CTGAGTCT-G-------------
-------------------------------------------A-------------A-T
T--ATA------A-----------------------------ATCA--G---TC------
------------------AAAACTTTCAACAATGGATCTCTTGGTTCCGGCATCGATGAA
GAACGCAGCGAACTGCGATAAGTAATGTGAATTGCAGAATTCAGTGAATCATCGAGTCTT
TGAACGCACATTGCGCCCCCTGG-CATTCCGGGGGGCATGCCTGTCC-------------
-------GAGCGTCATTGCTGCCCTTCAA-------------------------------
-----G-C---C----C-----------------G--GC-TTG-T---------------
GTGTTGG-GT---------C-G--T------------C-GTC------------------
----------CCC----C--------CCG--------------G--G-------------
GG------A----------CGG-GCCCGAAA---GGCAGCGGCGGCA-------------
----CCGTG-TC-C-G-G--T-CCT--CGAGCGTATGGGG------------------C-
TTTGTCACCCG-C-T-C-G-AT--TAG-G----------------GCCG--GC-C---GG
G-C----G-CTAGCCGGC---------------G-T---CA--TC-------AATCTA--
TT---T-T----A-------C----C-------------AG---------------GTTG
ACCTCGGATCAGG----TAGGG--ATACCCGCTGAACTTAAGCAT
>AIMS_BRL_175
GGTTTCCGTAGGTGAACCTGCGGAAGGATCATTA--------------------------
----------C-----C-G------A-GTGCGGGCTG----------C-CT-CCGG--G-
C-G---------------------C-------C--------C------------------
----------------------------------------------------AA--C-CT
C---------------C-----------CA------------------------------
--------------------C---------------------------------------
-------------------------------------------------------CC-T-
TGAA------T-AC----T--AA-ACA----C------T-GT----TG-CTTCGGCGGGG
----AG---------------------------------------------------CCC
------------------------------------------------------------
---------------CTTCCGG----G-----GGG--C----------------------
---AAGCC-GCCGGGGA-------------------------------------------
------------------------------CCA-C--TGAACT---T--C---AT-GCC-
TG--------AGAGTG-----ATGCAG---------------------------------
-----------------------------------T-CTGAGTCT-G-------------
-------------------------------------------A-------------A-T
T--ATA------A-----------------------------ATCA--G---TC------
------------------AAAACTTTCAACAATGGATCTCTTGGTTCCGGCATCGATGAA
GAACGCAGCGAACTGCGATAAGTAATGTGAATTGCAGAATTCAGTGAATCATCGAGTCTT
TGAACGCACATTGCGCCCCCTGG-CATTCCGGGGGGCATGCCTGTCC-------------
-------GAGCGTCATTGCTGCCCTTCAA-------------------------------
-----G-C---C----C-----------------G--GC-TTG-T---------------
GTGTTGG-GT---------C-G--T------------C-GTC------------------
----------CCC----C--------CCG--------------G--G-------------
GG------A----------CGG-GCCCGAAA---GGCAGCGGCGGCA-------------
----CCGTG-TC-C-G-G--T-CCT--CGAGCGTATGGGG------------------C-
TTTGTCACCCG-C-T-C-G-AT--TAG-G----------------GCCG--GC-C---GG
G-C----G-CCAGCCGGC---------------G-T---CA--TC-------AATCTA--
TT---T-T----A-------C----C-------------AG---------------GTTG
ACCTCGGATCAGG----TAGGG--ATACCCGCTGAACTTAAGCAT
>AIMS_BRL_174
GGTTTCCGTAGGTGAACCTGCGGAAGGATCATTA--------------------------
----------C-----C-G------A-GTGCGGGCTG----------C-CT-CCGG--G-
C-G---------------------C-------C--------C------------------
----------------------------------------------------AA--C-CT
C---------------C-----------CA------------------------------
--------------------C---------------------------------------
-------------------------------------------------------CC-T-
TGAA------T-ACT---T--AA-ACA----C------T-GT----TG-CTTCGGCGGGG
----AG---------------------------------------------------CCC
------------------------------------------------------------
---------------CTTCCGG----G-----GGG--C----------------------
---AAGCC-GCCGGGGA-------------------------------------------
------------------------------CCA-C--TGAACT---T--C---AT-GCC-
TG--------AGAGTG-----ATGCAG---------------------------------
-----------------------------------T-CTGAGTCT-G-------------
-------------------------------------------A-------------A-T
T--ATA------A-----------------------------ATCA--G---TC------
------------------AAAACTTTCAACAATGGATCTCTTGGTTCCGGCATCGATGAA
GAACGCAGCGAACTGCGATAAGTAATGTGAATTGCAGAATTCAGTGAATCATCGAGTCTT
TGAACGCACATTGCGCCCCCTGG-CATTCCGGGGGGCATGCCTGTCC-------------
-------GAGCGTCATTGCTGCCCTTCAA-------------------------------
-----G-C---C----C-----------------G--GC-TTG-T---------------
GTGTTGG-GT---------C-G--T------------C-GTC------------------
----------CCC----C--------CCG--------------G--G-------------
GG------A----------CGG-GCCCGAAA---GGCAGCGGCGGCA-------------
----CCGTG-TC-C-G-G--T-CCT--CGAGCGTATGGGG------------------C-
TTTGTCACCCG-C-T-C-G-AT--TAG-G----------------GCCG--GC-C---GG
G-C----G-CCAGCCGGC---------------G-T---CA--TC-------AATCTA--
TT---T-T----A-------C----C-------------AG---------------GTTG
ACCTCGGATCAGG----TAGGG--ATACCCGCTGAACTTAAGCAT
>AIMS_BRL_159
GGTTTCCGTAGGTGAACCTGCGGAAGGATCATTA--------------------------
----------C-----C-G------A-GTGCGGGCTG----------C-CT-CCGG--G-
C-G---------------------C-------C--------C------------------
----------------------------------------------------AA--C-CT
C---------------C-----------CA------------------------------
--------------------C---------------------------------------
-------------------------------------------------------CC-T-
TGAA------T-ACT---T--AA-ACA----C------T-GT----TG-CTTCGGCGGGG
----AG---------------------------------------------------CCC
------------------------------------------------------------
---------------CTTCCGG----G-----GGG--C----------------------
---AAGCC-GCCGGGGA-------------------------------------------
------------------------------CCA-C--TGAACT---T--C---AT-GCC-
TG--------AGAGTG-----ATGCAG---------------------------------
-----------------------------------T-CTGAGTCT-G-------------
-------------------------------------------A-------------A-T
T--ATA------A-----------------------------ATCA--G---TC------
------------------AAAACTTTCAACAATGGATCTCTTGGTTCCGGCATCGATGAA
GAACGCAGCGAACTGCGATAAGTAATGTGAATTGCAGAATTCAGTGAATCATCGAGTCTT
TGAACGCACATTGCGCCCCCTGG-CATTCCGGGGGGCATGCCTGTCC-------------
-------GAGCGTCATTGCTGCCCTTCAA-------------------------------
-----G-C---C----C-----------------G--GC-TTG-T---------------
GTGTTGG-GT---------C-G--T------------C-GTC------------------
----------CCC----C--------CCG--------------G--G-------------
GG------A----------CGG-GCCCGAAA---GGCAGCGGCGGCA-------------
----CCGTG-TC-C-G-G--T-CCT--CGAGCGTATGGGG------------------C-
TTTGTCACCCG-C-T-C-G-AT--TAG-G----------------GCCG--GC-C---GG
G-C----G-CCAGCCGGC---------------G-T---CA--TC-------AATCTA--
TT---T-T----A-------C----C-------------AG---------------GTTG
ACCTCGGATCAGG----TAGGG--ATACCCGCTGAACTTAAGCAT
>AIMS_BRL_239
GGTTTCCGTAGGTGAACCTGCGGAAGGATCATTA--------------------------
----------C-----C-G------A-GTGCGGGCTG----------C-CT-CCGG--G-
C-G---------------------C-------C--------C------------------
----------------------------------------------------AA--C-CT
C---------------C-----------CA------------------------------
--------------------C---------------------------------------
-------------------------------------------------------CC-T-
TGAA------T-ACT---T--AA-ACA----C------T-GT----TG-CTTCGGCGGGG
----AG---------------------------------------------------CCC
------------------------------------------------------------
---------------CTTCCGG----G-----GGG--C----------------------
---AAGCC-GCCGGGGA-------------------------------------------
------------------------------CCA-C--TGAACT---T--C---AT-GCC-
TG--------AGAGTG-----ATGCAG---------------------------------
-----------------------------------T-CTGAGTCT-G-------------
-------------------------------------------A-------------A-T
T--ATA------A-----------------------------ATCA--G---TC------
------------------AAAACTTTCAACAATGGATCTCTTGGTTCCGGCATCGATGAA
GAACGCAGCGAACTGCGATAAGTAATGTGAATTGCAGAATTCAGTGAATCATCGAGTCTT
TGAACGCACATTGCGCCCCCTGG-CATTCCGGGGGGCATGCCTGTCC-------------
-------GAGCGTCATTGCTGCCCTTCAA-------------------------------
-----G-C---C----C-----------------G--GC-TTG-T---------------
GTGTTGG-GT---------C-G--T------------C-GTC------------------
----------CCC----C--------CCG--------------G--G-------------
GG------A----------CGG-GCCCGAAA---GGCAGCGGCGGCA-------------
----CCGTG-TC-C-G-G--T-CCT--CGAGCGTATGGGG------------------C-
TTTGTCACCCG-C-T-C-G-AT--TAG-G----------------GCCG--GC-C---GG
G-C----G-CCAGCCGGC---------------G-T---CA--TC-------AATCTA--
TT---T-T----A-------C----C-------------AG---------------GTTG
ACCTCGGATCAGG----TAGGG--ATACCCGCTGAACTTAAGCAT
>6_ITS4
GGTTTCCGTAGGTGAACCTGCGGAAGGATCATTA--------------------------
----------C-----C-G------A-GTGCGGGCTG----------C-CT-CCGG--G-
C-G---------------------C-------C--------C------------------
----------------------------------------------------AA--C-CT
C---------------C-----------CA------------------------------
--------------------C---------------------------------------
-------------------------------------------------------CC-T-
TGAA------T-AC----T--AA-ACA----C------T-GT----TG-CTTCGGCGGGG
----AG---------------------------------------------------CCC
------------------------------------------------------------
---------------CTTCCGG----G-----GGG--C----------------------
---AAGCC-GCCGGGGA-------------------------------------------
------------------------------CCA-C--TGAACT---T--C---AT-GCC-
TG--------AGAGTG-----ATGCAG---------------------------------
-----------------------------------T-CTGAGTCT-G-------------
-------------------------------------------A-------------A-T
T--ATA------A-----------------------------ATCA--G---TC------
------------------AAAACTTTCAACAATGGATCTCTTGGTTCCGGCATCGATGAA
GAACGCAGCGAACTGCGATAAGTAATGTGAATTGCAGAATTCAGTGAATCATCGAGTCTT
TGAACGCACATTGCGCCCCCTGG-CATTCCGGGGGGCATGCCTGTCC-------------
-------GAGCGTCATTGCTGCCCTTCAA-------------------------------
-----G-C---C----C-----------------G--GC-TTG-T---------------
GTGTTGG-GT---------C-G--T------------C-GTC------------------
----------CCC----C--------CCG--------------G--G-------------
GG------A----------CGG-GCCCGAAA---GGCAGCGGCGGCA-------------
----CCGTG-TC-C-G-G--T-CCT--CGAGCGTATGGGG------------------C-
TTTGTCACCCG-C-T-C-G-AT--TAG-G----------------GCCG--GC-C---GG
G-C----G-CTAGCCGGC---------------G-T---CA--TC-------AATCTA--
TT---T-T----A-------C----C-------------AG---------------G---
---------------------------------------------
>66_ITS4
GGTTTCCGTAGGTGAACCTGCGGAAGGATCATTA--------------------------
----------C-----T-G------A-GTGCGGGCTG----------C-CT-TCGG--G-
C-G---------------------C-------C--------C------------------
----------------------------------------------------AA--C-CT
C---------------C-----------CA------------------------------
--------------------C---------------------------------------
-------------------------------------------------------CC-G-
TGAC------T-AC----C--TA-ACA----C------T-GT----TG-CTTCGGCGGGG
----AG---------------------------------------------------CCC
------------------------------------------------------------
---------------TCTC--G----G-----GGG--C----------------------
---GAGCC-GCCGGGGA-------------------------------------------
------------------------------CTA-C--TGAACT---T--C---AT-GCC-
TG--------AGAGTG-----ATGCAG---------------------------------
-----------------------------------T-CTGAGTCT-G-------------
-------------------------------------------A-------------A-T
A--TAA------A-----------------------------ATCA--G---TC------
------------------AAAACTTTCAACAATGGATCTCTTGGTTCCGGCATCGATGAA
GAACGCAGCGAACTGCGATAAGTAATGTGAATTGCAGAATTCAGTGAATCATCGAGTCTT
TGAACGCACATTGCGCCCCCTGG-CATTCCGGGGGGCATGCCTGTCC-------------
-------GAGCGTCATTGCTGCCCATCAA-------------------------------
-----G-C---C----C-----------------G--GC-TTG-T---------------
GTGTTGG-GT---------C-G--T------------C-GTC------------------
----------CCC----C--------CCG--------------G--G-------------
GG------A----------CGG-GCCCGAAA---GGCAGCGGCGGCA-------------
----CCGTG-TC-C-G-G--T-CCT--CGAGCGTATGGGG------------------C-
TTTGTCACCCG-C-T-C-G-AT-TTAG-G----------------GCCG--GC-C---GG
G-C----G-CCAGCCGAC---------------G-T---CCAACC---------------
------------------------------------------------------------
---------------------------------------------
>85_ITS4
GGTTTCCGTAGGTGAACCTGCGGAAGGATCATTA--------------------------
----------C-----T-G------A-GTGCGGGCTG----------C-CT-TCGG--G-
C-G---------------------C-------C--------C------------------
----------------------------------------------------AA--C-CT
C---------------C-----------CA------------------------------
--------------------C---------------------------------------
-------------------------------------------------------CC-G-
TGAC------T-AC----C--TA-ACA----C------T-GT----TG-CTTCGGCGGGG
----AG---------------------------------------------------CCC
------------------------------------------------------------
---------------TCTC--G----G-----GGG--C----------------------
---GAGCC-GCCGGGGA-------------------------------------------
------------------------------CTA-C--TGAACT---T--C---AT-GCC-
TG--------AGAGTG-----ATGCAG---------------------------------
-----------------------------------T-CTGAGTCT-G-------------
-------------------------------------------A-------------A-T
A--TAA------A-----------------------------ATCA--G---TC------
------------------AAAACTTTCAACAATGGATCTCTTGGTTCCGGCATCGATGAA
GAACGCAGCGAACTGCGATAAGTAATGTGAATTGCAGAATTCAGTGAATCATCGAGTCTT
TGAACGCACATTGCGCCCCCTGG-CATTCCGGGGGGCATGCCTGTCC-------------
-------GAGCGTCATTGCTGCCCATCAA-------------------------------
-----G-C---C----C-----------------G--GC-TTG-T---------------
GTGTTGG-GT---------C-G--T------------C-GTC------------------
----------CCC----C--------CCG--------------G--G-------------
GG------A----------CGG-GCCCGAAA---GGCAGCGGCGGCA-------------
----CCGTG-TC-C-G-G--T-CCT--CGAGCGTATGGGG------------------C-
TTTGTCACCCG-C-T-C-G-AT-TTAG-G----------------GCCG--GC-C---GG
G-C----G-CCAGCCGAC---------------G-T---CC-------------------
------------------------------------------------------------
---------------------------------------------
>AIMS_BRL_135
GGTTTCCGTAGGTGAACCTGCGGAAGGATCATTA--------------------------
----------C-----T-G------A-GTGAGG---G----------C-CC-TCTG--G-
--G---------------------T-------C--------C------------------
----------------------------------------------------AA--C-CT
C---------------C-----------CA------------------------------
--------------------C---------------------------------------
-------------------------------------------------------CC-G-
TGTT------T-AT----T--GT-ACC----T------T-GT----TG-CTTCGGCAGGC
----CC---------------------------------------------------GCC
-----------T-CA--CGGCC----GC------------------CGGGGG-----G--
C-----T--TCTGC-CCCC--G----G-----GCC--C----------------------
---GCGCCTGCCGGAGA-------------------------------------------
------------------------------CAA-T------CT---T--G---AA-CGC-
TG--T--CT--GAAGA-----ATGCAG---------------------------------
-----------------------------------T-CTGAG--C-G-------------
-------------------------------------------A-------------TTA
A--GCA-A----A-----------------------------ATTA--G---TT------
------------------AAAACTTTCAACAACGGATCTCTTGGTTCCGGCATCGATGAA
GAACGCAGCGAAATGCGATAATTAATGTGAATTGCAGAATTCAGTGAATCATCGAGTCTT
TGAACGCACATTGCGCCCCCTGG-TATTCCGGGGGGCATGCCTGTCC-------------
-------GAGCGTCATTGCTGCCC-TCAA-------------------------------
-----G-C---A----C-----------------G--GC-TTG-T---------------
TTGTTGG-GT---------C-T--T--------------GTT------------------
----------CCC------------CC----------------G--G-------------
GA------A----------CAG-GCCCGAAA---GGCAGTGGCGGCA-------------
----CCG---TC-C-G-A--T-CCT--CGAGCGTATGGGG------------------C-
TTTGTCACCCG-C-T-C-T-GT----A-G----------------GCCC--GG-C---CG
G-C----G-CTTGCCGAC---------------C-C---CA--AT---CAA--------T
CT-T-T-T----T------------C-------------AG---------------GTTG
ACCTCGGATCAGG----TAGGG--ATACCCGCTGAACTTAAGCAT
>AIMS_BRL_212
GGTTTCCGTAGGTGAACCTGCGGAAGGATCATTA--------------------------
----------C-----T-G------A-GTGAGG---G----------C-CC-TCTG--G-
--A---------------------G-------T--------C------------------
----------------------------------------------------AA--C-CT
C---------------C-----------CA------------------------------
--------------------C---------------------------------------
-------------------------------------------------------CC-G-
TGTT------T-AT----T--GT-ACC----T------T-GT----TG-CTTCGGCAGGC
----CC---------------------------------------------------GCC
-----------T-CA--CGGCC----GC------------------CGGGGG-----G--
C-----T--TCTGC-CCCC--G----G-----GCC--C----------------------
---GCGCCTGCCGGAGA-------------------------------------------
------------------------------CAA-T------CT---T--G---AA-CGC-
TG--T--CT--GAAGA-----ATGCAG---------------------------------
-----------------------------------T-CTGAG--C-G-------------
-------------------------------------------A-------------TTA
A--GCA-A----A-----------------------------ATTA--G---TT------
------------------AAAACTTTCAACAACGGATCTCTTGGTTCCGGCATCGATGAA
GAACGCAGCGAAATGCGATAATTAATGTGAATTGCAGAATTCAGTGAATCATCGAGTCTT
TGAACGCACATTGCGCCCCCTGG-TATTCCGGGGGGCATGCCTGTCC-------------
-------TAGCGCCATTGCTGCCC-TCAC-------------------------------
-----G-C---C----C-----------------G--GC-TTG-T---------------
GTGTTGA-GT---------C-T--T--------------GTC------------------
----------CCC------------CCCG--------------G--G-------------
GG------A----------CAG-GCCCGAAA---AGCACTGGCGGCA-------------
----CCG---TC-C-G-A--T-CCT--CGAGCGTATGGGG------------------C-
TTTGTCACCCG-C-T-C-T-GT----A-G----------------GCCC--GG-C---CG
G-C---TG-CTTGCCGAC---------------C-C---CC--AT---CAC--------T
CT-T-T-T----T-----T-T----C-------------AG---------------GTTG
ACCTCGCATCAAG----TAAGG--ATACCCGCTGAACTTAAGCAT
>AIMS_BRL_47
GGTTTCCGTAGGTGAACCTGCGGAAGGATCATTA--------------------------
----------C-----C-G------A-GTGAGG---G----------C-CC-TCTG--G-
--G---------------------T-------C--------C------------------
----------------------------------------------------AA--C-CT
C---------------C-----------CA------------------------------
--------------------C---------------------------------------
-------------------------------------------------------CC-G-
TGTT------T-AT----T--TT-ACC----T------T-GT----TG-CTTCGGCGGGC
----CC---------------------------------------------------GCC
-----------T-TTACTGGCC----GC------------------CGGGGG-----G--
C-----T--CACGC-CCCC--G----G-----GCC--C----------------------
---GCGCCCGCCGAAGA-------------------------------------------
------------------------------CAC-C------CT---C--G---AA-CTC-
TG--T--CT--GAAGA-----TTGAAG---------------------------------
-----------------------------------T-CTGAG--T-G-------------
-------------------------------------------A-------------A-A
A--TAT-A----A-----------------------------ATTA--T---TT------
------------------AAAACTTTCAACAACGGATCTCTTGGTTCCGGCATCGATGAA
GAACGCAGCGAAATGCGATACGTAATGTGAATTGCA-AATTCAGTGAATCATCGAGTCTT
TGAACGCACATTGCGCCCCCTGG-TATTCCGGGGGGCATGCCTGTCC-------------
-------GAGCGTCATTGCTGCCC-TCAA-------------------------------
-----G-C---C----C-----------------G--GC-TTG-T---------------
GTGTTGG-GC---------C-C--C--------------GTC------------------
----------CTC----C---G-ATTCCG--------------G--G-------------
GG------A----------CGG-GCCCGAAA---GGCAGCGGCGGCA-------------
----CCGCG-TC-C-G-G--T-CCT--CGAGCGTATGGGG------------------C-
TTTGTCACCCG-C-T-C-T-GT----A-G----------------GCCC--GG-C---CG
G-C----G-CTTGCCGAT---------------C-A---AC--CC---AAA--------T
TT---T-T----A-----T-C----C-------------AG---------------GTTG
ACCTCGGATCAGG----TAGGG--ATACCCGCTGAACTTAAGCAT
>AIMS_BRL_126
----------GGTGAACCTGCGGAGGGATCATTA--------------------------
----------C-----C-G------A-GTGAGG---G----------C-CC-TCTG--G-
--G---------------------T-------C--------C------------------
----------------------------------------------------AA--C-CT
C---------------C-----------CA------------------------------
--------------------C---------------------------------------
-------------------------------------------------------CC-G-
TGTT------T-AT----T--TT-ACC----T------T-GT----TG-CTTCGGCGGGC
----CC---------------------------------------------------GCC
-----------T-TAACTGGCC----GC------------------CGGGGG-----G--
C-----T--TACGC-CCCC--G----G-----GCC--C----------------------
---GCGCCCGCCGAAGA-------------------------------------------
------------------------------CAC-C------CT---C--G---AA-CTC-
TG--T--CT--GAAGA-----TTGTAG---------------------------------
-----------------------------------T-CTGAG--T-G-------------
-------------------------------------------A-------------A-A
A--TAT-A----A-----------------------------ATTA--T---TT------
------------------AAAACTTTCAACAACGGATCTCTTGGTTCCGGCATCGATGAA
GAACGCAGCGAAATGCGATACGTAATGTGAATTGCA-AATTCAGTGAATCATCGAGTCTT
TGAACGCACATTGCGCCCCCTGG-TATTCCGGGGGGCATGCCTGTCC-------------
-------GAGCGTCATTTCTGCCC-TCAA-------------------------------
-----G-C---A----C-----------------G--GC-TGG-T---------------
GTGTTGG-GC---------C-C--C--------------GTC------------------
----------CTC----C---G-ATCCCG--------------G--G-------------
GG------A----------CGG-GCCCGAAA---GGCAGCGGCGGCA-------------
----CCGCG-TC-C-G-G--T-CCT--CGAGCGTATGGGG------------------C-
TTTGTCACCCG-C-T-C-T-GT----A-G----------------GCCC--GG-C---CG
G-C----G-CTTGCCGAT---------------C-A---AC--CC---AAA--------T
TT---T-T----A-----T-C----C-------------AG---------------GTTG
ACCTCGGATCAGG----TAGGG--ATACCCGCTGAACTTAAGCAT
>AIMS_BRL_124
----------GGTGAACCTGCGGAGGGATCATTA--------------------------
----------C-----C-G------A-GTGAGG---G----------C-CCTTCTG--G-
--G---------------------T-------C--------C------------------
----------------------------------------------------AA--C-CT
C---------------C-----------CA------------------------------
--------------------C---------------------------------------
-------------------------------------------------------CC-G-
TGTT------T-AT----T--TT-ACC----T------T-GT----TG-CTTCGGCGGGC
----CC---------------------------------------------------GCC
-----------T-TAACTGGCC----GC------------------CGGGGG-----G--
C-----T--TACGC-CCCC--G----G-----GCC--C----------------------
---GCGCCCGCCGAAGA-------------------------------------------
------------------------------CAC-C------CT---C--G---AA-CTC-
TG--T--CT--GAAGA-----TTGTAG---------------------------------
-----------------------------------T-CTGAG--T-G-------------
-------------------------------------------A-------------A-A
A--TAT-A----A-----------------------------ATTA--T---TT------
------------------AAAACTTTCAACAACGGATCTCTTGGTTCCGGCATCGATGAA
GAACGCAGCGAAATGCGATACGTAATGTGAATTGCA-AATTCAGTGAATCATCGAGTCTT
TGAACGCACATTGCGCCCCCTGG-TATTCCGGGGGGCATGCCTGTCC-------------
-------GAGCGTCATTTCTGCCC-TCAA-------------------------------
-----G-C---A----C-----------------G--GC-TGG-T---------------
GTGTTGG-GC---------C-C--C--------------GTC------------------
----------CTC----C---G-ATCCCG--------------G--G-------------
GG------A----------CGG-GCCCGAAA---GGCAGCGGCGGCA-------------
----CCGCG-TC-C-G-G--T-CCT--CGAGCGTATGGGG------------------C-
TTTGTCACCCG-C-T-C-T-GT----A-G----------------GCCC--GG-C---CG
G-C----G-CTTGCCGAT---------------C-A---AC--CC---AAA--------T
TT---T-T----A-----T-C----C-------------AG---------------GTTG
ACCTCGGATCAGG----TAGGG--ATACCCGCTGAACTTAAGCAT
>AIMS_BRL_181
GGTTTCCGTAGGTGAACCTGCGGAAGGATCATTA--------------------------
----------C-----C-G------A-GTGAGG---G----------C-CC-TCTG--G-
--G---------------------T-------C--------C------------------
----------------------------------------------------AA--C-CT
C---------------C-----------CA------------------------------
--------------------C---------------------------------------
-------------------------------------------------------CC-G-
TGTT------T-AT----T--TT-ACC----T------T-GT----TG-CTTCGGCGGGC
----CC---------------------------------------------------GCC
-----------T-TAACTGGCC----GC------------------CGGGGG-----G--
C-----T--TACGC-CCCC--G----G-----GCC--C----------------------
---GCGCCCGCCGAAGA-------------------------------------------
------------------------------CAC-C------CT---C--G---AA-CTC-
TG--T--CT--GAAGA-----TTGTAG---------------------------------
-----------------------------------T-CTGAG--T-G-------------
-------------------------------------------A-------------A-A
A--TAT-A----A-----------------------------ATTA--T---TT------
------------------AAAACTTTCAACAACGGATCTCTTGGTTCCGGCATCGATGAA
GAACGCAGCGAAATGCGATACGTAATGTGAATTGCA-AATTCAGTGAATCATCGAGTCTT
TGAACGCACATTGCGCCCCCTGG-TATTCCGGGGGGCATGCCTGTCC-------------
-------GAGCGTCATTTCTGCCC-TCAA-------------------------------
-----G-C---A----C-----------------G--GC-TGG-T---------------
GTGTTGG-GC---------C-C--C--------------GTC------------------
----------CTC----C---G-ATCCCG--------------G--G-------------
GG------A----------CGG-GCCCGAAA---GGCAGCGGCGGCA-------------
----CCGCG-TC-C-G-G--T-CCT--CGAGCGTATGGGG------------------C-
TTTGTCACCCG-C-T-C-T-GT----A-G----------------GCCC--GG-C---CG
G-C----G-CTTGCCGAT---------------C-A---AC--CC---AAA--------T
TT---T-T----A-----T-C----C-------------AG---------------GTTG
ACCTCGGATCAGG----TAGGG--ATACCCGCTGAACTTAAGCAT
>AIMS_BRL_202
GGTTTCCGTAGGTGAACCTGCGGAAGGATCATTA--------------------------
----------C-----C-G------A-GTGAGG---G----------C-CC-TCTG--G-
--G---------------------T-------C--------C------------------
----------------------------------------------------AA--C-CT
C---------------C-----------CA------------------------------
--------------------C---------------------------------------
-------------------------------------------------------CC-G-
TGTT------T-AT----T--TT-ACC----T------T-GT----TG-CTTCGGCGGGC
----CC---------------------------------------------------GCC
-----------T-TAACTGGCC----GC------------------CGGGGG-----G--
C-----T--TACGC-CCCC--G----G-----GCC--C----------------------
---GCGCCCGCCGAAGA-------------------------------------------
------------------------------CAC-C------CT---C--G---AA-CTC-
TG--T--CT--GAAGA-----TTGTAG---------------------------------
-----------------------------------T-CTGAG--T-G-------------
-------------------------------------------A-------------A-A
A--TAT-A----A-----------------------------ATTA--T---TT------
------------------AAAACTTTCAACAACGGATCTCTTGGTTCCGGCATCGATGAA
GAACGCAGCGAAATGCGATACGTAATGTGAATTGCA-AATTCAGTGAATCATCGAGTCTT
TGAACGCACATTGCGCCCCCTGG-TATTCCGGGGGGCATGCCTGTCC-------------
-------GAGCGTCATTTCTGCCC-TCAA-------------------------------
-----G-C---A----C-----------------G--GC-TTG-T---------------
GTGTTGG-GC---------C-C--C--------------GTC------------------
----------CTC----C---G-ATCCCG--------------G--G-------------
GG------A----------CGG-GCCCGAAA---GGCAGCGGCGGCA-------------
----CCGCG-TC-C-G-G--T-CCT--CGAGCGTATGGGG------------------C-
TTTGTCACCCG-C-T-C-T-GT----A-G----------------GCCC--GG-C---CG
G-C----G-CTTGCCGAT---------------C-A---AC--CC---AAA--------T
TT---T-T----A-----T-C----C-------------AG---------------GTTG
ACCTCGGATCAGG----TAGGG--ATACCCGCTGAACTTAAGCAT
>AIMS_BRL_136
GGTTTCCGTAGGTGAACCTGCGGAAGGATCATTA--------------------------
----------C-----C-G------A-GTGAGG---G----------C-CC-TCTG--G-
--G---------------------T-------C--------C------------------
----------------------------------------------------AA--C-CT
C---------------C-----------CA------------------------------
--------------------C---------------------------------------
-------------------------------------------------------CC-G-
TGTT------T-AT----T--TT-ACC----T------T-GT----TG-CTTCGGCGGGC
----CC---------------------------------------------------GCC
-----------T-TAACTGGCC----GC------------------CGGGGG-----G--
C-----T--TACGC-CCCC--G----G-----GCC--C----------------------
---GCGCCCGCCGAAGA-------------------------------------------
------------------------------CAC-C------CT---C--G---AA-CTC-
TG--T--CT--GAAGA-----TTGTAG---------------------------------
-----------------------------------T-CTGAG--T-G-------------
-------------------------------------------A-------------A-A
A--TAT-A----A-----------------------------ATTA--T---TT------
------------------AAAACTTTCAACAACGGATCTCTTGGTTCCGGCATCGATGAA
GAACGCAGCGAAATGCGATACGTAATGTGAATTGCA-AATTCAGTGAATCATCGAGTCTT
TGAACGCACATTGCGCCCCCTGG-TATTCCGGGGGGCATGCCTGTCC-------------
-------GAGCGTCATTTCTGCCC-TCAA-------------------------------
-----G-C---A----C-----------------G--GC-TTG-T---------------
GTGTTGG-GC---------C-C--C--------------GTC------------------
----------CTC----C---G-ATCCCG--------------G--G-------------
GG------A----------CGG-GCCCGAAA---GGCAGCGGCGGCA-------------
----CCGCG-TC-C-G-G--T-CCT--CGAGCGTATGGGG------------------C-
TTTGTCACCCG-C-T-C-T-GT----A-G----------------GCCC--GG-C---CG
G-C----G-CTTGCCGAT---------------C-A---AC--CC---AAA--------T
TT---T-T----A-----T-C----C-------------AG---------------GTTG
ACCTCGGATCAGG----TAGGG--ATACCCGCTGAACTTAAGCAT
>AIMS_BRL_228
GGTTTCCGTAGGTGAACCTGCGGAAGGATCATTA--------------------------
----------C-----C-G------A-GTGAGG---G----------C-CC-TCTG--G-
--G---------------------T-------C--------C------------------
----------------------------------------------------AA--C-CT
C---------------C-----------CA------------------------------
--------------------C---------------------------------------
-------------------------------------------------------CC-G-
TGTT------T-AT----T--TT-ACC----T------T-GT----TG-CTTCGGCGGGC
----CC---------------------------------------------------GCC
-----------T-TAACTGGCC----GC------------------CGGGGG-----G--
C-----T--TACGC-CCCC--G----G-----GCC--C----------------------
---GCGCCCGCCGAAGA-------------------------------------------
------------------------------CAC-C------CT---C--G---AA-CTC-
TG--T--CT--GAAGA-----TTGTAG---------------------------------
-----------------------------------T-CTGAG--T-G-------------
-------------------------------------------A-------------A-A
A--TAT-A----A-----------------------------ATTA--T---TT------
------------------AAAACTTTCAACAACGGATCTCTTGGTTCCGGCATCGATGAA
GAACGCAGCGAAATGCGATACGTAATGTGAATTGCA-AATTCAGTGAATCATCGAGTCTT
TGAACGCACATTGCGCCCCCTGG-TATTCCGGGGGGCATGCCTGTCC-------------
-------GAGCGTCATTTCTGCCC-TCAA-------------------------------
-----G-C---A----C-----------------G--GC-TTG-T---------------
GTGTTGG-GC---------C-C--C--------------GTC------------------
----------CTC----C---G-ATCCCG--------------G--G-------------
GG------A----------CGG-GCCCGAAA---GGCAGCGGCGGCA-------------
----CCGCG-TC-C-G-G--T-CCT--CGAGCGTATGGGG------------------C-
TTTGTCACCCG-C-T-C-T-GT----A-G----------------GCCC--GG-C---CG
G-C----G-CTTGCCGAT---------------C-A---AC--CC---AAA--------T
TT---T-T----A-----T-C----C-------------AG---------------GTTG
ACCTCGGATCAGG----TAGGG--ATACCCGCTGAACTTAAGCAT
>AIMS_BRL_158
GGTTTCCGTAGGTGAACCTGCGGAAGGATCATTA--------------------------
----------C-----C-G------A-GTGAGG---G----------C-CC-TCTG--G-
--G---------------------T-------C--------C------------------
----------------------------------------------------AA--C-CT
C---------------C-----------CA------------------------------
--------------------C---------------------------------------
-------------------------------------------------------CC-G-
TGTT------T-AT----T--TT-ACC----T------T-GT----TG-CTTCGGCGGGC
----CC---------------------------------------------------GCC
-----------T-TAACTGGCC----GC------------------CGGGGG-----G--
C-----T--TACGC-CCCC--G----G-----GCC--C----------------------
---GCGCCCGCCGAAGA-------------------------------------------
------------------------------CAC-C------CT---C--G---AA-CTC-
TG--T--CT--GAAGA-----TTGTAG---------------------------------
-----------------------------------T-CTGAG--T-G-------------
-------------------------------------------A-------------A-A
A--TAT-A----A-----------------------------ATTA--T---TT------
------------------AAAACTTTCAACAACGGATCTCTTGGTTCCGGCATCGATGAA
GAACGCAGCGAAATGCGATACGTAATGTGAATTGCA-AATTCAGTGAATCATCGAGTCTT
TGAACGCACATTGCGCCCCCTGG-TATTCCGGGGGGCATGCCTGTCC-------------
-------GAGCGTCATTTCTGCCC-TCAA-------------------------------
-----G-C---A----C-----------------G--GC-TTG-T---------------
GTGTTGG-GC---------C-C--C--------------GTC------------------
----------CTC----C---G-ATCCCG--------------G--G-------------
GG------A----------CGG-GCCCGAAA---GGCAGCGGCGGCA-------------
----CCGCG-TC-C-G-G--T-CCT--CGAGCGTATGGGG------------------C-
TTTGTCACCCG-C-T-C-T-GT----A-G----------------GCCC--GG-C---CG
G-C----G-CTTGCCGAT---------------C-A---AC--CC---AAA--------T
TT---T-T----A-----T-C----C-------------AG---------------GTTG
ACCTCGGATCAGG----TAGGG--ATACCCGCTGAACTTAAGCAT
>AIMS_BRL_192
GGTTTCCGTAGGTGAACCTGCGGAAGGATCATTA--------------------------
----------C-----C-G------A-GTGAGG---G----------C-CC-TCTG--G-
--G---------------------T-------C--------C------------------
----------------------------------------------------AA--C-CT
C---------------C-----------CA------------------------------
--------------------C---------------------------------------
-------------------------------------------------------CC-G-
TGTT------T-AT----T--TT-ACC----T------T-GT----TG-CTTCGGCGGGC
----CC---------------------------------------------------GCC
-----------T-TAACTGGCC----GC------------------CGGGGG-----G--
C-----T--TACGC-CCCC--G----G-----GCC--C----------------------
---GCGCCCGCCGAAGA-------------------------------------------
------------------------------CAC-C------CT---C--G---AA-CTC-
TG--T--CT--GAAGA-----TTGTAG---------------------------------
-----------------------------------T-CTGAG--T-G-------------
-------------------------------------------A-------------A-A
A--TAT-A----A-----------------------------ATTA--T---TT------
------------------AAAACTTTCAACAACGGATCTCTTGGTTCCGGCATCGATGAA
GAACGCAGCGAAATGCGATACGTAATGTGAATTGCA-AATTCAGTGAATCATCGAGTCTT
TGAACGCACATTGCGCCCCCTGG-TATTCCGGGGGGCATGCCTGTCC-------------
-------GAGCGTCATTTCTGCCC-TCAA-------------------------------
-----G-C---A----C-----------------G--GC-TTG-T---------------
GTGTTGG-GC---------C-C--C--------------GTC------------------
----------CTC----C---G-ATCCCG--------------G--G-------------
GG------A----------CGG-GCCCGAAA---GGCAGCGGCGGCA-------------
----CCGCG-TC-C-G-G--T-CCT--CGAGCGTATGGGG------------------C-
TTTGTCACCCG-C-T-C-T-GT----A-G----------------GCCC--GG-C---CG
G-C----G-CTTGCCGAT---------------C-A---AC--CC---AAA--------T
TT---T-T----A-----T-C----C-------------AG---------------GTTG
ACCTCGGATCAGG----TAGGG--ATACCCGCTGAACTTAAGCAT
>AIMS_BRL_185
GGTTTCCGTAGGTGAACCTGCGGAAGGATCATTA--------------------------
----------C-----C-G------A-GTGAGG---G----------C-CC-TCTG--G-
--G---------------------T-------C--------C------------------
----------------------------------------------------AA--C-CT
C---------------C-----------CA------------------------------
--------------------C---------------------------------------
-------------------------------------------------------CC-G-
TGTT------T-AT----T--TT-ACC----T------T-GT----TG-CTTCGGCGGGC
----CC---------------------------------------------------GCC
-----------T-TAACTGGCC----GC------------------CGGGGG-----G--
C-----T--TACGC-CCCC--G----G-----GCC--C----------------------
---GCGCCCGCCGAAGA-------------------------------------------
------------------------------CAC-C------CT---C--G---AA-CTC-
TG--T--CT--GAAGA-----TTGTAG---------------------------------
-----------------------------------T-CTGAG--T-G-------------
-------------------------------------------A-------------A-A
A--TAT-A----A-----------------------------ATTA--T---TT------
------------------AAAACTTTCAACAACGGATCTCTTGGTTCCGGCATCGATGAA
GAACGCAGCGAAATGCGATACGTAATGTGAATTGCA-AATTCAGTGAATCATCGAGTCTT
TGAACGCACATTGCGCCCCCTGG-TATTCCGGGGGGCATGCCTGTCC-------------
-------GAGCGTCATTTCTGCCC-TCAA-------------------------------
-----G-C---A----C-----------------G--GC-TTG-T---------------
GTGTTGG-GC---------C-C--C--------------GTC------------------
----------CTC----C---G-ATCCCG--------------G--G-------------
GG------A----------CGG-GCCCGAAA---GGCAGCGGCGGCA-------------
----CCGCG-TC-C-G-G--T-CCT--CGAGCGTATGGGG------------------C-
TTTGTCACCCG-C-T-C-T-GT----A-G----------------GCCC--GG-C---CG
G-C----G-CTTGCCGAT---------------C-A---AC--CC---AAA--------T
TT---T-T----A-----T-C----C-------------AG---------------GTTG
ACCTCGGATCAGG----TAGGG--ATACCCGCTGAACTTAAGCAT
>AIMS_BRL_164
GGTTTCCGTAGGTGAACCTGCGGAAGGATCATTA--------------------------
----------C-----C-G------A-GTGAGG---G----------C-CC-TCTG--G-
--G---------------------T-------C--------C------------------
----------------------------------------------------AA--C-CT
C---------------C-----------CA------------------------------
--------------------C---------------------------------------
-------------------------------------------------------CC-G-
TGTT------T-AT----T--TT-ACC----T------T-GT----TG-CTTCGGCGGGC
----CC---------------------------------------------------GCC
-----------T-TAACTGGCC----GC------------------CGGGGG-----G--
C-----T--TACGC-CCCC--G----G-----GCC--C----------------------
---GCGCCCGCCGAAGA-------------------------------------------
------------------------------CAC-C------CT---C--G---AA-CTC-
TG--T--CT--GAAGA-----TTGTAG---------------------------------
-----------------------------------T-CTGAG--T-G-------------
-------------------------------------------A-------------A-A
A--TAT-A----A-----------------------------ATTA--T---TT------
------------------AAAACTTTCAACAACGGATCTCTTGGTTCCGGCATCGATGAA
GAACGCAGCGAAATGCGATACGTAATGTGAATTGCA-AATTCAGTGAATCATCGAGTCTT
TGAACGCACATTGCGCCCCCTGG-TATTCCGGGGGGCATGCCTGTCC-------------
-------GAGCGTCATTTCTGCCC-TCAA-------------------------------
-----G-C---A----C-----------------G--GC-TTG-T---------------
GTGTTGG-GC---------C-C--C--------------GTC------------------
----------CTC----C---G-ATCCCG--------------G--G-------------
GG------A----------CGG-GCCCGAAA---GGCAGCGGCGGCA-------------
----CCGCG-TC-C-G-G--T-CCT--CGAGCGTATGGGG------------------C-
TTTGTCACCCG-C-T-C-T-GT----A-G----------------GCCC--GG-C---CG
G-C----G-CTTGCCGAT---------------C-A---AC--CC---AAA--------T
TT---T-T----A-----T-C----C-------------AG---------------GTTG
ACCTCGGATCAGG----TAGGG--ATACCCGCTGAACTTAAGCAT
>AIMS_BRL_193
GGTTTCCGTAGGTGAACCTGCGGAAGGATCATTA--------------------------
----------C-----C-G------A-GTGAGG---G----------C-CC-TCTG--G-
--G---------------------T-------C--------C------------------
----------------------------------------------------AA--C-CT
C---------------C-----------CA------------------------------
--------------------C---------------------------------------
-------------------------------------------------------CC-G-
TGTT------T-AT----T--TT-ACC----T------T-GT----TG-CTTCGGCGGGC
----CC---------------------------------------------------GCC
-----------T-TAACTGGCC----GC------------------CGGGGG-----G--
C-----T--TACGC-CCCC--G----G-----GCC--C----------------------
---GCGCCCGCCGAAGA-------------------------------------------
------------------------------CAC-C------CT---C--G---AA-CTC-
TG--T--CT--GAAGA-----TTGTAG---------------------------------
-----------------------------------T-CTGAG--T-G-------------
-------------------------------------------A-------------A-A
A--TAT-A----A-----------------------------ATTA--T---TT------
------------------AAAACTTTCAACAACGGATCTCTTGGTTCCGGCATCGATGAA
GAACGCAGCGAAATGCGATACGTAATGTGAATTGCA-AATTCAGTGAATCATCGAGTCTT
TGAACGCACATTGCGCCCCCTGG-TATTCCGGGGGGCATGCCTGTCC-------------
-------GAGCGTCATTGCTGCCC-TCAA-------------------------------
-----G-C---A----C-----------------G--GC-TTG-T---------------
GTGTTGG-GC---------C-C--C--------------GTC------------------
----------CTC----C---G-ATCCCG--------------G--G-------------
GG------A----------CGG-GCCCGAAA---GGCAGCGGCGGCA-------------
----CCGCG-TC-C-G-G--T-CCT--CGAGCGTATGGGG------------------C-
TTTGTCACCCG-C-T-C-T-GT----A-G----------------GCCC--GG-C---CG
G-C----G-CTTGCCGAT---------------C-A---AC--CC---AAA--------T
TT---T-T----A-----T-C----C-------------AG---------------GTTG
ACCTCGGATCAGG----TAGGG--ATACCCGCTGAACTTAAGCAT
>AIMS_BRL_42
GGTTTCCGTAGGTGAACCTGCGGAAGGATCATTA--------------------------
----------C-----C-G------A-GTGAGG---G----------C-CC-TCTG--G-
--G---------------------T-------C--------C------------------
----------------------------------------------------AA--C-CT
C---------------C-----------CA------------------------------
--------------------C---------------------------------------
-------------------------------------------------------CC-G-
TGTT------T-AT----T--TT-ACC----T------T-GT----TG-CTTCGGCGGGC
----CC---------------------------------------------------GCC
-----------T-TAACTGGCC----GC------------------CGGGGG-----G--
C-----T--TACGC-CCCC--G----G-----GCC--C----------------------
---GCGCCCGCCGAAGA-------------------------------------------
------------------------------CAC-C------CT---C--G---AA-CTC-
TG--T--CT--GAAGA-----TTGTAG---------------------------------
-----------------------------------T-CTGAG--T-G-------------
-------------------------------------------A-------------A-A
A--TAT-A----A-----------------------------ATTA--T---TT------
------------------AAAACTTTCAACAACGGATCTCTTGGTTCCGGCATCGATGAA
GAACGCAGCGAAATGCGATACGTAATGTGAATTGCA-AATTCAGTGAATCATCGAGTCTT
TGAACGCACATTGCGCCCCCTGG-TATTCCGGGGGGCATGCCTGTCC-------------
-------GAGCGTCATTTCTGCCC-TCAA-------------------------------
-----G-C---A----C-----------------G--GC-TTG-T---------------
GTGTTGG-GC---------C-C--C--------------GTC------------------
----------CTC----C---G-ATCCCG--------------G--G-------------
GG------A----------CGG-GCCCGAAA---GGCAGCGGCGGCA-------------
----CCGCG-TC-C-G-G--T-CCT--CGAGCGTATGGGG------------------C-
TTTGTCACCCG-C-T-C-T-GT----A-G----------------GCCC--GG-C---CG
G-C----G-CTTGCCGAT---------------C-A---AC--CC---AAA--------T
TT---T-T----A-----T-C----C-------------AG---------------GTTG
ACCTCGGATCAGG----TAGGG--ATACCCGCTGAACTTAAGCAT
>AIMS_BRL_20
GGTTTCCGTAGGTGAACCTGCGGAAGGATCATTA--------------------------
----------C-----C-G------A-GTGAGG---G----------C-CC-TCTG--G-
--G---------------------T-------C--------C------------------
----------------------------------------------------AA--C-CT
C---------------C-----------CA------------------------------
--------------------C---------------------------------------
-------------------------------------------------------CC-G-
TGTT------T-AT----T--TT-ACC----T------T-GT----TG-CTTCGGCGGGC
----CC---------------------------------------------------GCC
-----------T-TAACTGGCC----GC------------------CGGGGG-----G--
C-----T--TACGC-CCCC--G----G-----GCC--C----------------------
---GCGCCCGCCGAAGA-------------------------------------------
------------------------------CAC-C------CT---C--G---AA-CTC-
TG--T--CT--GAAGA-----TTGTAG---------------------------------
-----------------------------------T-CTGAG--T-G-------------
-------------------------------------------A-------------A-A
A--TAT-A----A-----------------------------ATTA--T---TT------
------------------AAAACTTTCAACAACGGATCTCTTGGTTCCGGCATCGATGAA
GAACGCAGCGAAATGCGATACGTAATGTGAATTGCA-AATTCAGTGAATCATCGAGTCTT
TGAACGCACATTGCGCCCCCTGG-TATTCCGGGGGGCATGCCTGTCC-------------
-------GAGCGTCATTTCTGCCC-TCAA-------------------------------
-----G-C---A----C-----------------G--GC-TTG-T---------------
GTGTTGG-GC---------C-C--C--------------GTC------------------
----------CTC----C---G-ATCCCG--------------G--G-------------
GG------A----------CGG-GCCCGAAA---GGCAGCGGCGGCA-------------
----CCGCG-TC-C-G-G--T-CCT--CGAGCGTATGGGG------------------C-
TTTGTCACCCG-C-T-C-T-GT----A-G----------------GCCC--GG-C---CG
G-C----G-CTTGCCGAT---------------C-A---AC--CC---AAA--------T
TT---T-T----A-----T-C----C-------------AG---------------GTTG
ACCTCGGATCAGG----TAGGG--ATACCCGCTGAACTTAAGCAT
>AIMS_BRL_19
GGTTTCCGTAGGTGAACCTGCGGAAGGATCATTA--------------------------
----------C-----C-G------A-GTGAGG---G----------C-CC-TCTG--G-
--G---------------------T-------C--------C------------------
----------------------------------------------------AA--C-CT
C---------------C-----------CA------------------------------
--------------------C---------------------------------------
-------------------------------------------------------CC-G-
TGTT------T-AT----T--TT-ACC----T------T-GT----TG-CTTCGGCGGGC
----CC---------------------------------------------------GCC
-----------T-TAACTGGCC----GC------------------CGGGGG-----G--
C-----T--TACGC-CCCC--G----G-----GCC--C----------------------
---GCGCCCGCCGAAGA-------------------------------------------
------------------------------CAC-C------CT---C--G---AA-CTC-
TG--T--CT--GAAGA-----TTGTAG---------------------------------
-----------------------------------T-CTGAG--T-G-------------
-------------------------------------------A-------------A-A
A--TAT-A----A-----------------------------ATTA--T---TT------
------------------AAAACTTTCAACAACGGATCTCTTGGTTCCGGCATCGATGAA
GAACGCAGCGAAATGCGATACGTAATGTGAATTGCA-AATTCAGTGAATCATCGAGTCTT
TGAACGCACATTGCGCCCCCTGG-TATTCCGGGGGGCATGCCTGTCC-------------
-------GAGCGTCATTTCTGCCC-TCAA-------------------------------
-----G-C---A----C-----------------G--GC-TTG-T---------------
GTGTTGG-GC---------C-C--C--------------GTC------------------
----------CTC----C---G-ATCCCG--------------G--G-------------
GG------A----------CGG-GCCCGAAA---GGCAGCGGCGGCA-------------
----CCGCG-TC-C-G-G--T-CCT--CGAGCGTATGGGG------------------C-
TTTGTCACCCG-C-T-C-T-GT----A-G----------------GCCC--GG-C---CG
G-C----G-CTTGCCGAT---------------C-A---AC--CC---AAA--------T
TT---T-T----A-----T-C----C-------------AG---------------GTTG
ACCTCGGATCAGG----TAGGG--ATACCCGCTGAACTTAAGCAT
>AIMS_BRL_23
GGTTTCCGTAGGTGAACCTGCGGAAGGATCATTA--------------------------
----------C-----C-G------A-GTGAGG---G----------C-CC-TCTG--G-
--G---------------------T-------C--------C------------------
----------------------------------------------------AA--C-CT
C---------------C-----------CA------------------------------
--------------------C---------------------------------------
-------------------------------------------------------CC-G-
TGTT------T-AT----T--TT-ACC----T------T-GT----TG-CTTCGGCGGGC
----CC---------------------------------------------------GCC
-----------T-TAACTGGCC----GC------------------CGGGGG-----G--
C-----T--TACGC-CCCC--G----G-----GCC--C----------------------
---GCGCCCGCCGAAGA-------------------------------------------
------------------------------CAC-C------CT---C--G---AA-CTC-
TG--T--CT--GAAGA-----TTGTAG---------------------------------
-----------------------------------T-CTGAG--T-G-------------
-------------------------------------------A-------------A-A
A--TAT-A----A-----------------------------ATTA--T---TT------
------------------AAAACTTTCAACAACGGATCTCTTGGTTCCGGCATCGATGAA
GAACGCAGCGAAATGCGATACGTAATGTGAATTGCA-AATTCAGTGAATCATCGAGTCTT
TGAACGCACATTGCGCCCCCTGG-TATTCCGGGGGGCATGCCTGTCC-------------
-------GAGCGTCATTTCTGCCC-TCAA-------------------------------
-----G-C---A----C-----------------G--GC-TTG-T---------------
GTGTTGG-GC---------C-C--C--------------GTC------------------
----------CTC----C---G-ATCCCG--------------G--G-------------
GG------A----------CGG-GCCCGAAA---GGCAGCGGCGGCA-------------
----CCGCG-TC-C-G-G--T-CCT--CGAGCGTATGGGG------------------C-
TTTGTCACCCG-C-T-C-T-GT----A-G----------------GCCC--GG-C---CG
G-C----G-CTTGCCGAT---------------C-A---AC--CC---AAA--------T
TT---T-T----A-----T-C----C-------------AG---------------GTTG
ACCTCGGATCAGG----TAGGG--ATACCCGCTGAACTTAAGCAT
>AIMS_BRL_35
GGTTTCCGTAGGTGAACCTGCGGAAGGATCATTA--------------------------
----------C-----C-G------A-GTGAGG---G----------C-CC-TCTG--G-
--G---------------------T-------C--------C------------------
----------------------------------------------------AA--C-CT
C---------------C-----------CA------------------------------
--------------------C---------------------------------------
-------------------------------------------------------CC-G-
TGTT------T-AT----T--TT-ACC----T------T-GT----TG-CTTCGGCGGGC
----CC---------------------------------------------------GCC
-----------T-TAACTGGCC----GC------------------CGGGGG-----G--
C-----T--TACGC-CCCC--G----G-----GCC--C----------------------
---GCGCCCGCCGAAGA-------------------------------------------
------------------------------CAC-C------CT---C--G---AA-CTC-
TG--T--CT--GAAGA-----TTGTAG---------------------------------
-----------------------------------T-CTGAG--T-G-------------
-------------------------------------------A-------------A-A
A--TAT-A----A-----------------------------ATTA--T---TT------
------------------AAAACTTTCAACAACGGATCTCTTGGTTCCGGCATCGATGAA
GAACGCAGCGAAATGCGATACGTAATGTGAATTGCA-AATTCAGTGAATCATCGAGTCTT
TGAACGCACATTGCGCCCCCTGG-TATTCCGGGGGGCATGCCTGTCC-------------
-------GAGCGTCATTTCTGCCC-TCAA-------------------------------
-----G-C---A----C-----------------G--GC-TTG-T---------------
GTGTTGG-GC---------C-C--C--------------GTC------------------
----------CTC----C---G-ATCCCG--------------G--G-------------
GG------A----------CGG-GCCCGAAA---GGCAGCGGCGGCA-------------
----CCGCG-TC-C-G-G--T-CCT--CGAGCGTATGGGG------------------C-
TTTGTCACCCG-C-T-C-T-GT----A-G----------------GCCC--GG-C---CG
G-C----G-CTTGCCGAT---------------C-A---AC--CC---AAA--------T
TT---T-T----A-----T-C----C-------------AG---------------GTTG
ACCTCGGATCAGG----TAGGG--ATACCCGCTGAACTTAAGCAT
>AIMS_BRL_21
GGTTTCCGTAGGTGAACCTGCGGAAGGATCATTA--------------------------
----------C-----C-G------A-GTGAGG---G----------C-CC-TCTG--G-
--G---------------------T-------C--------C------------------
----------------------------------------------------AA--C-CT
C---------------C-----------CA------------------------------
--------------------C---------------------------------------
-------------------------------------------------------CC-G-
TGTT------T-AT----T--TT-ACC----T------T-GT----TG-CTTCGGCGGGC
----CC---------------------------------------------------GCC
-----------T-TAACTGGCC----GC------------------CGGGGG-----G--
C-----T--TACGC-CCCC--G----G-----GCC--C----------------------
---GCGCCCGCCGAAGA-------------------------------------------
------------------------------CAC-C------CT---C--G---AA-CTC-
TG--T--CT--GAAGA-----TTGTAG---------------------------------
-----------------------------------T-CTGAG--T-G-------------
-------------------------------------------A-------------A-A
A--TAT-A----A-----------------------------ATTA--T---TT------
------------------AAAACTTTCAACAACGGATCTCTTGGTTCCGGCATCGATGAA
GAACGCAGCGAAATGCGATACGTAATGTGAATTGCA-AATTCAGTGAATCATCGAGTCTT
TGAACGCACATTGCGCCCCCTGG-TATTCCGGGGGGCATGCCTGTCC-------------
-------GAGCGTCATTTCTGCCC-TCAA-------------------------------
-----G-C---A----C-----------------G--GC-TTG-T---------------
GTGTTGG-GC---------C-C--C--------------GTC------------------
----------CTC----C---G-ATCCCG--------------G--G-------------
GG------A----------CGG-GCCCGAAA---GGCAGCGGCGGCA-------------
----CCGCG-TC-C-G-G--T-CCT--CGAGCGTATGGGG------------------C-
TTTGTCACCCG-C-T-C-T-GT----A-G----------------GCCC--GG-C---CG
G-C----G-CTTGCCGAT---------------C-A---AC--CC---AAA--------T
TT---T-T----A-----T-C----C-------------AG---------------GTTG
ACCTCGGATCAGG----TAGGG--ATACCCGCTGAACTTAAGCAT
>AIMS_BRL_88
GGTTTCCGTAGGTGAACCTGCGGAAGGATCATTA--------------------------
----------C-----C-G------A-GTGAGG---G----------C-CC-TCTG--G-
--G---------------------T-------C--------C------------------
-----------------------------------------------------A--C-CT
C---------------C-----------CA------------------------------
--------------------C---------------------------------------
-------------------------------------------------------CC-G-
TGTT------T-AT----T--TT-ACC----T------T-GT----TG-CTTCGGCGGGC
----CC---------------------------------------------------GCC
-----------T-TAACTGGCC----GC------------------CGGGGG-----G--
C-----T--TACGC-CCCC--G----G-----GCC--C----------------------
---GCGCCCGCCGAAGA-------------------------------------------
------------------------------CAC-C------CT---C--G---AA-CTC-
TG--T--CT--GAAGA-----TTGTAG---------------------------------
-----------------------------------T-CTGAG--T-G-------------
-------------------------------------------A-------------A-A
A--TAT-A----A-----------------------------ATTA--T---TT------
------------------AAAACTTTCAACAACGGATCTCTTGGTTCCGGCATCGATGAA
GAACGCAGCGAAATGCGATACGTAATGTGAATTGCA-AATTCAGTGAATCATCGAGTCTT
TGAACGCACATTGCGCCCCCTGG-TATTCCGGGGGGCATGCCTGTCC-------------
-------GAGCGTCATTTCTGCCC-TCAA-------------------------------
-----G-C---A----C-----------------G--GC-TTG-T---------------
GTGTTGG-GC---------C-C--C--------------GTC------------------
----------CTC----C---G-ATCCCG--------------G--G-------------
GG------A----------CGG-GCCCGAAA---GGCAGCGGCGGCA-------------
----CCGCG-TC-C-G-G--T-CCT--CGAGCGTATGGGG------------------C-
TTTGTCACCCG-C-T-C-T-GT----A-G----------------GCCC--GG-C---CG
G-C----G-CTTGCCGAT---------------C-A---AC--CC---AAA--------T
TT---T-T----A-----T-C----C-------------AG---------------GTTG
ACCTCGGATCAGG----TAGGG--ATACCCGCTGAACTTAAGCAT
>AIMS_BRL_89
GGTTTCCGTAGGTGAACCTGCGGAAGGATCATTA--------------------------
----------C-----C-G------A-GTGAGG---G----------C-CC-TCTG--G-
--G---------------------T-------C--------C------------------
-----------------------------------------------------A--C-CT
C---------------C-----------CA------------------------------
--------------------C---------------------------------------
-------------------------------------------------------CC-G-
TGTT------T-AT----T--TT-ACC----T------T-GT----TG-CTTCGGCGGGC
----CC---------------------------------------------------GCC
-----------T-TAACTGGCC----GC------------------CGGGGG-----G--
C-----T--TACGC-CCCC--G----G-----GCC--C----------------------
---GCGCCCGCCGAAGA-------------------------------------------
------------------------------CAC-C------CT---C--G---AA-CTC-
TG--T--CT--GAAGA-----TTGTAG---------------------------------
-----------------------------------T-CTGAG--T-G-------------
-------------------------------------------A-------------A-A
A--TAT-A----A-----------------------------ATTA--T---TT------
------------------AAAACTTTCAACAACGGATCTCTTGGTTCCGGCATCGATGAA
GAACGCAGCGAAATGCGATACGTAATGTGAATTGCA-AATTCAGTGAATCATCGAGTCTT
TGAACGCACATTGCGCCCCCTGG-TATTCCGGGGGGCATGCCTGTCC-------------
-------GAGCGTCATTTCTGCCC-TCAA-------------------------------
-----G-C---A----C-----------------G--GC-TTG-T---------------
GTGTTGG-GC---------C-C--C--------------GTC------------------
----------CTC----C---G-ATCCCG--------------G--G-------------
GG------A----------CGG-GCCCGAAA---GGCAGCGGCGGCA-------------
----CCGCG-TC-C-G-G--T-CCT--CGAGCGTATGGGG------------------C-
TTTGTCACCCG-C-T-C-T-GT----A-G----------------GCCC--GG-C---CG
G-C----G-CTTGCCGAT---------------C-A---AC--CC---AAA--------T
TT---T-T----A-----T-C----C-------------AG---------------GTTG
ACCTCGGATCAGG----TAGGG--ATACCCGCTGAACTTAAGCAT
>AIMS_BRL_83
----------GGTGAAGCTGCGGAGGGATCATTA--------------------------
----------C-----C-G------AAGTGAGG---G----------G-CCCTCTG--G-
--G---------------------T-------C--------C------------------
----------------------------------------------------AA-CC-CT
C---------------C-----------CA------------------------------
--------------------C---------------------------------------
-------------------------------------------------------CC-GT
TGTT------T-AT----T--TT-ACC----T------T-GT----TG-CTTCGGCGGGC
----CC---------------------------------------------------GCC
-----------T-TAACTGGCC----GC------------------CGGGGG-----G--
C-----T--TACGC-CCCC--G----G-----GCC--C----------------------
---GCGCCCGCCGAAGA-------------------------------------------
------------------------------CAC-C------CT---C--G---AA-CTC-
TG--T--CT--GAAGA-----TTGTAG---------------------------------
-----------------------------------T-CTGAG--T-G-------------
-------------------------------------------A-------------A-A
A--TAT-A----A-----------------------------ATTA--T---TT------
------------------AAAACTTTCAACAACGGATCTCTTGGTTCCGGCATCGATGAA
GAACGCAGCGAAATGCGATACGTAATGTGAATTGCA-AATTCAGTGAATCATCGAGTCTT
TGAACGCACATTGCGCCCCCTGG-TATTCCGGGGGGCATGCCTGTCC-------------
-------GAGCGTCATTTCTGCCC-TCAA-------------------------------
-----G-C---A----C-----------------G--GC-TTG-T---------------
GTGTTGG-GC---------C-C--C--------------GTC------------------
----------CTC----C---G-ATCCCG--------------G--G-------------
GG------A----------CGG-GCCCGAAA---GGCAGCGGCGGCA-------------
----CCGCG-TC-C-G-G--T-CCT--CGAGCGTATGGGG------------------C-
TTTGTCACCCG-C-T-C-T-GT----A-G----------------GCCC--GG-C---CG
G-C----G-CTTGCCGAT---------------C-A---AC--CC---AAA--------T
TT---T-T----A-----T-C----C-------------AG---------------GTTG
ACCTCGGATCAGG----TAGGG--ATACCCGCTGAACTTAAGCAT
>AIMS_BRL_125
----------GGTGAACCTGCGGAAGGATCATTA--------------------------
----------C-----C-G------AAGTGAGG---G----------C-CCCTCTG--G-
--G---------------------T-------T--------C------------------
----------------------------------------------------CAACC-CT
C---------------C-----------CA------------------------------
--------------------C---------------------------------------
-------------------------------------------------------CC-G-
TGTT------T-AT----T--TT-ACC----T------T-GT----TG-CTTCGGCGGGC
----CC---------------------------------------------------GCC
-----------T-TAACTGGCC----GC------------------CGGGGG-----G--
C-----T--TACGC-CCCC--G----G-----GCC--C----------------------
---GCGCCCGCCGAAGA-------------------------------------------
------------------------------CAC-C------CT---C--G---AA-CTC-
TG--T--CT--GAAGA-----TTGTAG---------------------------------
-----------------------------------T-CTGAG--T-G-------------
-------------------------------------------A-------------A-A
A--TAT-A----A-----------------------------ATTA--T---TT------
------------------AAAACTTTCAACAACGGATCTCTTGGTTCCGGCATCGATGAA
GAACGCAGCGAAATGCGATACGTAATGTGAATTGCA-AATTCAGTGAATCATCGAGTCTT
TGAACGCACATTGCGCCCCCTGG-TATTCCGGGGGGCATGCCTGTCC-------------
-------GAGCGTCATTTCTGCCC-TCAA-------------------------------
-----G-C---A----C-----------------G--GC-TGG-T---------------
GTGTTGG-GC---------C-C--C--------------GTC------------------
----------CTC----C---G-ATCCCG--------------G--G-------------
GG------A----------CGG-GCCCGAAA---GGCAGCGGCGGCA-------------
----CCGCG-TC-C-G-G--T-CCT--CGAGCGTATGGGG------------------C-
TTTGTCACCCG-C-T-C-T-GT----A-G----------------GCCC--GG-C---CG
G-C----G-CTTGCCGAT---------------C-A---AC--CC---AAA--------T
TT---T-T----A-----T-C----C-------------AG---------------GTTG
ACCTCGGATCAGG----TAGGG--ATACCCGCTGAACTTAAGCAT
>10_ITS4
GGTTTCCGTAGGTGAACCTGCGGAAGGATCATTA--------------------------
----------C-----C-G------A-GTGAGG---G----------C-CC-TCTG--G-
--G---------------------T-------C--------C------------------
----------------------------------------------------AA--C-CT
C---------------C-----------CA------------------------------
--------------------C---------------------------------------
-------------------------------------------------------CC-G-
TGTT------T-AT----T--TT-ACC----T------T-GT----TG-CTTCGGCGGGC
----CC---------------------------------------------------GCC
-----------T-TTACTGGCC----GC------------------CGGGGG-----G--
C-----T--CACGC-CCCC--G----G-----GCC--C----------------------
---GCGCCCGCCGAAGA-------------------------------------------
------------------------------CAC-C------CT---C--G---AA-CTC-
TG--T--CT--GAAGA-----TTGAAG---------------------------------
-----------------------------------T-CTGAG--T-G-------------
-------------------------------------------A-------------A-A
A--TAT-A----A-----------------------------ATTA--T---TT------
------------------AAAACTTTCAACAACGGATCTCTTGGTTCCGGCATCGATGAA
GAACGCAGCGAAATGCGATACGTAATGTGAATTGCA-AATTCAGTGAATCATCGAGTCTT
TGAACGCACATTGCGCCCCCTGG-TATTCCGGGGGGCATGCCTGTCC-------------
-------GAGCGTCATTGCTGCCC-TCAA-------------------------------
-----G-C---C----C-----------------G--GC-TTG-T---------------
GTGTTGG-GC---------C-C--C--------------GTC------------------
----------CTC----C---G-ATTCCG--------------G--G-------------
GG------A----------CGG-GCCCGAAA---GGCAGCGGCGGCA-------------
----CCGCG-TC-C-G-G--T-CCT--CGAGCGTATGGGG------------------C-
TTTGTCACCCG-C-T-C-T-GT----A-G----------------GCCC--GG-C---CG
G-C----G-CTTGCCGAT---------------C-A---AC--CC---AAA--------T
TT---T-T----A-----T-C----C-------------AG---------------G---
---------------------------------------------
>25_ITS4
GGTTTCCGTAGGTGAACCTGCGGAAGGATCATTA--------------------------
----------C-----C-G------A-GTGAGG---G----------C-CC-TCTG--G-
--G---------------------T-------C--------C------------------
----------------------------------------------------AA--C-CT
C---------------C-----------CA------------------------------
--------------------C---------------------------------------
-------------------------------------------------------CC-G-
TGTT------T-AT----T--TT-ACC----T------T-GT----TG-CTTCGGCGGGC
----CC---------------------------------------------------GCC
-----------T-TTACTGGCC----GC------------------CGGGGG-----G--
C-----T--CACGC-CCCC--G----G-----GCC--C----------------------
---GCGCCCGCCGAAGA-------------------------------------------
------------------------------CAC-C------CT---C--G---AA-CTC-
TG--T--CT--GAAGA-----TTGAAG---------------------------------
-----------------------------------T-CTGAG--T-G-------------
-------------------------------------------A-------------A-A
A--TAT-A----A-----------------------------ATTA--T---TT------
------------------AAAACTTTCAACAACGGATCTCTTGGTTCCGGCATCGATGAA
GAACGCAGCGAAATGCGATACGTAATGTGAATTGCA-AATTCAGTGAATCATCGAGTCTT
TGAACGCACATTGCGCCCCCTGG-TATTCCGGGGGGCATGCCTGTCC-------------
-------GAGCGTCATTGCTGCCC-TCAA-------------------------------
-----G-C---C----C-----------------G--GC-TTG-T---------------
GTGTTGG-GC---------C-C--C--------------GTC------------------
----------CTC----C---G-ATTCCG--------------G--G-------------
GG------A----------CGG-GCCCGAAA---GGCAGCGGCGGCA-------------
----CCGCG-TC-C-G-G--T-CCT--CGAGCGTATGGGG------------------C-
TTTGTCACCCG-C-T-C-T-GT----A-G----------------GCCC--GG-C---CG
G-C----G-CTTGCCGAT---------------C-A---AC--CC---AAA--------T
TT---T------------------------------------------------------
---------------------------------------------
>122_ITS4
GGTTTCCGTAGGTGAACCTGCGGAAGGATCATTA--------------------------
----------C-----C-G------A-GTGAGG---G----------C-CC-TCTG--G-
--G---------------------T-------C--------C------------------
----------------------------------------------------AA--C-CT
C---------------C-----------CA------------------------------
--------------------C---------------------------------------
-------------------------------------------------------CC-G-
TGTT------T-AT----T--TT-ACC----T------T-GT----TG-CTTCGGCGGGC
----CC---------------------------------------------------GCC
-----------T-TAACTGGCC----GC------------------CGGGGG-----G--
C-----T--TACGC-CCCC--G----G-----GCC--C----------------------
---GCGCCCGCCGAAGA-------------------------------------------
------------------------------CAC-C------CT---C--G---AA-CTC-
TG--T--CT--GAAGA-----TTGTAG---------------------------------
-----------------------------------T-CTGAG--T-G-------------
-------------------------------------------A-------------A-A
A--TAT-A----A-----------------------------ATTA--T---TT------
------------------AAAACTTTCAACAACGGATCTCTTGGTTCCGGCATCGATGAA
GAACGCAGCGAAATGCGATACGTAATGTGAATTGCA-AATTCAGTGAATCATCGAGTCTT
TGAACGCACATTGCGCCCCCTGG-TATTCCGGGGGGCATGCCTGTCC-------------
-------GAGCGTCATTTCTGCCC-TCAA-------------------------------
-----G-C---A----C-----------------G--GC-TTG-T---------------
GTGTTGG-GC---------C-C--C--------------GTC------------------
----------CTC----C---G-ATCCCG--------------G--G-------------
GG------A----------CGG-GCCCGAAA---GGCAGCGGCGGCA-------------
----CCGCG-TC-C-G-G--T-CCT--CGAGCGTATGGGG------------------C-
TTTGTCACCCG-C-T-C-T-GT----A-G----------------GCCC--GG-C---CG
G-C----G-CTTGCCGAT---------------C-A---AC--CC---AAA---------
TT---T-T----A-----T-C----C-------------AG---------------G---
---------------------------------------------
>123_ITS4
GGTTTCCGTAGGTGAACCTGCGGAAGGATCATTA--------------------------
----------C-----C-G------A-GTGAGG---G----------C-CC-TCTG--G-
--G---------------------T-------C--------C------------------
----------------------------------------------------AA--C-CT
C---------------C-----------CA------------------------------
--------------------C---------------------------------------
-------------------------------------------------------CC-G-
TGTT------T-AT----T--TT-ACC----T------T-GT----TG-CTTCGGCGGGC
----CC---------------------------------------------------GCC
-----------T-TAACTGGCC----GC------------------CGGGGG-----G--
C-----T--TACGC-CCCC--G----G-----GCC--C----------------------
---GCGCCCGCCGAAGA-------------------------------------------
------------------------------CAC-C------CT---C--G---AA-CTC-
TG--T--CT--GAAGA-----TTGTAG---------------------------------
-----------------------------------T-CTGAG--T-G-------------
-------------------------------------------A-------------A-A
A--TAT-A----A-----------------------------ATTA--T---TT------
------------------AAAACTTTCAACAACGGATCTCTTGGTTCCGGCATCGATGAA
GAACGCAGCGAAATGCGATACGTAATGTGAATTGCA-AATTCAGTGAATCATCGAGTCTT
TGAACGCACATTGCGCCCCCTGG-TATTCCGGGGGGCATGCCTGTCC-------------
-------GAGCGTCATTTCTGCCC-TCAA-------------------------------
-----G-C---A----C-----------------G--GC-TTG-T---------------
GTGTTGG-GC---------C-C--C--------------GTC------------------
----------CTC----C---G-ATCCCG--------------G--G-------------
GG------A----------CGG-GCCCGAAA---GGCAGCGGCGGCA-------------
----CCGCG-TC-C-G-G--T-CCT--CGAGCGTATGGGG------------------C-
TTTGTCACCCG-C-T-C-T-GT----A-G----------------GCCC--GG-C---CG
G-C----G-CTTGCCGAT---------------C-A---AC--CC---AAA---------
TT---T-T----A-----T-C----C-------------AG---------------G---
---------------------------------------------
>124_ITS4
GGTTTCCGTAGGTGAACCTGCGGAAGGATCATTA--------------------------
----------C-----C-G------A-GTGAGG---G----------C-CC-TCTG--G-
--G---------------------T-------C--------C------------------
----------------------------------------------------AA--C-CT
C---------------C-----------CA------------------------------
--------------------C---------------------------------------
-------------------------------------------------------CC-G-
TGTT------T-AT----T--TT-ACC----T------T-GT----TG-CTTCGGCGGGC
----CC---------------------------------------------------GCC
-----------T-TAACTGGCC----GC------------------CGGGGG-----G--
C-----T--TACGC-CCCC--G----G-----GCC--C----------------------
---GCGCCCGCCGAAGA-------------------------------------------
------------------------------CAC-C------CT---C--G---AA-CTC-
TG--T--CT--GAAGA-----TTGTAG---------------------------------
-----------------------------------T-CTGAG--T-G-------------
-------------------------------------------A-------------A-A
A--TAT-A----A-----------------------------ATTA--T---TT------
------------------AAAACTTTCAACAACGGATCTCTTGGTTCCGGCATCGATGAA
GAACGCAGCGAAATGCGATACGTAATGTGAATTGCA-AATTCAGTGAATCATCGAGTCTT
TGAACGCACATTGCGCCCCCTGG-TATTCCGGGGGGCATGCCTGTCC-------------
-------GAGCGTCATTTCTGCCC-TCAA-------------------------------
-----G-C---A----C-----------------G--GC-TTG-T---------------
GTGTTGG-GC---------C-C--C--------------GTC------------------
----------CTC----C---G-ATCCCG--------------G--G-------------
GG------A----------CGG-GCCCGAAA---GGCAGCGGCGGCA-------------
----CCGCG-TC-C-G-G--T-CCT--CGAGCGTATGGGG------------------C-
TTTGTCACCCG-C-T-C-T-GT----A-G----------------GCCC--GG-C---CG
G-C----G-CTTGCCGAT---------------C-A---AC--CC---AAA---------
TT---T-T----A-----T-C----C-------------AG---------------G---
---------------------------------------------
>127_ITS4
GGTTTCCGTAGGTGAACCTGCGGAAGGATCATTA--------------------------
----------C-----C-G------A-GTGAGG---G----------C-CC-TCTG--G-
--G---------------------T-------C--------C------------------
----------------------------------------------------AA--C-CT
C---------------C-----------CA------------------------------
--------------------C---------------------------------------
-------------------------------------------------------CC-G-
TGTT------T-AT----T--TT-ACC----T------T-GT----TG-CTTCGGCGGGC
----CC---------------------------------------------------GCC
-----------T-TAACTGGCC----GC------------------CGGGGG-----G--
C-----T--TACGC-CCCC--G----G-----GCC--C----------------------
---GCGCCCGCCGAAGA-------------------------------------------
------------------------------CAC-C------CT---C--G---AA-CTC-
TG--T--CT--GAAGA-----TTGTAG---------------------------------
-----------------------------------T-CTGAG--T-G-------------
-------------------------------------------A-------------A-A
A--TAT-A----A-----------------------------ATTA--T---TT------
------------------AAAACTTTCAACAACGGATCTCTTGGTTCCGGCATCGATGAA
GAACGCAGCGAAATGCGATACGTAATGTGAATTGCA-AATTCAGTGAATCATCGAGTCTT
TGAACGCACATTGCGCCCCCTGG-TATTCCGGGGGGCATGCCTGTCC-------------
-------GAGCGTCATTTCTGCCC-TCAA-------------------------------
-----G-C---A----C-----------------G--GC-TTG-T---------------
GTGTTGG-GC---------C-C--C--------------GTC------------------
----------CTC----C---G-ATCCCG--------------G--G-------------
GG------A----------CGG-GCCCGAAA---GGCAGCGGCGGCA-------------
----CCGCG-TC-C-G-G--T-CCT--CGAGCGTATGGGG------------------C-
TTTGTCACCCG-C-T-C-T-GT----A-G----------------GCCC--GG-C---CG
G-C----G-CTTGCCGAT---------------C-A---AC--CC---AAA---------
TT---T-t----A-----T-C----C-------------AG---------------G---
---------------------------------------------
>128_ITS4
GGTTTCCGTAGGTGAACCTGCGGAAGGATCATTA--------------------------
----------C-----C-G------A-GTGAGG---G----------C-CC-TCTG--G-
--G---------------------T-------C--------C------------------
----------------------------------------------------AA--C-CT
C---------------C-----------CA------------------------------
--------------------C---------------------------------------
-------------------------------------------------------CC-G-
TGTT------T-AT----T--TT-ACC----T------T-GT----TG-CTTCGGCGGGC
----CC---------------------------------------------------GCC
-----------T-TAACTGGCC----GC------------------CGGGGG-----G--
C-----T--TACGC-CCCC--G----G-----GCC--C----------------------
---GCGCCCGCCGAAGA-------------------------------------------
------------------------------CAC-C------CT---C--G---AA-CTC-
TG--T--CT--GAAGA-----TTGTAG---------------------------------
-----------------------------------T-CTGAG--T-G-------------
-------------------------------------------A-------------A-A
A--TAT-A----A-----------------------------ATTA--T---TT------
------------------AAAACTTTCAACAACGGATCTCTTGGTTCCGGCATCGATGAA
GAACGCAGCGAAATGCGATACGTAATGTGAATTGCA-AATTCAGTGAATCATCGAGTCTT
TGAACGCACATTGCGCCCCCTGG-TATTCCGGGGGGCATGCCTGTCC-------------
-------GAGCGTCATTTCTGCCC-TCAA-------------------------------
-----G-C---A----C-----------------G--GC-TTG-T---------------
GTGTTGG-GC---------C-C--C--------------GTC------------------
----------CTC----C---G-ATCCCG--------------G--G-------------
GG------A----------CGG-GCCCGAAA---GGCAGCGGCGGCA-------------
----CCGCG-TC-C-G-G--T-CCT--CGAGCGTATGGGG------------------C-
TTTGTCACCCG-C-T-C-T-GT----A-G----------------GCCC--GG-C---CG
G-C----G-CTTGCCGAT---------------C-A---AC--CC---AAA---------
TT---T-T----A-----T-C----C-------------AG---------------G---
---------------------------------------------
>131_ITS4
GGTTTCCGTAGGTGAACCTGCGGAAGGATCATTA--------------------------
----------C-----C-G------A-GTGAGG---G----------C-CC-TCTG--G-
--G---------------------T-------C--------C------------------
----------------------------------------------------AA--C-CT
C---------------C-----------CA------------------------------
--------------------C---------------------------------------
-------------------------------------------------------CC-G-
TGTT------T-AT----T--TT-ACC----T------T-GT----TG-CTTCGGCGGGC
----CC---------------------------------------------------GCC
-----------T-TAACTGGCC----GC------------------CGGGGG-----G--
C-----T--TACGC-CCCC--G----G-----GCC--C----------------------
---GCGCCCGCCGAAGA-------------------------------------------
------------------------------CAC-C------CT---C--G---AA-CTC-
TG--T--CT--GAAGA-----TTGTAG---------------------------------
-----------------------------------T-CTGAG--T-G-------------
-------------------------------------------A-------------A-A
A--TAT-A----A-----------------------------ATTA--T---TT------
------------------AAAACTTTCAACAACGGATCTCTTGGTTCCGGCATCGATGAA
GAACGCAGCGAAATGCGATACGTAATGTGAATTGCA-AATTCAGTGAATCATCGAGTCTT
TGAACGCACATTGCGCCCCCTGG-TATTCCGGGGGGCATGCCTGTCC-------------
-------GAGCGTCATTTCTGCCC-TCAA-------------------------------
-----G-C---A----C-----------------G--GC-TTG-T---------------
GTGTTGG-GC---------C-C--C--------------GTC------------------
----------CTC----C---G-ATCCCG--------------G--G-------------
GG------A----------CGG-GCCCGAAA---GGCAGCGGCGGCA-------------
----CCGCG-TC-C-G-G--T-CCT--CGAGCGTATGGGG------------------C-
TTTGTCACCCG-C-T-C-T-GT----A-G----------------GCCC--GG-C---CG
G-C----G-CTTGCCGAT---------------C-A---AC--CC---AAA---------
TT---T-T----A-----T-C----C-------------AG---------------G---
---------------------------------------------
>126_ITS4
GGTTTCCGTAGGTGAACCTGCGGAAGGATCATTA--------------------------
----------C-----C-G------A-GTGAGG---G----------C-CN-TNTG--G-
--G---------------------T-------C--------C------------------
----------------------------------------------------AA--C-CT
C---------------C-----------CA------------------------------
--------------------C---------------------------------------
-------------------------------------------------------CC-G-
TGTT------T-AT----T--TT-ACC----T------T-GT----TG-CTTCGGCGGGC
----CC---------------------------------------------------NCN
-----------T-TAACTGGCC----GC------------------CGGGGG-----G--
C-----T--TACGC-CCCC--G----G-----GCC--C----------------------
---GCGCCCGCCGAAGA-------------------------------------------
------------------------------CAC-C------CT---C--N---AA-CTN-
TG--T--NT--NAAGA-----TTGTAG---------------------------------
-----------------------------------T-NTGAG--T-G-------------
-------------------------------------------A-------------A-A
A--TAT-A----A-----------------------------ATTA--T---TT------
------------------AAAACTTTCAACAACGGATNTNTTGGTTCCGGCATCGATGAA
GAACGCAGCGAAATGCGATACGTAATGTGAATTGCA-AATTCAGTGAATCATNGAGTNTT
TGAACGCACATTGCNCCCCCTGG-TATTCCGGGGGGCATGCCTGTCC-------------
-------GAGCGTCATTTNTGCCC-TCAA-------------------------------
-----G-C---A----C-----------------G--GC-TTG-T---------------
GTGTTGG-GC---------C-C--C--------------GTC------------------
----------CTC----C---G-ATCCCG--------------G--G-------------
GG------A----------CGG-NCCCGAAA---GGCAGCGGCGGCA-------------
----CCGCG-TC-C-G-G--T-CCT--CGAGCGTATGGGG------------------C-
TTTGTCACCCG-C-T-C-T-GT----A-G----------------GCCC--GG-C---CG
G-C----G-CTTGCCGAT---------------C-A---AC--CC---AAA---------
TT---T-T----A-----T-C----C-------------AG---------------G---
---------------------------------------------
>105_ITS4
GGTTTCCGTAGGTGAACCTGCGGAAGGATCATTA--------------------------
----------C-----C-G------A-GTGAGG---G----------C-CC-TCTG--G-
--G---------------------T-------C--------C------------------
----------------------------------------------------AA--C-CT
C---------------C-----------CA------------------------------
--------------------C---------------------------------------
-------------------------------------------------------CC-G-
TGTT------T-AT----C--GT-ACC----T------T-GT----TG-CTTCGGCGGGC
----CC---------------------------------------------------GCC
-----------G-TAA--GGCC----GC------------------CGGGGG-----G--
C-----A--TCTGC-CCTC--T----G-----GCC--C----------------------
---GCGCCCGCCGAAGA-------------------------------------------
------------------------------CAC-C------AT---T--G---AA-CGC-
TG--T--CT--GAAGA-----TTGCAG---------------------------------
-----------------------------------T-CTGAG--C-A-------------
-------------------------------------------A-------------T-T
A--GTT-A----A-----------------------------ATAA--C---TT------
------------------AAAACTTTCAACAACGGATCTCTTGGTTCCGGCATCGATGAA
GAACGCAGCGAAATGCGATACGTAATGTGAATTGCAGAATTCAGTGAATCATCGAGTCTT
TGAACGCACATTGCGCCCCCTGG-TATTCCGGGGGGCATGCCTGTCC-------------
-------GAGCGTCATTGCTGCCC-TCAA-------------------------------
-----G-C---A----C-----------------G--GC-TTG-T---------------
GTGTTGG-GC---------T-C--C--------------GTC------------------
----------CTC----C------TCCCG--------------G--G-------------
GG------A----------CGG-GCCCGAAA---GGCAGCGGCGGCA-------------
----CCGCG-TC-C-G-G--T-CCT--CGAGCGTATGGGG------------------C-
TTCGTCACCCG-C-T-C-T-GT----A-G----------------GCCC--GG-C---CG
G-C----G-CTTGCCGAC---------------A-C---AT--C-----AA--------T
CT---T-T----T-----T-C----C-------------AG---------------G---
---------------------------------------------
>121_ITS4
GGTTTCCGTAGGTGAACCTGCGGAAGGATCATTA--------------------------
----------C-----C-G------A-GTGAGG---G----------C-CC-TCTG--G-
--G---------------------T-------C--------C------------------
----------------------------------------------------AA--C-CT
C---------------C-----------CA------------------------------
--------------------C---------------------------------------
-------------------------------------------------------CC-G-
TGTT------T-AT----C--GT-ACC----T------T-GT----TG-CTTCGGCGGGC
----CC---------------------------------------------------GCC
-----------G-TAA--GGCC----GC------------------CGGGGG-----G--
C-----A--TCTGC-CCTC--T----G-----GCC--C----------------------
---GCGCCCGCCGAAGA-------------------------------------------
------------------------------CAC-C------AT---T--G---AA-CGC-
TG--T--CT--GAAGA-----TTGCAG---------------------------------
-----------------------------------T-CTGAG--C-A-------------
-------------------------------------------A-------------T-T
A--GTT-A----A-----------------------------ATAA--C---TT------
------------------AAAACTTTCAACAACGGATCTCTTGGTTCCGGCATCGATGAA
GAACGCAGCGAAATGCGATACGTAATGTGAATTGCAGAATTCAGTGAATCATCGAGTCTT
TGAACGCACATTGCGCCCCCTGG-TATTCCGGGGGGCATGCCTGTCC-------------
-------GAGCGTCATTGCTGCCC-TCAA-------------------------------
-----G-C---A----C-----------------G--GC-TTG-T---------------
GTGTTGG-GC---------T-C--C--------------GTC------------------
----------CTC----C------TCCCG--------------G--G-------------
GG------A----------CGG-GCCCGAAA---GGCAGCGGCGGCA-------------
----CCGCG-TC-C-G-G--T-CCT--CGAGCGTATGGGG------------------C-
TTCGTCACCCG-C-T-C-T-GT----A-G----------------GCCC--GG-C---CG
G-C----G-CTTGCCGAC---------------A-C---AT--C-----AA--------T
CT---T-T----T-----T-C----C-------------AG---------------G---
---------------------------------------------
>113_ITS4
GGTTTCCGTAGGTGAACCTGCGGAAGGATCATTA--------------------------
----------C-----C-G------A-GTGAGG---G----------C-CC-TCTG--G-
--G---------------------T-------C--------C------------------
----------------------------------------------------AA--C-CT
C---------------C-----------CA------------------------------
--------------------C---------------------------------------
-------------------------------------------------------CC-G-
TGTT------T-AT----C--GT-ACC----T------T-GT----TG-CTTCGGCGGGC
----CC---------------------------------------------------GCC
-----------G-TAA--GGCC----GC------------------CGGGGG-----G--
C-----A--TCTGC-CCTC--T----G-----GCC--C----------------------
---GCGCCCGCCGAAGA-------------------------------------------
------------------------------CAC-C------AT---T--G---AA-CGC-
TG--T--CT--GAAGA-----TTGCAG---------------------------------
-----------------------------------T-CTGAG--C-A-------------
-------------------------------------------A-------------T-T
A--GTT-A----A-----------------------------ATAA--C---TT------
------------------AAAACTTTCAACAACGGATCTCTTGGTTCCGGCATCGATGAA
GAACGCAGCGAAATGCGATACGTAATGTGAATTGCAGAATTCAGTGAATCATCGAGTCTT
TGAACGCACATTGCGCCCCCTGG-TATTCCGGGGGGCATGCCTGTCC-------------
-------GAGCGTCATTGCTGCCC-TCAA-------------------------------
-----G-C---A----C-----------------G--GC-TTG-T---------------
GTGTTGG-GC---------T-C--C--------------GTC------------------
----------CTC----C------TCCCG--------------G--G-------------
GG------A----------CGG-GCCCGAAA---GGCAGCGGCGGCA-------------
----CCGCG-TC-C-G-G--T-CCT--CGAGCGTATGGGG------------------C-
TTCGTCACCCG-C-T-C-T-GT----A-G----------------GCCC--GG-C---CG
G-C----G-CTTGCCGAC---------------A-C---AT--C-----AA--------T
CT---T-T----T-----TTC----C-------------AG---------------G---
---------------------------------------------
>129_ITS4
GGTTTCCGTAGGTGAACCTGCGGAAGGATCATTA--------------------------
----------C-----C-G------A-GTGAGG---G----------C-CC-TCTG--G-
--G---------------------T-------C--------C------------------
----------------------------------------------------AA--C-CT
C---------------C-----------CA------------------------------
--------------------C---------------------------------------
-------------------------------------------------------CC-G-
TGTT------T-AT----C--GT-ACC----T------T-GT----TG-CTTCGGCGGGC
----CC---------------------------------------------------GCC
-----------G-TAA--GGCC----GC------------------CGGGGG-----G--
C-----A--TCTGC-CCTC--T----G-----GCC--C----------------------
---GCGCCCGCCGAAGA-------------------------------------------
------------------------------CAC-C------AT---T--G---AA-CGC-
TG--T--CT--GAAGA-----TTGCAG---------------------------------
-----------------------------------T-CTGAG--C-A-------------
-------------------------------------------A-------------T-T
A--GTT-A----A-----------------------------ATAA--C---TT------
------------------AAAACTTTCAACAACGGATCTCTTGGTTCCGGCATCGATGAA
GAACGCAGCGAAATGCGATACGTAATGTGAATTGCAGAATTCAGTGAATCATCGAGTCTT
TGAACGCACATTGCGCCCCCTGG-TATTCCGGGGGGCATGCCTGTCC-------------
-------GAGCGTCATTGCTGCCC-TCAA-------------------------------
-----G-C---A----C-----------------G--GC-TTG-T---------------
GTGTTGG-GC---------T-C--C--------------GTC------------------
----------CTC----C------TCCCG--------------G--G-------------
GG------A----------CGG-GCCCGAAA---GGCAGCGGCGGCA-------------
----CCGCG-TC-C-G-G--T-CCT--CGAGCGTATGGGG------------------C-
TTCGTCACCCG-C-T-C-T-GT----A-G----------------GCCC--GG-C---CG
G-C----G-CTTGCCGAC---------------A-C---AT--C-----AA--------T
CT---T-T----T-------C----C-------------AG---------------G---
---------------------------------------------
>132_ITS4
GGTTTCCGTAGGTGAACCTGCGGAAGGATCATTA--------------------------
----------C-----C-G------A-GTGAGG---G----------C-CC-TCTG--G-
--G---------------------T-------C--------C------------------
----------------------------------------------------AA--C-CT
C---------------C-----------CA------------------------------
--------------------C---------------------------------------
-------------------------------------------------------CC-G-
TGTT------T-AT----C--GT-ACC----T------T-GT----TG-CTTCGGCGGGC
----CC---------------------------------------------------GCC
-----------G-TAA--GGCC----GC------------------CGGGGG-----G--
C-----A--TCTGC-CCTC--T----G-----GCC--C----------------------
---GCGCCCGCCGAAGA-------------------------------------------
------------------------------CAC-C------AT---T--G---AA-CGC-
TG--T--CT--GAAGA-----TTGCAG---------------------------------
-----------------------------------T-CTGAG--C-A-------------
-------------------------------------------A-------------T-T
A--GTT-A----A-----------------------------ATAA--C---TT------
------------------AAAACTTTCAACAACGGATCTCTTGGTTCCGGCATCGATGAA
GAACGCAGCGAAATGCGATACGTAATGTGAATTGCAGAATTCAGTGAATCATCGAGTCTT
TGAACGCACATTGCGCCCCCTGG-TATTCCGGGGGGCATGCCTGTCC-------------
-------GAGCGTCATTGCTGCCC-TCAA-------------------------------
-----G-C---A----C-----------------G--GC-TTG-T---------------
GTGTTGG-GC---------T-C--C--------------GTC------------------
----------CTC----C------TCCCG--------------G--G-------------
GG------A----------CGG-GCCCGAAA---GGCAGCGGCGGCA-------------
----CCGCG-TC-C-G-G--T-CCT--CGAGCGTATGGGG------------------C-
TTCGTCACCCG-C-T-C-T-GT----A-G----------------GCCC--GG-C---CG
G-C----G-CTTGCCGAC---------------A-C---AT--C-----AA--------T
CT---T-T----T-------C----C-------------AG---------------G---
---------------------------------------------
>94_ITS4
GGTTTCCGTAGGTGAACCTGCGGAAGGATCATTA--------------------------
----------C-----C-G------A-GTGAGG---G----------C-CC-TCTG--G-
--G---------------------T-------C--------C------------------
----------------------------------------------------AA--C-CT
C---------------C-----------CA------------------------------
--------------------C---------------------------------------
-------------------------------------------------------CC-G-
TGTT------TAAC----T--GT-ACC----T------T-GT----TG-CTTCGGCGGGC
----CC---------------------------------------------------GCC
-----------T-CA--CGGCC----GC------------------CGGGGG-----GCT
C-----T--CCTGC-CCCC--G----G-----GCC--C----------------------
---GCGCCCGCCGAAGA-------------------------------------------
------------------------------CAC-C------TG---T--G---AA-CGC-
TG--T--CT--GAAGT-----ATGCAG---------------------------------
-----------------------------------T-CTGAG--ACA-------------
-------------------------------------------A-------------C-T
A--GCT-A----A-----------------------------ATTA--G---TT------
------------------AAAACTTTCAACAACGGATCTCTTGGTTCCGGCATCGATGAA
GAACGCAGCGAAATGCGATAATTAATGTGAATTGCAGAATTCAGTGAATCATCGAGTCTT
TGAACGCACATTGCGCCCTCTGG-TATTCCGGAGGGCATGCCTGTCC-------------
-------GAGCGTCATTGCTGCCC-TCAA-------------------------------
-----G-C---A----C-----------------G--GC-TTG-T---------------
GTGTTGG-GC---------C-C--T--------------CGT------------------
----------CCC-------------CCC--------------G--G-------------
GG------A----------CGG-GCCCGAAA---GGCAGCGGCGGCA-------------
----CCGCG-TC-C-G-G--T-CCT--CGAGCGTATGGGG------------------C-
TTCGTCACCCG-C-T-C-G-TT----A-G----------------GCCC--GG-C---CG
G-C----G-CCAGCCGAC---------------C-C---CC--CT---CAA--------T
CT---T-A----A-------C----C-------------AG---------------G---
---------------------------------------------
>AIMS_BRL_231
GGTTTCCGTAGGTGAACCTGCGGGAGGATCATTA--------------------------
----------C-----C-G------A-GTGCGG---G----------T-CC-TTTG--G-
--G---------------------C-------C--------C------------------
----------------------------------------------------AA--C-CT
C---------------C-----------CA------------------------------
--------------------T---------------------------------------
-------------------------------------------------------CCTT-
TAAT------T-AT----G--AT-ACC----C------T-GT----TG-CTTCGGCGGGC
----CC---------------------------------------------------GCC
-----G--C----TTGTCCTTT----GC------------------CGGGGG-----G--
G-CGCCT--TTGCC-CCCC--G----G-----GCC--C----------------------
---GTGCCCGCCGGAGA-------------------------------------------
------------------------------CCC-C----AACA---C--G---AA-CAC-
TG--T--CT-GAAAGC-----GTGCAG---------------------------------
-----------------------------------T-CTGAGT-T-G-------------
-------------------------------------------A-------------T-T
G--AAT-G--C-A-----------------------------ATCA--G---TT------
------------------AAAACTTTCAACAATGGATCTCTTGGTTCCGGCATCGATGAA
GAACGCAGCGAAATGCGATAACTAATGTGAATTGCAGAATTCAGTGAATCATCGAGTCTT
TGAACGCACATTGCGCCCCCTGG-TATTCCGGGGGGCATGCCTGTCC-------------
-------GAGCGTCATTGCTGCCC-TCAA-------------------------------
-----G-C---C----C-----------------G--GC-TTG-T---------------
GTGTTGG-GT---------C-G--C------------C-GTC------------------
----------CCC----C---T-CTCCGG--------------G--G-------------
GG------A----------CGG-GCCCGAAA---GGCAGCGGCGGCA-------------
----CCGCG-TC-C-G-A--T-CCT--CGAGCGTATGGGG------------------C-
TTTGTCACATG-C-T-C-T-GT----A-G----------------GATT--GG-C---CG
G-C----G-CCTGCCGAC---------------G-T---TT--TC-------CAACCA-T
TT---T-T----T-------C----C-------------AG---------------GTTG
ACCTCGGATCAGG----TAGGG--ATACCCGCTGAACTTAAGCAT
>AIMS_BRL_230
GGTTTCCGTAGGTGAACCTGCGGAAGGATCATTA--------------------------
----------C-----C-G------A-GTGCGG---G----------T-CC-TTTG--G-
--G---------------------C-------C--------C------------------
----------------------------------------------------A---C-CT
C---------------C-----------CA------------------------------
--------------------T---------------------------------------
-------------------------------------------------------CC-G-
TGTC------T-AT----T--AT-ACC----C------T-GT----TG-CTTCGGCGGGC
----CC---------------------------------------------------GCC
-----G--C----TTGTCGGCC----GC------------------CGGGGG-----G--
G-CGCCT--TTGCC-CCCC--G----G-----GCC--C----------------------
---GTGCCCGCCGGAGA-------------------------------------------
------------------------------CCC-C----AACA---C--G---AA-CAC-
TG--T--CT-GAAAGC-----GTGCAG---------------------------------
-----------------------------------T-CTGAGT-T-G-------------
-------------------------------------------A-------------T-T
G--AAT-G--C-A-----------------------------ATCA--G---TT------
------------------AAAACTTTCAACAATGGATCTCTTGGTTCCGGCATCGATGAA
GAACGCAGCGAAATGCGATAACTAATGTGAATTGCAGAATTCAGTGAATCATCGAGTCTT
TGAACGCACATTGCGCCCCCTGG-TATTCCGGGGGGCATGCCTGTCC-------------
-------GAGCGTCATTGCTGCCC-TCAA-------------------------------
-----G-C---C----C-----------------G--GC-TTG-T---------------
GTGTGGG-GT---------C-G--C------------C-GTC------------------
----------CCC----C---T-CTCCGG--------------G--G-------------
GG------A----------CGG-GCCCGAAA---GGCAGCGGCGGCA-------------
----CCGCG-TC-C-G-A--T-CCT--CGAGCGTATGGGG------------------C-
TTTGTCACATG-C-T-C-T-GT----A-G----------------GATT--GA-C---CG
G-C----G-CCTGCCGAC---------------A-T---TT--TC-------CAACCA-T
TC---T-T----T-------C----C-------------CG---------------GTTG
ACCTCGCATCAAG----TAAGG--ATACGCGCTGAACTTAAGCAT
>AIMS_BRL_15
GGTTTCCGTAGGTGAACCTGCGGAAGGATCATTA--------------------------
----------C-----C-G------A-GTGCGG---G----------T-CC-TTTG--G-
--G---------------------C-------C--------C------------------
----------------------------------------------------AA--C-CT
C---------------C-----------CA------------------------------
--------------------T---------------------------------------
-------------------------------------------------------CC-G-
TGTC------T-AT----T--GT-ACC----C------T-GT----TG-CTTCGGCGGGC
----CC---------------------------------------------------GCC
-----G--C----TTGTCGGCC----GC------------------CGGGGG-----G--
G-CGCCT--CTGCC-CCCC--G----G-----GCC--C----------------------
---GTGCCCGCCGGAGA-------------------------------------------
------------------------------CCC-C----AACA---C--G---AA-CAC-
TG--T--CT-GAAAGC-----GTGCAG---------------------------------
-----------------------------------T-CTGAGT-T-G-------------
-------------------------------------------A-------------T-T
G--AAT-G--C-A-----------------------------ATCA--G---TT------
------------------AAAACTTTCAACAATGGATCTCTTGGTTCCGGCATCGATGAA
GAACGCAGCGAAATGCGATAACTAATGTGAATTGCAGAATTCAGTGAATCATCGAGTCTT
TGAACGCACATTGCGCCCCCTGG-TATTCCGGGGGGCATGCCTGTCC-------------
-------GAGCGTCATTGCTGCCC-TCAA-------------------------------
-----G-C---C----C-----------------G--GC-TTG-T---------------
GTGTTGG-GT---------C-G--C------------C-GTC------------------
----------CCC----C---T-CTCCGG--------------G--G-------------
GG------A----------CGG-GCCCGAAA---GGCAGCGGCGGCA-------------
----CCGCG-TC-C-G-A--T-CCT--CGAGCGTATGGGG------------------C-
TTTGTCACATG-C-T-C-T-GT----A-G----------------GATT--GG-C---CG
G-C----G-CCTGCCGAC---------------G-T---TT--TC-------CAACCA-T
TC---T-T----T-------C----C-------------AG---------------GTTG
ACCTCGGATCAGG----TAGGG--ATACCCGCTGAACTTAAGCAT
>AIMS_BRL_91
----------GGTGAACCTGCGGAAGGATCATTA--------------------------
----------C-----C-G------A-GTGCGG---G----------T-CC-TTTG--G-
--G---------------------C-------C--------C------------------
----------------------------------------------------AA--C-CT
C---------------C-----------CA------------------------------
--------------------T---------------------------------------
-------------------------------------------------------CC-G-
TGTC------T-AT----T--GT-ACC----C------T-GT----TG-CTTCGGCGGGC
----CC---------------------------------------------------GCC
-----G--C----TTGTCGGCC----GC------------------CGGGGG-----G--
G-CGCCT--CTGCC-CCCC--G----G-----GCC--C----------------------
---GTGCCCGCCGGAGA-------------------------------------------
------------------------------CCC-C----AACA---C--G---AA-CAC-
TG--T--CT-GAAAGC-----GTGCAG---------------------------------
-----------------------------------T-CTGAGT-T-G-------------
-------------------------------------------A-------------T-T
G--AAT-G--C-A-----------------------------ATCA--G---TT------
------------------AAAACTTTCAACAATGGATCTCTTGGTTCCGGCATCGATGAA
GAACGCAGCGAAATGCGATAACTAATGTGAATTGCAGAATTCAGTGAATCATCGAGTCTT
TGAACGCACATTGCGCCCCCTGG-TATTCCGGGGGGCATGCCTGTCC-------------
-------GAGCGTCATTGCTGCCC-TCAA-------------------------------
-----G-C---C----C-----------------G--GC-TTG-T---------------
GTGTGGG-GT---------C-G--C------------C-GTC------------------
----------CCC----C---T-CTCCGG--------------G--G-------------
GG------A----------CGG-GCCCGAAA---GGCAGCGGCGGCA-------------
----CCGCG-TC-C-G-A--T-CCT--CGAGCGTATGGGG------------------C-
TTTGTCACATG-C-T-C-T-GT----A-G----------------GATT--GG-C---CG
G-C----G-CCTGCCGAC---------------G-T---TT--TC-------CAACCA-T
TC---T-T----T-------C----C-------------AG---------------GTTG
ACCTCGGATCAGG----TAGGG--ATACCCGCTGAACTTAAGCAT
>AIMS_BRL_118
----------GGTGAACCTGCGGAAGGATCATTA--------------------------
----------C-----C-G------A-GTGCGG---G----------T-CC-TTTG--G-
--G---------------------C-------C--------C------------------
----------------------------------------------------AA--C-CT
C---------------C-----------CA------------------------------
--------------------T---------------------------------------
-------------------------------------------------------CC-G-
TGTC------T-AT----T--AT-ACC----C------T-GT----TG-CTTCGGCGGGC
----CC---------------------------------------------------GCC
-----G--C----TTGTCGGCC----GC------------------CGGGGG-----G--
G-CGCCT--TTGCC-CCCC--G----G-----GCC--C----------------------
---GTGCCCGCCGGAGA-------------------------------------------
------------------------------CCC-C----AACA---C--G---AA-CAC-
TG--T--CT-GAAAGC-----GTGCAG---------------------------------
-----------------------------------T-CTGAGT-T-G-------------
-------------------------------------------A-------------T-T
G--AAT-G--C-A-----------------------------ATCA--G---TT------
------------------AAAACTTTCAACAATGGATCTCTTGGTTCCGGCATCGATGAA
GAACGCAGCGAAATGCGATAACTAATGTGAATTGCAGAATTCAGTGAATCATCGAGTCTT
TGAACGCACATTGCGCCCCCTGG-TATTCCGGGGGGCATGCCTGTCC-------------
-------GAGCGTCATTGCTGCCC-TCAA-------------------------------
-----G-C---C----C-----------------G--GC-TTG-T---------------
GTGTGGG-GT---------C-G--C------------C-GTC------------------
----------CCC----C---T-CTCCGG--------------G--G-------------
GG------A----------CGG-GCCCGAAA---GGCAGCGGCGGCA-------------
----CCGCG-TC-C-G-A--T-CCT--CGAGCGTATGGGG------------------C-
TTTGTCACATG-C-T-C-T-GT----A-G----------------GATT--GG-C---CG
G-C----G-CCTGCCGAC---------------G-T---TT--TC-------CAACCA-T
TC---T-T----T-------C----C-------------AG---------------GTTG
ACCTCGGATCAGG----TAGGG--ATACCCGCTGAACTTAAGCAT
>AIMS_BRL_76
----------GGTGAACCTGCGGAAGGATCATTA--------------------------
----------C-----C-G------A-GTGCGG---G----------T-CC-TTTG--G-
--G---------------------C-------C--------C------------------
----------------------------------------------------AA--C-CT
C---------------C-----------CA------------------------------
--------------------T---------------------------------------
-------------------------------------------------------CC-G-
TGTC------T-AT----T--AT-ACC----C------T-GT----TG-CTTCGGCGGGC
----CC---------------------------------------------------GCC
-----G--C----TTGTCGGCC----GC------------------CGGGGG-----G--
G-CGCCT--TTGCC-CCCC--G----G-----GCC--C----------------------
---GTGCCCGCCGGAGA-------------------------------------------
------------------------------CCC-C----AACA---C--G---AA-CAC-
TG--T--CT-GAAAGC-----GTGCAG---------------------------------
-----------------------------------T-CTGAGT-T-G-------------
-------------------------------------------A-------------T-T
G--AAT-G--C-A-----------------------------ATCA--G---TT------
------------------AAAACTTTCAACAATGGATCTCTTGGTTCCGGCATCGATGAA
GAACGCAGCGAAATGCGATAACTAATGTGAATTGCAGAATTCAGTGAATCATCGAGTCTT
TGAACGCACATTGCGCCCCCTGG-TATTCCGGGGGGCATGCCTGTCC-------------
-------GAGCGTCATTGCTGCCC-TCAA-------------------------------
-----G-C---C----C-----------------G--GC-TTG-T---------------
GTGTGGG-GT---------C-G--C------------C-GTC------------------
----------CCC----C---T-CTCCGG--------------G--G-------------
GG------A----------CGG-GCCCGAAA---GGCAGCGGCGGCA-------------
----CCGCG-TC-C-G-A--T-CCT--CGAGCGTATGGGG------------------C-
TTTGTCACATG-C-T-C-T-GT----A-G----------------GATT--GG-C---CG
G-C----G-CCTGCCGAC---------------G-T---TT--TC-------CAACCA-T
TC---T-T----T-------C----C-------------AG---------------GTTG
ACCTCGGATCAGG----TAGGG--ATACCCGCTGAACTTAAGCAT
>AIMS_BRL_67
----------GGTGAACCTGCGGAGGGATCATTA--------------------------
----------C-----C-G------A-GTGCGG---G----------T-CC-TTTG--G-
--G---------------------C-------C--------C------------------
----------------------------------------------------AA--C-CT
C---------------C-----------CA------------------------------
--------------------T---------------------------------------
-------------------------------------------------------CC-G-
TGTC------T-AT----T--AT-ACC----C------T-GT----TG-CTTCGGCGGGC
----CC---------------------------------------------------GCC
-----G--C----TTGTCGGCC----GC------------------CGGGGG-----G--
G-CGCCT--TTGCC-CCCC--G----G-----GCC--C----------------------
---GTGCCCGCCGGAGA-------------------------------------------
------------------------------CCC-C----AACA---C--G---AA-CAC-
TG--T--CT-GAAAGC-----GTGCAG---------------------------------
-----------------------------------T-CTGAGT-T-G-------------
-------------------------------------------A-------------T-T
G--AAT-G--C-A-----------------------------ATCA--G---TT------
------------------AAAACTTTCAACAATGGATCTCTTGGTTCCGGCATCGATGAA
GAACGCAGCGAAATGCGATAACTAATGTGAATTGCAGAATTCAGTGAATCATCGAGTCTT
TGAACGCACATTGCGCCCCCTGG-TATTCCGGGGGGCATGCCTGTCC-------------
-------GAGCGTCATTGCTGCCC-TCAA-------------------------------
-----G-C---C----C-----------------G--GC-TTG-T---------------
GTGTGGG-GT---------C-G--C------------C-GTC------------------
----------CCC----C---T-CTCCGG--------------G--G-------------
GG------A----------CGG-GCCCGAAA---GGCAGCGGCGGCA-------------
----CCGCG-TC-C-G-A--T-CCT--CGAGCGTATGGGG------------------C-
TTTGTCACATG-C-T-C-T-GT----A-G----------------GATT--GG-C---CG
G-C----G-CCTGCCGAC---------------G-T---TT--TC-------CAACCA-T
TT---T-T----T-------C----C-------------AG---------------GTTG
ACCTCGGATCAGG----TAGGG--ATACCCGCTGAACTTAAGCAT
>AIMS_BRL_94
----------GGTGAACCTGCGGAAGGATCATTA--------------------------
----------C-----C-G------A-GTGCGG---G----------T-CC-TTTG--G-
--G---------------------C-------C--------C------------------
----------------------------------------------------AA--C-CT
C---------------C-----------CA------------------------------
--------------------T---------------------------------------
-------------------------------------------------------CC-G-
TGTC------T-AT----T--AT-ACC----C------T-GT----TG-CTTCGGCGGGC
----CC---------------------------------------------------GCC
-----G--C----TTGTCGGCC----GC------------------CGGGGG-----G--
G-CGCCT--TTGCC-CCCC--G----G-----GCC--C----------------------
---GTGCCCGCCGGAGA-------------------------------------------
------------------------------CCC-C----AACA---C--G---AA-CAC-
TG--T--CT-GAAAGC-----GTGCAG---------------------------------
-----------------------------------T-CTGAGT-T-G-------------
-------------------------------------------A-------------T-T
G--AAT-G--C-A-----------------------------ATCA--G---TT------
------------------AAAACTTTCAACAATGGATCTCTTGGTTCCGGCATCGATGAA
GAACGCAGCGAAATGCGATAACTAATGTGAATTGCAGAATTCAGTGAATCATCGAGTCTT
TGAACGCACATTGCGCCCCCTGG-TATTCCGGGGGGCATGCCTGTCC-------------
-------GAGCGTCATTGCTGCCC-TCAA-------------------------------
-----G-C---C----C-----------------G--GC-TTG-T---------------
GTGTGGG-GT---------C-G--C------------C-GTC------------------
----------CCC----C---T-CTCCGG--------------G--G-------------
GG------A----------CGG-GCCCGAAA---GGCAGCGGCGGCA-------------
----CCGCG-TC-C-G-A--T-CCT--CGAGCGTATGGGG------------------C-
TTTGTCACATG-C-T-C-T-GT----A-G----------------GATT--GG-C---CG
G-C----G-CCTGCCGAC---------------G-T---TT--TC-------CAACCA-T
TT---T-T----T-------C----C-------------AG---------------GTTG
ACCTCGGATCAGG----TAGGG--ATACCCGCTGAACTTAAGCAC
>AIMS_BRL_92
----------GGTGAACCTGCGGAAGGATCATTA--------------------------
----------C-----C-G------A-GTGCGG---G----------T-CC-TTTG--G-
--G---------------------C-------C--------C------------------
----------------------------------------------------AA--C-CT
C---------------C-----------CA------------------------------
--------------------T---------------------------------------
-------------------------------------------------------CC-G-
TGTC------T-AT----T--AT-ACC----C------T-GT----TG-CTTCGGCGGGC
----CC---------------------------------------------------GCC
-----G--C----TTGTCGGCC----GC------------------CGGGGG-----G--
G-CGTCT--TTGCC-CCCC--G----G-----GCC--C----------------------
---GTGCCCGCCGGAGA-------------------------------------------
------------------------------CCC-C----AACA---C--G---AA-CAC-
TG--T--CT-GAAAGC-----GTGCAG---------------------------------
-----------------------------------T-CTGAGT-T-G-------------
-------------------------------------------A-------------T-T
G--AAT-G--C-A-----------------------------ATCA--G---TT------
------------------AAAACTTTCAACAATGGATCTCTTGGTTCCGGCATCGATGAA
GAACGCAGCGAAATGCGATAACTAATGTGAATTGCAGAATTCAGTGAATCATCGAGTCTT
TGAACGCACATTGCGCCCCCTGG-TATTCCGGGGGGCATGCCTGTCC-------------
-------GAGCGTCATTGCTGCCC-TCAA-------------------------------
-----G-C---C----C-----------------G--GC-TTG-T---------------
GTGTGGG-GT---------C-G--C------------C-GTC------------------
----------CCC----C---T-CTCCGG--------------G--G-------------
GG------A----------CGG-GCCCGAAA---GGCAGCGGCGGCA-------------
----CCGCG-TC-C-G-A--T-CCT--CGAGCGTATGGGG------------------C-
TTTGTCACATG-C-T-C-T-GT----A-G----------------GATT--GG-C---CG
G-C----G-CCTGCCGAC---------------G-T---TT--TC-------CAACCA-T
TT---T-T----T-------C----C-------------AG---------------GTTG
ACCTCGGATCAGG----TAGGG--ATACCCGCTGAACTTAAGCAT
>AIMS_BRL_119
----------GGTGAACCTGCGGAAGGATCATTA--------------------------
----------C-----C-G------A-GTGCGG---G----------T-CC-TTTG--G-
--G---------------------C-------C--------C------------------
----------------------------------------------------AA--C-CT
C---------------C-----------CA------------------------------
--------------------T---------------------------------------
-------------------------------------------------------CC-G-
TGTC------T-AT----T--AT-ACC----C------T-GT----TG-CTTCGGCGGGC
----CC---------------------------------------------------GCC
-----G--C----TTGTCGGCC----GC------------------CGGGGG-----G--
G-CGCCT--TTGCC-CCCC--G----G-----GCC--C----------------------
---GTGCCCGCCGGAGT-------------------------------------------
------------------------------CCC-C----AACA---C--G---AA-CAC-
TG--T--CT-GAAAGC-----GTGCAG---------------------------------
-----------------------------------T-CTGAGT-T-G-------------
-------------------------------------------A-------------T-T
G--AAT-G--C-A-----------------------------ATCA--G---TT------
------------------AAAACTTTCAACAATGGATCTCTTGGTTCCGGCATCGATGAA
GAACGCAGCGAAATGCGATAACTAATGTGAATTGCAGAATTCAGTGAATCATCGAGTCTT
TGAACGCACATTGCGCCCCCTGG-TATTCCGGGGGGCATGCCTGTCC-------------
-------GAGCGTCATTGCTGCCC-TCAA-------------------------------
-----G-C---C----C-----------------G--GC-TTG-T---------------
GTGTGGG-GT---------C-G--C------------C-GTC------------------
----------CCC----C---T-CTCCGG--------------G--G-------------
GG------A----------CGG-GCCCGAAA---GGCAGCGGCGGCA-------------
----CCGCG-TC-C-G-A--T-CCT--CGAGCGTATGGGG------------------C-
TTTGTCACATG-C-T-C-T-GT----A-G----------------GATT--GG-C---CG
G-C----G-CCTGCCGAC---------------G-T---TT--TC-------CAACCA-T
TT---T-T----T-------C----C-------------AG---------------GTTG
ACCTCGGATCAGG----TAGGG--ATACCCGCTGAACTTAAGCAT
>AIMS_BRL_229
GGTTTCCGTAGGTGAACCTGCGGAAGGATCATTA--------------------------
----------C-----C-G------A-GTGCGG---G----------T-CC-TTTG--G-
--G---------------------C-------C--------C------------------
----------------------------------------------------AA--C-CT
C---------------C-----------CA------------------------------
--------------------T---------------------------------------
-------------------------------------------------------CC-G-
TGTC------T-AT----T--GT-ACC----C------T-GT----TG-CTTCGGCGGGC
----CC---------------------------------------------------GCC
-----G--C----TTGTCGGCC----GC------------------CGGGGG-----G--
G-CGCCT--CTGCC-CCCC--G----G-----GCC--C----------------------
---GTGCCCGCCGGAGA-------------------------------------------
------------------------------CCC-C----AACA---C--G---AA-CAC-
TG--T--CT-GAAAGC-----GTGCAG---------------------------------
-----------------------------------T-CTGAGT-T-G-------------
-------------------------------------------A-------------T-T
G--AAT-G--C-A-----------------------------ATCA--G---TT------
------------------AAAACTTTCAACAATGGATCTCTTGGTTCCGGCATCGATGAA
GAACGCAGCGAAATGCGATAACTAATGTGAATTGCAGAATTCAGTGAATCATCGAGTCTT
TGAACGCACATTGCGCCCCCTGG-TATTCCGGGGGGCATGCCTGTCC-------------
-------GAGCGTCATTGCTGCCC-TCAA-------------------------------
-----G-C---C----C-----------------G--GC-TTG-T---------------
GTGTGGG-GT---------C-G--C------------C-GTC------------------
----------CCC----C---T-CTCCGG--------------G--G-------------
GG------A----------CGG-GCCCGAAA---GGCAGCGGCGGCA-------------
----CCGCG-TC-C-G-A--T-CCT--CGAGCGTATGGGG------------------C-
TTTGTCACATG-C-T-C-T-GT----A-G----------------GATT--GG-C---CG
G-C----G-CCTGCCGAC---------------G-T---TT--TC-------CAACCA-T
TC---T-T----T-------C----C-------------AG---------------GTTG
ACCTCGGATCAGG----TAGGG--ATACCCGCTGAACTTAAGCAT
>AIMS_BRL_152
GGTTTCCGTAGGTGAACCTGCGGAAGGATCATTA--------------------------
----------C-----C-G------A-GTGCGG---G----------T-CC-TTTG--G-
--G---------------------C-------C--------C------------------
----------------------------------------------------AA--C-CT
C---------------C-----------CA------------------------------
--------------------T---------------------------------------
-------------------------------------------------------CC-G-
TGTC------T-AT----T--GT-ACC----C------T-GT----TG-CTTCGGCGGGC
----CC---------------------------------------------------GCC
-----G--C----TTGTCGGCC----GC------------------CGGGGG-----G--
G-CGCCT--CTGCC-CCCC--G----G-----GCC--C----------------------
---GTGCCCGCCGGAGA-------------------------------------------
------------------------------CCC-C----AACA---C--G---AA-CAC-
TG--T--CT-GAAAGC-----GTGCAG---------------------------------
-----------------------------------T-CTGAGT-T-G-------------
-------------------------------------------A-------------T-T
G--AAT-G--C-A-----------------------------ATCA--G---TT------
------------------AAAACTTTCAACAATGGATCTCTTGGTTCCGGCATCGATGAA
GAACGCAGCGAAATGCGATAACTAATGTGAATTGCAGAATTCAGTGAATCATCGAGTCTT
TGAACGCACATTGCGCCCCCTGG-TATTCCGGGGGGCATGCCTGTCC-------------
-------GAGCGTCATTGCTGCCC-TCAA-------------------------------
-----G-C---C----C-----------------G--GC-TTG-T---------------
GTGTGGG-GT---------C-G--C------------C-GTC------------------
----------CCC----C---T-CTCCGG--------------G--G-------------
GG------A----------CGG-GCCCGAAA---GGCAGCGGCGGCA-------------
----CCGCG-TC-C-G-A--T-CCT--CGAGCGTATGGGG------------------C-
TTTGTCACATG-C-T-C-T-GT----A-G----------------GATT--GG-C---CG
G-C----G-CCTGCCGAC---------------G-T---TT--TC-------CAACCA-T
TC---T-T----T-------C----C-------------AG---------------GTTG
ACCTCGGATCAGG----TAGGG--ATACCCGCTGAACTTAAGCAT
>AIMS_BRL_68
GGTTTCCGTAGGTGAACCTGCGGAAGGATCATTA--------------------------
----------C-----C-G------A-GTGCGG---G----------T-CC-TTTG--G-
--G---------------------C-------C--------C------------------
----------------------------------------------------AA--C-CT
C---------------C-----------CA------------------------------
--------------------T---------------------------------------
-------------------------------------------------------CC-G-
TGTC------T-AT----T--AT-ACC----C------T-GT----TG-CTTCGGCGGGC
----CC---------------------------------------------------GCC
-----G--C----TTGTCGGCC----GC------------------CGGGGG-----G--
G-CGCCT--TTGCC-CCCC--G----G-----GCC--C----------------------
---GTGCCCGCCGGAGA-------------------------------------------
------------------------------CCC-C----AACA---C--G---AA-CAC-
TG--T--CT-GAAAGC-----GTGCAG---------------------------------
-----------------------------------T-CTGAGT-T-G-------------
-------------------------------------------A-------------T-T
G--AAT-G--C-A-----------------------------ATCA--G---TT------
------------------AAAACTTTCAACAATGGATCTCTTGGTTCCGGCATCGATGAA
GAACGCAGCGAAATGCGATAACTAATGTGAATTGCAGAATTCAGTGAATCATCGAGTCTT
TGAACGCACATTGCGCCCCCTGG-TATTCCGGGGGGCATGCCTGTCC-------------
-------GAGCGTCATTGCTGCCC-TCAA-------------------------------
-----G-C---C----C-----------------G--GC-TTG-T---------------
GTGTGGG-GT---------C-G--C------------C-GTC------------------
----------CCC----C---T-CTCCGG--------------G--G-------------
GG------A----------CGG-GCCCGAAA---GGCAGCGGCGGCA-------------
----CCGCG-TC-C-G-A--T-CCT--CGAGCGTATGGGG------------------C-
TTTGTCACATG-C-T-C-T-GT----A-G----------------GATT--GG-C---CG
G-C----G-CCTGCCGAC---------------G-T---TT--TC-------CAACCA-T
TC---T-T----T-------C----C-------------AG---------------GTTG
ACCTCGGATCAGG----TAGGG--ATACCCGCTGAACTTAAGCAT
>AIMS_BRL_210
GGTTTCCGTAGGTGAACCTGCGGAAGGATCATTA--------------------------
----------C-----C-G------A-GTGCGG---G----------T-CC-TTTG--G-
--G---------------------C-------C--------C------------------
----------------------------------------------------AA--C-CT
C---------------C-----------CA------------------------------
--------------------T---------------------------------------
-------------------------------------------------------CC-G-
TGTC------T-AT----T--AT-ACC----C------T-GT----TG-CTTCGGCGGGC
----CC---------------------------------------------------GCC
-----G--C----TTGTCGGCC----GC------------------CGGGGG-----G--
G-CGCCT--TTGCC-CCCC--G----G-----GCC--C----------------------
---GTGCCCGCCGGAGA-------------------------------------------
------------------------------CCC-C----AACA---C--G---AA-CAC-
TG--T--CT-GAAAGC-----GTGCAG---------------------------------
-----------------------------------T-CTGAGT-T-G-------------
-------------------------------------------A-------------T-T
G--AAT-G--C-A-----------------------------ATCA--G---TT------
------------------AAAACTTTCAACAATGGATCTCTTGGTTCCGGCATCGATGAA
GAACGCAGCGAAATGCGATAACTAATGTGAATTGCAGAATTCAGTGAATCATCGAGTCTT
TGAACGCACATTGCGCCCCCTGG-TATTCCGGGGGGCATGCCTGTCC-------------
-------GAGCGTCATTGCTGCCC-TCAA-------------------------------
-----G-C---C----C-----------------G--GC-TTG-T---------------
GTGTGGG-GT---------C-G--C------------C-GTC------------------
----------CCC----C---T-CTCCGG--------------G--G-------------
GG------A----------CGG-GCCCGAAA---GGCAGCGGCGGCA-------------
----CCGCG-TC-C-G-A--T-CCT--CGAGCGTATGGGG------------------C-
TTTGTCACATG-C-T-C-T-GT----A-G----------------GATT--GG-C---CG
G-C----G-CCTGCCGAC---------------G-T---TT--TC-------CAACCA-T
TC---T-T----T-------C----C-------------AG---------------GTTG
ACCTCGGATCAGG----TAGGG--ATACCCGCTGAACTTAAGCAT
>AIMS_BRL_182
GGTTTCCGTAGGTGAACCTGCGGAAGGATCATTA--------------------------
----------C-----C-G------A-GTGCGG---G----------T-CC-TTTG--G-
--G---------------------C-------C--------C------------------
----------------------------------------------------AA--C-CT
C---------------C-----------CA------------------------------
--------------------T---------------------------------------
-------------------------------------------------------CC-G-
TGTC------T-AT----T--AT-ACC----C------T-GT----TG-CTTCGGCGGGC
----CC---------------------------------------------------GCC
-----G--C----TTGTCGGCC----GC------------------CGGGGG-----G--
G-CGCCT--TTGCC-CCCC--G----G-----GCC--C----------------------
---GTGCCCGCCGGAGA-------------------------------------------
------------------------------CCC-C----AACA---C--G---AA-CAC-
TG--T--CT-GAAAGC-----GTGCAG---------------------------------
-----------------------------------T-CTGAGT-T-G-------------
-------------------------------------------A-------------T-T
G--AAT-G--C-A-----------------------------ATCA--G---TT------
------------------AAAACTTTCAACAATGGATCTCTTGGTTCCGGCATCGATGAA
GAACGCAGCGAAATGCGATAACTAATGTGAATTGCAGAATTCAGTGAATCATCGAGTCTT
TGAACGCACATTGCGCCCCCTGG-TATTCCGGGGGGCATGCCTGTCC-------------
-------GAGCGTCATTGCTGCCC-TCAA-------------------------------
-----G-C---C----C-----------------G--GC-TTG-T---------------
GTGTGGG-GT---------C-G--C------------C-GTC------------------
----------CCC----C---T-CTCCGG--------------G--G-------------
GG------A----------CGG-GCCCGAAA---GGCAGCGGCGGCA-------------
----CCGCG-TC-C-G-A--T-CCT--CGAGCGTATGGGG------------------C-
TTTGTCACATG-C-T-C-T-GT----A-G----------------GATT--GG-C---CG
G-C----G-CCTGCCGAC---------------G-T---TT--TC-------CAACCA-T
TT---T-T----T-------C----C-------------AG---------------GTTG
ACCTCGGATCAGG----TAGGG--ATACCCGCTGAACTTAAGCAT
>AIMS_BRL_177
GGTTTCCGTAGGTGAACCTGCGGAAGGATCATTA--------------------------
----------C-----C-G------A-GTGCGG---G----------T-CC-TTTG--G-
--G---------------------C-------C--------C------------------
----------------------------------------------------AA--C-CT
C---------------C-----------CA------------------------------
--------------------T---------------------------------------
-------------------------------------------------------CC-G-
TGTC------T-AT----T--AT-ACC----C------T-GT----TG-CTTCGGCGGGC
----CC---------------------------------------------------GCC
-----G--C----TTGTCGGCC----GC------------------CGGGGG-----G--
G-CGCCT--TTGCC-CCCC--G----G-----GCC--C----------------------
---GTGCCCGCCGGAGA-------------------------------------------
------------------------------CCC-C----AACA---C--G---AA-CAC-
TG--T--CT-GAAAGC-----GTGCAG---------------------------------
-----------------------------------T-CTGAGT-T-G-------------
-------------------------------------------A-------------T-T
G--AAT-G--C-A-----------------------------ATCA--G---TT------
------------------AAAACTTTCAACAATGGATCTCTTGGTTCCGGCATCGATGAA
GAACGCAGCGAAATGCGATAACTAATGTGAATTGCAGAATTCAGTGAATCATCGAGTCTT
TGAACGCACATTGCGCCCCCTGG-TATTCCGGGGGGCATGCCTGTCC-------------
-------GAGCGTCATTGCTGCCC-TCAA-------------------------------
-----G-C---C----C-----------------G--GC-TTG-T---------------
GTGTGGG-GT---------C-G--C------------C-GTC------------------
----------CCC----C---T-CTCCGG--------------G--G-------------
GG------A----------CGG-GCCCGAAA---GGCAGCGGCGGCA-------------
----CCGCG-TC-C-G-A--T-CCT--CGAGCGTATGGGG------------------C-
TTTGTCACATG-C-T-C-T-GT----A-G----------------GATT--GG-C---CG
G-C----G-CCTGCCGAC---------------G-T---TT--TC-------CAACCA-T
TT---T-T----T-------C----C-------------AG---------------GTTG
ACCTCGGATCAGG----TAGGG--ATACCCGCTGAACTTAAGCAT
>AIMS_BRL_169
GGTTTCCGTAGGTGAACCTGCGGAAGGATCATTA--------------------------
----------C-----C-G------A-GTGCGG---G----------T-CC-TTTG--G-
--G---------------------C-------C--------C------------------
----------------------------------------------------AA--C-CT
C---------------C-----------CA------------------------------
--------------------T---------------------------------------
-------------------------------------------------------CC-G-
TGTC------T-AT----T--AT-ACC----C------T-GT----TG-CTTCGGCGGGC
----CC---------------------------------------------------GCC
-----G--C----TTGTCGGCC----GC------------------CGGGGG-----G--
G-CGCCT--TTGCC-CCCC--G----G-----GCC--C----------------------
---GTGCCCGCCGGAGA-------------------------------------------
------------------------------CCC-C----AACA---C--G---AA-CAC-
TG--T--CT-GAAAGC-----GTGCAG---------------------------------
-----------------------------------T-CTGAGT-T-G-------------
-------------------------------------------A-------------T-T
G--AAT-G--C-A-----------------------------ATCA--G---TT------
------------------AAAACTTTCAACAATGGATCTCTTGGTTCCGGCATCGATGAA
GAACGCAGCGAAATGCGATAACTAATGTGAATTGCAGAATTCAGTGAATCATCGAGTCTT
TGAACGCACATTGCGCCCCCTGG-TATTCCGGGGGGCATGCCTGTCC-------------
-------GAGCGTCATTGCTGCCC-TCAA-------------------------------
-----G-C---C----C-----------------G--GC-TTG-T---------------
GTGTGGG-GT---------C-G--C------------C-GTC------------------
----------CCC----C---T-CTCCGG--------------G--G-------------
GG------A----------CGG-GCCCGAAA---GGCAGCGGCGGCA-------------
----CCGCG-TC-C-G-A--T-CCT--CGAGCGTATGGGG------------------C-
TTTGTCACATG-C-T-C-T-GT----A-G----------------GATT--GG-C---CG
G-C----G-CCTGCCGAC---------------G-T---TT--TC-------CAACCA-T
TT---T-T----T-------C----C-------------AG---------------GTTG
ACCTCGGATCAGG----TAGGG--ATACCCGCTGAACTTAAGCAT
>AIMS_BRL_150
GGTTTCCGTAGGTGAACCTGCGGAAGGATCATTA--------------------------
----------C-----C-G------A-GTGCGG---G----------T-CC-TTTG--G-
--G---------------------C-------C--------C------------------
----------------------------------------------------AA--C-CT
C---------------C-----------CA------------------------------
--------------------T---------------------------------------
-------------------------------------------------------CC-G-
TGTC------T-AT----T--AT-ACC----C------T-GT----TG-CTTCGGCGGGC
----CC---------------------------------------------------GCC
-----G--C----TTGTCGGCC----GC------------------CGGGGG-----G--
G-CGCCT--TTGCC-CCCC--G----G-----GCC--C----------------------
---GTGCCCGCCGGAGA-------------------------------------------
------------------------------CCC-C----AACA---C--G---AA-CAC-
TG--T--CT-GAAAGC-----GTGCAG---------------------------------
-----------------------------------T-CTGAGT-T-G-------------
-------------------------------------------A-------------T-T
G--AAT-G--C-A-----------------------------ATCA--G---TT------
------------------AAAACTTTCAACAATGGATCTCTTGGTTCCGGCATCGATGAA
GAACGCAGCGAAATGCGATAACTAATGTGAATTGCAGAATTCAGTGAATCATCGAGTCTT
TGAACGCACATTGCGCCCCCTGG-TATTCCGGGGGGCATGCCTGTCC-------------
-------GAGCGTCATTGCTGCCC-TCAA-------------------------------
-----G-C---C----C-----------------G--GC-TTG-T---------------
GTGTGGG-GT---------C-G--C------------C-GTC------------------
----------CCC----C---T-CTCCGG--------------G--G-------------
GG------A----------CGG-GCCCGAAA---GGCAGCGGCGGCA-------------
----CCGCG-TC-C-G-A--T-CCT--CGAGCGTATGGGG------------------C-
TTTGTCACATG-C-T-C-T-GT----A-G----------------GATT--GG-C---CG
G-C----G-CCTGCCGAC---------------G-T---TT--TC-------CAACCA-T
TT---T-T----T-------C----C-------------AG---------------GTTG
ACCTCGGATCAGG----TAGGG--ATACCCGCTGAACTTAAGCAT
>AIMS_BRL_90
GGTTTCCGTAGGTGAACCTGCGGAAGGATCATTA--------------------------
----------C-----C-G------A-GTGCGG---G----------T-CC-TTTG--G-
--G---------------------C-------C--------C------------------
----------------------------------------------------AA--C-CT
C---------------C-----------CA------------------------------
--------------------T---------------------------------------
-------------------------------------------------------CC-G-
TGTC------T-AT----T--AT-ACC----C------T-GT----TG-CTTCGGCGGGC
----CC---------------------------------------------------GCC
-----G--C----TTGTCGGCC----GC------------------CGGGGG-----G--
G-CGCCT--TTGCC-CCCC--G----G-----GCC--C----------------------
---GTGCCCGCCGGAGA-------------------------------------------
------------------------------CCC-C----AACA---C--G---AA-CAC-
TG--T--CT-GAAAGC-----GTGCAG---------------------------------
-----------------------------------T-CTGAGT-T-G-------------
-------------------------------------------A-------------T-T
G--AAT-G--C-A-----------------------------ATCA--G---TT------
------------------AAAACTTTCAACAATGGATCTCTTGGTTCCGGCATCGATGAA
GAACGCAGCGAAATGCGATAACTAATGTGAATTGCAGAATTCAGTGAATCATCGAGTCTT
TGAACGCACATTGCGCCCCCTGG-TATTCCGGGGGGCATGCCTGTCC-------------
-------GAGCGTCATTGCTGCCC-TCAA-------------------------------
-----G-C---C----C-----------------G--GC-TTG-T---------------
GTGTTGG-GT---------C-G--C------------C-GTC------------------
----------CCC----C---T-CTCCGG--------------G--G-------------
GG------A----------CGG-GCCCGAAA---GGCAGCGGCGGCA-------------
----CCGCG-TC-C-G-A--T-CCT--CGAGCGTATGGGG------------------C-
TTTGTCACATG-C-T-C-T-GT----A-G----------------GATT--GG-C---CG
G-C----G-CCTGCCGAC---------------G-T---TT--TC-------CAACCA-T
TC---T-T----T-------C----C-------------AG---------------GTTG
ACCTCGGATCAGG----TAGGG--ATACCCGCTGAACTTAAGCAT
>AIMS_BRL_151
GGTTTCCGTAGGTGAACCTGCGGAAGGATCATTA--------------------------
----------C-----C-G------A-GTGCGG---G----------T-CC-TTTG--G-
--G---------------------C-------C--------C------------------
----------------------------------------------------AA--C-CT
C---------------C-----------CA------------------------------
--------------------T---------------------------------------
-------------------------------------------------------CC-G-
TGTC------T-AT----T--AT-ACC----C------T-GT----TG-CTTCGGCGGGC
----CC---------------------------------------------------GCC
-----G--C----TTGTCGGCC----GC------------------CGGGGG-----G--
G-CGCCT--TTGCC-CCCC--G----G-----GCC--C----------------------
---GTGCCCGCCGGAGA-------------------------------------------
------------------------------CCC-C----AACA---C--G---AA-CAC-
TG--T--CT-GAAAGC-----GTGCAG---------------------------------
-----------------------------------T-CTGAGT-T-G-------------
-------------------------------------------A-------------T-T
G--AAT-G--C-A-----------------------------ATCA--G---TT------
------------------AAAACTTTCAACAATGGATCTCTTGGTTCCGGCATCGATGAA
GAACGCAGCGAAATGCGATAACTAATGTGAATTGCAGAATTCAGTGAATCATCGAGTCTT
TGAACGCACATTGCGCCCCCTGG-TATTCCGGGGGGCATGCCTGTCC-------------
-------GAGCGTCATTGCTGCCC-TCAA-------------------------------
-----G-C---C----C-----------------G--GC-TTG-T---------------
GTGTTGG-GT---------C-G--C------------C-GTC------------------
----------CCC----C---T-CTCCGG--------------G--G-------------
GG------A----------CGG-GCCCGAAA---GGCAGCGGCGGCA-------------
----CCGCG-TC-C-G-A--T-CCT--CGAGCGTATGGGG------------------C-
TTTGTCACATG-C-T-C-T-GT----A-G----------------GATT--GG-C---CG
G-C----G-CCTGCCGAC---------------G-T---TT--TC-------CAACCA-T
TT---T-T----T-------C----C-------------AG---------------GTTG
ACCTCGGATCAGG----TAGGG--ATACCCGCTGAACTTAAGCAT
>AIMS_BRL_153
GGTTTCCGTAGGTGAACCTGCGGAAGGATCATTA--------------------------
----------C-----C-G------A-GTGCGG---G----------T-CC-TTTG--G-
--G---------------------C-------C--------C------------------
----------------------------------------------------AA--C-CT
C---------------C-----------CA------------------------------
--------------------T---------------------------------------
-------------------------------------------------------CC-G-
TGTC------T-AT----T--AT-ACC----C------T-GT----TG-CTTCGGCGGGC
----CC---------------------------------------------------GCC
-----G--C----TTGTCGGCC----GC------------------CGGGGG-----G--
G-CGCCT--TTGCC-CCCC--G----G-----GCC--C----------------------
---GTGCCCGCCGGAGA-------------------------------------------
------------------------------CCC-C----AACA---C--G---AA-CAC-
TG--T--CT-GAAAGC-----GTGCAG---------------------------------
-----------------------------------T-CTGAGT-T-G-------------
-------------------------------------------A-------------T-T
G--AAT-G--C-A-----------------------------ATCA--G---TT------
------------------AAAACTTTCAACAATGGATCTCTTGGTTCCGGCATCGATGAA
GAACGCAGCGAAATGCGATAACTAATGTGAATTGCAGAATTCAGTGAATCATCGAGTCTT
TGAACGCACATTGCGCCCCCTGG-TATTCCGGGGGGCATGCCTGTCC-------------
-------GAGCGTCATTGCTGCCC-TCAA-------------------------------
-----G-C---C----C-----------------G--GC-TTG-T---------------
GTGTTGG-GT---------C-G--C------------C-GTC------------------
----------CCC----C---T-CTCCGG--------------G--G-------------
GG------A----------CGG-GCCCGAAA---GGCAGCGGCGGCA-------------
----CCGCG-TC-C-G-A--T-CCT--CGAGCGTATGGGG------------------C-
TTTGTCACATG-C-T-C-T-GT----A-G----------------GATT--GG-C---CG
G-C----G-CCTGCCGAC---------------G-T---TT--TC-------CAACCA-T
TT---T-T----T-------C----C-------------AG---------------GTTG
ACCTCGGATCAGG----TAGGG--ATACCCGCTGAACTTAAGCAT
>AIMS_BRL_166
GGTTTCCGTAGGTGAACCTGCGGAAGGATCATTA--------------------------
----------C-----C-G------A-GTGCGG---G----------T-CC-TTTG--G-
--G---------------------C-------C--------C------------------
----------------------------------------------------AA--C-CT
C---------------C-----------CA------------------------------
--------------------T---------------------------------------
-------------------------------------------------------CC-G-
TGTC------T-AT----T--AT-ACC----C------T-GT----TG-CTTCGGCGGGC
----CC---------------------------------------------------GCC
-----G--C----TTGTCGGCC----GC------------------CGGGGG-----G--
GGCGCCT--TTGCC-CCCC--G----G-----GCC--C----------------------
---GTGCCCGCCGGAGA-------------------------------------------
------------------------------CCC-C----AACA---C--G---AA-CAC-
TG--T--CT-GAAAGC-----GTGCAG---------------------------------
-----------------------------------T-CTGAGT-T-G-------------
-------------------------------------------A-------------T-T
G--AAT-G--C-A-----------------------------ATCA--G---TT------
------------------AAAACTTTCAACAATGGATCTCTTGGTTCCGGCATCGATGAA
GAACGCAGCGAAATGCGATAACTAATGTGAATTGCAGAATTCAGTGAATCATCGAGTCTT
TGAACGCACATTGCGCCCCCTGG-TATTCCGGGGGGCATGCCTGTCC-------------
-------GAGCGTCATTGCTGCCC-TCAA-------------------------------
-----G-C---C----C-----------------G--GC-TTG-T---------------
GTGTGGG-GT---------C-G--C------------C-GTC------------------
----------CCC----C---T-CTCCGG--------------G--G-------------
GG------A----------CGG-GCCCGAAA---GGCAGCGGCGGCA-------------
----CCGCG-TC-C-G-A--T-CCT--CGAGCGTATGGGG------------------C-
TTTGTCACATG-C-T-C-T-GT----A-G----------------GATT--GG-C---CG
G-C----G-CCTGCCGAC---------------G-T---TT--TC-------CAACCA-T
TT---T-T----T-------C----C-------------AG---------------GTTG
ACCTCGGATCAGG----TAGGG--ATACCCGCTGAACTTAAGCAT
>AIMS_BRL_93
----------GGTGAACCTGCGGAAGGATCATTA--------------------------
----------C-----C-G------A-GTGCGG---G----------T-CC-TTTG--G-
--G---------------------C----------------C------------------
----------------------------------------------------AA--C-CT
C---------------C-----------CA------------------------------
--------------------T---------------------------------------
-------------------------------------------------------CC-G-
TGTC------T-AT----T--AT-ACC----C------T-GT----TG-CTTCGGCGGGC
----CC---------------------------------------------------GCC
-----G--C----TTGTCGGCC----GC------------------CGGGGG-----G--
G-CGCCT--TTGCC-CCCC--G----G-----GCC--C----------------------
---GTGCCCGCCGGAGA-------------------------------------------
------------------------------CCC-C----AACA---C--G---AA-CAC-
TG--T--CT-GAAAGC-----GTGCAG---------------------------------
-----------------------------------T-CTGAGT-T-G-------------
-------------------------------------------A-------------T-T
G--AAT-G--C-A-----------------------------ATCA--G---TT------
------------------AAAACTTTCAACAATGGATCTCTTGGTTCCGGCATCGATGAA
GAACGCAGCGAAATGCGATAACTAATGTGAATTGCAGAATTCAGTGAATCATCGAGTCTT
TGAACGCACATTGCGCCCCCTGG-TATTCCGGGGGGCATGCCTGTCC-------------
-------GAGCGTCATTGCTGCCC-TCAA-------------------------------
-----G-C---C----C-----------------G--GC-TTG-T---------------
GTGTGGG-GT---------C-G--C------------C-GTC------------------
----------CCC----C---T-CTCCGG--------------G--G-------------
GG------A----------CGG-GCCCGAAA---GGCAGCGGCGGCA-------------
----CCGCG-TC-C-G-A--T-CCT--CGAGCGTATGGGG------------------C-
TTTGTCACATG-C-T-C-T-GT----A-G----------------GATT--GG-C---CG
G-C----G-CCTGCCGAC---------------G-T---TT--TC-------CAACCA-T
TC---T-T----T-------C----C-------------AG---------------GTTG
ACCTCGGATCAGG----TAGGG--ATACCCGCTGAACTTAAGCAT
>AIMS_BRL_142
GGTCTCCGTAGGTGAACCTGCGGAGGGATCATTA--------------------------
----------C-----C-G------A-GTGCGG---G----------T-CC-TTTG--G-
--G---------------------C-------C--------C------------------
----------------------------------------------------A---C-CT
C---------------C-----------CA------------------------------
--------------------T---------------------------------------
-------------------------------------------------------CC-G-
TGTC------T-AT----T--AT-ACC----C------T-GT----TG-CTTCGGCGGGC
----CC---------------------------------------------------GCC
-----G--C----TTGTCGGCC----GC------------------CGGGGG-----G--
G-CGCCT--TTGCC-CCCC--G----G-----GCC--C----------------------
---GTGCCCGCCGGAGA-------------------------------------------
------------------------------CCC-C----AACA---C--G---AA-CAC-
TG--T--CT-GAAAGC-----GTGCAG---------------------------------
-----------------------------------T-CTGAGT-T-G-------------
-------------------------------------------A-------------T-T
G--AAT-G--C-A-----------------------------ATCA--G---TT------
------------------AAAACTTTCAACAATGGATCTCTTGGTTCCGGCATCGATGAA
GAACGCAGCGAAATGCGATAACTAATGTGAATTGCAGAATTCAGTGAATCATCGAGTCTT
TGAACGCACATTGCGCCCCCTGG-TATTCCGGGGGGCATGCCTGTCC-------------
-------GAGCGTCATTGCTGCCC-TCAA-------------------------------
-----G-C---C----C-----------------G--GC-TTG-T---------------
GTGTGGG-GT---------C-G--C------------C-GTC------------------
----------CCC----C---T-CTCCGG--------------G--G-------------
GG------A----------CGG-GCCCGAAA---GGCAGCGGCGGCA-------------
----CCGCG-TC-C-G-A--T-CCT--CGAGCGTATGGGG------------------C-
TTTGTCACATG-C-T-C-T-GT----A-G----------------GATT--GG-C---CG
G-C----G-CCTGCCGAC---------------G-T---TT--TC-------CAACCA-T
TT---T-T----T-------C----C-------------AG---------------GTTG
ACCTCGGATCAGG----TAGGG--ATACCCGCTGAACTTAAGCAT
>AIMS_BRL_173
GGTTTCCGTAGGTGAACCTGCGGAAGGATCATTA--------------------------
----------C-----C-G------A-GTGCGG---G----------T-CC-TTTG--G-
--G---------------------C-------C--------C------------------
----------------------------------------------------AA--C-CT
C---------------C-----------CA------------------------------
--------------------T---------------------------------------
-------------------------------------------------------CC-C-
CTTCC-----T-AT----T--AT-ACC----C------T-GT----TG-CTTCGGCGGGC
----CC---------------------------------------------------GCC
-----G--C----TTGTCGGCC----GC------------------CGGGGG-----G--
G-CGCCT--TTGCC-CCCC--G----G-----GCC--C----------------------
---GTGCCCGCCGGAGA-------------------------------------------
------------------------------CCC-C----AACA---C--G---AA-CAC-
TG--T--CT-GAAAGC-----GTGCAG---------------------------------
-----------------------------------T-CTGAGT-T-G-------------
-------------------------------------------A-------------T-T
G--AAT-G--C-A-----------------------------ATCA--G---TT------
------------------AAAACTTTCAACAATGGATCTCTTGGTTCCGGCATCGATGAA
GAACGCAGCGAAATGCGATAACTAATGTGAATTGCAGAATTCAGTGAATCATCGAGTCTT
TGAACGCACATTGCGCCCCCTGG-TATTCCGGGGGGCATGCCTGTCC-------------
-------GAGCGTCATTGCTGCCC-TCAA-------------------------------
-----G-C---C----C-----------------G--GC-TTG-T---------------
GTGTTGG-GT---------C-G--C------------C-GTC------------------
----------CCC----C---T-CTCCGG--------------G--G-------------
GG------A----------CGG-GCCCGAAA---GGCAGCGGCGGCA-------------
----CCGCG-TC-C-G-A--T-CCT--CGAGCGTATGGGG------------------C-
TTTGTCACATG-C-T-C-T-GT----A-G----------------GATT--GG-C---CG
G-C----G-CCTGCCGAC---------------G-T---TT--TC-------CAACCA-T
TC---T-T----T-------C----C-------------AG---------------GTTG
ACCTCGGATCAGG----TAGGG--ATACCCGCTGAACTTAAGCAT
>AIMS_BRL_46
GGTTTCCGTAGGTGAACCTGCGGAAGGATCATTA--------------------------
----------C-----C-G------A-GTGCGG---G----------T-CC-TTTG--G-
--G---------------------C-------C--------C------------------
----------------------------------------------------AA--C-CT
C---------------C-----------CA------------------------------
--------------------T---------------------------------------
-------------------------------------------------------CC-G-
TGTC------T-AT----T--AT-ACC----C------T-GT----TG-CTTCGGCGGGC
----CC---------------------------------------------------GCC
-----G--C----TTGTCGGCC----GC------------------CGGGGG-----G--
G-CGCCT--TTGCC-CCCC--G----G-----GCC--C----------------------
---GTGCCCGCCGGAGA-------------------------------------------
------------------------------CCC-C----AACA---C--G---AA-CAC-
TG--T--CT-GAAAGC-----GTGCAG---------------------------------
-----------------------------------T-CTGAGT-T-G-------------
-------------------------------------------A-------------T-T
G--AAT-G--C-A-----------------------------ATCA--G---TT------
------------------AAAACTTTCAACAATGGATCTCTTGGTTCCGGCATCGATGAA
GAACGCAGCGAAATGCGATAACTAATGTGAATTGCAGAATTCAGTGAATCATCGAGTCTT
TGAACGCACATTGCGCCCCCTGG-TATTCCGGGGGGCATGCCTGTCC-------------
-------GAGCGTCATTGCTGCCC-TCAA-------------------------------
-----G-C---C----C-----------------G--GC-TTG-T---------------
GTGTTGG-GT---------C-G--C------------C-GTC------------------
----------CCC----C---T-CTCCGG--------------G--G-------------
GG------A----------CGG-GCCCGAAA---GGCAGCGGCGGCA-------------
----CCGCG-TC-C-G-A--T-CCT--CGAGCGTATGGGG------------------C-
TTTGTCACATG-C-T-C-T-GT----A-G----------------GATT--GG-C---CG
G-C----G-CCTGCCGAC---------------G-T---TT--TC-------CAACCA-T
TC---T-T----T-------C----C-------------AG---------------GTTG
ACCTCGGATCAGG----TAGGG--ATACCCGC-------------
>110_ITS4
GGTTTCCGTAGGTGAACCTGCGGAAGGATCATTA--------------------------
----------C-----C-G------A-GTGCGG---G----------TCCC-TTTG--G-
--G---------------------C-------C--------C------------------
----------------------------------------------------AA--C-CT
C---------------C-----------CA------------------------------
--------------------T---------------------------------------
-------------------------------------------------------CC-G-
TGTC------T-AT----T--GT-ACC----C------T-GT----TG-CTTCGGCGGGC
----CC---------------------------------------------------GCC
-----G--C----TTGTCGGCC----GC------------------CGGGGG-----G--
G-CGCCT--CTGCC-CCCC--G----G-----GCC--C----------------------
---GTGCCCGCCGGAGA-------------------------------------------
------------------------------CCC-C----AACA---C--G---AA-CAC-
TG--T--CT-GAAAGC-----GTGCAG---------------------------------
-----------------------------------T-CTGAGT-T-G-------------
-------------------------------------------A-------------T-T
G--AAT-G--C-A-----------------------------ATCA--G---TT------
------------------AAAACTTTCAACAATGGATCTCTTGGTTCCGGCATCGATGAA
GAACGCAGCGAAATGCGATAACTAATGTGAATTGCAGAATTCAGTGAATCATCGAGTCTT
TGAACGCACATTGCGCCCCCTGG-TATTCCGGGGGGCATGCCTGTCC-------------
-------GAGCGTCATTGCTGCCC-TCAA-------------------------------
-----G-C---C----C-----------------G--GC-TTG-T---------------
GTGTTGG-GT---------C-G--C------------C-GTC------------------
----------CCC----C---T-CTCCGG--------------G--G-------------
GG------A----------CGG-GCCCGAAA---GGCAGCGGCGGCA-------------
----CCGCG-TC-C-G-A--T-CCT--CGAGCGTATGGGG------------------C-
TTTGTCACATG-C-T-C-T-GT----A-G----------------GATT--GG-C---CG
G-C----G-CCTGCCGAC---------------G-T---TT--TC-------CAACCA-T
TC---T-T----C-------C----A-------------GG-------------------
---------------------------------------------
>AIMS_BRL_80
GGTTTCCGTAGGTGAACCTGCGGAAGGATCATTA--------------------------
----------C-----C-G------A-GTGCGG---G----------T-CC-TCGT--G-
--G---------------------C-------C--------C------------------
----------------------------------------------------AA--C-CT
C---------------C-----------CA------------------------------
--------------------C---------------------------------------
-------------------------------------------------------CC-G-
TGAC------T-AT----T--GT-ACC----T------T-GT----TG-CTTCGGCGGGC
----CC---------------------------------------------------GCC
-----AGCC----CTGCTGGCC----GC------------------CGGGG---------
--GGCAT--CTCGC-CCCC--G----G-----GCC--C----------------------
---GTGCCCGCCGGAGA-------------------------------------------
------------------------------CCC-C----AACA---T--G---AA-CCC-
TG-TT--CT-GAAAGC-----TTGCAG---------------------------------
-----------------------------------T-CTGAGTGT-G-------------
-------------------------------------------A-------------T-T
C--TTT-G--C-A-----------------------------ATCA--G---TT------
------------------AAAACTTTCAACAATGGATCTCTTGGTTCCGGCATCGATGAA
GAACGCAGCGAAATGCGATAACTAATGTGAATTGCAGAATTCAGTGAATCATCGAGTCTT
TGAACGCACATTGCGCCCCCTGG-TATTCCGGGGGGCATGCCTGTCC-------------
-------GAGCGTCATTGCTGCCC-TCAA-------------------------------
-----G-C---C----C-----------------G--GC-TTG-T---------------
GTGTTGG-GT---------C-C--T------------C-GTC------------------
----------CCC----C---GGCTCC-G--------------G--G-------------
GG------A----------CGG-GCCCGAAA---GGCAGCGGCGGCA-------------
----CCGCG-TC-C-G-G--T-CCT--CGAGCGTATGGGG------------------C-
TTTGTCTTCCG-C-T-C-T-GC----A-G----------------GCCC--GG-C---CG
G-C----G-CCCGCCGGC---------------G-C---AT--TTTTTGCAACCTTTT-A
TT---T-T----T-------C----C-------------AG---------------GTTG
ACCTCGGATCAGG----TAGGG--ATACCCGCTGAACTTAAGCAT
>AIMS_BRL_65
GGTTTCCGTAGGTGAACCTGCGGAGGGATCATTA--------------------------
----------C-----C-G------A-GTGCGG---G----------T-CT-TTAT--G-
--G---------------------C-------C--------C------------------
----------------------------------------------------AA--C-CT
C---------------C-----------CA------------------------------
--------------------C---------------------------------------
-------------------------------------------------------CC-G-
TGAC------T-AT----T--GT-ACC----T------T-GT----TG-CTTCGGCGGGC
----CC---------------------------------------------------GCC
-----AGCG----TTGCTGGCC----GC------------------CGGGG---------
--GGCGA--CTCGC-CCCC--G----G-----GCC--C----------------------
---GTGCCCGCCGGAGA-------------------------------------------
------------------------------CCC-C----AACA---T--G---AA-CCC-
TG-TT--CT-GAAAGC-----TTGCAG---------------------------------
-----------------------------------T-CTGAGTGT-G-------------
-------------------------------------------A-------------T-T
C--TTT-G--C-A-----------------------------ATCA--G---TT------
------------------AAAACTTTCAACAATGGATCTCTTGGTTCCGGCATCGATGAA
GAACGCAGCGAAATGCGATAACTAATGTGAATTGCAGAATTCAGTGAATCATCGAGTCTT
TGAACGCACATTGCGCCCCCTGG-TATTCCGGGGGGCATGCCTGTCC-------------
-------GAGCGTCATTGCTGCCC-TCAA-------------------------------
-----G-C---C----C-----------------G--GC-TGG-T---------------
GTGTTGG-GC---------C-C--T------------C-GTC------------------
----------CCC----C---GGCTCCCG--------------G--G-------------
GG------A----------CGG-GCCCGAAA---GGCAGCGGCGGCA-------------
----CCGCG-TC-C-G-G--T-CCT--CGAGCGTATGGGG------------------C-
TTCGTCTTCCG-C-T-C-C-GT----A-G----------------GCCC--GG-C---CG
G-C----G-CCCGCCGAC---------------G-C---AT--TTATTTGCAACTTGT-T
TT---T-T----T-------C----C-------------AG---------------GTTG
ACCTCGGATCAGG----TAGGG--ATACCCGCTGAACTTAAGCAT
>AIMS_BRL_73
GGTTTCCGTAGGTGAACCTGCGGAAGGATCATTA--------------------------
----------C-----C-G------A-GTGCGG---G----------T-CT-TTAT--G-
--G---------------------C-------C--------C------------------
----------------------------------------------------AA--C-CT
C---------------C-----------CA------------------------------
--------------------C---------------------------------------
-------------------------------------------------------CC-G-
TGAC------T-AT----T--GT-ACC----T------T-GT----TG-CTTCGGCGGGC
----CC---------------------------------------------------GCC
-----AGCG----TTGCTGGCC----GC------------------CGGGG---------
--GGCGA--CTCGC-CCCC--G----G-----GCC--C----------------------
---GTGCCCGCCGGAGA-------------------------------------------
------------------------------CCC-C----AACA---T--G---AA-CCC-
TG-TT--CT-GAAAGC-----TTGCAG---------------------------------
-----------------------------------T-CTGAGTGT-G-------------
-------------------------------------------A-------------T-T
C--TTT-G--C-A-----------------------------ATCA--G---TT------
------------------AAAACTTTCAACAATGGATCTCTTGGTTCCGGCATCGATGAA
GAACGCAGCGAAATGCGATAACTAATGTGAATTGCAGAATTCAGTGAATCATCGAGTCTT
TGAACGCACATTGCGCCCCCTGG-TATTCCGGGGGGCATGCCTGTCC-------------
-------GAGCGTCATTGCTGCCC-TCAA-------------------------------
-----G-C---C----C-----------------G--GC-TGG-T---------------
GTGTTGG-GC---------C-C--T------------C-GTC------------------
----------CCC----C---GGCTCCCG--------------G--G-------------
GG------A----------CGG-GCCCGAAA---GGCAGCGGCGGCA-------------
----CCGCG-TC-C-G-G--T-CCT--CGAGCGTATGGGG------------------C-
TTCGTCTTCCG-C-T-C-C-GT----A-G----------------GCCC--GG-C---CG
G-C----G-CCCGCCGAC---------------G-C---AT--TTATTTGCAACTTGT-T
TT---T-T----T-------C----C-------------AG---------------GTTG
ACCTCGGATCAGG----TAGGG--ATACCCGCTGAACTTAAGCAT
>AIMS_BRL_72
----------GGTGAACCTGCGGAAGGATCATTA--------------------------
----------C-----C-G------A-GTGCGG---G----------T-CT-TTAT--G-
--G---------------------C-------C--------C------------------
----------------------------------------------------AA--C-CT
C---------------C-----------CA------------------------------
--------------------C---------------------------------------
-------------------------------------------------------CC-G-
TGAC------T-AT----T--GT-ACC----T------T-GT----TG-CTTCGGCGGGC
----CC---------------------------------------------------GCC
-----AGCG----TTGCTGGCC----GC------------------CGGGG---------
--GGCGA--CTCGC-CCCC--G----G-----GCC--C----------------------
---GTGCCCGCCGGAGA-------------------------------------------
------------------------------CCC-C----AACA---T--G---AA-CCC-
TG-TT--CT-GAAAGC-----TTGCAG---------------------------------
-----------------------------------T-CTGAGTGT-G-------------
-------------------------------------------A-------------T-T
C--TTT-G--C-A-----------------------------ATCA--G---TT------
------------------AAAACTTTCAACAATGGATCTCTTGGTTCCGGCATCGATGAA
GAACGCAGCGAAATGCGATAACTAATGTGAATTGCAGAATTCAGTGAATCATCGAGTCTT
TGAACGCACATTGCGCCCCCTGG-TATTCCGGGGGGCATGCCTGTCC-------------
-------GAGCGTCATTGCTGCCC-TCAA-------------------------------
-----G-C---C----C-----------------G--GC-TGG-T---------------
GTGTTGG-GC---------C-C--T------------C-GTC------------------
----------CCC----C---GGCTCCCG--------------G--G-------------
GG------A----------CGG-GCCCGAAA---GGCAGCGGCGGCA-------------
----CCGCG-TC-C-G-G--T-CCT--CGAGCGTATGGGG------------------C-
TTCGTCTTCCG-C-T-C-C-GT----A-G----------------GCCC--GG-C---CG
G-C----G-CCCGCCGAC---------------G-C---AT--TTATTTGCAACTTGT-T
TT---T-T----T-------C----C-------------AG---------------GTTG
ACCTCGGATCAGG----TAGGG--ATACCCGCTGAACTTAAGCAT
>AIMS_BRL_45
GGTTTCCGTAGGTGAACCTGCGGAAGGATCATTA--------------------------
----------C-----C-G------A-GTGCGG---G----------T-CT-TTAT--G-
--G---------------------C-------C--------C------------------
----------------------------------------------------AA--C-CT
C---------------C-----------CA------------------------------
--------------------C---------------------------------------
-------------------------------------------------------CC-G-
TGAC------T-AT----T--GT-ACC----T------T-GT----TG-CTTCGGCGGGC
----CC---------------------------------------------------GCC
-----AGCG----TTGCTGGCC----GC------------------CGGGG---------
--GGCGA--CTCGC-CCCC--G----G-----GCC--C----------------------
---GTGCCCGCCGGAGA-------------------------------------------
------------------------------CCC-C----AACA---T--G---AA-CCC-
TG-TT--CT-GAAAGC-----TTGCAG---------------------------------
-----------------------------------T-CTGAGTGT-G-------------
-------------------------------------------A-------------T-T
C--TTT-G--C-A-----------------------------ATCA--G---TT------
------------------AAAACTTTCAACAATGGATCTCTTGGTTCCGGCATCGATGAA
GAACGCAGCGAAATGCGATAACTAATGTGAATTGCAGAATTCAGTGAATCATCGAGTCTT
TGAACGCACATTGCGCCCCCTGG-TATTCCGGGGGGCATGCCTGTCC-------------
-------GAGCGTCATTGCTGCCC-TCAA-------------------------------
-----G-C---C----C-----------------G--GC-TTG-T---------------
GTGTTGG-GC---------C-C--T------------C-GTC------------------
----------CCC----C---GGCTCCCG--------------G--G-------------
GG------A----------CGG-GCCCGAAA---GGCAGCGGCGGCA-------------
----CCGCG-TC-C-G-G--T-CCT--CGAGCGTATGGGG------------------C-
TTCGTCTTCCG-C-T-C-C-GT----A-G----------------GCCC--GG-C---CG
G-C----G-CCCGCCGAC---------------G-C---AT--TTATTTGCAACTTGT-T
TT---T-T----T-------C----C-------------AG---------------GTTG
ACCTCGGATCAGG----TAGGG--ATACCCGCTGAACTTAAGCAT
>AIMS_BRL_38
GGTTTCCGTAGGTGAACCTGCGGAAGGATCATTA--------------------------
----------C-----C-G------A-GTGCGG---G----------T-CT-TTAT--G-
--G---------------------C-------C--------C------------------
----------------------------------------------------AA--C-CT
C---------------C-----------CA------------------------------
--------------------C---------------------------------------
-------------------------------------------------------CC-G-
TGAC------T-AT----T--GT-ACC----T------T-GT----TG-CTTCGGCGGGC
----CC---------------------------------------------------GCC
-----AGCG----TTGCTGGCC----GC------------------CGGGG---------
--GGCGA--CTCGC-CCCC--G----G-----GCC--C----------------------
---GTGCCCGCCGGAGA-------------------------------------------
------------------------------CCC-C----AACA---T--G---AA-CCC-
TG-TT--CT-GAAAGC-----TTGCAG---------------------------------
-----------------------------------T-CTGAGTGT-G-------------
-------------------------------------------A-------------T-T
C--TTT-G--C-A-----------------------------ATCA--G---TT------
------------------AAAACTTTCAACAATGGATCTCTTGGTTCCGGCATCGATGAA
GAACGCAGCGAAATGCGATAACTAATGTGAATTGCAGAATTCAGTGAATCATCGAGTCTT
TGAACGCACATTGCGCCCCCTGG-TATTCCGGGGGGCATGCCTGTCC-------------
-------GAGCGTCATTGCTGCCC-TCAA-------------------------------
-----G-C---C----C-----------------G--GC-TTG-T---------------
GTGTTGG-GC---------C-C--T------------C-GTC------------------
----------CCC----C---GGCTCCCG--------------G--G-------------
GG------A----------CGG-GCCCGAAA---GGCAGCGGCGGCA-------------
----CCGCG-TC-C-G-G--T-CCT--CGAGCGTATGGGG------------------C-
TTCGTCTTCCG-C-T-C-C-GT----A-G----------------GCCC--GG-C---CG
G-C----G-CCCGCCGAC---------------G-C---AT--TTATTTGCAACTTGT-T
TT---T-T----T-------C----C-------------AG---------------GTTG
ACCTCGGATCAGG----TAGGG--ATACCCGCTGAACTTAAGCAT
>AIMS_BRL_50
GGTTTCCGTAGGTGAACCTGCGGAAGGATCATTA--------------------------
----------C-----C-G------A-GTGCGG---G----------T-CT-TTAT--G-
--G---------------------C-------C--------C------------------
----------------------------------------------------AA--C-CT
C---------------C-----------CA------------------------------
--------------------C---------------------------------------
-------------------------------------------------------CC-G-
TGAC------T-AT----T--GT-ACC----T------T-GT----TG-CTTCGGCGGGC
----CC---------------------------------------------------GCC
-----AGCG----TTGCTGGCC----GC------------------CGGGG---------
--GGCGA--CTCGC-CCCC--G----G-----GCC--C----------------------
---GTGCCCGCCGGAGA-------------------------------------------
------------------------------CCC-C----AACA---T--G---AA-CCC-
TG-TT--CT-GAAAGC-----TTGCAG---------------------------------
-----------------------------------T-CTGAGTGT-G-------------
-------------------------------------------A-------------T-T
C--TTT-G--C-A-----------------------------ATCA--G---TT------
------------------AAAACTTTCAACAATGGATCTCTTGGTTCCGGCATCGATGAA
GAACGCAGCGAAATGCGATAACTAATGTGAATTGCAGAATTCAGTGAATCATCGAGTCTT
TGAACGCACATTGCGCCCCCTGG-TATTCCGGGGGGCATGCCTGTCC-------------
-------GAGCGTCATTGCTGCCC-TCAA-------------------------------
-----G-C---C----C-----------------G--GC-TTG-T---------------
GTGTTGG-GC---------C-C--T------------C-GTC------------------
----------CCC----C---GGCTCCCG--------------G--G-------------
GG------A----------CGG-GCCCGAAA---GGCAGCGGCGGCA-------------
----CCGCG-TC-C-G-G--T-CCT--CGAGCGTATGGGG------------------C-
TTCGTCTTCCG-C-T-C-C-GT----A-G----------------GCCC--GG-C---CG
G-C----G-CCCGCCGAC---------------G-C---AT--TTATTTGCAACTTGT-T
TT---T-T----T-------C----C-------------AG---------------GTTG
ACCTCGGATCAGG----TAGGG--ATACCCGCTGAACTTAAGCAT
>AIMS_BRL_1
GGTTTCCGTAGGTGAACCTGCGGAAGGATCATTA--------------------------
----------C-----C-G------A-GTGCGG---G----------T-CT-TTAT--G-
--G---------------------C-------C--------C------------------
----------------------------------------------------AA--C-CT
C---------------C-----------CA------------------------------
--------------------C---------------------------------------
-------------------------------------------------------CC-G-
TGAC------T-AT----T--GT-ACC----T------T-GT----TG-CTTCGGCGGGC
----CC---------------------------------------------------GCC
-----AGCG----TTGCTGGCC----GC------------------CGGGG---------
--GGCGA--CTCGC-CCCC--G----G-----GCC--C----------------------
---GTGCCCGCCGGAGA-------------------------------------------
------------------------------CCC-C----AACA---T--G---AA-CCC-
TG-TT--CT-GAAAGC-----TTGCAG---------------------------------
-----------------------------------T-CTGAGTGT-G-------------
-------------------------------------------A-------------T-T
C--TTT-G--C-A-----------------------------ATCA--G---TT------
------------------AAAACTTTCAACAATGGATCTCTTGGTTCCGGCATCGATGAA
GAACGCAGCGAAATGCGATAACTAATGTGAATTGCAGAATTCAGTGAATCATCGAGTCTT
TGAACGCACATTGCGCCCCCTGG-TATTCCGGGGGGCATGCCTGTCC-------------
-------GAGCGTCATTGCTGCCC-TCAA-------------------------------
-----G-C---C----C-----------------G--GC-TTG-T---------------
GTGTTGG-GC---------C-C--T------------C-GTC------------------
----------CCC----C---GGCTCCCG--------------G--G-------------
GG------A----------CGG-GCCCGAAA---GGCAGCGGCGGCA-------------
----CCGCG-TC-C-G-G--T-CCT--CGAGCGTATGGGG------------------C-
TTCGTCTTCCG-C-T-C-C-GT----A-G----------------GCCC--GG-C---CG
G-C----G-CCCGCCGAC---------------G-C---AT--TTATTTGCAACTTGT-T
TT---T-T----T-------C----C-------------AG---------------GTTG
ACCTCGGATCAGG----TAGGG--ATACCCGCTGAACTTAAGCAT
>AIMS_BRL_49
GGTTTCCGTAGGTGAACCTGCGGAAGGATCATTA--------------------------
----------C-----C-G------A-GTGAGG---G----------T-CC-TCGT--G-
--G---------------------C-------C--------C------------------
----------------------------------------------------AA--C-CT
C---------------C-----------CA------------------------------
--------------------C---------------------------------------
-------------------------------------------------------CC-G-
TGAC------T-AT----T--GT-ACCT---T------T-GT----TG-CTTCGGCGGGC
----CC---------------------------------------------------GCC
-----AGCT----T-GCTGGCC----GC------------------CGGGG---------
--GGCAT--C-CGC-CCCC--G----G-----GCC--C----------------------
---GCGCCCGCCGAAGA-------------------------------------------
------------------------------CCC-C----AAT----T--G---AA-CAC-
TG-TT--CT-GAAAGC-----CTGTA----------------------------------
--------------------------------------TGAATCC-G-------------
-------------------------------------------A-------------T-T
C--TTT-G--T-A-----------------------------ATCA--G---TT------
------------------AAAACTTTCAACAATGGATCTCTTGGTTCCGGCATCGATGAA
GAACGCAGCGAAATGCGATAACTAATGTGAATTGCAGAATTCAGTGAATCATCGAGTCTT
TGAACGCACATTGCGCCCCCTGG-TATTCCGGGGGGCATGCCTGTCC-------------
-------GAGCGTCATTGCTGCCC-TCAA-------------------------------
-----G-C---C----C-----------------G--GC-TTG-T---------------
GTGTTGG-GT---------C-C--T------------C-GTC------------------
----------CTC----C---CTTCCCGG--------------G--G-------------
GG------A----------CGG-GCCCGAAA---GGCAGCGGCGGCA-------------
----CCGCG-TC-C-G-G--T-CCT--CGAGCGTATGGGG------------------C-
TTTGTCACCCG-C-T-C-T-GT----A-G----------------GCCC--GG-C---CG
G-C----G-CCAGCCGAC---------------G-C---A----------AATCACCT-T
TT---T-T----T-------C----C-------------AG---------------GTTG
ACCTCGGATCAGG----TAGGG--ATACCCGCTGAACTTAAGCAT
>AIMS_BRL_165
GGTTTCCGTAGGTGAACCTGCGGAAGGATCATTA--------------------------
----------C-----C-G------A-GTGAGG---G----------T-CC-TCGT--G-
--G---------------------C-------C--------C------------------
----------------------------------------------------AA--C-CT
C---------------C-----------CA------------------------------
--------------------C---------------------------------------
-------------------------------------------------------CC-G-
TGAC------T-AC----T--GT-ACCA---C------T-GT----TG-CTTCGGCGGGC
----CC---------------------------------------------------GCC
-----AGCC----TAGCTGGCC----GC------------------CGGGG---------
--GGCTT--C-TGC-CCCC--G----G-----GCC--C----------------------
---GCGCCCGCCGGAGA-------------------------------------------
------------------------------CCC-C----AACA---C--G---AA-CAC-
TGTTT--CT-GAAAGC-----CTGTA----------------------------------
--------------------------------------TGAATCC-G-------------
-------------------------------------------A-------------T-T
C--TTT-G--T-A-----------------------------ATCA--G---TT------
------------------AAAACTTTCAACAATGGATCTCTTGGTTCCGGCATCGATGAA
GAACGCAGCGAAATGCGATAACTAATGTGAATTGCAGAATTCAGTGAATCATCGAGTCTT
TGAACGCACATTGCGCCCCCTGG-TATTCCGGGGGGCATGCCTGTCC-------------
-------GAGCGTCATTACTGCCC-TCAA-------------------------------
-----G-C---C----C-----------------G--GC-T---T---------------
GTATTGG-GT---------C-C--T------------C-GTC------------------
----------CCC----C---C---------------------G--G-------------
GG------A----------CGG-GCCCGAAA---GGCAGCGGCGGCA-------------
----CCGCG-TC-C-G-G--T-CCT--CGAGCGTATGGGG------------------C-
TTTGTCACCCG-C-T-C-T-GT----A-G----------------GCCC--GG-C---CG
G-C----G-CCAGCCCAC---------------G-C---A----------GATCATCC-T
TT---T-T----T-------T----C-------------AG---------------GTTG
ACCTCGGATCAGG----TAGGG--ATACCCGCTGAACTTAAGCAT
>AIMS_BRL_140
----------GGTGAACCTGCGGAGGGATCATTA--------------------------
----------C-----C-G------A-GTGAGG---G----------C-CC-TCTG--G-
--G---------------------T-------C--------C------------------
----------------------------------------------------AA--CTCT
C---------------C-----------CA------------------------------
--------------------C---------------------------------------
-------------------------------------------------------CC-G-
TGTC------T-AT----T--GT-ACC----T------T-GT----TG-CTTCGGCGGGC
----CC---------------------------------------------------GCC
-----G----TT-TCGACGGCC----GC------------------CGGGGT-----GGC
C-----T--CGCGC-CCCC--G----G-----GCC--C----------------------
---GCGCCCGCCGAAGA-------------------------------------------
------------------------------CCC-CAA----CA---T--G---AA-CGC-
TG--T--TCTGAAAGT-----ATGCAG---------------------------------
-----------------------------------T-CTGAG--TTG-------------
-------------------------------------------A-------------T-T
A--TCA-T----A-----------------------------ATCA--G---TT------
------------------AAAACTTTCAACAACGGATCTCTTGGTTCCGGCATCGATGAA
GAACGCAGCGAAATGCGATAAGTAATGTGAATTGCAGAATTCAGTGAATCATCGAGTCTT
TGAACGCACATTGCGCCCCCTGG-TATTCCGGGGGGCATGCCTGTCC-------------
-------GAGCGTCATTGCTGCCC-TCAA-------------------------------
-----G-C---A----C-----------------G--GC-TTG-T---------------
GTGTTGG-GC---------CGC--C--------------GTC------------------
----------CCC--GGT---T-TCCCCC--------------G--G-------------
GG------A----------CGG-GCCCGAAA---GGCAGCGGCGGCA-------------
----CCGCG-TC-C-G-G--T-CCT--CGAGCGTATGGGG------------------C-
TTTGTCACCCG-C-T-C-T-GT----A-G----------------GCCT--GG-C---CG
G-C----G-CCAGCCGAC---------------------AC--CC---AAC--------T
TTA--T-T----T-----C-T----A-------------AG---------------GTTG
ACCTCGGATCAGG----TAGGG--ATACCCGCTGAACTTAAGCAT
>AIMS_BRL_84
GGTTTCCGTAGGTGAACCTGCGGAAGGATCATTA--------------------------
----------C-----C-G------A-GTGAGG---G----------C-CC-TCTG--G-
--G---------------------T-------C--------C------------------
----------------------------------------------------AC--C-TC
C---------------C-----------AC------------------------------
--------------------C---------------------------------------
-------------------------------------------------------CG-C-
GTTC------T-AT----C--GT-ACC----T------T-GT----TG-CTTCGGCGGGC
----CC---------------------------------------------------GCC
-----G----TT-TCGACGGCC----GC------------------CGGGGA-----GGC
C-----T--TGCGC-CCCC--G----G-----GCC--C----------------------
---GCGCCCGCCGAAGA-------------------------------------------
------------------------------CCC-CAA----CA---T--G---AA-CGC-
TG--T--TCTGAAAGT-----ATGCAG---------------------------------
-----------------------------------T-CTGAG--TTG-------------
-------------------------------------------A-------------T-T
A--TCG-T----A-----------------------------ATCA--G---TT------
------------------AAAACTTTCAACAACGGATCTCTTGGTTCCGGCATCGATGAA
GAACGCAGCGAAATGCGATAAGTAATGTGAATTGCAGAATTCAGTGAATCATCGAGTCTT
TGAACGCACATTGCGCCCCCTGG-TATTCCGGGGGGCATGCCTGTCC-------------
-------GAGCGTCATTGCTGCCC-TCAA-------------------------------
-----G-C---A----C-----------------G--GC-TTG-T---------------
GTGTTGG-GC---------CCC--C--------------GTC------------------
----------CCC----C---T-CTCCCG--------------G--G-------------
GG------A----------CGG-GCCCGAAA---GGCAGCGGCGGCA-------------
----CCGCG-TC-C-G-G--T-CCT--CGAGCGTATGGGG------------------C-
TTTGTCACCTG-C-T-C-T-GT----A-G----------------GCCC--GG-C---CG
G-C----G-CCAGCCGAC---------------------AC--CC---AAC--------T
TTATTT-T----T-----C-T----A-------------AG---------------GTTG
ACCTCGGATCAGG----TAGGG--ATACCCGCTGAACTTAAGCAT
>AIMS_BRL_71
----------GGTGAACCTGCGGAAGGATCATTA--------------------------
----------C-----C-G------A-GTGAGG---G----------C-CC-TCTG--G-
--G---------------------T-------C--------C------------------
----------------------------------------------------AA--C-CT
C---------------C-----------CA------------------------------
--------------------C---------------------------------------
-------------------------------------------------------CC-G-
TGTC------T-AT----C--GT-ACC----T------T-GT----TG-CTTCGGCGGGC
----CC---------------------------------------------------GCC
-----G----TT-TCGACGGCC----GC------------------CGGGGA-----GGC
C-----T--TGCGC-CCCC--G----G-----GCC--C----------------------
---GCGCCCGCCGAAGA-------------------------------------------
------------------------------CCC-CAA----CA---T--G---AA-CGC-
TG--T--TCTGAAAGT-----ATGCAG---------------------------------
-----------------------------------T-CTGAG--TTG-------------
-------------------------------------------A-------------T-T
A--TCG-T----A-----------------------------ATCA--G---TT------
------------------AAAACTTTCAACAACGGATCTCTTGGTTCCGGCATCGATGAA
GAACGCAGCGAAATGCGATAAGTAATGTGAATTGCAGAATTCAGTGAATCATCGAGTCTT
TGAACGCACATTGCGCCCCCTGG-TATTCCGGGGGGCATGCCTGTCC-------------
-------GAGCGTCATTGCTGCCC-TCAA-------------------------------
-----G-C---A----C-----------------G--GC-TTG-T---------------
GTGTTGG-GC---------CCC--C--------------GTC------------------
----------CCC----C---T-CTCCCG--------------G--G-------------
GG------A----------CGG-GCCCGAAA---GGCAGCGGCGGCA-------------
----CCGCG-TC-C-G-G--T-CCT--CGAGCGTATGGGG------------------C-
TTTGTCACCTG-C-T-C-T-GT----A-G----------------GCCC--GG-C---CG
G-C----G-CCAGCCGAC---------------------AC--CC---AAC--------T
TTATTT-T----T-----C-T----A-------------AG---------------GTTG
ACCTCGGATCAGG----TAGGG--ATACCCGCTGAACTTAAGCAT
>AIMS_BRL_43
GGTTTCCGTAGGTGAACCTGCGGAAGGATCATTA--------------------------
----------C-----C-G------A-GTGAGG---G----------C-CC-TCTG--G-
--G---------------------T-------C--------C------------------
----------------------------------------------------AA--C-CT
C---------------C-----------CA------------------------------
--------------------C---------------------------------------
-------------------------------------------------------CC-G-
TGTC------T-AT----C--GT-ACC----T------T-GT----TG-CTTCGGCGGGC
----CC---------------------------------------------------GCC
-----G----TT-TCGACGGCC----GC------------------CGGGGA-----GGC
C-----T--TGCGC-CCCC--G----G-----GCC--C----------------------
---GCGCCCGCCGAAGA-------------------------------------------
------------------------------CCC-CAA----CA---T--G---AA-CGC-
TG--T--TCTGAAAGT-----ATGCAG---------------------------------
-----------------------------------T-CTGAG--TTG-------------
-------------------------------------------A-------------T-T
A--TCG-T----A-----------------------------ATCA--G---TT------
------------------AAAACTTTCAACAACGGATCTCTTGGTTCCGGCATCGATGAA
GAACGCAGCGAAATGCGATAAGTAATGTGAATTGCAGAATTCAGTGAATCATCGAGTCTT
TGAACGCACATTGCGCCCCCTGG-TATTCCGGGGGGCATGCCTGTCC-------------
-------GAGCGTCATTGCTGCCC-TCAA-------------------------------
-----G-C---A----C-----------------G--GC-TTG-T---------------
GTGTTGG-GC---------CCC--C--------------GTC------------------
----------CCC----C---T-CTCCCG--------------G--G-------------
GG------A----------CGG-GCCCGAAA---GGCAGCGGCGGCA-------------
----CCGCG-TC-C-G-G--T-CCT--CGAGCGTATGGGG------------------C-
TTTGTCACCTG-C-T-C-T-GT----A-G----------------GCCC--GG-C---CG
G-C----G-CCAGCCGAC---------------------AC--CC---AAC--------T
TTATTT-T----T-----C-T----A-------------AG---------------GTTG
ACCTCGGATCAGG----TAGGG--ATACCCGCTGAACTTAAGCAT
>AIMS_BRL_25
GGTTTCCGTAGGTGAACCTGCGGAAGGATCATTA--------------------------
----------C-----C-G------A-GTGAGG---G----------C-CC-TCTG--G-
--G---------------------T-------C--------C------------------
----------------------------------------------------AA--C-CT
C---------------C-----------CA------------------------------
--------------------C---------------------------------------
-------------------------------------------------------CC-G-
TGTC------T-AT----C--GT-ACC----T------T-GT----TG-CTTCGGCGGGC
----CC---------------------------------------------------GCC
-----G----TT-TCGACGGCC----GC------------------CGGGGA-----GGC
C-----T--TGCGC-CCCC--G----G-----GCC--C----------------------
---GCGCCCGCCGAAGA-------------------------------------------
------------------------------CCC-CAA----CA---T--G---AA-CGC-
TG--T--TCTGAAAGT-----ATGCAG---------------------------------
-----------------------------------T-CTGAG--TTG-------------
-------------------------------------------A-------------T-T
A--TCG-T----A-----------------------------ATCA--G---TT------
------------------AAAACTTTCAACAACGGATCTCTTGGTTCCGGCATCGATGAA
GAACGCAGCGAAATGCGATAAGTAATGTGAATTGCAGAATTCAGTGAATCATCGAGTCTT
TGAACGCACATTGCGCCCCCTGG-TATTCCGGGGGGCATGCCTGTCC-------------
-------GAGCGTCATTGCTGCCC-TCAA-------------------------------
-----G-C---A----C-----------------G--GC-TTG-T---------------
GTGTTGG-GC---------CCC--C--------------GTC------------------
----------CCC----C---T-CTCCCG--------------G--G-------------
GG------A----------CGG-GCCCGAAA---GGCAGCGGCGGCA-------------
----CCGCG-TC-C-G-G--T-CCT--CGAGCGTATGGGG------------------C-
TTTGTCACCTG-C-T-C-T-GT----A-G----------------GCCC--GG-C---CG
G-C----G-CCAGCCGAC---------------------AC--CC---AAC--------T
TTATTT-T----T-----C-T----A-------------AG---------------GTTG
ACCTCGGATCAGG----TAGGG--ATACCCGCTGAACTTAAGCAT
>22_ITS4
GGTTTCCGTAGGTGAACCTGCGGAAGGATCATTA--------------------------
----------C-----C-G------A-GTGTTT---GGATGCCCCTTC-TC-GGGG--T-
--G---------------------T-------C--------C------------------
----------------------------------------------------GT--C-CT
C---------------C-----------CA------------------------------
--------------------T---------------------------------------
-------------------------------------------------------CC-G-
TGTC------TATT----T--GT-ACC----C------T-GT----TG-CTTCGGCGGGC
----CC---------------------------------------------------GCC
-----C-----T-TCG-TGGCC----GC------------------CGGGGG-----G--
C-----TTCCCTGC-CCCC--G----G-----GCC--C----------------------
---GTGCCCGCCGGAGA-------------------------------------------
------------------------------CCT-C------AACCAT--G---AA-CAC-
TG--T--CT--GAAGG-----TTGCAG---------------------------------
-----------------------------------T-CTGAG--T-A-------------
-------------------------------------------C-------------C-G
A--TAT-A--AAA-----------------------------AATC--G---TT------
------------------AAAACTTTCAACAACGGATCTCTTGGTTCCGGCATCGATGAA
GAACGCAGCGAAATGCGATACGTAATGTGAATTGCAGAATTCAGTGAATCATCGAGTCTT
TGAACGCACATTGCGCCCCCTGG-TATTCCGGGGGGCATGCCTGTCC-------------
-------GAGCGTCATTGCTGCCC-TCAA-------------------------------
-----G-C---A----C-----------------G--GC-TTG-T---------------
GTGTTGG-GC---------C-C--CC-------------GTC------------------
----------CCC----C---T-CCCAGG--------------AAGG-------------
GG------A----------CGG-GCCCGAAA---GGCAGCGGCGGCA-------------
----CCGTG-TC-C-G-G--T-CCT--CGAGCGTATGGGAAGCA-------ACT----T-
TTTGTCACCCG-C-T-CCT-GT----A-G----------------GTCC--GG-C---CG
G-C----G-GCCTGCCCA---------------A-C---CC--CA---ACC--------T
TT-T-T-T----A-----A-C----C-------------AG---------------G---
---------------------------------------------
>119_ITS4
GGTTTCCGTAGGTGAACCTGCGGAAGGATCATTA--------------------------
----------C-----C-G------A-GTGCGG---G----------C-CC-TCTG--G-
--G---------------------T-------C--------C------------------
----------------------------------------------------AA--C-CT
C---------------C-----------CA------------------------------
--------------------T---------------------------------------
-------------------------------------------------------CC-G-
TGTC------T-CT----T--GT-ACC----C------T-GT----TG-CTTCGGCGGGC
----CC---------------------------------------------------GCC
-----------T-TCA-TGGCC----GC------------------CGGGGG-----G--
C-----TCTCTAGC-CCCC--G----G-----GCC--C----------------------
---GCGCCCGCCGGAGA-------------------------------------------
------------------------------CTC-C------AACATT--G---AA-CAC-
TG--T--CT--GAAGT-----TTGCAG---------------------------------
-----------------------------------T-CTGAG--T-T-------------
-------------------------------------------T-------------T-C
A--TAA-AAGAAA-----------------------------AATC--G---TT------
------------------AAAACTTTCAACAACGGATCTCTTGGTTCCGGCATCGATGAA
GAACGCAGCGAAATGCGATACGTAATGTGAATTGCAGAATTCAGTGAATCATCGAGTCTT
TGAACGCACATTGCGCCCTCTGG-TATTCCGGGGGGCATGCCTGTCC-------------
-------GAGCGTCATTGCTGCCC-TCAA-------------------------------
-----G-C---A----C-----------------G--GC-TTG-T---------------
GTGTTGG-GC---------C-C--CC-------------GTC------------------
----------CCG----G---T-TCTCCA--------------GCCG-------------
GG------A----------CGG-GCCCGAAA---GGCAGCGGCGGCA-------------
----CCGTG-TC-C-G-G--T-CCT--CGAGTGTATGGGG------------------C-
TCTGTCACCCA-C-T-CGT-GT----A-G----------------GTCC--GG-C---CG
G-C----G-GCTAGCCTC---------------------AA--CC---AAA--------C
TT-T-T-A----A-----A-C----C-------------AG---------------G---
---------------------------------------------
>130_ITS4
GGTTTCCGTAGGTGAACCTGCGGAAGGATCATTA--------------------------
----------C-----C-G------A-GTGCGG---G----------C-CC-TCTG--G-
--G---------------------T-------C--------C------------------
----------------------------------------------------AA--C-CT
C---------------C-----------CA------------------------------
--------------------T---------------------------------------
-------------------------------------------------------CC-G-
TGTC------T-CT----T--GT-ACC----C------T-GT----TG-CTTCGGCGGGC
----CC---------------------------------------------------GCC
-----------T-TT--TGGCC----GC------------------CGGGGG-----G--
C-----T-TCCCGC-CCCC--G----G-----GCC--C----------------------
---GCGCCCGCCGGAGA-------------------------------------------
------------------------------CTC-C------AACA-C--G---AA-CAC-
TG--T--CT--GAAGG-----TTGCCG---------------------------------
-----------------------------------T-CTGAG--T-T-------------
-------------------------------------------T-------------T-C
A--TAT-ACGAAA-----------------------------AATC--G---TT------
------------------AAAACTTTCAACAACGGATCTCTTGGTTCCGGCATCGATGAA
GAACGCAGCGAAATGCGATACGTAATGTGAATTGCAGAATTCAGTGAATCATCGAGTCTT
TGAACGCACATTGCGCCCTCTGG-TATTCCGGGGGGCATGCCTGTCC-------------
-------GAGCGTCATTGCTGCCC-TCAA-------------------------------
-----G-C---A----C-----------------G--GC-TTG-T---------------
GTGTTGG-GC---------C-C--CC-----------CCGTC------------------
----------CCG----G---T-TCTCCA--------------GCCG-------------
GG------A----------CGG-GCCCGAAA---GGCAGCGGCGGCA-------------
----CCGTG-TC-C-G-G--T-CCT--CGAGTGTATGGGG------------------C-
TCTGTCACCCA-C-T-CGT-GT----A-G----------------GCCC--GG-C---CG
G-C----G-GCCAGCCTC---------------T-TTCAAC--CA---AAA--------C
TT-C-T-T----A-----A-C----C-------------AG---------------G---
---------------------------------------------
>AIMS_BRL_13
GGTTTCCGTAGGTGAACCTGCGGAAGGATCATTA--------------------------
----------C-----C-G------A-GTGTAG---G----------G-TT-CCTA--GC
GAG---------------------C-------C--------C------------------
----------------------------------------------------AA--C-CT
C---------------C-----------CA------------------------------
--------------------C---------------------------------------
-------------------------------------------------------CC-G-
TGTT------T-AC----T--GT-ACC----T------TAGT----TG-CTTCGGCGGGC
----CC---------------------------------------------------GCC
-----A-------TTCATGGCC----GC------------------CGGGGG-----C--
T--------CTCAG-CCCC--G----G-----GCC--C----------------------
---GCGCCCGCCGGAGA-------------------------------------------
------------------------------CAC-C----A------C--G---AA-CTC-
TG--T--CT-GATCTA-----GTGAAG---------------------------------
-----------------------------------T-CTGAGT-T-G-------------
-------------------------------------------A-------------T-T
G--TATCG--C-A-----------------------------ATCA--G---TT------
------------------AAAACTTTCAACAATGGATCTCTTGGTTCCGGCATCGATGAA
GAACGCAGCGAAATGCGATAACTAGTGTGAATTGCAGAATTCCGTGAATCATCGAGTCTT
TGAACGCACATTGCGCCCCCTGG-TATTCCGGGGGGCATGCCTGTCC-------------
-------GAGCGTCATTGCTGCCCATCAA-------------------------------
-----G-C---A----C-----------------G--GC-TTG-T---------------
GTGTTGG-GT---------C-G--T------------C-GTC------------------
----------CCC----T-C---TCCGGG--------------G--G-------------
GG------A----------CGG-GCCCCAAA---GGCAGCGGCGGCA-------------
----CCGCG-TC-C-G-A--T-CCT--CGAGCGTATGGGG------------------C-
TTTGTCACCCG-C-T-C-T-GT----A-G----------------GCCC--GG-C---CG
G-C----G-CTTGCCGAA---------------C-G---CA--AA-T-----CAATC---
TT---T-T----T-------C----C-------------AG---------------GTTG
ACCTCGGATCAGG----TAGGG--ATACCCGCTGAACTTAAGCAT
>AIMS_BRL_149
GGTTTCCGTAGGTGAACCTGCGGAAGGATCATTA--------------------------
----------C-----C-G------A-GTGTAG---G----------G-TT-CCTA--GC
GAG---------------------C-------C--------C------------------
----------------------------------------------------AA--C-CT
C---------------C-----------CA------------------------------
--------------------C---------------------------------------
-------------------------------------------------------CC-G-
TGTT------T-AC----T--GT-ACC----T------TAGT----TG-CTTCGGCGGGC
----CC---------------------------------------------------GCC
-----A-------TTCATGGCC----GC------------------CGGGGG-----C--
T--------CTCAG-CCCC--G----G-----GCC--C----------------------
---GCGCCCGCCGGAGA-------------------------------------------
------------------------------CAC-C----A------C--G---AA-CTC-
TG--T--CT-GATCTA-----GTGAAG---------------------------------
-----------------------------------T-CTGAGT-T-G-------------
-------------------------------------------A-------------T-T
G--TATCG--C-A-----------------------------ATCA--G---TT------
------------------AAAACTTTCAACAATGGATCTCTTGGTTCCGGCATCGATGAA
GAACGCAGCGAAATGCGATAACTAGTGTGAATTGCAGAATTCCGTGAATCATCGAGTCTT
TGAACGCACATTGCGCCCCCTGG-TATTCCGGGGGGCATGCCTGTCC-------------
-------GAGCGTCATTGCTGCCCATCAA-------------------------------
-----G-C---A----C-----------------G--GC-TTG-T---------------
GTGTTGG-GT---------C-G--T------------C-GTC------------------
----------CCC----T-C---TCCGGG--------------G--G-------------
GG------A----------CGG-GCCCCAAA---GGCAGCGGCGGCA-------------
----CCGCG-TC-C-G-A--T-CCT--CGAGCGTATGGGG------------------C-
TTTGTCACCCG-C-T-C-T-GT----A-G----------------GCCC--GG-C---CG
G-C----G-CTTGCCGAA---------------C-G---CA--AA-T-----CAATC---
TT---T-T----T-------C----C-------------AG---------------GTTG
ACCTCGGATCAGG----TAGGG--ATACCCGCTGAACTTAAGCAT
>AIMS_BRL_61
GGTTTCCGTAGGTGAACCTGCGGAAGGATCATTA--------------------------
----------C-----C-G------A-GTGTAG---G----------G-TT-CCTA--GC
GAG---------------------C-------C--------C------------------
----------------------------------------------------AA--C-CT
C---------------C-----------CA------------------------------
--------------------C---------------------------------------
-------------------------------------------------------CC-G-
TGTT------T-AC----T--GT-ACC----T------TAGT----TG-CTTCGGCGGGC
----CC---------------------------------------------------GCC
-----G--------TCATGGCC----GC------------------CGGGGG-----C--
G---------TCAG-CCCC--G----G-----GCC--C----------------------
---GCGCCCGCCGGAGA-------------------------------------------
------------------------------CAC-C----A------C--G---AA-CTC-
TG--T--CT-GATCTA-----GTGAAG---------------------------------
-----------------------------------T-CTGAGT-T-G-------------
-------------------------------------------A-------------T-T
G--TATCG--C-A-----------------------------ATCA--G---TT------
------------------AAAACTTTCAACAATGGATCTCTTGGTTCCGGCATCGATGAA
GAACGCAGCGAAATGCGATAACTAGTGTGAATTGCAGAATTCCGTGAATCATCGAGTCTT
TGAACGCACATTGCGCCCCCTGG-TATTCCGGGGGGCATGCCTGTCC-------------
-------GAGCGTCATTGCTGCCCATCAA-------------------------------
-----G-C---A----C-----------------G--GC-TTG-T---------------
GTGTTGG-GT---------C-G--T------------C-GTC------------------
----------CCC----T-C---TCCGGG--------------G--G-------------
GG------A----------CGG-GCCCCAAA---GGCAGCGGCGGCA-------------
----CCGCG-TC-C-G-A--T-CCT--CGAGCGTATGGGG------------------C-
TTTGTCACCCG-C-T-C-T-GT----A-G----------------GCCC--GG-C---CG
G-C----G-CTTGCCGAA---------------C-G---CA--AA-A-----CAACCA-T
TT---T-T----T-------C----C-------------AG---------------GTTG
ACCTCGGATCAGG----TAGGG--ATACCCGCTGAACTTAAGCAT
>125_ITS4
GNTTTCCGTAGGTGAACCTGCGGAAGGATCATTA--------------------------
----------C-----N-G------A-GTGTAG---G----------G-TT-CNTA--GN
GAG---------------------C-------C--------C------------------
----------------------------------------------------AA--C-NT
C---------------C-----------CA------------------------------
--------------------C---------------------------------------
-------------------------------------------------------CC-G-
TGTT------T-AC----T--GNAACC----T------TAGT----TG-NTTNGGCGGGC
----CC---------------------------------------------------NCC
-----T--------TTAAGGCC----NC------------------CGGGGG-----G--
C--------ATCAGCCCCC--G----G-----GCC--C----------------------
---GCGCCCGCCGGAGA-------------------------------------------
------------------------------CAC-C----A------C--G---AA-NTN-
TN--T--TT-GATNTA-----GTNAAN---------------------------------
-----------------------------------T-CTGAGT-T-G-------------
-------------------------------------------A-------------T-T
G--TATCG--C-A-----------------------------ATCA--G---TT------
------------------AAAACTTTCAACAATGGATCTNTTGGTTCCGGCATCGATGAA
GAACGCAGCGAAATGCGATAANTAGTGTGAATTGCANAATTCCGTGAATCATNGAGTCTT
TGAACGCACATTGCGCCCCCTGG-TATTCCGGGGGGCATGCCTGTCC-------------
-------GAGCGTCATTGCTGCCCATCAA-------------------------------
-----G-C---A----C-----------------G--GC-TTG-T---------------
GTGTTGG-GT---------C-G--T------------C-GTC------------------
----------CCC----T-C---TTCGGG--------------G--G-------------
GG------A----------CGG-GCCCCAAA---GGCAGCGGCGGCA-------------
----CCGCN-TC-C-G-A--T-CCT--CGAGCGTATGGGG------------------C-
TTTGTCACCCG-C-T-C-T-GT----A-G----------------GCCC--GG-C---CG
G-C----G-CTTGCCGAA---------------C-G---CA--AA-A-----CAACCA-T
TC---T-T----T-------C----C-------------AG---------------G---
---------------------------------------------
>AIMS_BRL_220
GGTTTCCGTAGGTGAACCTGCGGAAGGATCATTA--------------------------
----------C-----C-G------A-GTGCGG---G-----C----C-CC-TCGG--G-
--G---------------------C-------C--------C------------------
----------------------------------------------------AA--C-CT
C---------------C-----------CA------------------------------
--------------------C---------------------------------------
-------------------------------------------------------CC-G-
TGTT------G-CC----C--GA-ACC----T-----AT-GT----TG-CCTCGGCGGGC
----CC------------------------------------------------------
------------------------------------------------------------
-------------------------------------C----------------------
---GCGCCCGCCGACGG-------------------------------------------
------------------------------CCC-C------CC---T--G---AA-CGC-
TG--T--CT---GAAG-----TTGCAG---------------------------------
-----------------------------------T-CTGAG--A-C-------------
-------------------------------------------C-------------T-A
T--AAC-G--A-A-----------------------------ATTA--G---TT------
------------------AAAACTTTCAACAACGGATCTCTTGGTTCCGGCATCGATGAA
GAACGCAGCGAAATGCGATAACTAATGTGAATTGCAGAATTCAGTGAATCATCGAGTCTT
TGAACGCACATTGCGCCCTCTGG-TATTCCGGAGGGCATGCCTGTCC-------------
-------GAGCGTCATTGCTGCCC-TCAA-------------------------------
-----G-C---C----C-----------------G--GT-TGA-T---------------
GTGTTGG-GC---------C-C--C--------------GTC------------------
----------CCC----C---C-CGCCGG--------------G--G-------------
GG------A----------CGG-GCCCGAAA---GGCAGCGGCGGCA-------------
----CCGCG-TC-C-G-G--T-CCT--CGAGCGTATGGGG------------------C-
TTCGTCTCCCG-C-T-C-TAGT------G----------------GCCC--GA-C---CG
G-C----G-CCAGCCGA----------------------CC--CC---CAA--------C
CT---T-T----A-TTATC-T------------------AG---------------GTTG
ACCTCGGATCAGG----TAGGG--ATACCCGCTGAACTTAAGCAT
>AIMS_BRL_146
----------GGTGAACCTGCGGAAGGATCATTA--------------------------
----------C-----C-G------A-GTGCGG---G-----C----C-CT-CGGG--G-
--------------------------------C--------C------------------
----------------------------------------------------CA--C-CT
C---------------C-----------CA------------------------------
--------------------C---------------------------------------
-------------------------------------------------------CC-G-
TGTT------G-CC----C--GA-ACC----T-----AT-GT----TG-CCTCGGCGGGC
----CC------------------------------------------------------
------------------------------------------------------------
-------------------------------------C----------------------
---GCGCCCGCCGACGG-------------------------------------------
------------------------------CCC-C------CC---T--G---AA-CGC-
TG--T--CT---GAAG-----TTGCAG---------------------------------
-----------------------------------T-CTGAG--A-C-------------
-------------------------------------------C-------------T-A
T--AAC-G--A-A-----------------------------ATTA--G---TT------
------------------AAAACTTTCAACAACGGATCTCTTGGTTCCGGCATCGATGAA
GAACGCAGCGAAATGCGATAACTAATGTGAATTGCAGAATTCAGTGAATCATCGAGTCTT
TGAACGCACATTGCGCCCTCTGG-TATTCCGGAGGGCATGCCTGTCC-------------
-------GAGCGTCATTGCTGCCC-TCAA-------------------------------
-----G-C---C----C-----------------G--GT-TGG-T---------------
GTGTTGG-GC---------C-C--C--------------GTC------------------
----------CCC----C---C-CGCCGG--------------G--G-------------
GG------A----------CGG-GCCCGAAA---GGCAGCGGCGGCA-------------
----CCGCG-TC-C-G-G--T-CCT--CGAGCGTATGGCG------------------C-
TTCGTCTCCCG-C-T-C-TAGT----A-G----------------GCCC--GG-C---CG
G-C----G-CCAGCCGA----------------------CC--CC---CAA--------C
CT---T-T----AATTATC-T----C-------------AG---------------GTTG
ACCTCGGATCAGG----TAGGG--ATACCCGCTGAACTTAAGCAT
>AIMS_BRL_139
----------GGTGAACCTGCGGAGGGATCATTA--------------------------
----------C-----C-G------A-GTGCGG---G-----C----C-CC-TCGG--G-
--G---------------------C-------C--------C------------------
----------------------------------------------------AA--C-CT
C---------------C-----------CA------------------------------
--------------------C---------------------------------------
-------------------------------------------------------CC-G-
TGTT------G-CC----C--GA-ACC----T-----AT-GT----TG-CCTCGGCGGGC
----CC------------------------------------------------------
------------------------------------------------------------
-------------------------------------C----------------------
---GCGCCCGCCGACGG-------------------------------------------
------------------------------CCC-C------CC---T--G---AA-CGC-
TG--T--CT---GAAG-----TTGCAG---------------------------------
-----------------------------------T-CTGAG--A-C-------------
-------------------------------------------C-------------T-A
T--AAC-G--A-A-----------------------------ATTA--G---TT------
------------------AAAACTTTCAACAACGGATCTCTTGGTTCCGGCATCGATGAA
GAACGCAGCGAAATGCGATAACTAATGTGAATTGCAGAATTCAGTGAATCATCGAGTCTT
TGAACGCACATTGCGCCCTCTGG-TATTCCGGAGGGCATGCCTGTCC-------------
-------GAGCGTCATTGCTGCCC-TCAA-------------------------------
-----G-C---C----C-----------------G--GC-TTGGT---------------
GTGTTGG-GC---------C-C--C--------------GTC------------------
----------CCC----C---C-CGCCGG--------------G--G-------------
GG------A----------CGG-GCCCGAAA---GGCAGCGGCGGCA-------------
----CCGCG-TC-C-G-G--T-CCT--CGAGCGTATGGGG------------------C-
TTCGTCACCCG-C-T-C-TAGT----A-G----------------GCCC--GG-C---CG
G-C----G-CCAGCCGA----------------------CC--CC---CAA--------C
CT---T-T----AATTATC-T----C-------------AG---------------GTTG
ACCTCGGATCAGG----TAGGG--ATACCCGCTGAACTTAAGCAT
>AIMS_BRL_147
GGTTTCCGTAGGTGAACCTGCGGAGGGATCATTA--------------------------
----------C-----C-G------A-GTGCGG---G-----C----C-CC-TCGG--G-
--G---------------------C-------C--------C------------------
----------------------------------------------------AA--C-CT
C---------------C-----------CA------------------------------
--------------------C---------------------------------------
-------------------------------------------------------CC-G-
TGTT------G-CC----C--GA-ACC----T-----AT-GT----TG-CCTCGGCGGGC
----CC------------------------------------------------------
------------------------------------------------------------
-------------------------------------C----------------------
---GCGCCCGCCGACGG-------------------------------------------
------------------------------CCC-C------CC---T--G---AA-CGC-
TG--T--CT---GAAG-----TTGCAG---------------------------------
-----------------------------------T-CTGAG--A-C-------------
-------------------------------------------C-------------T-A
T--AAC-G--A-A-----------------------------ATTA--G---TT------
------------------AAAACTTTCAACAACGGATCTCTTGGTTCCGGCATCGATGAA
GAACGCAGCGAAATGCGATAACTAATGTGAATTGCAGAATTCAGTGAATCATCGAGTCTT
TGAACGCACATTGCGCCCTCTGG-TATTCCGGAGGGCATGCCTGTCC-------------
-------GAGCGTCATTGCTGCCC-TCAA-------------------------------
-----G-C---C----C-----------------G--GC-TTG-T---------------
GTGTTGG-GC---------C-C--C--------------GTC------------------
----------CCC----C---C-CGCCGG--------------G--G-------------
GG------A----------CGG-GCCCGAAA---GGCAGCGGCGGCA-------------
----CCGCG-TC-C-G-G--T-CCT--CGAGCGTATGGGG------------------C-
TTCGTCACCCG-C-T-C-TAGT----A-G----------------GCCC--GG-C---CG
G-C----G-CCAGCCGA----------------------CC--CC---CAA--------C
CT---T-T----AATTATC-T----C-------------AG---------------GTTG
ACCTCGGATCAGG----TAGGG--ATACCCGCTGAACTTAAGCAT
>AIMS_BRL_58
GGTTTCCGTAGGTGAACCTGCGGAAGGATCATTA--------------------------
----------C-----C-G------A-GTGCGG---G-----C----C-CC-TCGG--G-
--G---------------------C-------C--------C------------------
----------------------------------------------------AA--C-CT
C---------------C-----------CA------------------------------
--------------------C---------------------------------------
-------------------------------------------------------CC-G-
TGTT------G-CC----C--GA-ACC----T-----AT-GT----TG-CCTCGGCGGGC
----CC------------------------------------------------------
------------------------------------------------------------
-------------------------------------C----------------------
---GCGCCCGCCGACGG-------------------------------------------
------------------------------CCC-C------CC---T--G---AA-CGC-
TG--T--CT---GAAG-----TTGCAG---------------------------------
-----------------------------------T-CTGAG--A-C-------------
-------------------------------------------C-------------T-A
T--AAC-G--A-A-----------------------------ATTA--G---TT------
------------------AAAACTTTCAACAACGGATCTCTTGGTTCCGGCATCGATGAA
GAACGCAGCGAAATGCGATAACTAATGTGAATTGCAGAATTCAGTGAATCATCGAGTCTT
TGAACGCACATTGCGCCCTCTGG-TATTCCGGAGGGCATGCCTGTCC-------------
-------GAGCGTCATTGCTGCCC-TCAA-------------------------------
-----G-C---C----C-----------------G--GC-TTG-T---------------
GTGTTGG-GC---------C-C--C--------------GTC------------------
----------CCC----C---C-CGCCGG--------------G--G-------------
GG------A----------CGG-GCCCGAAA---GGCAGCGGCGGCA-------------
----CCGCG-TC-C-G-G--T-CCT--CGAGCGTATGGGG------------------C-
TTCGTCACCCG-C-T-C-TAGT----A-G----------------GCCC--GG-C---CG
G-C----G-CCAGCCGA----------------------CC--CC---CAA--------C
CT---T-T----AATTATC-T----C-------------AG---------------GTTG
ACCTCGGATCAGG----TAGGG--ATACCCGCTGAACTTAAGCAT
>AIMS_BRL_167
GGTTTCCGTAGGTGAACCTGCGGAAGGATCATTA--------------------------
----------C-----C-G------A-GTGCGG---G-----C----C-CC-TCGG--G-
--G---------------------C-------C--------C------------------
----------------------------------------------------AA--C-CT
C---------------C-----------CA------------------------------
--------------------C---------------------------------------
-------------------------------------------------------CC-G-
TGTT------G-CC----C--GA-ACC----T-----AT-GT----TG-CCTCGGCGGGC
----CC------------------------------------------------------
------------------------------------------------------------
-------------------------------------C----------------------
---GCGCCCGCCGACGG-------------------------------------------
------------------------------CCC-C------CC---T--G---AA-CGC-
TG--T--CT---GAAG-----TTGCAG---------------------------------
-----------------------------------T-CTGAG--A-C-------------
-------------------------------------------C-------------T-A
T--AAC-G--A-A-----------------------------ATTA--G---TT------
------------------AAAACTTTCAACAACGGATCTCTTGGTTCCGGCATCGATGAA
GAACGCAGCGAAATGCGATAACTAATGTGAATTGCAGAATTCAGTGAATCATCGAGTCTT
TGAACGCACATTGCGCCCTCTGG-TATTCCGGAGGGCATGCCTGTCC-------------
-------GAGCGTCATTGCTGCCC-TCAA-------------------------------
-----G-C---C----C-----------------G--GC-TTG-T---------------
GTGTTGG-GC---------C-C--C--------------GTC------------------
----------CCC----C---C-CGCCGG--------------G--G-------------
GG------A----------CGG-GCCCGAAA---GGCAGCGGCGGCA-------------
----CCGCG-TC-C-G-G--T-CCT--CGAGCGTATGGGG------------------C-
TTCGTCACCCG-C-T-C-TAGT----A-G----------------GCCC--GG-C---CG
G-C----G-CCAGCCGA----------------------CC--CC---CAA--------C
CT---T-T----AATTATC-T----C-------------AG---------------GTTG
ACCTCGGATCAGG----TAGGG--ATACCCGCTGAACTTAAGCAT
>AIMS_BRL_134
GGTTTCCGTAGGTGAACCTGCGGAAGGATCATTA--------------------------
----------C-----C-G------A-GTGCGG---G-----C----C-CC-TCGG--G-
--G---------------------C-------C--------C------------------
----------------------------------------------------AA--C-CT
C---------------C-----------CA------------------------------
--------------------C---------------------------------------
-------------------------------------------------------CC-G-
TGTT------G-CC----C--GA-ACC----T-----AT-GT----TG-CCTCGGCGGGC
----CC------------------------------------------------------
------------------------------------------------------------
-------------------------------------C----------------------
---GCGCCCGCCGACGG-------------------------------------------
------------------------------CCC-C------CC---T--G---AA-CGC-
TG--T--CT---GAAG-----TTGCAG---------------------------------
-----------------------------------T-CTGAG--A-C-------------
-------------------------------------------C-------------T-A
T--AAC-G--A-A-----------------------------ATTA--G---TT------
------------------AAAACTTTCAACAACGGATCTCTTGGTTCCGGCATCGATGAA
GAACGCAGCGAAATGCGATAACTAATGTGAATTGCAGAATTCAGTGAATCATCGAGTCTT
TGAACGCACATTGCGCCCTCTGG-TATTCCGGAGGGCATGCCTGTCC-------------
-------GAGCGTCATTGCTGCCC-TCAA-------------------------------
-----G-C---C----C-----------------G--GC-TTG-T---------------
GTGTTGG-GC---------C-C--C--------------GTC------------------
----------CCC----C---C-CGCCGG--------------G--G-------------
GG------A----------CGG-GCCCGAAA---GGCAGCGGCGGCA-------------
----CCGCG-TC-C-G-G--T-CCT--CGAGCGTATGGGG------------------C-
TTCGTCACCCG-C-T-C-TAGT----A-G----------------GCCC--GG-C---CG
G-C----G-CCAGCCGA----------------------CC--CC---CAA--------C
CT---T-T----AATTATC-T----C-------------AG---------------GTTG
ACCTCGGATCAGG----TAGGG--ATACCCGCTGAACTTAAGCAT
>AIMS_BRL_201
GGTTTCCGTAGGTGAACCTGCGGAAGGATCATTA--------------------------
----------C-----C-G------A-GTGCGG---G-----C----C-CC-TCGG--G-
--G---------------------C-------C--------C------------------
----------------------------------------------------AA--C-CT
C---------------C-----------CA------------------------------
--------------------C---------------------------------------
-------------------------------------------------------CC-G-
TGTT------G-CC----C--GA-ACC----T-----AT-GT----TG-CCTCGGCGGGC
----CC------------------------------------------------------
------------------------------------------------------------
-------------------------------------C----------------------
---GCGCCCGCCGACGG-------------------------------------------
------------------------------CCC-C------CC---T--G---AA-CGC-
TG--T--CT---GAAG-----TTGCAG---------------------------------
-----------------------------------T-CTGAG--A-C-------------
-------------------------------------------C-------------T-A
T--AAC-G--A-A-----------------------------ATTA--G---TT------
------------------AAAACTTTCAACAACGGATCTCTTGGTTCCGGCATCGATGAA
GAACGCAGCGAAATGCGATAACTAATGTGAATTGCAGAATTCAGTGAATCATCGAGTCTT
TGAACGCACATTGCGCCCTCTGG-TATTCCGGAGGGCATGCCTGTCC-------------
-------GAGCGTCATTGCTGCCC-TCAA-------------------------------
-----G-C---C----C-----------------G--GC-TGG-T---------------
GTGTTGG-GC---------C-C--C--------------GTC------------------
----------CCC----C---C-CGCCGG--------------G--G-------------
GG------A----------CGG-GCCCGAAA---GGCAGCGGCGGCA-------------
----CCGCG-TC-C-G-G--T-CCT--CGAGCGTATGGGG------------------C-
TTCGTCACCCG-C-T-C-TAGT----A-G----------------GCCC--GG-C---CG
G-C----G-CCAGCCGA----------------------CC--CC---CAA--------C
CT---T-T----AATTATC-T----C-------------AG---------------GTTG
ACCTCGGATCAGG----TAGGG--ATACCCGCTGAACTTAAGCAT
>AIMS_BRL_214
GGTTTCCGTAGGTGAACCTGCGGAAGGATCATTA--------------------------
----------C-----C-G------A-GTGCGG---G-----C----C-CC-TCGG--G-
--G---------------------C-------C--------C------------------
----------------------------------------------------AA--C-CT
C---------------C-----------CA------------------------------
--------------------C---------------------------------------
-------------------------------------------------------CC-G-
TGTT------G-CC----C--GA-ACC----T-----AT-GT----TG-CCTCGGCGGGC
----CC------------------------------------------------------
------------------------------------------------------------
-------------------------------------C----------------------
---GCGCCCGCCGACGG-------------------------------------------
------------------------------CCC-C------CC---T--G---AA-CGC-
TG--T--CT---GAAG-----TTGCAG---------------------------------
-----------------------------------T-CTGAG--A-C-------------
-------------------------------------------C-------------T-A
T--AAC-G--A-A-----------------------------ATTA--G---TT------
------------------AAAACTTTCAACAACGGATCTCTTGGTTCCGGCATCGATGAA
GAACGCAGCGAAATGCGATAACTAATGTGAATTGCAGAATTCAGTGAATCATCGAGTCTT
TGAACGCACATTGCGCCCTCTGG-TATTCCGGAGGGCATGCCTGTCC-------------
-------GAGCGTCATTGCTGCCC-TCAA-------------------------------
-----G-C---C----C-----------------G--GC-TGG-T---------------
GTGTTGG-GC---------C-C--C--------------GTC------------------
----------CCC----C---C-CGCCGG--------------G--G-------------
GG------A----------CGG-GCCCGAAA---GGCAGCGGCGGCA-------------
----CCGCG-TC-C-G-G--T-CCT--CGAGCGTATGGGG------------------C-
TTCGTCACCCG-C-T-C-TAGT----A-G----------------GCCC--GG-C---CG
G-C----G-CCAGCCGA----------------------CC--CC---CAA--------C
CT---T-T----AATTATC-T----C-------------AG---------------GTTG
ACCTCGGATCAGG----TAGGG--ATACCCGCTGAACTTAAGCAT
>AIMS_BRL_213
GGTTTCCGTAGGTGAACCTGCGGAAGGATCATTA--------------------------
----------C-----C-G------A-GTGCGG---G-----C----C-CC-TCGG--G-
--G---------------------C-------C--------C------------------
----------------------------------------------------AA--C-CT
C---------------C-----------CA------------------------------
--------------------C---------------------------------------
-------------------------------------------------------CC-G-
TGTT------G-CC----C--GA-ACC----T-----AT-GT----TG-CCTCGGCGGGC
----CC------------------------------------------------------
------------------------------------------------------------
-------------------------------------C----------------------
---GCGCCCGCCGACGG-------------------------------------------
------------------------------CCC-C------CC---T--G---AA-CGC-
TG--T--CT---GAAG-----TTGCAG---------------------------------
-----------------------------------T-CTGAG--A-C-------------
-------------------------------------------C-------------T-A
T--AAC-G--A-A-----------------------------ATTA--G---TT------
------------------AAAACTTTCAACAACGGATCTCTTGGTTCCGGCATCGATGAA
GAACGCAGCGAAATGCGATAACTAATGTGAATTGCAGAATTCAGTGAATCATCGAGTCTT
TGAACGCACATTGCGCCCTCTGG-TATTCCGGAGGGCATGCCTGTCC-------------
-------GAGCGTCATTGCTGCCC-TCAA-------------------------------
-----G-C---C----C-----------------G--GC-TGG-T---------------
GTGTTGG-GC---------C-C--C--------------GTC------------------
----------CCC----C---C-CGCCGG--------------G--G-------------
GG------A----------CGG-GCCCGAAA---GGCAGCGGCGGCA-------------
----CCGCG-TC-C-G-G--T-CCT--CGAGCGTATGGGG------------------C-
TTCGTCACCCG-C-T-C-TAGT----A-G----------------GCCC--GG-C---CG
G-C----G-CCAGCCGA----------------------CC--CC---CAA--------C
CT---T-T----AATTATC-T----C-------------AG---------------GTTG
ACCTCGGATCAGG----TAGGG--ATACCCGCTGAACTTAAGCAT
>AIMS_BRL_22
--TTTCCGTAGGTGAACCTGCGGAAGGATCATTA--------------------------
----------C-----C-G------A-GTGCGG---G-----C----C-CC-TCGG--G-
--G---------------------C-------C--------C------------------
----------------------------------------------------AA--C-CT
C---------------C-----------CA------------------------------
--------------------C---------------------------------------
-------------------------------------------------------CC-G-
TGTT------G-CC----C--GA-ACC----T-----AT-GT----TG-CCTCGGCGGGC
----CC------------------------------------------------------
------------------------------------------------------------
-------------------------------------C----------------------
---GCGCCCGCCGACGG-------------------------------------------
------------------------------CCC-C------CC---T--G---AA-CGC-
TG--T--CT---GAAG-----TTGCAG---------------------------------
-----------------------------------T-CTGAG--A-C-------------
-------------------------------------------C-------------T-A
T--AAC-G--A-A-----------------------------ATTA--G---TT------
------------------AAAACTTTCAACAACGGATCTCTTGGTTCCGGCATCGATGAA
GAACGCAGCGAAATGCGATAACTAATGTGAATTGCAGAATTCAGTGAATCATCGAGTCTT
TGAACGCACATTGCGCCCTCTGG-TATTCCGGAGGGCATGCCTGTCC-------------
-------GAGCGTCATTGCTGCCC-TCAA-------------------------------
-----G-C---C----C-----------------G--GC-TTG-T---------------
GTGTTGG-GC---------C-C--C--------------GTC------------------
----------CCC----C---C-CGCCGG--------------G--G-------------
GG------A----------CGG-GCCCGAAA---GGCAGCGGCGGCA-------------
----CCGCG-TC-C-G-G--T-CCT--CGAGCGTATGGGG------------------C-
TTCGTCACCCG-C-T-C-TAGT----A-G----------------GCCC--GG-C---CG
G-C----G-CCAGCCGA----------------------CC--CC---CAA--------C
CT---T-T----AATTATC-T----C-------------AG---------------GTTG
ACCTCGGATCAGG----TAGGG--ATACCCGCTGAACTTAAGCAT
>AIMS_BRL_208
CCGTTCCGTAGGTGAACCTGCGGAAGGATCATTA--------------------------
----------C---C---------------------------------------------
------------------------------------------------------------
----------------------------------------------------GA--G-AC
G---------------------------AG------------------------------
--------------------A-TCGGGGGGGGAAACCCCCCGCAGA--------------
----------------------------------------TCGTATCACCAC---CC-T-
CCTT--CAC-A-AC-------GC-ACC--TCA-CGT----CC----TT-CCTCGGCGGGG
----CA-----A---------------------------------------------CCC
--------------------------GC--------------------------------
---------------CGGC--G----G-----AAC-------------------------
------------------------------------------------------------
---------------------------GT-TCG----------------C---AA-ACC-
CT-----TT-TCTCATGCATCCGAGCA---------------------------------
-----------------------------------G-TACCCG-----------------
-------------------------------------------------T---------T
C--CGA-T----G-AAAGAA----------------------ACAA-ATCGTTT------
------------------ACAATCTTCAACAATGGATCTCTTGGCTCTGGCATCGATGAA
GAACGCAGCGAAATGCGATAAGTAGTGTGAATTGCAGAATCCAGTGAATCATCGAATCTT
TGAACGCACATTGCGCCCCTCGG-TATTCCGTGGGGCATGCCTGTTC-------------
-------GAGCGTCATTTCAAGGC-TCAA-------------------------------
-----G-CTTCT----C---------------T----GC-TTG-----------------
GTGTTGGGGC---------G-T--C--T-----------GTC------------------
----------CCC----C-GTCCCCCGAC-GGC---------------------------
---G-GG-A----------CTC-GCCCCAAA---GACATTGGCAGCC-------------
----CAGGC-CGTC-C-G--A--CC--CGCCCGCAGCACA--TT-----------GC-G-
TCCGGCGGGGTCG-ACG-T-TG----C-G----------------GCCC--GC-G-G---
--CGTCCAGCAAAGGAAA-----------------G------------------------
-------A----C-------A----T-CTC---------AG-------------T-TTTG
ACCTCGGATCAGG----TAGGG--ATACCCGCTGAACTTAAGCAT
>AIMS_BRL_138
GGTCTCCGTAGGTGAACCTGCGGAGGGATCATTA--------------------------
----------C-AAGTT-G---------------------A-C----C-CC-------G-
--G---------------------C-------C--------C------------------
----------------------------------------------------TC--G-GG
C---------------CGGGATGTTCACAA------------------------------
--------------------C---------------------------------------
-------------------------------------------------------CC---
TTTG--TTG-T-CC----G-----ACT----C------T-GT----TG-CCTCCGGGGCG
----AC---------------------------------------------------CCT
-----------G------------------------------------------------
C--------------CTCC--G----G-----GCG--G----------------------
---GGGCCCCGGGTGGA-------------------------------------------
------------------------------CAT-T---------T-C--A---AA-CTC-
TT--G--CG--TAACT-----TTGCAG---------------------------------
-----------------------------------T-CTGAGT---A-------------
-------------------------------------------A-------------A-T
T--TAA-T--T-A-----------------------------ATAA--A---TT------
------------------AAAACTTTCAACAACGGATCTCTCGGTTCTGGCATCGATGAA
GAACGCAGCGAAATGCGATAAGTAATGTGAATTGCAGAATTCAGTGAATCATCGAATCTT
TGAACGCACATTGCGCCCCCTGG-TATTCCGGGGGGCATGCCTGTTC-------------
-------GAGCGTCATTTCACCAC-TCAA-------------------------------
-----G-C---C----T-----------------C--GC-TTG-----------------
GTATTGG-GC---------G-A--C--------------GCG------------------
----------GTC----C----------------------------G-------------
CC------G----------CGC-GCCTCAAA---TCGACCGGCTGGG-------------
----TCTTT------C-G--T-CCCC-TCAGCGTTGTGGA--AA-------CT-----A-
TTCGCTAAAGG-G-T-G-C-----CGC-G----------------GGAG--GC-C-----
A-C----G-CCGTAAAAC---------------A-A---CC--CC---------------
---A-T-T----T-----C-T----A-------------AG---------------GTTG
ACCTCGGATCAGG----TAGGG--ATACCCGCTGAACTTAAGCAT
>AIMS_BRL_234
GGTCTCCGTAGGTGAACCTGCGGAGGGATCATTA--------------------------
----------C-AAGTT-G---------------------A-C----C-CC-------G-
--G---------------------C-------C--------C------------------
----------------------------------------------------TC--G-GG
C---------------CGGGATGTTCACAA------------------------------
--------------------C---------------------------------------
-------------------------------------------------------CC---
TTTG--TTG-T-CC----G-----ACT----C------T-GT----TG-CCTCCGGGGCG
----AC---------------------------------------------------CCT
-----------G------------------------------------------------
C--------------CTCC--G----G-----GCG--G----------------------
---GGGCCCCGGGTGGA-------------------------------------------
------------------------------CAT-T---------T-C--A---AA-CTC-
TT--G--CG--TAACT-----TTGCAG---------------------------------
-----------------------------------T-CTGAGT---A-------------
-------------------------------------------A-------------A-T
T--TAA-T--T-A-----------------------------ATAA--A---TT------
------------------AAAACTTTCAACAACGGATCTCTTGGTTCTGGCATCGATGAA
GAACGCAGCGAAATGCGATAAGTAATGTGAATTGCAGAATTCAGTGAATCATCGAATCTT
TGAACGCACATTGCGCCCCCTGG-TATTCCGGGGGGCATGCCTGTTC-------------
-------GAGCGTCATTTCACCAC-TCAA-------------------------------
-----G-C---C----T-----------------C--GC-TTG-----------------
GTATTGG-GC---------G-A--C--------------GCG------------------
----------GTC----C----------------------------G-------------
CC------G----------CGC-GCCTCAAA---TCGACCGGCTGGG-------------
----TCTTT------C-G--T-CCCC-TCAGCGTTGTGGA--AA-------CT-----A-
TTCGCTAAAGG-G-T-G-C-----CGC-G----------------GGAG--GC-C-----
A-C----G-CCGTAAAAC---------------A-A---CC--CC---------------
---A-T-T----T-----C-T----A-------------AG---------------GTTG
ACCTCGGATCAGG----TAGGG--ATACCCGCTGAACTTAAGCAT
>AIMS_BRL_137
GGTCTCCGTTAGTGAACCTGCGGAGGGATCATTA--------------------------
----------C-A-G-T-G---------------------A-C----C-CC-------G-
--G---------------------T-------C--------T------------------
----------------------------------------------------AA--C-CA
C---------------CGGGATGTTCATAA------------------------------
--------------------C---------------------------------------
-------------------------------------------------------CC---
TTTG--TTG-T-CC----G-----ACT----C------T-GT----TG-CCTCCGGGGCG
----AC---------------------------------------------------CCT
-----------G------------------------------------------------
C--------------CTTC--G----G-----GCG--G----------------------
---GGGCTCCGGGTGGA-------------------------------------------
------------------------------CAC-T---------T-C--A---AA-CTC-
TT--G--CG--TAACT-----TTGCAG---------------------------------
-----------------------------------T-CTGAGT---A-------------
-------------------------------------------A-------------A-T
T--TAA-T--T-A-----------------------------ATAA--A---TT------
------------------AAAACTTTTAACAACGGATCTCTTGGTTCTGGCATCGATTAA
GAACGCAGCGAAATGCGATAAGTAATGTGAATTGCAGAATTCAGTGAATCATCTAATCTT
TGAACGCACATTGCACCCCCTGG-TATTCCGGGGGGCATGCCTGTTC-------------
-------GAGCGTCATTTCACCAC-TCAA-------------------------------
-----G-C---C----T-----------------C--GC-TTG-----------------
GTATTGG-GC---------A-A--C--------------GCG------------------
----------GTC----C----------------------------G-------------
CC------G----------CGT-GCCTCACA---TCGACCGGCTGGG-------------
----TCTTC------T-G--T-CCCC-TAAGCGTTGTGGA--AA-------CT-----A-
TTCGCTAAAGG-G-T-G-C-----T-C-G----------------GGAG--GC-T-----
A-C----G-CCGTAAAAC---------------A-A---AC--CC---------------
---A-T-T----T-----C-T----A-------------AG---------------GTTG
ACCTCGGATCACG----TAGGG--ATACCCGCTGAACTTAAGCAT
>AIMS_BRL_156
GGTCTCCGTTAGTGAACCTGCGGAGGGATCATTA--------------------------
----------C-AAG-T-G---------------------A-C----C-CC-------G-
--G---------------------T-------C--------T------------------
----------------------------------------------------AA--C-CA
C---------------CGGGATGTTCATAA------------------------------
--------------------C---------------------------------------
-------------------------------------------------------CC---
TTTG--TTG-T-CC----G-----ACT----C------T-GT----TG-CCTCCGGGGCG
----AC---------------------------------------------------CCT
-----------G------------------------------------------------
C--------------CTTC--G----G-----GCG--G----------------------
---GGGCTCCGGGTGGA-------------------------------------------
------------------------------CAC-T---------T-C--A---AA-CTC-
TT--G--CG--TAACT-----TTGCAG---------------------------------
-----------------------------------T-CTGAGT---A-------------
-------------------------------------------A-------------A-C
T--TAA-T--T-A-----------------------------ATAA--A---TT------
------------------AAAACTTTTAACAACGGATCTCTTGGTTCTGGCATCGATGAA
GAACGCAGCGAAATGCGATAAGTAATGTGAATTGCAGAATTCAGTGAATCATCGAATCTT
TGAACGCACATTGCGCCCCCTGG-TATTCCGGGGGGCATGCCTGTTC-------------
-------GAGCGTCATTTCACCAC-TCAA-------------------------------
-----G-C---C----T-----------------C--GC-TTG-----------------
GTATTGG-GC---------A-A--C--------------GCG------------------
----------GTC----C----------------------------G-------------
CC------G----------CGT-GCCTCAAA---TCGACCGGCTGGG-------------
----TCTTC------T-G--T-CCCC-TAAGCGTTGTGGA--AA-------CT-----A-
TTCGCTAAAGG-G-T-G-C-----T-C-G----------------GGAG--GC-T-----
A-C----G-CCGTAAAAC---------------A-A---AC--CC---------------
---A-T-T----T-----C-T----A-------------AG---------------GTTG
ACCTCGGATCAGG----TAGGG--ATACCCGCTGAACTTAAGCAT
>AIMS_BRL_31
GGTCTCCGTAGGTGAACCTGCGGAGGGATCATTA--------------------------
----------C-AAG-T-G---------------------A-C----C-CC-------G-
--G---------------------T-------C--------T------------------
----------------------------------------------------AA--C-CA
C---------------CGGGATGTTCATAA------------------------------
--------------------C---------------------------------------
-------------------------------------------------------CC---
TTTG--TTG-T-CC----G-----ACT----C------T-GT----TG-CCTCCGGGGCG
----AC---------------------------------------------------CCT
-----------G------------------------------------------------
C--------------CTTC--G----G-----GCG--G----------------------
---GGGCTCCGGGTGGA-------------------------------------------
------------------------------CAC-T---------T-C--A---AA-CTC-
TT--G--CG--TAACT-----TTGCAG---------------------------------
-----------------------------------T-CTGAGT---A-------------
-------------------------------------------A-------------A-C
T--TAA-T--T-A-----------------------------ATAA--A---TT------
------------------AAAACTTTTAACAACGGATCTCTTGGTTCTGGCATCGATGAA
GAACGCAGCGAAATGCGATAAGTAATGTGAATTGCAGAATTCAGTGAATCATCGAATCTT
TGAACGCACATTGCGCCCCCTGG-TATTCCGGGGGGCATGCCTGTTC-------------
-------GAGCGTCATTTCACCAC-TCAA-------------------------------
-----G-C---C----T-----------------C--GC-TTG-----------------
GTATTGG-GC---------A-A--C--------------GCG------------------
----------GTC----C----------------------------G-------------
CC------G----------CGT-GCCTCAAA---TCGACCGGCTGGG-------------
----TCTTC------T-G--T-CCCC-TAAGCGTTGTGGA--AA-------CT-----A-
TTCGCTAAAGG-G-T-G-T-----T-C-G----------------GGAG--GC-T-----
A-C----G-CCGTAAAAC---------------A-A---CC--CC---------------
---A-T-T----T-----C-T----A-------------AG---------------GTTG
ACCTCGGATCAGG----TAGGG--ATACCCGCTGAACTTAAGCAT
>AIMS_BRL_44
GGTCTCCGTAGGTGAACCTGCGGAGGGATCATTA--------------------------
----------C-AAG-T-G---------------------A-C----C-CC-------G-
--G---------------------T-------C--------T------------------
----------------------------------------------------AA--C-CA
C---------------CGGGATGTTCATAA------------------------------
--------------------C---------------------------------------
-------------------------------------------------------CC---
TTTG--TTG-T-CC----G-----ACT----C------T-GT----TG-CCTCCGGGGCG
----AC---------------------------------------------------CCT
-----------G------------------------------------------------
C--------------CTTC--G----G-----GCG--G----------------------
---GGGCTCCGGGTGGA-------------------------------------------
------------------------------CAC-T---------T-C--A---AA-CTC-
TT--G--CG--TAACT-----TTGCAG---------------------------------
-----------------------------------T-CTGAGT---A-------------
-------------------------------------------A-------------A-C
T--TAA-T--T-A-----------------------------ATAA--A---TT------
------------------AAAACTTTTAACAACGGATCTCTTGGTTCTGGCATCGATGAA
GAACGCAGCGAAATGCGATAAGTAATGTGAATTGCAGAATTCAGTGAATCATCGAATCTT
TGAACGCACATTGCGCCCCCTGG-TATTCCGGGGGGCATGCCTGTTC-------------
-------GAGCGTCATTTCACCAC-TCAA-------------------------------
-----G-C---C----T-----------------C--GC-TTG-----------------
GTATTGG-GC---------A-A--C--------------GCG------------------
----------GTC----C----------------------------G-------------
CC------G----------CGT-GCCTCAAA---TCGACCGGCTGGG-------------
----TCTTC------T-G--T-CCCC-TAAGCGTTGTGGA--AA-------CT-----A-
TTCGCTAAAGG-G-T-G-C-----T-C-G----------------GGAG--GC-T-----
A-C----G-CCGTAAAAC---------------A-A---CC--CC---------------
---A-T-T----T-----C-T----A-------------AG---------------GTTG
ACCTCGGATCAGG----TAGGG--ATACCCGCTGAACTTAAGCAT
>AIMS_BRL_32
GGTCTCCGTAGGTGAACCTGCGGAGGGATCATTA--------------------------
----------C-AAG-T-G---------------------A-C----C-CC-------G-
--G---------------------T-------C--------T------------------
----------------------------------------------------AA--C-CA
C---------------CGGGATGTTCATAA------------------------------
--------------------C---------------------------------------
-------------------------------------------------------CC---
TTTG--TTG-T-CC----G-----ACT----C------T-GT----TG-CCTCCGGGGCG
----AC---------------------------------------------------CCT
-----------G------------------------------------------------
C--------------CTTC--G----G-----GCG--G----------------------
---GGGCTCCGGGTGGA-------------------------------------------
------------------------------CAC-T---------T-C--A---AA-CTC-
TT--G--CG--TAACT-----TTGCAG---------------------------------
-----------------------------------T-CTGAGT---A-------------
-------------------------------------------A-------------A-C
T--TAA-T--T-A-----------------------------ATAA--A---TT------
------------------AAAACTTTTAACAACGGATCTCTTGGTTCTGGCATCGATGAA
GAACGCAGCGAAATGCGATAAGTAATGTGAATTGCAGAATTCAGTGAATCATCGAATCTT
TGAACGCACATTGCGCCCCCTGG-TATTCCGGGGGGCATGCCTGTTC-------------
-------GAGCGTCATTTCACCAC-TCAA-------------------------------
-----G-C---C----T-----------------C--GC-TTG-----------------
GTATTGG-GC---------A-A--C--------------GCG------------------
----------GTC----C----------------------------G-------------
CC------G----------CGT-GCCTCAAA---TCGACCGGCTGGG-------------
----TCTTC------T-G--T-CCCC-TAAGCGTTGTGGA--AA-------CT-----A-
TTCGCTAAAGG-G-T-G-C-----T-C-G----------------GGAG--GC-T-----
A-C----G-CCGTAAAAC---------------A-A---AC--CC---------------
---A-T-T----T-----C-T----A-------------AG---------------GTTG
ACCTCGGATCAGG----TAGGG--ATACCCGCTGAACTTAAGCAT
>3_ITS4
GGTCTCCGTAGGTGAACCTGCGGAGGGATCATTA--------------------------
----------C-AAG-T-G---------------------A-C----C-CC-------G-
--G---------------------T-------C--------T------------------
----------------------------------------------------AA--C-CA
C---------------CGGGATGTTCATAA------------------------------
--------------------C---------------------------------------
-------------------------------------------------------CC---
TTTG--TTG-T-CC----G-----ACT----C------T-GT----TG-CCTCCGGGGCG
----AC---------------------------------------------------CCT
-----------G------------------------------------------------
C--------------CTTC--G----G-----GCG--G----------------------
---GGGCTCCGGGTGGA-------------------------------------------
------------------------------CAC-T---------T-C--A---AA-CTC-
TT--G--CG--TAACT-----TTGCAG---------------------------------
-----------------------------------T-CTGAGT---A-------------
-------------------------------------------A-------------A-C
T--TAA-T--T-A-----------------------------ATAA--A---TT------
------------------AAAACTTTTAACAACGGATCTCTTGGTTCTGGCATCGATGAA
GAACGCAGCGAAATGCGATAAGTAATGTGAATTGCAGAATTCAGTGAATCATCGAATCTT
TGAACGCACATTGCGCCCCCTGG-TATTCCGGGGGGCATGCCTGTTC-------------
-------GAGCGTCATTTCACCAC-TCAA-------------------------------
-----G-C---C----T-----------------C--GC-TTG-----------------
GTATTGG-GC---------A-A--C--------------GCG------------------
----------GTC----C----------------------------G-------------
CC------G----------CGT-GCCTCAAA---TCGACCGGCTGGG-------------
----TCTTC------T-G--T-CCCC-TAAGCGTTGTGGA--AA-------CT-----A-
TTCGCTAAAGG-G-T-G-C-----T-C-G----------------GGAG--GC-T-----
A-C----G-CCGTAAAAC---------------A-A---AC--CC---------------
---A-T-T----T-----C-T----A-------------AG---------------G---
---------------------------------------------
>99_ITS4
GGTCTCCGTAGGTGAACCTGCGGAGGGATCATTA--------------------------
----------C-AAG-T-G---------------------A-C----C-CC-------G-
--G---------------------T-------C--------T------------------
----------------------------------------------------TA--C-CA
C---------------CGGGATGTTCATAA------------------------------
--------------------C---------------------------------------
-------------------------------------------------------CC---
TTTG--TTG-T-CC----G-----ACT----C------T-GT----TG-CCTCCGGGGCG
----AC---------------------------------------------------CCT
-----------G------------------------------------------------
C--------------CTTC--G----G-----GCG--G----------------------
---GGGCTCCGGGTGGA-------------------------------------------
------------------------------CAC-T---------T-C--A---AA-CTC-
TT--G--CG--TAACT-----TTGCAG---------------------------------
-----------------------------------T-CTGAGT---A-------------
-------------------------------------------A-------------A-C
T--TAA-T--T-A-----------------------------ATAA--A---TT------
------------------AAAACTTTTAACAACGGATCTCTTGGTTCTGGCATCGATGAA
GAACGCAGCGAAATGCGATAAGTAATGTGAATTGCAGAATTCAGTGAATCATCGAATCTT
TGAACGCACATTGCGCCCCCTGG-TATTCCGGGGGGCATGCCTGTTC-------------
-------GAGCGTCATTTCACCAC-TCAA-------------------------------
-----G-C---C----T-----------------C--GC-TTG-----------------
GTATTGG-GC---------A-A--C--------------GCG------------------
----------GTC----C----------------------------G-------------
CC------G----------CGT-GCCTCAAA---TCGACCGGCTGGG-------------
----TCTTC------T-G--T-CCCC-TAAGCGTTGTGGA--AA-------CT-----A-
TTCGCTAAAGG-G-T-G-T-----T-C-G----------------GGAG--GC-T-----
A-C----G-CCGTAAAAC---------------A-A---CC--CC---------------
---A-T-T----T-----C-T----A-------------AG---------------G---
---------------------------------------------
>117_ITS4
GGTCTCCGTAGGTGAACCTGCGGAGGGATCATTA--------------------------
----------C-AAG-T-G---------------------A-C----C-CC-------G-
--G---------------------T-------T--------T------------------
-----------------------------------------------------A--C-CA
C---------------CGGGATGTTCATAA------------------------------
--------------------C---------------------------------------
-------------------------------------------------------CC---
TTTG--TTG-T-CC----G-----ACT----C------T-GT----TG-CCTCCGGGGCG
----AC---------------------------------------------------CCT
-----------G------------------------------------------------
C--------------CTTC--G----G-----GCG--G----------------------
---GGGCTCCGGGTGGA-------------------------------------------
------------------------------CAC-T---------T-C--A---AA-CTC-
TT--G--CG--TAACT-----TTGCAG---------------------------------
-----------------------------------T-CTGAGT---A-------------
-------------------------------------------A-------------A-C
T--TAA-T--T-A-----------------------------ATAA--A---TT------
------------------AAAACTTTTAACAACGGATCTCTTGGTTCTGGCATCGATGAA
GAACGCAGCGAAATGCGATAAGTAATGTGAATTGCAGAATTCAGTGAATCATCGAATCTT
TGAACGCACATTGCGCCCCCTGG-TATTCCGGGGGGCATGCCTGTTC-------------
-------GAGCGTCATTTCACCAC-TCAA-------------------------------
-----G-C---C----T-----------------C--GC-TTG-----------------
GTATTGG-GC---------A-A--C--------------GCG------------------
----------GTC----C----------------------------G-------------
CC------G----------CGT-GCCTCAAA---TCGACCGGCTGGG-------------
----TCTTC------T-G--T-CCCC-TAAGCGTTGTGGA--AA-------CT-----A-
TTCGCTAAAGG-G-T-G-C-----T-C-G----------------GGAG--GC-T-----
A-C----G-CCGTAAAAC---------------A-A---CC--CC---------------
---A-T-T----T-----C-T----A-------------AG---------------G---
---------------------------------------------
>106_ITS4
GGTCTCCGTAGGTGAACCTGCGGAGGGATCATTA--------------------------
----------C-AAGTT-G---------------------A-C----C-CC-------G-
--G---------------------C-------C--------C------------------
----------------------------------------------------TC--G-GG
C---------------CGGGATGTTCACAA------------------------------
--------------------C---------------------------------------
-------------------------------------------------------CC---
TTTG--TTG-T-CC----G-----ACT----C------T-GT----TG-CCTCCGGGGCG
----AC---------------------------------------------------CCT
-----------G------------------------------------------------
C--------------CTCC--G----G-----GCG--G----------------------
---GGGCCCCGGGTGGA-------------------------------------------
------------------------------CAT-T---------T-C--A---AA-CTC-
TT--G--CG--TAACT-----TTGCAG---------------------------------
-----------------------------------T-CTGAGT---A-------------
-------------------------------------------A-------------A-T
T--TAA-T--T-A-----------------------------ATAA--A---TT------
------------------AAAACTTTCAACAACGGATCTCTTGGTTCTGGCATCGATGAA
GAACGCAGCGAAATGCGATAAGTAATGTGAATTGCAGAATTCAGTGAATCATCGAATCTT
TGAACGCACATTGCGCCCCCTGG-TATTCCGGGGGGCATGCCTGTTC-------------
-------GAGCGTCATTTCACCAC-TCAA-------------------------------
-----G-C---C----T-----------------C--GC-TTG-----------------
GTATTGG-GC---------G-A--C--------------GCG------------------
----------GTC----C----------------------------G-------------
CC------G----------CGC-GCCTCAAA---TCGACCGGCTGGG-------------
----TCTTT------C-G--T-CCCC-TCAGCGTTGTGGA--AA-------CT-----A-
TTCGCTAAAGG-G-T-G-C-----CGC-G----------------GGAG--GC-C-----
A-C----G-CCGTAAAAC---------------A-A---CC--CC---------------
---A-T-T----T-----C-T----A-------------AG---------------G---
---------------------------------------------
>5_ITS4
GGTCTCCGTAGGTGAACCTGCGGAGGGATCATTA--------------------------
----------C-----C-G------A-GTGTGG------CG-C----T-CC-------G-
--G---------------------CG------C--------C------------------
----------------------------------------------------TC--C-CT
C---------------C-----------AA------------------------------
--------------------C---------------------------------------
-------------------------------------------------------CC---
CATG--TCGAA-AC----G-----ACT----C------T-GT----TG-CCTCGGGGGCG
----AC---------------------------------------------------CCG
-----------G------------------------------------------------
C--------------CTTC--G----G-----GCGTCG----------------------
---GGGCCCCCGGTGGA-------------------------------------------
------------------------------CAC-C---------T-T--C---AT-AAC-
TC--T--TG--CATCT-----CTTGCG---------------------------------
-----------------------------------T-CTGAGT---G-------------
-------------------------------------------A---------------T
A--CAT-A--T-A-----------------------------ATCA--A---TC------
------------------AAAACTTTCAACAACGGATCTCTTGGTTCTGGCATCGATGAA
GAACGCAGCGAAATGCGATAAGTAATGTGAATTGCAGAATTCAGTGAATCATCGAATCTT
TGAACGCACATTGCGCCCCCTGG-CATTCCGGGGGGCATGCCTGTTC-------------
-------GAGCGTCATTACACCAC-TCAA-------------------------------
-----G-C---C----T-----------------G--GC-TTG-----------------
GTATTGA-GC---------G-C--C--------------GCG------------------
----------GCC----T----------------------------GC------------
CC------G----------CGC-GCTCCAAT---GTCTCCGGCTGAG-------------
----CCGTC------C-G--T-CTC--TAAGCGTTGTGAA--TA-------GC-----G-
ATCGCTTGCGA-G-G-C-C-------C-G----------------GGCG--GT-T---CG
A-C----G-CCGTTAAAC---------------C-C---CC--CA---------------
---T-T-T----T-----C-T----A-------------TG---------------G---
---------------------------------------------
>20_ITS4
GGTCTCCGTAGGTGAACCTGCGGAGGGATCATTA--------------------------
----------C-----C-G------A-GTGTGG------CG-C----T-CC-------G-
--G---------------------CG------C--------C------------------
----------------------------------------------------TC--C-CT
C---------------C-----------AA------------------------------
--------------------C---------------------------------------
-------------------------------------------------------CC---
CATG--TCGAA-AC----G-----ACT----C------T-GT----TG-CCTCGGGGGCG
----AC---------------------------------------------------CCG
-----------G------------------------------------------------
C--------------CTTC--G----G-----GCGTCG----------------------
---GGGCCCCCGGTGGA-------------------------------------------
------------------------------CAC-C---------T-T--C---AT-AAC-
TC--T--TG--CATCT-----CTTGCG---------------------------------
-----------------------------------T-CTGAGT---G-------------
-------------------------------------------A---------------T
A--CAT-A--T-A-----------------------------ATCA--A---TC------
------------------AAAACTTTCAACAACGGATCTCTTGGTTCTGGCATCGATGAA
GAACGCAGCGAAATGCGATAAGTAATGTGAATTGCAGAATTCAGTGAATCATCGAATCTT
TGAACGCACATTGCGCCCCCTGG-CATTCCGGGGGGCATGCCTGTTC-------------
-------GAGCGTCATTACACCAC-TCAA-------------------------------
-----G-C---C----T-----------------G--GC-TTG-----------------
GTATTGA-GC---------G-C--C--------------GCG------------------
----------GCC----T----------------------------GC------------
CC------G----------CGC-GCTCCAAT---GTCTCCGGCTGAG-------------
----CCGTC------C-G--T-CTC--TAAGCGTTGTGAA--TA-------GC-----G-
ATCGCTTGCGA-G-G-C-C-------C-G----------------GGCG--GT-T---CG
A-C----G-CCGTTAAAC---------------C-C---CC--CA---------------
---T-T-T----T-----C-T----A-------------TG---------------G---
---------------------------------------------
>19_ITS4
GGTCTCCGTAGGTGAACCTGCGGAGGGATCATTA--------------------------
----------C-----C-G------A-GTGTGG------CG-C----T-CC-------G-
--G---------------------CG------C--------C------------------
----------------------------------------------------TC--C-CT
C---------------C-----------AA------------------------------
--------------------C---------------------------------------
-------------------------------------------------------CC---
CATG--TCGAA-AC----G-----ACT----C------T-GT----TG-CCTCGGGGGCG
----AC---------------------------------------------------CCG
-----------G------------------------------------------------
C--------------CTTC--G----G-----GCGTCG----------------------
---GGGCCCCCGGCGGA-------------------------------------------
------------------------------CAC-C---------T-T--C---AT-AAC-
TC--T--TG--CATCT-----CTTGCG---------------------------------
-----------------------------------T-CTGAGT---G-------------
-------------------------------------------A---------------T
A--CAT-A--T-A-----------------------------ATCA--A---TC------
------------------AAAACTTTCAACAACGGATCTCTTGGTTCTGGCATCGATGAA
GAACGCAGCGAAATGCGATAAGTAATGTGAATTGCAGAATTCAGTGAATCATCGAATCTT
TGAACGCACATTGCGCCCCCTGG-CATTCCGGGGGGCATGCCTGTTC-------------
-------GAGCGTCATTACACCAC-TCAA-------------------------------
-----G-C---C----T-----------------G--GC-TTG-----------------
GTATTGA-GC---------G-C--C--------------GCG------------------
----------GCC----T----------------------------GC------------
CC------G----------CGC-GCTCCAAT---GTCTCCGGCTGAG-------------
----CCGTC------C-G--T-CTC--TAAGCGTTGTGAA--TA-------GC-----G-
ATCGCTTGCGA-G-G-C-C-------C-G----------------GGCG--GT-T---CG
A-C----G-CCGTTAAAC---------------C-C---CC--CA---------------
---T-T-T----T-----C-T----A-------------TG---------------G---
---------------------------------------------
>111_ITS4
GGTCTCCGTAGGTGAACCTGCGGAGGGATCATTA--------------------------
----------C-----T-G------A-GTGTGG-------G-C----T-CC-------G-
--G---------------------C-------C--------C------------------
----------------------------------------------------TA--C-CT
C---------------C-----------AA------------------------------
--------------------C---------------------------------------
-------------------------------------------------------CC---
CATG--TCGAA-AC----G-----ACT----C------T-GT----TG-CCTCGGGGGCG
----AC---------------------------------------------------CCG
-----------G------------------------------------------------
C--------------CTTC--G----G-----GCGTCG----------------------
---GGGCCCCCGGTGGA-------------------------------------------
------------------------------CAC-C---------T-T--C---AT-AAC-
TC--T--TG--CATCT-----CTTGCG---------------------------------
-----------------------------------T-CTGAGT---G-------------
-------------------------------------------A---------------T
A--CAT-A--T-A-----------------------------ATCA--A---TC------
------------------AAAACTTTCAACAACGGATCTCTTGGTTCTGGCATCGATGAA
GAACGCAGCGAAATGCGATAAGTAATGTGAATTGCAGAATTCAGTGAATCATCGAATCTT
TGAACGCACATTGCGCCCCCTGG-CATTCCGGGGGGCATGCCTGTTC-------------
-------GAGCGTCATTACACCAC-TCAA-------------------------------
-----G-C---C----T-----------------G--GC-TTG-----------------
GTATTGA-GC---------G-C--C--------------GCG------------------
----------GCC----T----------------------------GC------------
CC------G----------CGC-GCTCCAAT---GTCTCCGGCTGAG-------------
----CCGTC------C-G--T-CTC--TAAGCGTTGTGAA--TA-------GC-----G-
ATCGCTTGCGA-G-G-C-C-------C-G----------------GGCG--GT-T---CG
A-C----G-CCGTTAAAC---------------C-C---CC--CA---------------
---T-T-T----T-----C-T----A-------------TG---------------G---
---------------------------------------------
>64_ITS4
GGTCTCCGTAGGTGAACCTGCGGAGGGATCATTA--------------------------
----------C-----C-G------A-GTGTGG------CG-C----T-CC-------G-
--G---------------------CG------C--------C------------------
----------------------------------------------------TC--C-CT
C---------------C-----------AA------------------------------
--------------------C---------------------------------------
-------------------------------------------------------CC---
CATG--TCGAA-AC----G-----ACT----C------T-GT----TG-CCTCGGGGGCG
----AC---------------------------------------------------CCG
-----------G------------------------------------------------
C--------------CTTC--G----G-----GCGTCG----------------------
---GGGCCCCCGGTGGA-------------------------------------------
------------------------------CAC-C---------T-T--C---AT-AAC-
TC--T--TG--CATCT-----CTTGCG---------------------------------
-----------------------------------T-CTGAGT---G-------------
-------------------------------------------A---------------T
A--CAT-G--T-A-----------------------------ATCA--A---TC------
------------------AAAACTTTCAACAACGGATCTCTTGGTTCTGGCATCGATGAA
GAACGCAGCGAAATGCGATAAGTAATGTGAATTGCAGAATTCAGTGAATCATCGAATCTT
TGAACGCACATTGCGCCCCCTGG-CATTCCGGGGGGCATGCCTGTTC-------------
-------GAGCGTCATTACACCAC-TCAA-------------------------------
-----G-C---C----T-----------------G--GC-TTG-----------------
GTATTGA-GC---------G-C--C--------------GCG------------------
----------GCC----T----------------------------GC------------
CC------G----------CGC-GCTCCAAT---GTCTCCGGCTGAG-------------
----CCGTC------C-G--T-CTC--TAAGCGTTGTGAA--TA-------GC-----G-
ATCGCTTGCGA-G-G-C-C-------CCG----------------GGCG--GT-T---CG
A-C----G-CCGTTAAAC---------------C-C---CC--CA---------------
------------------------------------------------------------
---------------------------------------------
>37_ITS4
GGTCTCCGTAGGTGAACCTGCGGAGGGATCATTA--------------------------
----------C-----T-G------A-GTGTGG-------G-C----T-CC-------G-
--G---------------------C-------C--------C------------------
----------------------------------------------------TA--C-CT
C---------------C-----------AA------------------------------
--------------------C---------------------------------------
-------------------------------------------------------CC---
CATG--TCGAA-AC----G-----ACT----C------T-GT----TG-CCTCGGGGGCG
----AC---------------------------------------------------CCG
-----------G------------------------------------------------
C--------------CTTC--G----G-----GCGTCG----------------------
---GGGCCCCCGGTGGA-------------------------------------------
------------------------------CAC-C---------T-T--C---AT-AAC-
TC--T--TG--CATCT-----CTTGCG---------------------------------
-----------------------------------T-CTGAGT---G-------------
-------------------------------------------A---------------T
A--CAT-A--T-A-----------------------------ATCA--A---TC------
------------------AAAACTTTCAACAACGGATCTCTTGGTTCTGGCATCGATGAA
GAACGCAGCGAAATGCGATAAGTAATGTGAATTGCAGAATTCAGTGAATCATCGAATCTT
TGAACGCACATTGCGCCCCCTGG-CATTCCGGGGGGCATGCCTGTTC-------------
-------GAGCGTCATTACACCAC-TCAA-------------------------------
-----G-C---C----T-----------------G--GC-TTG-----------------
GTATTGA-GC---------G-C--C--------------GCG------------------
----------GCC----T----------------------------GC------------
CC------G----------CGC-GCTCCAAT---GTCTCCGGCTGAG-------------
----CCGTC------C-G--T-CTC--TAAGCGTTGTGAA--TA-------GC-----G-
ATCGCTTGCGA-G-G-C-C-------C-G----------------GGCG--GT-T---CG
A-C----G-CCG------------------------------------------------
------------------------------------------------------------
---------------------------------------------
>50_ITS4
GGTCTCCGTAGGTGAACCTGCGGAGGGATCATTA--------------------------
----------C-----T-G------A-GTGTGG-------G-C----T-CC-------G-
--G---------------------C-------C--------C------------------
----------------------------------------------------TA--C-CT
C---------------C-----------AA------------------------------
--------------------C---------------------------------------
-------------------------------------------------------CC---
CATG--TCGAA-AC----G-----ACT----C------T-GT----TG-CCTCGGGGGCG
----AC---------------------------------------------------CCG
-----------G------------------------------------------------
C--------------CTTC--G----G-----GCGTCG----------------------
---GGGCCCCCGGTGGA-------------------------------------------
------------------------------CAC-C---------T-T--C---AT-AAC-
TC--T--TG--CATCT-----CTTGCG---------------------------------
-----------------------------------T-CTGAGT---G-------------
-------------------------------------------A---------------T
A--CAT-A--T-A-----------------------------ATCA--A---TC------
------------------AAAACTTTCAACAACGGATCTCTTGGTTCTGGCATCGATGAA
GAACGCAGCGAAATGCGATAAGTAATGTGAATTGCAGAATTCAGTGAATCATCGAATCTT
TGAACGCACATTGCGCCCCCTGG-CATTCCGGGGGGCATGCCTGTTC-------------
-------GAGCGTCATTACACCAC-TCAA-------------------------------
-----G-C---C----T-----------------G--GC-TTG-----------------
GTATTGA-GC---------G-C--C--------------GCG------------------
----------GCC----T----------------------------GC------------
CC------G----------CGC-GCTCCAAT---GTCTCCGGCTGAG-------------
----CCGTC------C-G--T-CTC--TAAGCGTTGTGAA--TA-------GC-----G-
ATCGCTTGCGA-G-G-C-C-------C-G----------------GGCG--GT-T---CG
A-C----G-CCGTTAAAC---------------C-C---CC--CC---------------
---C-C-A----------------------------------------------------
---------------------------------------------
>63_ITS4
--TTTCCGTAGGTGAACCTGCGGAGGGATCATTA--------------------------
----------C-----T-G------A-GTGTGG-------G-C----T-CC-------G-
--G---------------------C-------C--------C------------------
----------------------------------------------------TA--C-CT
C---------------C-----------AA------------------------------
--------------------C---------------------------------------
-------------------------------------------------------CC---
CATG--TCGAA-AC----G-----ACT----C------T-GT----TG-CCTCGGGGGCG
----AC---------------------------------------------------CCG
-----------G------------------------------------------------
C--------------CTTC--G----G-----GCGTCG----------------------
---GGGCCCCCGGTGGA-------------------------------------------
------------------------------CAC-C---------T-T--C---AT-AAC-
TC--T--TG--CATCT-----CTTGCG---------------------------------
-----------------------------------T-CTGAGT---G-------------
-------------------------------------------A---------------T
A--CAT-A--T-A-----------------------------ATCA--A---TC------
------------------AAAACTTTCAACAACGGATCTCTTGGTTCTGGCATCGATGAA
GAACGCAGCGAAATGCGATAAGTAATGTGAATTGCAGAATTCAGTGAATCATCGAATCTT
TGAACGCACATTGCGCCCCCTGG-CATTCCGGGGGGCATGCCTGTTC-------------
-------GAGCGTCATTACACCAC-TCAA-------------------------------
-----G-C---C----T-----------------G--GC-TTG-----------------
GTATTGA-GC---------G-C--C--------------GCG------------------
----------GCC----T----------------------------GC------------
CC------G----------CGC-GCTCCAAT---GTCTCCGGCTGAG-------------
----CCGTC------C-G--T-CTC--TAAGCGTTGTGAA--TA-------GC-----G-
ATCGCTTGCGA-G-G-C-C-------C-G----------------GGCG--GT-T---CG
A-C----G-CCGTTAAA-------------------------------------------
------------------------------------------------------------
---------------------------------------------
>38_ITS4
GGTCTCCGTAGGTGAACCTGCGGAGGGATCATTA--------------------------
----------C-----C-G------A-GTGTGG------CG-C----T-CC-------G-
--G---------------------CG------C--------C------------------
----------------------------------------------------TC--C-CT
C---------------C-----------AA------------------------------
--------------------C---------------------------------------
-------------------------------------------------------CC---
CATG--TCGAA-AC----G-----ACT----C------T-GT----TG-CCTCGGGGGCG
----AC---------------------------------------------------CCG
-----------G------------------------------------------------
C--------------CTTC--G----G-----GCGTCG----------------------
---GGGCCCCCGGTGGA-------------------------------------------
------------------------------CAC-C---------T-T--C---AT-AAC-
TC--T--TG--CATCT-----CTTGCG---------------------------------
-----------------------------------T-CTGAGT---G-------------
-------------------------------------------A---------------T
A--CAT-A--T-A-----------------------------ATCA--A---TC------
------------------AAAACTTTCAACAACGGATCTCTTGGTTCTGGCATCGATGAA
GAACGCAGCGAAATGCGATAAGTAATGTGAATTGCAGAATTCAGTGAATCATCGAATCTT
TGAACGCACATTGCGCCCCCTGG-CATTCCGGGGGGCATGCCTGTTC-------------
-------GAGCGTCATTACACCAC-TCAA-------------------------------
-----G-C---C----T-----------------G--GC-TTG-----------------
GTATTGA-GC---------G-C--C--------------GCG------------------
----------GCC----T----------------------------GC------------
CC------G----------CGC-GCTCCAAT---GTCTCCGGCTGAG-------------
----CCGTC------C-G--T-CTC--TAAGCGTTGTGAA--TA-------GC-----G-
ATCGCTTGCGA-G-G-C-C-------C-G----------------GGCG--GT-T---CG
A-C----G-CCGTTAAA-------------------------------------------
------------------------------------------------------------
---------------------------------------------
>46_ITS4
GGTCTCCGTAGGTGAACCTGCGGAGGGATCATTA--------------------------
----------C-----C-G------A-GTGTGG------CG-C----T-CC-------G-
--G---------------------CG------C--------C------------------
----------------------------------------------------TC--C-CT
C---------------C-----------AA------------------------------
--------------------C---------------------------------------
-------------------------------------------------------CC---
CATG--TCGAA-AC----G-----ACT----C------T-GT----TG-CCTCGGGGGCG
----AC---------------------------------------------------CCG
-----------G------------------------------------------------
C--------------CTTC--G----G-----GCGTCG----------------------
---GGGCCCCCGGTGGA-------------------------------------------
------------------------------CAC-C---------T-T--C---AT-AAC-
TC--T--TG--CATCT-----CTTGCG---------------------------------
-----------------------------------T-CTGAGT---G-------------
-------------------------------------------A---------------T
A--CAT-A--T-A-----------------------------ATCA--A---TC------
------------------AAAACTTTCAACAACGGATCTCTTGGTTCTGGCATCGATGAA
GAACGCAGCGAAATGCGATAAGTAATGTGAATTGCAGAATTCAGTGAATCATCGAATCTT
TGAACGCACATTGCGCCCCCTGG-CATTCCGGGGGGCATGCCTGTTC-------------
-------GAGCGTCATTACACCAC-TCAA-------------------------------
-----G-C---C----T-----------------G--GC-TTG-----------------
GTATTGA-GC---------G-C--C--------------GCG------------------
----------GCC----T----------------------------GC------------
CC------G----------CGC-GCTCCAAT---GTCTCCGGCTGAG-------------
----CCGTC------C-G--T-CTC--TAAGCGTTGTGAA--TA-------GC-----G-
ATCGCTTGCGA-G-G-C-C-------C-G----------------GGCG--GT-T---CG
A-C----G-CCG------------------------------------------------
------------------------------------------------------------
---------------------------------------------
>98_ITS4
GGTCTCCGTAGGTGAACCTGCGGAGGGATCATTA--------------------------
----------C-----C-G------A-GTGACG------CG-C----C-CC-------C-
--T---------------------CGGGGGCGC--------C------------------
----------------------------------------------------AC--C-TC
C---------------C-----------AA------------------------------
--------------------C---------------------------------------
-------------------------------------------------------CC---
TTTGATTTG-A-TC----A-----AGA----C------C-TCTTTATG-CCTCGGGGGCG
----AC---------------------------------------------------CCG
-----------G------------------------------------------------
C--------------CTTC--GGGTCG-----TTC--G----------------------
---GTCCCCCCGGCGGC-------------------------------------------
-----------------------GCCCAACCAA-C---------C-C--T---GC-ATC-
AA--T--TG--TCGTC-----TGATTT---------------------------------
-----------------------------------T-GCAAGT---A-------------
-------------------------------------------A----------------
------------A-----------------------------TTCA--A---TC------
------------------AAAACTTTCAACAACGGATCTCTTGGTTCTCGCATCGATGAA
GAACGCAGCGAAATGCGATAAGTAATGTGAATTGCAGAATTCAGTGAATCATCGAATCTT
TGAACGCACATTGCGCCCTTTGG-CATTCCGAAGGGCATGCCTGTTC-------------
-------GAGCGTCATTACACCAA-TCAC-------------------------------
-----G-C---C----T-----------------G--GC-GTG-----------------
GTATTGG-GC---------G-A--C--------------GGG------------------
----------GCG----A----------------------------GTCACA-----TCG
CC------C----------CGC-GCCTCAATGATCTTTCCGGCGGGA-------------
----CGGAC------C-G--T-ATC--TCAGCGTTGTGCA--AA-------CG-----A-
GTCGCTGGCGA-T-G-T-G-----CGG-G----------------AGCG--GA-C-----
G-T----G-CCGTTAAAC---------------C-C---CC--CA---------------
---T-T-T----T-----C-T----C-------------AT---------------G---
--------------------------------------------G
>103_ITS4
GGTCTCCGTAGGTGAACCTGCGGAGGGATCATTA--------------------------
----------C-----C-G------A-GTGTTA------GG-T----G-GC-------A-
--G---------------------C--TGCCGC--------C------------------
----------------------------------------------------GA--C-CT
C---------------C-----------AA------------------------------
--------------------C---------------------------------------
-------------------------------------------------------CC---
TTTG--TTA-A-AC----C-----AAA----C------C-GCGT--TG-CCTCGGGGGGC
----GT---------------------------------------------------CTC
-----------G------------------------------------------------
C--------------CGTC--G--CCG-----GCG--A----------------------
---GCACCCCCGGAGGA-------------------------------------------
-------------------------CCACTCAA-C---------T-C--T---GC-GTC-
-C--T--TG--CGTCG-----GAGTAT---------------------------------
-----------------------------------T-GGATGA---T-------------
-------------------------------------------A----------------
------------A-----------------------------ATCA--A---TC------
------------------AAAACTTTCAACAACGGATCTCTTGGTTCTGGCATCGATGAA
GAACGCAGCGAAATGCGATAAGTAATGTGAATTGCAGAATTCAGTGAATCATCGAATCTT
TGAACGCACATTGCGCCCTTTGG-CATTCCGAAGGGCATGCCCGTTC-------------
-------GAGCGTCATTTCACCAA-TCAA-------------------------------
-----G-C---C----T-----------------G--GC-TTG-----------------
GTCTTGG-GC---------G-A--G--------------GGG------------------
----------CTG----C----------------------------G-----------CG
CC------C----------CGG-CCCCTAA----ATCGTCGGCTGGA-------------
----CGGTT------C-G--A-TTC--TCAGCGTTGTGGT--AT-------CA-----T-
CAATTCGCTGC-G-G-G-A-----GAC-G----------------ACCG--GA-C-----
G-C----G-CCGTTAAAC---------------C--------------------------
---T-T-T----A-----C-T----T-------------CA---------------G---
--------------------------------------------G
>AIMS_BRL_122
GGTCTCCGTTGGTGAACCAGCGGAGGGATCATTA--------------------------
----------T-----A-G------A----------------------------------
--G---------------------T-------T--TTC---T------------------
----------------------------------------------------AA----AC
T---------------C-----------CC------------------------------
---------------AAC--C---------------------------------------
-------------------------------------------------------CA---
TGTG------A-AC--T-T-----A-C------CAT--T-GT----TG-CCTCGGCAGAA
-G--CT-----GCTCGGTGCACCTTACCTTGGAACGGCCTACCCTGTAGCGCCTTACCCT
--------------------------GG-------------------------A---A--
---------------CGGC--T--T-A----------------------CCCTGCA----
---ACGGCTGCCGGTGG-------------------------------------------
-------------------------A----CTA-C-----------C--A-A-AC-TCT-
TG--T--TA------------------------TT-------------------------
------------------TTA--T--GGTT-A---T-CTGAGC---G-------------
-------------------------------------------T-------CTTATTT--
-------T----A-----------------------------ATAA--G---TC------
------------------AAAACTTTCAACAACGGATCTCTTGGTTCTGGCATCGATGAA
GAACGCAGCGAAATGCGATAAGTAATGTGAATTGCAGAATTCAGTGAATCATCGAATCTT
TGAACGCACATTGCGCCCATTAG-TATTCTAGTGGGCATGCCTGTTC-------------
-------GAGCGTCATTTCAACCC-TTAA-------------------------------
-----G-C---C----T-----------------A--GC-TTA-----------------
GTGTTGG-GA---------G-C--C------------T-ACTGCTTTTGCT---------
---------AGCG---------------------------------G--------T----
-------------------AGC-TCCTGAAA---TACAACGGCGGAT-------------
----CTGC--GA-T-A-T--C-CTC--TGAGCGTAGTAAT--TT-------TT--AT---
CTCGCTTTTGA-C-T-G---GA------G----------------TTGCA-GCGTCTTTA
G------C-CGCTAAACC---------CCCC----A---AA-------------------
-----T-T----T-------T-A--A-------------TG---------------GTTG
ACCTCGGATCAGG----TAGGA--ATACCCGCTGAACTTAAGCAT
>AIMS_BRL_224
GGTCTCCGTTGGTGAACCAGCGGAGGGATCATTA--------------------------
----------C-----A-G------A----------------------------------
--G---------------------T-------T--ATA---C------------------
----------------------------------------------------AA----CT
C---------------C-----------CA------------------------------
---------------TAC--C--------------------------------A------
-------------------------------------------------------TA---
TGTT------A-AC--T-T-----A-C----T-CAG--T-TA----TG-CCTCGGCGTAA
-G--CT-----GGGCGGAGCGGACGTGTTACCCGGTAGCTACCCTGTAGC----TACCCT
--------------------------GT-------------------------A---G--
---------------CCGC--G--G-C----------------------CGACCTC----
---CAGCCCGCCGGTGG-------------------------------------------
-------------------------T----ACA-C-----------T--A-A-AC-TCT-
TG--T--TT------------------------TA-------------------------
------------------CTG--T--ATCT-----T-CTGAGC---G-------------
-------------------------------------------T-------CTTATTT--
-------T----A-----------------------------ATAA--G---TC------
------------------AAAACTTTCAACAACGGATCTCTTGGTTCTGGCATCGATGAA
GAACGCAGCGAAATGCGATAAGTAATGTGAATTGCAGAATTCAGTGAATCATCGAATCTT
TGAACGCACATTGCGCCCATTAG-TATTCTAGTGGGCATGCCTGTTC-------------
-------GAGCGTCATTTCAACCC-TTAA-------------------------------
-----G-C---C----T-----------------A--GC-TTA-----------------
GTGTTGG-GA---------A-T--C------------T-ACTGT----------------
----------ACG---------------------------------G--------T----
-------------------AGT-TCCTCAAA---GACAGTGGCGGAG-------------
----CGATA-GT-T-G-T--C-CTC--TGAGCGTAGTAAT--AC-------TT--AT-T-
CTCGCTTTTGT-T-A-G---GT------G----------------CTGT-----CCTCCC
G------C-CATAAAACC---------CCCA----A---TT-------------------
-----T-T----T-------T-A--G-------------TG---------------GTTG
ACCTCGGATCAGG----TAGGA--ATACCCGCTGAACTTAAGCAC
>AIMS_BRL_113
GGTCTCCGTTGGTGAACCAGCGGAGGGATCATTA--------------------------
----------C-----A-G------A----------------------------------
--G---------------------T-------T--ATC---C------------------
----------------------------------------------------AA----CT
C---------------C-----------CA------------------------------
---------------AAC--C---------------------------------------
-------------------------------------------------------CA---
TGTG------A-AC--T-T-----ATC----T-CTT--T-GT----TG-CCTCGGCGCAA
-G--CT-----A---------------------------------------------CCC
--------------------------GG-------------------------G---A--
---------------CCTC--G--C-G----------------------CCCCGGG----
---CGGCCCGCCGGCGG-------------------------------------------
-------------------------A----CAA-A-----------C--C-A-AA-CTC-
TG--T--TA------------------------TC-------------------------
------------------TTAGTT--GATT-A---T-CTGAGT---G-------------
-------------------------------------------T-------CTTAT-T--
-------T----A-----------------------------ATAA--G---TC------
------------------AAAACTTTCAACAACGGATCTCTTGGTTCTGGCATCGATGAA
GAACGCAGCGAAATGCGATAAGTAATGTGAATTGCAGAATTCAGTGAATCATCGAATCTT
TGAACGCACATTGCGCCCATTAG-TATTCTAGTGGGCATGCCTGTTC-------------
-------GAGCGTCATTTCAACCC-CAAA-------------------------------
-----G-C---A----C-----------------A--GC-TAA-----------------
TTGTTGG-GC---------C-C--T------------A-CAT------------------
----------TTC---------------------------------G--------T----
-------------------AGT-GCCTCCA----GACGTTGGCGGAG-------------
----TGGCA-GT-A-G-T--C-CTC--TGAGCGTAGTAAT--TC-------TT--TA-T-
CTCGCTTTTGT-T-A-G---GT------G----------------CTGC-----CCCCCC
G------G-CTGTAATAC---------CCCC----T---AT-------------------
-----T-T----G-------T-T--C-------------TG---------------GTTG
ACCTCGGATCAAG----TAAGA--ATACCCGCTGAACTTAACCAT
>AIMS_BRL_102
GGTCTCCGTTGGTGAACCAGCGGAGGGATCATTA--------------------------
----------C-----A-G------A----------------------------------
--G---------------------T-------T--ATC---C------------------
----------------------------------------------------AA----CT
C---------------C-----------CA------------------------------
---------------AAC--C---------------------------------------
-------------------------------------------------------CA---
TGTG------A-AC--T-T-----ATC----T-CTT--T-GT----TG-CCTCGGCGCAA
-G--CT-----A---------------------------------------------CCC
--------------------------GG-------------------------G---A--
---------------CCTC--G--C-G----------------------CCCCGGG----
---CGGCCCGCCGGCGG-------------------------------------------
-------------------------A----CAA-A-----------C--C-A-AA-CTC-
TG--T--TA------------------------TC-------------------------
------------------TTCGTT--GATT-A---T-CTGAGT---G-------------
-------------------------------------------T-------CTTAT-T--
-------T----A-----------------------------ATAA--G---TC------
------------------AAAACTTTCAACAACGGATCTCTTGGTTCTGGCATCGATGAA
GAACGCAGCGAAATGCGATAAGTAATGTGAATTGCAGAATTCAGTGAATCATCGAATCTT
TGAACGCACATTGCGCCCATTAG-TATTCTAGTGGGCATGCCTGTTC-------------
-------GAGCGTCATTTCAACCC-CTAA-------------------------------
-----G-C---A----C-----------------A--GC-TTA-----------------
CTGTTGG-GA---------A-C--C------------T-ACG------------------
----------GCCTCC------------------------------G--------T----
-------------------AGC-TCCTTAAA---GACATTGGCGGAG-------------
----TGGCA-GT-G-G-T--C-CTC--TGAGCGTAGTAAT--TC-------TT--TA-T-
CTCGCTTTTGT-T-A-G---GT------G----------------CTGC-----CCCCCC
G------G-CCGTAAAAC---------CCCC----C---CT-------------------
-----T-T----T-------T-T--C-------------TG---------------GTTG
ACCTCGGATCAGG----TAGGA--ATACCCGCTGAACTTAAGCAT
>AIMS_BRL_64
GGTCTCCGTTGGTGAACCAGCGGAGGGATCATTA--------------------------
----------C-----A-G------A----------------------------------
--G---------------------T-------T--ATC---C------------------
----------------------------------------------------AA----CT
C---------------C-----------CA------------------------------
---------------AAC--C---------------------------------------
-------------------------------------------------------CA---
TGTG------A-AC--A-T-----ATC----T-CTT--T-GT----TG-CCTCGGCGCAA
-G--CT-----A---------------------------------------------CCC
--------------------------GG-------------------------G---A--
---------------CC---------------------------------CCCGGG----
---CGGCCCGCCGGCGG-------------------------------------------
-------------------------A----CAC-A-----------C--C-A-AA-CTC-
TG--T--TA------------------------TC-------------------------
------------------TTCGTT--GATT-A---T-CTGAGT---G-------------
-------------------------------------------T-------CTTAT-T--
-------T----A-----------------------------ATAA--G---TC------
------------------AAAACTTTCAACAACGGATCTCTTGGTTCTGGCATCGATGAA
GAACGCAGCGAAATGCGATAAGTAATGTGAATTGCAGAATTCAGTGAATCATCGAATCTT
TGAACGCACATTGCGCCCATTAG-TATTCTAGTGGGCATGCCTGTTC-------------
-------GAGCGTCATTTCAACCC-CTAA-------------------------------
-----G-C---A----C-----------------A--GC-TTA-----------------
TTGTTGG-GA---------A-T--C------------T-ACG------------------
----------GTC---------------------------------G--------T----
-------------------AGT-TCCTCAAA---GACATTGGCGGAG-------------
----CGGCA-GC-A-G-T--C-CTC--TGAGCGTAGTAAT--CT-------TT--TA-T-
CTCGCTTCTGT-T-A-G---GC------G----------------CTGC-----CCCCCC
G------G-CCGTAAAAC---------CCCC----C---CT-------------------
-----T-T----T-------T-T--C-------------TG---------------GTTG
ACCTCGGATCAGG----TAGGA--ATACCCGCTGAACTTAAGCAT
>AIMS_BRL_162
GGTCTCCGTTGGTGAACCAGCGGAGGGATCATTA--------------------------
----------C-----A-G------A----------------------------------
--G---------------------T-------T--ATC---C------------------
----------------------------------------------------AA----CT
C---------------C-----------CA------------------------------
---------------AAC--C---------------------------------------
-------------------------------------------------------CA---
TGTG------A-AC--A-T-----ATC----T-CTT--T-GT----TG-CCTCGGCGCAA
-G--CT-----A---------------------------------------------CCC
--------------------------GG-------------------------G---A--
---------------CC---------------------------------CCCGGG----
---CGGCCCGCCGGCGG-------------------------------------------
-------------------------A----CAC-A-----------C--C-A-AA-CTC-
TG--T--TA------------------------TC-------------------------
------------------TTCGTT--GATT-A---T-CTGAGT---G-------------
-------------------------------------------T-------CTTAT-T--
-------T----A-----------------------------ATAA--G---TC------
------------------AAAACTTTCAACAACGGATCTCTTGGTTCTGGCATCGATGAA
GAACGCAGCGAAATGCGATAAGTAATGTGAATTGCAGAATTCAGTGAATCATCGAATCTT
TGAACGCACATTGCGCCCATTAG-TATTCTAGTGGGCATGCCTGTTC-------------
-------GAGCGTCATTTCAACCC-CTAA-------------------------------
-----G-C---A----C-----------------A--GC-TTA-----------------
TTGTTGG-GA---------A-T--C------------T-ACG------------------
----------GTC---------------------------------G--------T----
[truncated: 130,079 more chars]
