# Supplementary material for: Diversity of Marine-Derived Fungal Cultures Exposed by DNA Barcodes: The Algorithm Matters
Source: PLoS One. 2015 Aug 26;10(8):e0136130. doi: 10.1371/journal.pone.0136130 (PMC4550264; doi:10.1371/journal.pone.0136130)
Supplement: S3 File — (TXT) [file pone.0136130.s003.txt]

>AIMS_BRL_123
------------------------------------------------------------
------------------------------------------------------------
------------------------------------------------------------
-ggtgaacctgcggaaggatcattatcg--------------------------------
-----------------------------------------ttgggcttcggc----cc-
attcgagataacacc-cttg-------cct-tt----------------------ttgag
tac-cttt-tcgttt----------cctcggc----------------------------
---------------------------------------------------------agg
ctcgcctgccaacggggaccctt-caaaacgc----------------------------
------------------------------tttgtaatacctg-taattgtctgatataa
caa----gcaaaaatc--------------------------------aaaactttcaac
aacggatctcttggttctggcatcgatgaagaacgcagcgaaatgcgataagtagtgtga
attgcagaattcagtgaatcatcgaatctttgaacgcacattgcgccctttggtat-tcc
ttagggcatgcctgttcgagcgtcatttaaacct-tcaag---ctc--------------
--------agc------------------tt--ggtgatgggtg------------actg
tcctcccctcg---cgggg-----ggactc-gcctcaaaaacattggcggcc--------
----ggta-cattgg-cttcg-agcgcagcaga-------aa------------------
--cgcggtctcgagtcctc--------tga----atcggctcccataagcc---------
-----tcttttttat----------------tttgacc-------------------tcg
g---atcaggtagggatacccgctgaactta-------agcat
>AIMS_BRL_56
ggt---------------------------------------------------------
------------------------------------------------------------
------------------------------------------------------ctccgt
aggtgaacctgcggaaggatcattaccg--------------------------------
-----------------------------------------ttggagttcgct----cca
atctgggatagaacc-cttg-------cc---t----------------------ttgag
tac-cttc-tcgttt----------cctcggt----------------------------
---------------------------------------------------------ggg
ctcgcccgccggtggacaaccat---aaactc----------------------------
------------------------------tctgtaatagcag-tatcttctgagaaaaa
caa----at---agtc--------------------------------aaaactttcaac
aacggatctcttggttctggcatcgatgaagaacgcagcgaaatgcgataagtagtgtga
attgcagaattcagtgaatcatcgaatctttgaacgcacattgcgcccttcggtat-tcc
gttgggcatgcctgttcgagcgtcatttaaacat-tcaag---ctc--------------
--------agc------------------tt--ggtgttgggtg------------cttg
tcctccccc-----gcggt-----ggactc-acctcaaatgcattggcggcc--------
----ggta-tgttgg-cttcg-agcgcagtaga-------aa------------------
--cgcg---ccagacgtcc--------tgacatgctggtcccccacaagac---------
-----cttctttcat----------------cttgacc-------------------tcg
g---atcaggtagggatacccgctgaactta-------agcat
>AIMS_BRL_200
ggt---------------------------------------------------------
------------------------------------------------------------
------------------------------------------------------ttccgt
aggtgaacctgcggaaggatcattacat-----------------------------gaa
atggggcttgctccatttaggaggggctgaacgccagctttttgcttcagcaa----gta
ggccctcttaccatc-cttg-------tc--tt----------------------ttgag
tac-ccat---gttt----------cctcggt----------------------------
---------------------------------------------------------ggg
ctagcccaccagctggacattac-cataactc----------------------------
-------------------------------ttttaattttcaatcagcgtcagtaaata
atg----aaaataatt--------------------------------acaactttcaac
aacggatctcttggttctggcatcgatgaagaacgcagcgaaatgcgataagtagtgtga
attgcagaattcagtgaatcatcgaatctttgaacgcacattgcgccccttggtat-tcc
atggggcatgcctgttcgagcgtcatttgtaact-tcaag---ctt--------------
--------tgc------------------tt--ggtgttgggtg------------cttg
tctc----------attgt-----tgactc-gccttaaatgaattggcagcc--------
----cata-atttgg-cttggaaatgcagcaca-------at------------------
-ttgcaattccagcttata------------ttacaggcaaccagaaagaa---------
-----acatc------------------acgcttgacc-------------------tcg
g---atcaggtagggatacccgctgaactta-------agcat
>AIMS_BRL_176
ggt---------------------------------------------------------
------------------------------------------------------------
------------------------------------------------------ttccgt
aggtgaacctgcggaaggatcattacat-----------------------------gaa
atggggcttgctccatttaggaggggctgaacgccagctttttgcttcagcaa----gta
ggccctcttaccatc-cttg-------tc--tt----------------------ttgag
tac-ccat---gttt----------cctcggt----------------------------
---------------------------------------------------------ggg
ctagcccaccagctggacattac-cataactc----------------------------
-------------------------------ttttaattttcaatcagcgtcagtaaata
atg----aaaataatt--------------------------------acaactttcaac
aacggatctcttggttctggcatcgatgaagaacgcagcgaaatgcgataagtagtgtga
attgcagaattcagtgaatcatcgaatctttgaacgcacattgcgccccttggtat-tcc
atggggcatgcctgttcgagcgtcatttgtaact-tcaag---ctt--------------
--------tgc------------------tt--ggtgttgggtg------------cttg
tctc----------attgt-----tgactc-gccttaaatgaattggcagcc--------
----cata-atttgg-cttggaaatgcagcaca-------at------------------
-ttgcaattccagcttata------------ttacaggcaaccagaaagaa---------
-----acatc------------------acgcttgacc-------------------tcg
g---atcaggtagggatacccgctgaactta-------agcat
>AIMS_BRL_184
ggt---------------------------------------------------------
------------------------------------------------------------
------------------------------------------------------ttccgt
aggtgaacctgcggaaggatcattacat-----------------------------gaa
atggggcttgctccatttaggaggggctgaacgccagctttttgcttcagcaa----gta
ggccctcttaccatc-cttg-------tc--tt----------------------ttgag
tac-ccat---gttt----------cctcggt----------------------------
---------------------------------------------------------ggg
ctagcccaccagctggacattac-cataactc----------------------------
-------------------------------ttttaattttcaatcagcgtcagtaaata
atg----aaaataatt--------------------------------acaactttcaac
aacggatctcttggttctggcatcgatgaagaacgcagcgaaatgcgataagtagtgtga
attgcagaattcagtgaatcatcgaatctttgaacgcacattgcgccccttggtat-tcc
atggggcatgcctgttcgagcgtcatttgtaact-tcaag---ctt--------------
--------tgc------------------tt--ggtgttgggtg------------cttg
tctc----------attgt-----tgactc-gccttaaatgaattggcagcc--------
----cata-atttgg-cttggaaatgcagcaca-------at------------------
-ttgcaattccagcttata------------ttacaggcaaccagaaagaa---------
-----acatc------------------acgcttgacc-------------------tcg
g---atcaggtagggatacccgctgaactta-------agcat
>AIMS_BRL_171
ggt---------------------------------------------------------
------------------------------------------------------------
------------------------------------------------------ttccgt
aggtgaacctgcggaaggatcattacat-----------------------------gaa
atggggcttgctccatttaggaggggctgaacgccagctttttgcttcagcaa----gta
ggccctcttaccatc-cttg-------tc--tt----------------------ttgag
tac-ccat---gttt----------cctcggt----------------------------
---------------------------------------------------------ggg
ctagcccaccagctggacattac-cataactc----------------------------
-------------------------------ttttaattttcaatcagcgtcagtaaata
atg----aaaataatt--------------------------------acaactttcaac
aacggatctcttggttctggcatcgatgaagaacgcagcgaaatgcgataagtagtgtga
attgcagaattcagtgaatcatcgaatctttgaacgcacattgcgccccttggtat-tcc
atggggcatgcctgttcgagcgtcatttgtaact-tcaag---ctt--------------
--------tgc------------------tt--ggtgttgggtg------------cttg
tctc----------attgt-----tgactc-gccttaaatgaattggcagcc--------
----cata-atttgg-cttggaaatgcagcaca-------at------------------
-ttgcaattccagcttata------------ttacaggcaaccagaaagaa---------
-----acatc------------------acgcttgacc-------------------tcg
g---atcaggtagggatacccgctgaactta-------agcat
>AIMS_BRL_183
ggt---------------------------------------------------------
------------------------------------------------------------
------------------------------------------------------ttccgt
aggtgaacctgcggaaggatcattacat-----------------------------gaa
atggggcttgctccatttaggaggggctgaacgccagctttttgcttcagcaa----gta
ggccctcttaccatc-cttg-------tc--tt----------------------ttgag
tac-ccat---gttt----------cctcggt----------------------------
---------------------------------------------------------ggg
ctagcccaccagctggacattac-cataactc----------------------------
-------------------------------ttttaattttcaatcagcgtcagtaaata
atg----aaaataatt--------------------------------acaactttcaac
aacggatctcttggttctggcatcgatgaagaacgcagcgaaatgcgataagtagtgtga
attgcagaattcagtgaatcatcgaatctttgaacgcacattgcgccccttggtat-tcc
atggggcatgcctgttcgagcgtcatttgtaact-tcaag---ctt--------------
--------tgc------------------tt--ggtgttgggtg------------cttg
tctc----------attgt-----tgactc-gccttaaatgaattggcagcc--------
----cata-atttgg-cttggaaatgcagcaca-------at------------------
-ttgcaattccagcttata------------ttacaggcaaccagaaagaa---------
-----acatc------------------acgcttgacc-------------------tcg
g---atcaggtagggatacccgctgaactta-------agcat
>AIMS_BRL_204
ggt---------------------------------------------------------
------------------------------------------------------------
------------------------------------------------------ttccgt
aggtgaacctgcggaaggatcattacat-----------------------------gaa
atggggcttgctccatttaggaggggctgaaaaaaagctttttgcttcagcaa----gta
ggccctcttaccatc-cttg-------tc--tt----------------------ttgag
tac-ccat---gttt----------cctcggt----------------------------
---------------------------------------------------------ggg
ctagcccaccagctggacattac-cataactc----------------------------
-------------------------------ttttaattttcaatcagcgtcagtaaata
atg----aaaataatt--------------------------------acaactttcaac
aacggatctcttggttctggcatcgatgaagaacgcagcgaaatgcgataagtagtgtga
attgcagaattcagtgaatcatcgaatctttgaacgcacattgcgccccttggtat-tcc
atggggcatgcctgttcgagcgtcatttgtaact-tcaag---ctt--------------
--------tgc------------------tt--ggtgttgggtg------------cttg
tctc----------attgt-----tgactc-gccttaaatgaattggcagcc--------
----cata-atttgg-cttggaaatgcagcaca-------at------------------
-ttgcaattccagcttata------------ttacaggcaaccagaaagaa---------
-----acatc------------------acgcttgacg-------------------tcg
g---atcacgtagggatacccgctaaactta-------agcat
>AIMS_BRL_236
ggt---------------------------------------------------------
------------------------------------------------------------
------------------------------------------------------ctccgt
aggtgaacctgcggagggatcattacac------aaatatgaagg---------cggg--
----------------ctggaacctctcggggttacagcctt---------gc----tga
attatc-----cacc-cttg-------tc--tt----------------------ttgcg
tac-ttct-t-gttt----------ccttggt----------------------------
---------------------------------------------------------ggg
ttcgcccaccactaggac--aaa-cattaacc----------------------------
-----------------------------ttttgtaattgcaa-tcagcgtcagtaacaa
a------ttaataatt--------------------------------acaactttcaac
aacggatctcttggttctggcatcgatgaagaacgcagcgaaatgcgataagtagtgtga
attgcagaattcagtgaatcatcgaatctttgaacgcacattgcgccctttggtat-tcc
aaagggcatgcctgttcgagcgtcatttgtaccc-tcaag---ctt--------------
--------tgc------------------tt--ggtgttgggcg-----------tcttg
tctctagcttt---gctgg-----agactc-gccttaaagtaattggcagcc--------
----ggcc-tactgg-tttcggagcgcagcaca-------ag------------------
-tcgca-ctctctatcagc----------aaaggtctagcatccattaagc---------
------cttttttca-------------acttttgacc-------------------tcg
g---atcaggtagggatacccgctgaactta-------agcat
>AIMS_BRL_53
ggt---------------------------------------------------------
------------------------------------------------------------
------------------------------------------------------ctccgt
aggtgaacctgcggagggatcattacac------aaatatgaagg---------cggg--
----------------ctggaacctctcggggttacagcctt---------gc----tga
attatt-----cacc-cttg-------tc--tt----------------------ttgcg
tac-ttct-t-gttt----------ccttggt----------------------------
---------------------------------------------------------ggg
ttcgcccaccactaggac--aaa-cataaacc----------------------------
-----------------------------ttttgtaattgcaa-tcagcgtcagtaacaa
a------ttaataatt--------------------------------acaactttcaac
aacggatctcttggttctggcatcgatgaagaacgcagcgaaatgcgataagtagtgtga
attgcagaattcagtgaatcatcgaatctttgaacgcacattgcgccctttggtat-tcc
aaagggcatgcctgttcgagcgtcatttgtaccc-tcaag---ctt--------------
--------tgc------------------tt--ggtgttgggcg-----------tcttg
tctctagcttt---gctgg-----agactc-gccttaaagtaattggcagcc--------
----ggcc-tactgg-tttcggagcgcagcaca-------ag------------------
-tcgca-ctctctatcagc----------aaaggtctagcatccattaagc---------
------cttttttca-------------acttttgacc-------------------tcg
g---atcaggtagggatacccgctgaactta-------agcat
>AIMS_BRL_74
ggt---------------------------------------------------------
------------------------------------------------------------
------------------------------------------------------ctccgt
aggtgaacctgcggagggatcattacac------aaatatgaagg---------cggg--
----------------ctggaatctctcggggttacagcctt---------gc----tga
attatt-----cacc-cttg-------tc--tt----------------------ttgcg
tac-ttct-t-gttt----------ccttggt----------------------------
---------------------------------------------------------ggg
ttcgcccaccactaggac--aaa-cataaacc----------------------------
-----------------------------ttttgtaattgcaa-tcagcgtcagtaacaa
a------ttaataatt--------------------------------acaactttcaac
aacggatctcttggttctggcatcgatgaagaacgcagcgaaatgcgataagtagtgtga
attgcagaattcagtgaatcatcgaatctttgaacgcacattgcgccctttggtat-tcc
aaagggcatgcctgttcgagcgtcatttgtaccc-tcaag---ctt--------------
--------tgc------------------tt--ggtgttgggcg-----------tcttg
tctctagcttt---gctgg-----agactc-gccttaaagtaattggcagcc--------
----ggcc-tactgg-tttcggagcgcagcaca-------ag------------------
-tcgca-ctctctatcagc----------aaaggtctagcatccattaagc---------
------cttttttca-------------acttttgacc-------------------tcg
g---atcaggtagggatacccgctgaactta-------agcat
>AIMS_BRL_82
ggt---------------------------------------------------------
------------------------------------------------------------
------------------------------------------------------ctcgtt
aggtgaacctgcggagggatcattacac------aaatatgaagg---------cggg--
----------------ctggaacctctcggggttacagcctt---------gc----tga
attatt-----cacc-cttg-------tc--tt----------------------ttgcg
tac-ttct-t-gttt----------ccttggt----------------------------
---------------------------------------------------------ggg
ttcgcccaccactaggac--aaa-cataaacc----------------------------
-----------------------------ttttgtaattgcaa-tcagcgtcagtaacaa
a------ttaataatt--------------------------------acaactttcaac
aacggatctcttggttctggcatcgatgaagaacgcagcgaaatgcgataagtagtgtga
attgcagaattcagtgaatcatcgaatctttgaacgcacattgcgccctttggtat-tcc
aaagggcatgcctgttcgagcgtcatttgtaccc-tcaag---ctt--------------
--------tgc------------------tt--ggtgttgggcg-----------tcttg
tctctagcttt---gctgg-----agactc-gccttaaagtaattggcagcc--------
----ggcc-tactgg-tttcggagcgcagcaca-------ag------------------
-tcgca-ctctctatcagc----------aaaggtctagcatccattaagc---------
-----ctttttttca-------------acttttgacc-------------------tcg
g---atcaggtagggatacccgctgaactta-------agcat
>AIMS_BRL_87
ggt---------------------------------------------------------
------------------------------------------------------------
------------------------------------------------------ctccgt
aggtgaacctgcggagggatcattacac------aaatatgaagg---------cggg--
----------------ctggaacctctcggggttacagcctt---------gc----tga
attatt-----cacc-cttg-------tc--tt----------------------ttgcg
tac-ttct-t-gttt----------ccttggt----------------------------
---------------------------------------------------------ggg
ttcgcccaccactaggac--aaa-cataaacc----------------------------
-----------------------------ttttgtaattgcaa-tcagcgtcagtaacaa
a------ttaataatt--------------------------------acaactttcaac
aacggatctcttggttctggcatcgatgaagaacgcagcgaaatgcgataagtagtgtga
attgcagaattcagtgaatcatcgaatctttgaacgcacattgcgccctttggtat-tcc
aaagggcatgcctgttcgagcgtcatttgtaccc-tcaag---ctt--------------
--------tgc------------------tt--ggtgttgggcg-----------tcttg
tctctagcttt---gctgg-----agactc-gccttaaagtaattggcagcc--------
----ggcc-tactgg-tttcggagcgcagcaca-------ag------------------
-tcgca-ctctctatcagc----------aaaggtctagcatccattaagc---------
-----ctttttttca-------------acttttgacc-------------------tcg
g---atcaggtagggatacccgctgaactta-------agcat
>AIMS_BRL_130
ggt---------------------------------------------------------
------------------------------------------------------------
------------------------------------------------------ctccgt
aggtgaacctgcggagggatcattacac------aaatatgaagg---------cggg--
----------------ctggaacctctcggggttacagcctt---------gc----tga
attatt-----cacc-cttg-------tc--tt----------------------ttgcg
tac-ttct-t-gttt----------ccttggt----------------------------
---------------------------------------------------------ggg
ttcgcccaccactaggac--aaa-cataaacc----------------------------
-----------------------------ttttgtaattgcaa-tcagcgtcagtaacaa
a------ttaataatt--------------------------------acaactttcaac
aacggatctcttggttctggcatcgatgaagaacgcagcgaaatgcgataagtagtgtga
attgcagaattcagtgaatcatcgaatctttgaacgcacattgcgccctttggtat-tcc
aaagggcatgcctgttcgagcgtcatttgtaccc-tcaag---ctt--------------
--------tgc------------------tt--ggtgttgggcg-----------tcttg
tctctagcttt---gctgg-----agactc-gccttaaagtaattggcagcc--------
----ggcc-tactgg-tttcggagcgcagcaca-------ag------------------
-tcgca-ctctctatcagc----------aaaggtctagcatccattaagc---------
-----ctttttttca-------------acttttgacc-------------------tcg
g---atcaggtagggatacccgctgaactta-------agcat
>AIMS_BRL_14
ggt---------------------------------------------------------
------------------------------------------------------------
------------------------------------------------------ctccgt
aggtgaacctgcggagggatcattacac------aaatatgaagg---------cggg--
----------------ctggaacctctcggggttacagcctt---------gc----tga
attatt-----cacc-cttg-------tc--tt----------------------ttgcg
tac-ttct-t-gttt----------ccttggt----------------------------
---------------------------------------------------------ggg
ttcgcccaccactaggac--aaa-cataaacc----------------------------
-----------------------------ttttgtaattgcaa-tcagcgtcagtaacaa
a------ttaataatt--------------------------------acaactttcaac
aacggatctcttggttctggcatcgatgaagaacgcagcgaaatgcgataagtagtgtga
attgcagaattcagtgaatcatcgaatctttgaacgcacattgcgccctttggtat-tcc
aaagggcatgcctgttcgagcgtcatttgtaccc-tcaag---ctt--------------
--------tgc------------------tt--ggtgttgggcg-----------tcttg
tctctagcttt---gctgg-----agactc-gccttaaagtaattggcagcc--------
----ggcc-tactgg-tttcggagcgcagcaca-------ag------------------
-tcgca-ctctctatcagc----------aaaggtctagcatccattaagc---------
-----ctttttttca-------------acttttgacc-------------------tcg
g---atcaggtagggatacccgctgaactta-------agcat
>AIMS_BRL_2
ggt---------------------------------------------------------
------------------------------------------------------------
------------------------------------------------------ctccgt
aggtgaacctgcggagggatcattacac-aacaaaaatatgagggtgtggtttgctgg--
----------------caacagcgtccg-----------------------cc----cca
agtatt--tttcacc-catg-------tc--tt----------------------ttgcg
cac-tttt-t-gttt----------cctgggc----------------------------
---------------------------------------------------------gag
ttcgctcgccaccaggacccaac-cataaacc-ttttt----------------------
-----------------------------ttatgcagttgcaa-tcagcgtcagtataat
aatt---caatttatt--------------------------------aaaactttcaac
aacggatctcttggttctggcatcgatgaagaacgcagcgaaatgcgatacgtagtgtga
attgcagaattcagtgaatcatcgaatctttgaacgcacattgcgccctttggtat-tcc
aaagggcatgcctgttcgagcgtcatttgtaccc-tcaag---ctt--------------
--------tgc------------------tt--ggtgttgggcgt--------ctttttg
tctctccccttgttggggg-----agactc-gccttaaaacgattggcagcc--------
----gacc-tactggttttcggagcgcagcaca-------aa------------------
tttgcgccttccaatccac------------ggggcggca-tccagcaagc---------
-----ctttgttttctataacaaatccacattttgacc-------------------tcg
g---atcaggtagggatacccgctgaactta-------agcat
>AIMS_BRL_3
ggt---------------------------------------------------------
------------------------------------------------------------
------------------------------------------------------ctccgt
aggtgaacctgcggagggatcattacac-aacaaaaatatgagggtgtggtttgctgg--
----------------caacagcgtccg-----------------------cc----cca
agtatt--tttcacc-catg-------tc--tt----------------------ttgcg
cac-tttt-t-gttt----------cctgggc----------------------------
---------------------------------------------------------gag
ttcgctcgccaccaggacccaac-cataaacc-ttttt----------------------
-----------------------------ttatgcagttgcaa-tcagcgtcagtataat
aatt---caatttatt--------------------------------aaaactttcaac
aacggatctcttggttctggcatcgatgaagaacgcagcgaaatgcgatacgtagtgtga
attgcagaattcagtgaatcatcgaatctttgaacgcacattgcgccctttggtat-tcc
aaagggcatgcctgttcgagcgtcatttgtaccc-tcaag---ctt--------------
--------tgc------------------tt--ggtgttgggcgt--------ctttttg
tctctccccttgttggggg-----agactc-gccttaaaacgattggcagcc--------
----gacc-tactggttttcggagcgcagcaca-------aa------------------
tttgcgccttccaatccac------------ggggcggca-tccagcaagc---------
-----ctttgttttctataacaaatccacattttgacc-------------------tcg
g---atcaggtagggatacccgctgaactta-------agcat
>AIMS_BRL_16
ggt---------------------------------------------------------
------------------------------------------------------------
------------------------------------------------------ctccgt
aggtgaacctgcggagggatcattacac-aacaaaaatatgagggtgtggtttgctgg--
----------------caacagcgtccg-----------------------cc----cca
agtatt--tttcacc-catg-------tc--tt----------------------ttgcg
cac-tttt-t-gttt----------cctgggc----------------------------
---------------------------------------------------------gag
ttcgctcgccaccaggacccaac-cataaacc-ttttt----------------------
-----------------------------ttatgcagttgcaa-tcagcgtcagtataat
aatt---caatttatt--------------------------------aaaactttcaac
aacggatctcttggttctggcatcgatgaagaacgcagcgaaatgcgatacgtagtgtga
attgcagaattcagtgaatcatcgaatctttgaacgcacattgcgccctttggtat-tcc
aaagggcatgcctgttcgagcgtcatttgtaccc-tcaag---ctt--------------
--------tgc------------------tt--ggtgttgggcgt--------ctttttg
tctctccccttgttggggg-----agactc-gccttaaaacgattggcagcc--------
----gacc-tactggttttcggagcgcagcaca-------aa------------------
tttgcgccttccaatccac------------ggggcggca-tccagcaagc---------
-----ctttgttttctataacaaatccacattttgacc-------------------tcg
g---atcaggtagggatacccgctgaactta-------agcat
>AIMS_BRL_106
ggt---------------------------------------------------------
------------------------------------------------------------
------------------------------------------------------ctccgt
aggtgaacctgcggagggatcattacac-aacaaaaatatgagggtgtggtttgctgg--
----------------caacagcgtccg-----------------------cc----cca
agtgtt--tttcacc-catg-------tc--tt----------------------ttgcg
cac-tttt-t-gttt----------cctgggc----------------------------
---------------------------------------------------------gag
ttcgctcgccaccaggacccaac-cataaacc-ttttt----------------------
-----------------------------ttatgcagttgcaa-tcagcgtcagtataat
aatt---caatttatt--------------------------------aaaactttcaac
aacggatctcttggttctggcatcgatgaagaacgcagcgaaatgcgatacgtagtgtga
attgcagaattcagtgaatcatcgaatctttgaacgcacattgcgccctttggtat-tcc
aaagggcatgcctgttcgagcgtcatttgtaccc-tcaag---ctt--------------
--------tgc------------------tt--ggtgttgggcgt--------ctttttg
tctctccccttgttggggg-----agactc-gccttaaaacgattggcagcc--------
----gacc-tactggttttcggagcgcagcaca-------aa------------------
tttgcgccttccaatccac------------ggggcggca-tccagcaagc---------
-----ctttgttttctataacaaatccacattttgacc-------------------tcg
g---atcaggtagggatacccgctgaactta-------agcat
>AIMS_BRL_163
ggt---------------------------------------------------------
------------------------------------------------------------
------------------------------------------------------ctccgt
aggtgaacctgcggagggatcattacac---aaaaaatatgaagg------ctgcacg--
----------------cggctgtgcctctc-ggggccagcttagc--ggaggc----tga
attatt--tttcacc-catg-------tc--tt----------------------ttgcg
cac-ttgt-t-gttt----------cctgggc----------------------------
---------------------------------------------------------ggg
ttcgcccgccaccaggaccacac-cataaacctttttt----------------------
-----------------------------ttatgcagttgcaa-tcagcgtcagtataac
aaatgt-aaatcattt--------------------------------acaactttcaac
aacggatctcttggttctggcatcgatgaagaacgcagcgaaatgcgatacgtagtgtga
attgcagaattcagtgaatcatcgaatctttgaacgcacattgcgccctttggtat-tcc
aaagggcatgcctgttcgagcgtcatttgtaccc-tcaag---ctt--------------
--------tgc------------------tt--ggtgttgggcg----------tttttg
tctttggccttg--cccaa-----agactc-gccttaaaacgattggcagcc--------
----ggcc-tactgg-tttcggagcgcagcaca-------tt------------------
tttgcg-cttgcaaccagc-------aaaagaggccagcaatccatcaaga---------
------cttcttctc-------------acttttgacc-------------------tcg
g---atcaggtagggatacccgctgaactta-------agcat
>AIMS_BRL_180
ggt---------------------------------------------------------
------------------------------------------------------------
------------------------------------------------------ctccgt
tagtgaacctgcggagggatcattacac---aaaaaatatgaagg------ctgcacg--
----------------c------------------cagttttggc--ggaggc----tga
attatt--tttcacc-catg-------tc--tt----------------------ttgcg
cac-ttgt-t-gttt----------cctgggc----------------------------
---------------------------------------------------------ggg
ttcgcccgccaccaggaccacac-cataaacc--tttt----------------------
-----------------------------ttatgcagttgcaa-tcagcgtcagtataac
aaatgt-aaatcattt--------------------------------acaactttcaac
aacggatctcttggttctggcatcgatgaagaacgcagcgaaatgcgatacgtagtgtga
attgcagaattcagtgaatcatcgaatctttgaacgcacattgcgccctttggtat-tcc
aaagggcatgcctgttcgagcgtcatttgtaccc-tcaag---cta--------------
--------tgc------------------tt--ggtgttgggcg-----------ttttg
tctttggcctg---cccaa-----agactc-gccttaaaacgattggcagcc--------
----ggcc-tactgg-tttcggagcgcagcaca-------tt------------------
tttgcg-cttgcaaccagc-------aaaagaggccagcaatccatcaaga---------
------cttcttctc-------------acttttgacc-------------------tcg
g---atcaggtagggatacccgctgaactta-------agcat
>AIMS_BRL_96
ggt---------------------------------------------------------
------------------------------------------------------------
------------------------------------------------------ctccgt
aggtgaacctgcggagggatcattacac---aaaaaatatgaagg------ctgcaac--
----------------c----------------gccagttttggcggggaagc----tga
attatt--tttcacc-catg-------tc--tt----------------------ttgcg
cac-ttgt-t-gttt----------cctgggc----------------------------
---------------------------------------------------------ggg
ttcgcccgccaccaggaccacac-cataaacc--tttt----------------------
-----------------------------ttatgcagttgcaa-tcagcgtcagtataac
aaatgt-aaatcattt--------------------------------acaactttcaac
aacggatctcttggttctggcatcgatgaagaacgcagcgaaatgcgatacgtagtgtga
attgcagaattcagtgaatcatcgaatctttgaacgcacattgcgccctttggtat-tcc
aaagggcatgcctgttcgagcgtcatttgtaccc-tcaag---ctt--------------
--------tgc------------------tt--ggtgttgggcg-----------ttttg
tctttggcttttg-cccaa-----agactc-gccttaaaacgattggcagcc--------
----ggcc-tactgg-tttcggagcgcagcaca-------tt------------------
tttgcg-cttgcaactagc-------taaagaggccagcaatccatcaaga---------
-----ccttcttctc-------------acttttgacc-------------------tcg
g---atcaggtagggatacccgctgaactta-------agcat
>AIMS_BRL_219
ggt---------------------------------------------------------
------------------------------------------------------------
------------------------------------------------------ctccgt
aggtgaacctgcggagggatcattacac---aaaaaatatgaagg------ctgcaac--
----------------c----------------gccagttttggcggggaagc----tga
attatt--tttcacc-catg-------tc--tt----------------------ttgcg
cac-ttgt-t-gttt----------cctgggc----------------------------
---------------------------------------------------------ggg
ttcgcccgccaccaggaccacac-cataaacc--tttt----------------------
-----------------------------ttatgcagttgcaa-tcagcgtcagtataac
aaatgt-aaatcattt--------------------------------acaactttcaac
aacggatctcttggttctggcatcgatgaagaacgcagcgaaatgcgatacgtagtgtga
attgcagaattcagtgaatcatcgaatctttgaacgcacattgcgccctttggtat-tcc
aaagggcatgcctgttcgagcgtcatttgtaccc-tcaag---ctt--------------
--------tgc------------------tt--ggtgttgggcg-----------ttttg
tctttggcttttg-cccaa-----agactc-gccttaaaacgattggcagcc--------
----ggcc-tactgg-tttcggagcgcagcaca-------tt------------------
tttgcg-cttgcaactagc-------taaagaggccagcaatccatcaaga---------
-----ccttcttctc-------------acttttgacc-------------------tcg
g---atcaggtagggatacccgctgaactta-------agcat
>AIMS_BRL_235
ggt---------------------------------------------------------
------------------------------------------------------------
------------------------------------------------------ctccgt
aggtgaacctgcggagggatcattacac---aaaaaatatgaagg------ctgcaac--
----------------c----------------gccagttttggcggggaagc----tga
attatt--tttcacc-catg-------tc--tt----------------------ttgcg
cac-ttgt-t-gttt----------cctgggc----------------------------
---------------------------------------------------------ggg
ttcgcccgccaccaggaccacac-cataaacc--tttt----------------------
-----------------------------ttatgcagttgcaa-tcagcgtcagtataac
aaatgt-aaatcattt--------------------------------acaactttcaac
aacggatctcttggttctggcatcgatgaagaacgcagcgaaatgcgatacgtagtgtga
attgcagaattcagtgaatcatcgaatctttgaacgcacattgcgccctttggtat-tcc
aaagggcatgcctgttcgagcgtcatttgtaccc-tcaag---ctt--------------
--------tgc------------------tt--ggtgttgggcg-----------ttttg
tctttggcttttg-cccaa-----agactc-gccttaaaacgattggcagcc--------
----ggcc-tactgg-tttcggagcgcagcaca-------tt------------------
tttgcg-cttgcaactagc-------taaagaggccagcaatccatcaaga---------
-----ccttcttctc-------------acttttgacc-------------------tcg
g---atcaggtagggatacccgctgaactta-------agcat
>AIMS_BRL_237
ggt---------------------------------------------------------
------------------------------------------------------------
------------------------------------------------------ctccgt
aggtgaacctgcggagggatcattacac---aaaaaatatgaagg------ctgcaac--
----------------c----------------gccagttttggcggggaagc----tga
attatt--tttcacc-catg-------tc--tt----------------------ttgcg
cac-ttgt-t-gttt----------cctgggc----------------------------
---------------------------------------------------------ggg
ttcgcccgccaccaggaccacac-cataaacc--tttt----------------------
-----------------------------ttatgcagttgcaa-tcagcgtcagtataac
aaatgt-aaatcattt--------------------------------acaactttcaac
aacggatctcttggttctggcatcgatgaagaacgcagcgaaatgcgatacgtagtgtga
attgcagaattcagtgaatcatcgaatctttgaacgcacattgcgccctttggtat-tcc
aaagggcatgcctgttcgagcgtcatttgtaccc-tcaag---ctt--------------
--------tgc------------------tt--ggtgttgggcg-----------ttttg
tctttggcttttg-cccaa-----agactc-gccttaaaacgattggcagcc--------
----ggcc-tactgg-tttcggagcgcagcaca-------tt------------------
tttgcg-cttgcaactagc-------taaagaggccagcaatccatcaaga---------
-----ccttcttctc-------------acttttgacc-------------------tcg
g---atcaggtagggatacccgctgaactta-------agcat
>AIMS_BRL_218
ggt---------------------------------------------------------
------------------------------------------------------------
------------------------------------------------------ctccgt
aggtgaacctgcggagggatcattacac---aaaaaatatgaagg------ctgcaac--
----------------c----------------gccagttttggcggggaagc----tga
attatt--tttcacc-catg-------tc--tt----------------------ttgcg
cac-ttgt-t-gttt----------cctgggc----------------------------
---------------------------------------------------------ggg
ttcgcccgccaccaggaccacac-cataaacc--tttt----------------------
-----------------------------ttatgcagttgcaa-tcagcgtcagtataac
aaatgt-aaatcattt--------------------------------acaactttcaac
aacggatctcttggttctggcatcgatgaagaacgcagcgaaatgcgatacgtagtgtga
attgcagaattcagtgaatcatcgaatctttgaacgcacattgcgccctttggtat-tcc
aaagggcatgcctgttcgagcgtcatttgtaccc-tcaag---ctt--------------
--------tgc------------------tt--ggtgttgggcg-----------ttttg
tctttggcttttg-cccaa-----agactc-gccttaaaacgattggcagcc--------
----ggcc-tactgg-tttcggagcgcagcaca-------tt------------------
tttgcg-cttgcaactagc-------taaagaggccagcaatccatcaaga---------
-----ccttcttctc-------------acttttgacc-------------------tcg
g---atcaggtagggatacccgctgaactta-------agcat
>AIMS_BRL_205
ggt---------------------------------------------------------
------------------------------------------------------------
------------------------------------------------------ctccgt
aggtgaacctgcggagggatcattacac---aaaaaatatgaagg------ctgcaac--
----------------c----------------gccagttttggcggggaagc----tga
attatt--tttcacc-catg-------tc--tt----------------------ttgcg
cac-ttgt-t-gttt----------cctgggc----------------------------
---------------------------------------------------------ggg
ttcgcccgccaccaggaccacac-cataaacc--tttt----------------------
-----------------------------ttatgcagttgcaa-tcagcgtcagtataac
aaatgt-aaatcattt--------------------------------acaactttcaac
aacggatctcttggttctggcatcgatgaagaacgcagcgaaatgcgatacgtagtgtga
attgcagaattcagtgaatcatcgaatctttgaacgcacattgcgccctttggtat-tcc
aaagggcatgcctgttcgagcgtcatttgtaccc-tcaag---ctt--------------
--------tgc------------------tt--ggtgttgggcg-----------ttttg
tctttggcttttg-cccaa-----agactc-gccttaaaacgattggcagcc--------
----ggcc-tactgg-tttcggagcgcagcaca-------tt------------------
tttgcg-cttgcaactagc-------taaagaggccagcaatccatcaaga---------
-----ccttcttctc-------------acttttgacc-------------------tcg
g---atcaggtagggatacccgctgaactta-------agcat
>AIMS_BRL_26
ggt---------------------------------------------------------
------------------------------------------------------------
------------------------------------------------------ctccgt
aggtgaacctgcggagggatcattacac---aaaaaatatgaagg------ctgcaac--
----------------c----------------gccagttttggcggggaagc----tga
attatt--tttcacc-catg-------tc--tt----------------------ttgcg
cac-ttgt-t-gttt----------cctgggc----------------------------
---------------------------------------------------------ggg
ttcgcccgccaccaggaccacac-cataaacc--tttt----------------------
-----------------------------ttatgcagttgcaa-tcagcgtcagtataac
aaatgt-aaatcattt--------------------------------acaactttcaac
aacggatctcttggttctggcatcgatgaagaacgcagcgaaatgcgatacgtagtgtga
attgcagaattcagtgaatcatcgaatctttgaacgcacattgcgccctttggtat-tcc
aaagggcatgcctgttcgagcgtcatttgtaccc-tcaag---ctt--------------
--------tgc------------------tt--ggtgttgggcg-----------ttttg
tctttggcttttg-cccaa-----agactc-gccttaaaacgattggcagcc--------
----ggcc-tactgg-tttcggagcgcagcaca-------tt------------------
tttgcg-cttgcaactagc-------taaagaggccagcaatccatcaaga---------
-----ccttcttctc-------------acttttgacc-------------------tcg
g---atcaggtagggatacccgctgaactta-------agcat
>AIMS_BRL_111
ggt---------------------------------------------------------
------------------------------------------------------------
------------------------------------------------------ctccgt
aggtgaacctgcggagggatcattacac---aaaaaatatgaagg------ctgcaac--
----------------c----------------gccagttttggcggggaagc----tga
attatt--tttcacc-catg-------tc--tt----------------------ttgcg
cac-ttgt-t-gttt----------cctgggc----------------------------
---------------------------------------------------------ggg
ttcgcccgccaccaggaccacac-cataaacc--tttt----------------------
-----------------------------ttatgcagttgcaa-tcagcgtcagtataac
aaatgt-aaatcattt--------------------------------acaactttcaac
aacggatctcttggttctggcatcgatgaagaacgcagcgaaatgcgatacgtagtgtga
attgcagaattcagtgaatcatcgaatctttgaacgcacattgcgccctttggtat-tcc
aaagggcatgcctgttcgagcgtcatttgtaccc-tcaag---ctt--------------
--------tgc------------------tt--ggtgttgggcg-----------ttttg
tctttggcttttgccccaa-----agactc-gccttaaaacgattggcagcc--------
----ggcc-tactgg-tttcggagcgcagcaca-------tt------------------
tttgcg-cttgcaactagc-------taaagaggccagcaatccatcaaga---------
-----ccttcttctc-------------acttttgacc-------------------tcg
g---atcaggtagggatacccgctgaactta-------agcat
>AIMS_BRL_222
ggt---------------------------------------------------------
------------------------------------------------------------
------------------------------------------------------ctccgt
aggtgaacctgcggagggatcattacac---aaaaaatatgaagg------ctgcaac--
----------------c----------------gccagttttggcggggaagc----tga
attatt--tttcacc-catg-------tc--tt----------------------ttgcg
cac-ttgt-t-gttt----------cctgggc----------------------------
---------------------------------------------------------ggg
ttcgcccgccaccaggaccacac-cataaacc--tttt----------------------
-----------------------------ttatgcagttgcaa-tcagcgtcagtataac
aaatgt-aaatcattt--------------------------------acaactttcaac
aacggatctcttggttctggcatcgatgaagaacgcagcgaaatgcgatacgtagtgtga
attgcagaattcagtgaatcatcgaatctttgaacgcacattgcgccctttggtat-tcc
aaagggcatgcctgttcgagcgtcatttgtaccc-tcaag---ctt--------------
--------tgc------------------tt--ggtgttgggcg-----------ttttg
tctttggcttttgccccaa-----agactc-gccttaaaacgattggcagcc--------
----ggcc-tactgg-tttcggagcgcagcaca-------tt------------------
tttgcg-cttgcaactagc-------taaagaggccagcaatccatcaaga---------
-----ccttcttctc-------------acttttgacc-------------------tcg
g---atcaggtagggatacccgctgaactta-------agcat
>AIMS_BRL_59
ggt---------------------------------------------------------
------------------------------------------------------------
------------------------------------------------------ctccgt
tggtgaacctgcggagggatcattacac--aataacatatgaagg------ctgtacg--
----------------cggctgtgccct---cgggccagtttggc--ggaggc----tgg
agtatt--tattacc-cttg-------tc--tt----------------------ttgcg
cac-ttgt-t-gttt----------cctgggc----------------------------
---------------------------------------------------------ggg
tccgcccgccaccaggaccacat-gataaacc-ttttt----------------------
-----------------------------ttatgcagttgcaa-tcagcgtcagtacaac
aaatgtaaaatcattt--------------------------------acaactttcaac
aacggatctcttggttctggcatcgatgaagaacgcagcgaaatgcgatacgtagtgtga
attgcagaattcagtgaatcatcgaatctttgaacgcacattgcgccctttggtat-tcc
aaagggcatgcctgttcgagcgtcatttgtaccc-tcaag---ctt--------------
--------tgc------------------tt--ggtgttgggcg--------tttttttg
tctttggtt-----gccaa-----agactc-gccttaaaaggattggcagcc--------
----ggcc-tactgg-tttcgcagcgcagcaca-------tt------------------
tttgcg-cttgcaaccagc-------taaacagggcggcactccatcaaga---------
------ctccttttc-------------acgtttgacc-------------------tcg
g---atcaggtagggatacccgctgaactta-------agcat
>AIMS_BRL_107
------------------------------------------------------------
------------------------------------------------------------
------------------------------------------------------------
-ggtgaacctgcggagggatcattacac--aataacatatgaagg------ctgtacg--
----------------cggctgtgccct---cgggccagtttggc--ggaggc----tgg
agtatt--tattacc-cttg-------tc--tt----------------------ttgcg
cac-ttgt-t-gttt----------cctgggc----------------------------
---------------------------------------------------------ggg
tccgcccgccaccaggaccacat-gataaacc-ttttt----------------------
-----------------------------ttatgcagttgcaa-tcagcgtcagtacaac
aaatgtaaaatcattt--------------------------------acaactttcaac
aacggatctcttggttctggcatcgatgaagaacgcagcgaaatgcgatacgtagtgtga
attgcagaattcagtgaatcatcgaatctttgaacgcacattgcgccctttggtat-tcc
aaagggcatgcctgttcgagcgtcatttgtaccc-tcaag---ctt--------------
--------tgc------------------tt--ggtgttgggcg--------tttttttg
tctttggtt-----gccaa-----agactc-gccttaaaaggattggcagcc--------
----ggcc-tactgg-tttcgcagcgcagcaca-------tt------------------
tttgcg-cttgcaaccagc-------taaacagggcggcactccatcaaga---------
------ctccttttc-------------acgtttgacc-------------------tcg
g---atcaggtagggatacccgctgaactta-------agcat
>AIMS_BRL_12
ggt---------------------------------------------------------
------------------------------------------------------------
------------------------------------------------------ctccgt
aggtgaacctgcggagggatcattacac--aataacatatgaagg------ctgtacg--
----------------cggctgtgccct---cgggccagtttggc--ggaggc----tgg
agtatt--tattacc-cttg-------tc--tt----------------------ttgcg
cac-ttgt-t-gttt----------cctgggc----------------------------
---------------------------------------------------------ggg
tccgcccgccaccaggaccacat-gataaacc-ttttt----------------------
-----------------------------ttatgcagttgcaa-tcagcgtcagtacaac
aaatgtaaaatcattt--------------------------------acaactttcaac
aacggatctcttggttctggcatcgatgaagaacgcagcgaaatgcgatacgtagtgtga
attgcagaattcagtgaatcatcgaatctttgaacgcacattgcgccctttggtat-tcc
aaagggcatgcctgttcgagcgtcatttgtaccc-tcaag---ctt--------------
--------tgc------------------tt--ggtgttgggcg--------tttttttg
tctttggtt-----gccaa-----agactc-gccttaaaaggattggcagcc--------
----ggcc-tactgg-tttcgcagcgcagcaca-------tt------------------
tttgcg-cttgcaaccagc-------taaacagggcggcactccatcaaga---------
------ctccttttc-------------acgtttgacc-------------------tcg
g---atcaggtagggatacccgctgaactta-------agcat
>AIMS_BRL_100
------------------------------------------------------------
------------------------------------------------------------
------------------------------------------------------------
-ggtgaacctgcggagggatcattac-c--aataacatatgaagg------ctgtacg--
----------------cggctgtgccct---cgggccagtttggc--ggaggc----tgg
agtatt--tattacc-cttg-------tc--tt----------------------ttgcg
cac-ttgt-t-gttt----------cctgggc----------------------------
---------------------------------------------------------ggg
tccgcccgccaccaggaccacat-gataaacc-ttttt----------------------
-----------------------------ttatgcagttgcaa-tcagcgtcagtacaac
aaatgtaaaatcattt--------------------------------acaactttcaac
aacggatctcttggttctggcatcgatgaagaacgcagcgaaatgcgatacgtagtgtga
attgcagaattcagtgaatcatcgaatctttgaacgcacattgcgccctttggtat-tcc
aaagggcatgcctgttcgagcgtcatttgtaccc-tcaag---ctt--------------
--------tgc------------------tt--ggtgttgggcg--------tttttttg
tctttggtt-----gccaa-----agactc-gccttaaaaggattggcagcc--------
----ggcc-tactgg-tttcgcagcgcagcaca-------tt------------------
tttgcg-cttgcaaccagc-------taaacagggcggcactccatcaaga---------
------ctccttttc-------------acgtttgacc-------------------tcg
g---atcaggtagggatacccgctgaactta-------agcat
>AIMS_BRL_144
ggt---------------------------------------------------------
------------------------------------------------------------
------------------------------------------------------ctccgt
aggtgaacctgcggagggatcattacac--aataaaatatgaagg------ctgtacg--
----------------cggctgtgctct---cgggccagttttgc--ggaagc----tga
attatt--tattacc-cttg-------tc--tt----------------------ttgcg
cac-ttgt-t-gttt----------cctgggc----------------------------
---------------------------------------------------------ggg
ttcgcccgccaccaggaccacat-cataaacc--tttt----------------------
-----------------------------ttatgcagttgcaa-tcagcgtcagtataac
aaatgt-aaatcattt--------------------------------acaactttcaac
aacggatctcttggttctggcatcgatgaagaacgcagcgaaatgcgatacgtagtgtga
attgcagaattcagtgaatcatcgaatctttgaacgcacattgcgccctttggtat-tcc
aaagggcatgcctgttcgagcgtcatttgtaccc-tcaag---ctt--------------
--------tgc------------------tt--ggtgttgggcg---------ttttttg
tctttggtt-----gccaa-----agactc-gccttaaaaggattggcagcc--------
----ggcc-tactgg-tttcgcagcgcagcaca-------tt------------------
tttgcg-cttgcaatcagc-------aaaagaggacggcaatccatcaaga---------
------ctccttctc-------------acgtttgacc-------------------tcg
g---atcaggtagggatacccgctgaactta-------agcat
>AIMS_BRL_178
ggt---------------------------------------------------------
------------------------------------------------------------
------------------------------------------------------ctccgt
aggtgaacctgcggagggatcattacac--aataaaatatgaagg------ctgtacg--
----------------cggctgtgctctcggcgggccagttttgc--ggaagc----tga
attatt--tattacc-cttg-------tc--tt----------------------ttgcg
cac-ttgt-t-gttt----------cctgggc----------------------------
---------------------------------------------------------ggg
ttcgcccgccaccaggaccacat-cataaacc--tttt----------------------
-----------------------------ttatgcagttgcaa-tcagcgtcagtataac
aaatgt-aaatcattt--------------------------------acaactttcaac
aacggatctcttggttctggcatcgatgaagaacgcagcgaaatgcgatacgtagtgtga
attgcagaattcagtgaatcatcgaatctttgaacgcacattgcgccctttggtat-tcc
aaagggcatgcctgttcgagcgtcatttgtaccc-tcaag---ctt--------------
--------tgc------------------tt--ggtgttgggcg---------ttttttg
tctttggtt-----gccaa-----agactc-gccttaaaaggattggcagcc--------
----ggcc-tactgg-tttcgcagcgcagcaca-------tt------------------
tttgcg-cttgcaatcagc-------aaaagaggacggcaatccatcaaga---------
------ctccttctc-------------acgtttgacc-------------------tcg
g---atcaggtagggatacccgctgaactta-------agcat
>AIMS_BRL_217
ggt---------------------------------------------------------
------------------------------------------------------------
------------------------------------------------------ctccgt
aggtgaacctgcggagggatcattacac--aatcaaatacgaagg------ccgttcg--
----------------cg---------------------------------gc----tgg
actatt--tattacc-cttg-------tc--tt----------------------ttgcg
cac-ttgt-t-gttt----------cctgggc----------------------------
---------------------------------------------------------ggg
ttcgcccgccaccaggaccacca-tataaacc--tttt----------------------
-----------------------------ttatgcagttgcaa-tcagcgtcagtacaac
aaatgt-aaatcattt--------------------------------acaactttcaac
aacggatctcttggttctggcatcgatgaagaacgcagcgaaatgcgatacgtagtgtga
attgcagaattccgtgaatcatcgaatctttgaacgcacattgcgccctttggtat-tcc
aaagggcatgcctgttcgagcgtcatttgtaccc-tcaag---ctt--------------
--------tgc------------------tt--ggtgttgggcg----------tttttg
tctttggtttg---cccaa-----agactc-gccttaaaacgattggcagcc--------
----ggcc-tactgg-tttcgcagcgcagcaca-------tt------------------
tttgcg-cttgcaatcagc-------aaaagaggacggcaatccatcaaga---------
------ctccttctc-------------acgtttgacc-------------------tcg
g---atcaggtagggatacccgctgaactta-------agcat
>AIMS_BRL_40
ggt---------------------------------------------------------
------------------------------------------------------------
------------------------------------------------------ctccgt
aggtgaacctgcggagggatcattacac--aataaaatacgaagg------ccgttcg--
----------------cg---------------------------------gc----tgg
actatt--tattacc-cttg-------tc--tt----------------------ttgcg
cac-ttgt-t-gttt----------cctgggc----------------------------
---------------------------------------------------------ggg
ttcgctcgccaccaggaccacca-tataaacc--tttt----------------------
-----------------------------ttatgcagttgcaa-tcagcgtcagtataac
aaatgt-aaatcattt--------------------------------acaactttcaac
aacggatctcttggttctggcatcgatgaagaacgcagcgaaatgcgatacgtagtgtga
attgcagaattcagtgaatcatcgaatctttgaacgcacattgcgccctttggtat-tcc
aaagggcatgcctgttcgagcgtcatttgtaccc-tcaag---ctt--------------
--------tgc------------------tt--ggtgttgggcg----------tttttg
tcc-----------ccctaacaagggactc-gccttaaaaggattggcagcc--------
----ggcc-tactgg-tttcgcagcgcagcaca-------tt------------------
tttgcg-cttgcaatcagc-------aaaagaggacggcaatccatcaaga---------
------ctccttctc-------------acgtttgacc-------------------tcg
g---atcaggtagggatacccgctgaactta-------agcat
>AIMS_BRL_198
ggt---------------------------------------------------------
------------------------------------------------------------
------------------------------------------------------ctccgt
aggtgaacctgcggagggatcattacac--aataaaatacgaagg------ccgttcg--
----------------cg---------------------------------gc----tgg
actatt--tattacc-cttg-------tc--tt----------------------ttgcg
cac-ttgt-t-gttt----------cctgggc----------------------------
---------------------------------------------------------ggg
ttcgctcgccaccaggaccacaa-tataaacc--tttt----------------------
-----------------------------ttatgcagttgcaa-tcagcgtcagtataac
aaatgt-aaatcattt--------------------------------acaactttcaac
aacggatctcttggttctggcatcgatgaagaacgcagcgaaatgcgatacgtagtgtga
attgcagaattcagtgaatcatcgaatctttgaacgcacattgcgccctttggtat-tcc
aaagggcatgcctgttcgagcgtcatttgtaccc-tcaag---ctt--------------
--------tgc------------------tt--ggtgttgggcg----------tttttg
tcccc---------cccaaaagggggactc-gccttaaaaggattggcagcc--------
----ggcc-tactgg-tttcgcagcgcagcaca-------tt------------------
tttgcg-cttgcaatcagc-------aaaagaggacggcaatccatcaaga---------
------ctccttctc-------------acgtttgacc-------------------tcg
g---atcaggtagggatacccgctgaactta-------agcat
>AIMS_BRL_99
------------------------------------------------------------
------------------------------------------------------------
------------------------------------------------------------
-ggtgaacctgcggagggatcattacac--aatacaatatgaagg------ctgtccg--
----------------ca---------------------------------gc----tgg
agtattt-tattacc-cttg-------tc--tt----------------------ttgcg
cac-ttgt-t-gttt----------cctgggc----------------------------
---------------------------------------------------------ggg
ttcgctcgccaccaggaccacca-aataaacc--tttt----------------------
-----------------------------ttatgcagttgcaa-tcagcgtcagtacaaa
caatgt-aaatcattt--------------------------------acaactttcaac
aacggatctcttggttctggcatcgatgaagaacgcagcgaaatgcgatacgtagtgtga
attgcagaattcagtgaatcatcgaatctttgaacgcacattgcgccctttggtat-tcc
aaagggcatgcctgttcgagcgtcatttgtaccc-tcaag---ctt--------------
--------tgc------------------tt--ggtgttgggcg----------tttttg
tctttggtcg----cccaa-----agactc-gccttaaagtgattggcagcc--------
----ggcctttctgg-tttcgcagcgcagcaca-------tt------------------
tttgcg-cttgccatcagc------------aaaacggcaatccatcaagc---------
------ctccttctc-------------acgtttgacc-------------------tcg
g---atcaggtagggatacccgctgaactta-------agcat
>AIMS_BRL_62
------------------------------------------------------------
------------------------------------------------------------
------------------------------------------------------------
-ggtgaacctgcggagggatcattacac--aatacaatatgaagg------ctgtccg--
----------------ca---------------------------------gc----tgg
agtattt-tattacc-cttg-------tc--tt----------------------ttgcg
cac-ttgt-t-gttt----------cctgggc----------------------------
---------------------------------------------------------ggg
ttcgctcgccaccaggaccacca-aataaacc--tttt----------------------
-----------------------------ttatgcagttgcaa-tcagcgtcagtacaaa
caatgt-aaatcattt--------------------------------acaactttcaac
aacggatctcttggttctggcatcgatgaagaacgcagcgaaatgcgatacgtagtgtga
attgcagaattcagtgaatcatcgaatctttgaacgcacattgcgccctttggtat-tcc
aaagggcatgcctgttcgagcgtcatttgtaccc-tcaag---ctt--------------
--------tgc------------------tt--ggtgttgggcg----------tttttg
tctttggtcg----cccaa-----agactc-gccttaaagtgattggcagcc--------
----ggcctttctgg-tttcgcagcgcagcaca-------tt------------------
tttgcg-cttgccatcagc------------aaaacggcaatccatcaagc---------
------ctccttctc-------------acgtttgacc-------------------tcg
g---atcaggtagggatacccgctgaactta-------agcat
>AIMS_BRL_109
------------------------------------------------------------
------------------------------------------------------------
------------------------------------------------------------
-ggtgaacctgcggagggatcattacac--aatacaatatgaagg------ctgtccg--
----------------ca---------------------------------gc----tgg
agtattt-tattacc-cttg-------tc--tt----------------------ttgcg
cac-ttgt-t-gttt----------cctgggc----------------------------
---------------------------------------------------------ggg
ttcgctcgccaccaggaccacca-aataaacc--tttt----------------------
-----------------------------ttatgcagttgcaa-tcagcgtcagtacaaa
caatgt-aaatcattt--------------------------------acaactttcaac
aacggatctcttggttctggcatcgatgaagaacgcagcgaaatgcgatacgtagtgtga
attgcagaattcagtgaatcatcgaatctttgaacgcacattgcgccctttggtat-tcc
aaagggcatgcctgttcgagcgtcatttgtaccc-tcaag---ctt--------------
--------tgc------------------tt--ggtgttgggcg----------tttttg
tctttggtcg----cccaa-----agactc-gccttaaagtgattggcagcc--------
----ggcctttctgg-tttcgcagcgcagcaca-------tt------------------
tttgcg-cttgccatcagc------------aaaacggcaatccatcaagc---------
------ctccttctc-------------acgtttgacc-------------------tcg
g---atcaggtagggatacccgctgaactta-------agcat
>AIMS_BRL_27
ggt---------------------------------------------------------
------------------------------------------------------------
------------------------------------------------------ctccgt
aggtgaacctgcggagggatcattacac-aaatacaatatgaagg------cttcg----
---------------------------------------------------gc----tgg
attatttatttcacc-cttg-------tc--tt----------------------ttgcg
cac-ttgt-t-gttt----------cctgggc----------------------------
---------------------------------------------------------ggg
ttcgcccgccaccaggaccacac-cataaacc-ttttt----------------------
-----------------------------ttatgcagttgcag-tcagcgtcagtataac
aaatgt-aaatcattt--------------------------------acaactttcaac
aacggatctcttggttctggcatcgatgaagaacgcagcgaaatgcgatacgtagtgtga
attgcagaattcagtgaatcatcgaatctttgaacgcacattgcgccctttggtat-tcc
aaagggcatgcctgttcgagcgtcatttgtaccc-tcaag---ctt--------------
--------tgc------------------tt--ggtgttgggcgt--------ctttttg
tctttggctcg---cccag-----agactc-gccttaaaacgattggcagcc--------
----ggcc-tcctgg-tttcgcagcgcagcaca-------tt------------------
tttgcg-cttgcaatcagc------atatagaggttggcaatccatcaaga---------
-----cttttttttt-------------acctttgacc-------------------tcg
g---atcaggtagggatacccgctgaactta-------agcat
>AIMS_BRL_112
ggt---------------------------------------------------------
------------------------------------------------------------
------------------------------------------------------ctccgt
aggtgaacctgcggagggatcattacacaaattaaaatatgaagg------cttcg----
---------------------------------------------------gc----tgg
attatttttatcacc-cttg-------tc--tt----------------------ttgcg
cac-ttgt-t-gttt----------cctgggc----------------------------
---------------------------------------------------------ggg
ttcgcccgccaccaggaccacac-cataaacc--tttt----------------------
-----------------------------ttatgcagttgcaa-tcagcgtcagtataac
aaatgt-aaatcattt--------------------------------acaactttcaac
aacggatctcttggttctggcatcgatgaagaacgcagcgaaatgcgatacgtagtgtga
attgcagaattcagtgaatcatcgaatctttgaacgcacattgcgccctttggtat-tcc
aaagggcatgcctgttcgagcgtcatttgtaccc-tcaag---ctt--------------
--------tgc------------------tt--ggtgttgggcg---------tcttttg
tctttggcctcg--cccaa-----agactc-gccttaaaacgattggcagcc--------
----ggcc-tactgg-tttcgcagcgcagcaca-------tt------------------
tttgcg-cttgcaatcagc--------aaaaaggacggcaatccatcaaga---------
-----ctacattttt-------------acgtttgacc-------------------tcg
g---atcaggtagggatacccgctgaactta-------agcat
>AIMS_BRL_216
ggt---------------------------------------------------------
------------------------------------------------------------
------------------------------------------------------ctccgt
aggtgaacctgcggagggatcattacac-aattaaaatatgaagg------cttcg----
---------------------------------------------------gc----tgg
attatttttatcacc-cttg-------tc--tt----------------------ttgcg
cac-ttgt-t-gttt----------cctgggc----------------------------
---------------------------------------------------------ggg
ttcgcccgccaccaggaccacac-cataaacc--tttt----------------------
-----------------------------ttatgcagttgcaa-tcagcgtcagtataac
aaatgt-aaatcattt--------------------------------acaactttcaac
aacggatctcttggttctggcatcgatgaagaacgcagcgaaatgcgatacgtagtgtga
attgcagaattcagtgaatcatcgaatctttgaacgcacattgcgccctttggtat-tcc
aaagggcatgcctgttcgagcgtcatttgtaccc-tcaag---ctt--------------
--------tgc------------------tt--ggtgttgggcg---------tcttttg
tctttggcctcg--cccaa-----agactc-gccttaaaacgattggcagcc--------
----ggcc-tactgg-tttcgcagcgcagcaca-------tt------------------
tttgcg-cttgcaatcagc---------acaaggacggcaatccatcaaga---------
-----ctacattttt-------------acgtttgacc-------------------tcg
g---atcaggtagggatacccgctgaactta-------agcat
>AIMS_BRL_108
------------------------------------------------------------
------------------------------------------------------------
------------------------------------------------------------
-ggtgaacctgcggaaggatcattacca-atatgaaagcgggtggggagccacagaag--
-----------------tcggggccctcgtggctctacttctgccccatctgt----ctg
aatatt-----cacc-catg-------tc--tt----------------------ttgcg
tac-ccat-t-gttt----------ccttggc----------------------------
---------------------------------------------------------ggg
cttgcccgccaacaggacattgt---taaacc----------------------------
-----------------------------ttttgtaattgcag-tcagcgtcagaaataa
c------ttaatagtt--------------------------------acaactttcaac
aacggatctcttggttctggcatcgatgaagaacgcagcgaaatgcgataagtagtgtga
attgcagaattcagtgaatcatcgaatctttgaacgcacattgcgccccttggtat-tcc
atggggcatgcctgttcgagcgtcatttgtaccc-tcaag---ctc--------------
--------tgc------------------tt--ggtgttgggtg------------tttg
tctcttccggg-------------agactc-gcctcaaaacaattggcagcc--------
----ggca-tattgg-tatcggagcgcagcaca-------ag------------------
-tcgcg-cttctgtccata------------tttgttggcatccagcaaga---------
-----ccatttttc--------------actcttgacc-------------------tcg
g---atcaggtagggatacccgctgaactta-------agcat
>AIMS_BRL_172
ggt---------------------------------------------------------
------------------------------------------------------------
------------------------------------------------------ttccgt
tagtgaacctgcggaaggatcattacca-atatgaaagcggatggggaatcacaggaa--
-----------------catgggctccggcttgcgttttctgccccatcttgc----tga
attatt-----cacc-catg-------tc--tt----------------------ttgcg
tac-tatt-t-gttt----------ccttggt----------------------------
---------------------------------------------------------ggg
cttgcctgccaataggacaaaat---taaacc----------------------------
-----------------------------ttttgtaattgcaa-tcagcgtcagaaaact
-------ttaatagtt--------------------------------acaactttcaac
aacggatctcttggttctggcatcgatgaagaacgcagcgaaatgcgataagtagtgtga
attgcagaattcagtgaatcatcgaatctttgaacgcacattgcgccccttggtat-tcc
atggggcatgcctgttcgagcgtcatttgtaccc-tcaag---ctt--------------
--------tgc------------------tt--ggtgttgggcg-----------tcttg
tcctcttctgga------------ggactc-gccttaaaacaattggcagcc--------
----ggca-tattgg-tatcggagcgcagcaca-------ag------------------
-tcgca-ctcctttccatg------------aatgttggcgtccatcaaga---------
-----ctattttttc-------------actcttgacc-------------------tcg
g---atcaggtagggatacccgctgaactta-------agcat
>AIMS_BRL_11
ggt---------------------------------------------------------
------------------------------------------------------------
------------------------------------------------------ttccgt
aggtgaacctgcggaaggatcattacct----ag--agttgtagg---------------
-----------------------------------------------cttt-g----cct
gctatc--tcttacc-catg-------tc--tt----------------------ttgag
tac-ctta-c-gttt----------cctcggt----------------------------
---------------------------------------------------------ggg
ttcgcccaccgattggac-aaa--tttaaacc----------------------------
-----------------------------ctttgcagttgaaa-tcagcgtctg--aaaa
aac----ttaatagtt--------------------------------acaactttcaac
aacggatctcttggttctggcatcgatgaagaacgcagcgaaatgcgataagtagtgtga
attgcagaattcagtgaatcatcgaatctttgaacgcacattgcgccccttggtat-tcc
atggggcatgcctgttcgagcgtcatttgtacct-tcaag---ctc--------------
--------tgc------------------tt--ggtgttgggtg------------tttg
tct-----------cctgt-----agactc-gccttaaaacaattggcagcc--------
----ggcg-tattga-tttcggagcgcagtaca-------tc------------------
-tcgcgctttgcactcata------------acgacgacatccaa--aagt---------
-----acatttttac-------------actcttgacc-------------------tcg
g---atcaggtagggatacccgctgaactta-------agcat
>AIMS_BRL_121
------------------------------------------------------------
------------------------------------------------------------
------------------------------------------------------------
-ggtgaacctgcggaaggatcattacct----ag--agttgtagg---------------
-----------------------------------------------cttt-g----cct
gctatc--tcttacc-catg-------tc--tt----------------------ttgag
tac-ctta-c-gttt----------cctcggt----------------------------
---------------------------------------------------------ggg
ttcgcccaccgattggac-aaa--tttaaacc----------------------------
-----------------------------ctttgcagttgaaa-tcagcgtctg--aaaa
aac----ttaatagtt--------------------------------acaactttcaac
aacggatctcttggttctggcatcgatgaagaacgcagcgaaatgcgataagtagtgtga
attgcagaattcagtgaatcatcgaatctttgaacgcacattgcgccccttggtat-tcc
atggggcatgcctgttcgagcgtcatttgtacct-tcaag---ctc--------------
--------tgc------------------tt--ggtgttgggtg------------tttg
tct-----------cctgt-----agactc-gccttaaaacaattggcagcc--------
----ggcg-tattga-tttcggagcgcagtaca-------tc------------------
-tcgcgctttgcactcata------------acgacgacatccaa--aagt---------
-----acatttgtac-------------actcttgacc-------------------tcg
g---atcacgtagggatacccgctgaactta-------agcat
>AIMS_BRL_101
------------------------------------------------------------
------------------------------------------------------------
------------------------------------------------------------
-ggtgaacctgcggaaggatcattacct----ag-agtttgtagg---------------
-----------------------------------------------cttt-g----cct
gctatc--tcttacc-catg-------tc--tt----------------------ttgag
tac-cttc---gttt----------cctcggc----------------------------
---------------------------------------------------------ggg
tccgcccgccgatcggacaac---cataaacc----------------------------
-----------------------------atttgcagttgcaa-tcagcgtctgagaaaa
act----ttaatagtt--------------------------------acaactttcaac
aacggatctcttggttctggcatcgatgaagaacgcagcgaaatgcgataagtagtgtga
attgcagaattcagtgaatcatcgaatctttgaacgcacattgcgccccttggtat-tcc
atggggcatgcctgttcgagcgtcatttgtacct-tcaag---ctc--------------
--------tgc------------------tt--ggtgttgggtg------------tttg
tctcgcctctg---cgcgt-----agactc-gcctcacaacaattggcagcc--------
----ggcg-tattga-tttcggagcgcagtaca-------tc------------------
-tcgcgctttgcactcata------------acgacgacatccaa--aagt---------
-----acatctttac-------------actcttgacc-------------------tcg
g---atcaggtagggatacccgctgaactta-------agcat
>AIMS_BRL_154
ggt---------------------------------------------------------
------------------------------------------------------------
------------------------------------------------------ttccgt
aggtgaacctgcggaaggatcattacct----ag-agtttgtagg---------------
-----------------------------------------------cttt-g----cct
gctatc--tcttacc-catg-------tc--tt----------------------ttgag
tac-cttc---gttt----------cctcggc----------------------------
---------------------------------------------------------ggg
tccgcccgccgattggacaac---cataaacc----------------------------
-----------------------------atttgcagttgcaa-tcagcgtctga-aaaa
act----ataatagtt--------------------------------acaactttcaac
aacggatctcttggttctggcatcgatgaagaacgcagcgaaatgcgataagtagtgtga
attgcagaattcagtgaatcatcgaatctttgaacgcacattgcgccccttggtat-tcc
atggggcatgcctgttcgagcgtcatttgtacct-tcaag---ctc--------------
--------tgc------------------tt--ggtgttgggtg------------tttg
tctcgcctctg---cgcgt-----agactc-gcctcaaaacaattggcagcc--------
----ggcg-tattga-tttcggagcgcagtaca-------tc------------------
-tcgcgctttgcactcata------------acgacgacatccaa--aagt---------
-----acatttttac-------------actcttgacc-------------------tcg
g---atcaggtagggatacccgctgaactta-------agcat
>AIMS_BRL_75
------------------------------------------------------------
------------------------------------------------------------
------------------------------------------------------------
-ggtgaacctgcggagggatcattacct----agtagtttgtaga---------------
-----------------------------------------------cttcgg----tct
gctacc--tcttacc-catg-------tc--tt----------------------ttgag
tac-cttc---gttt----------cctcggt----------------------------
---------------------------------------------------------ggg
tccgcccgccgactggacaaca--ttcaaacc----------------------------
-----------------------------ctttgcagttgcaa-tcagcgtctga-aaaa
aac----ataatagtt--------------------------------acaactttcaac
aacggatctcttggttctggcatcgatgaagaacgcagcgaaatgcgataagtagtgtga
attgcagaattcagtgaatcatcgaatctttgaacgcacattgcgccccttggtat-tcc
atggggcatgcctgttcgagcgtcatttgtacct-tcaag---ctc--------------
--------tgc------------------tt--ggtgttgggtg-----------ttttg
tctcgcctctg---cgtgt-----agactc-gccttaaaacaattggcagcc--------
----ggcg-tattga-tttcggagcgcagtaca-------tc------------------
-tcgcgctttgcactcata------------acgacgacgtccaa--aagt---------
-----acaattttac-------------actcttgacc-------------------tcg
g---atcaggtagggatacccgctgaactta-------agcat
>AIMS_BRL_33
ggt---------------------------------------------------------
------------------------------------------------------------
------------------------------------------------------ttccgt
aggtgaacctgcggaaggatcattacct----ag-agtttgtaga---------------
-----------------------------------------------cttcgg----tct
gctacc--tcttacc-catg-------tc--tt----------------------ttgag
tac-ctt----gttt----------cctcggc----------------------------
---------------------------------------------------------ggg
tccgcccgccgattggacaaca--ttcaaacc----------------------------
-----------------------------ctttgcagttgcaa-tcagcgtctg--aaaa
aac----ataatagtt--------------------------------acaactttcaac
aacggatctcttggttctggcatcgatgaagaacgcagcgaaatgcgataagtagtgtga
attgcagaattcagtgaatcatcgaatctttgaacgcacattgcgccccttggtat-tcc
atggggcatgcctgttcgagcgtcatttgtacct-tcaag---ctc--------------
--------tgc------------------tt--ggtgttgggtg-----------ttttg
tctcgcctctg---cgtgt-----agactc-gccttaaaacaattggcagcc--------
----ggcg-tattga-tttcggagcgcagtaca-------tc------------------
-tcgcgctttgcactcata------------acggcgacgtccaa--aagt---------
-----acatttttac-------------actcttgacc-------------------tcg
g---atcaggtagggatacccgctgaactta-------agcat
>AIMS_BRL_114
ggt---------------------------------------------------------
------------------------------------------------------------
------------------------------------------------------ttccgt
aggtgaacctgcggagggatcatt------------ac-acaaggccacgggcccccc--
---------------------ggcgccccggcgctggagggtaccggcctgac----tta
cacacc-----cacc-cttt-------gc--ct----------------------atgtg
tac-ccct---atcg------ctt-cctcggc----------------------------
---------------------------------------------------------agg
cccgcctgccgccaggaaccacg-taaaccc-----------------------------
------------------------------tttgcatcataca-tcaactctgataccaa
ccaa----aaactatt--------------------------------acaacttttaac
aatggatctcttggttctggcatcgatgaagaacgcagcgaaatgcgataagtagtgtga
attgcagaattcagtgaatcatcgaatctttgaacgcacattgcgcccctcggtat-tcc
gtggggcatgcctgttcgagcgtcatttacaccc-tcaag---ctc--------------
--------tgc------------------tt--ggtgttgggcg------------tctg
tcccgccttcgc-gcgc-------ggactc-gcctcaaagtcattggcagcg--------
-------gcctcgccggctcctcgcgcagcaca---------------------------
-------tttgcgcttctcggagctcccggcgggcccgcgtccagcaagcacttcta---
----------------------------cgacttgacc-------------------tcg
g---atcaggtagggatacccgctgaactta-------agcat
>AIMS_BRL_243
ggt---------------------------------------------------------
------------------------------------------------------------
------------------------------------------------------ttccgt
aggtgaacctgcggaaggatcatt------------ac-aaaata--------atccc--
---------------------ggtgcttcggcg---------------ctgac----tta
ttta-------cacc-cttt-------gc--ct----------------------atgtg
tac-ccct---atcg------ctt-cctcggc----------------------------
---------------------------------------------------------agg
cttgcctgccgccaggaaccaac-caaaccc-----------------------------
------------------------------tttgcattatata-caaaaacttctgacaa
caaact--aaataatc--------------------------------aaaactttcaac
aatggatctcttggttctggcatcgatgaagaacgcagcgaaatgcgataagtagtgtga
attgcagaattccgtgaatcatcgaatctttgaacgcacattgcgcccctcggtat-tcc
gtggggcatgcctgttcgagcgtcatttacaccc-tcaag---cct--------------
--------cgc------------------tt--ggtgttgggcg------------tctg
tcccgctctcgtagcgc-------ggactc-gcctcaaagtcattggcggcg--------
-------gtcgtgccggcccctcgcgcagcaca---------------------------
-------tttgcgcttctcggag-gcctggcggatcagcatccagcaagctatttca---
----------------------------tgacttgacc-------------------tcg
g---atcaggtagggatacccgctgaactta-------agcat
>AIMS_BRL_117
------------------------------------------------------------
------------------------------------------------------------
------------------------------------------------------------
-ggtgaacctgcggaaggatcatt------------acaacaaggttccctggccctc--
---------------------gaagcttcggcggaggggcgctacagcctgac----tt-
tatacc-----cacc-cttt-------gc--ct----------------------atgtg
tac-ccct---attg------cttccctcggc----------------------------
---------------------------------------------------------ggg
ttcgcccgccgacaggaaccaac-taaaccc-----------------------------
------------------------------tttgcattatacatttaacacttccgatac
aaaact--aaattatt--------------------------------acaacttttaac
aatggatctcttggttctggcatcgatgaagaacgcagcgaaatgcgataagtagtgtga
attgcagaattcagtgaatcatcgaatctttgaacgcacattgcgcccctcggtat-tcc
gtggggcatgcctgttcgagcgtcatttacaccc-tcaag---ctc--------------
--------tgc------------------tt--ggtgttgggcg------------tctg
tcccgcctccgt-gcgc-------ggactc-gcctcaaagtcattggcagcg--------
-------gtctcgtcggcttctcgcgcagcaca---------------------------
-------tttgcgcttctcggag-ccccggcggatcagcgtccagcaagcaatttca---
----------------------------tgacttgacc-------------------tcg
g---atcaggtagggatacccgctgaactta-------agcat
>AIMS_BRL_227
ggt---------------------------------------------------------
------------------------------------------------------------
------------------------------------------------------ttccgt
aggtgaacctgcggagggatcatt------------ac-gcgtatcagggtgccgacc--
---------------------ggcgctct-----------------------t----ttg
cacacc-----cacc-cttt-------gc--ct----------------------atgtg
tac-cctt-ccatcg------ctt-cctcggc----------------------------
---------------------------------------------------------ggg
ctcgcccgccggcaggaaccaac-caaaccc-----------------------------
------------------------------tttgcatcctacg-cgaaaacttctgataa
ccacct-aaataagtc--------------------------------acaactttcaac
aatggatctcttggttctggcatcgatgaagaacgcagcgaaatgcgataagtagtgtga
attgcagaattcagtgaatcatcgaatctttgaacgcacattgcggccattggtat-tcc
tttggccatgcctgttcgagcgtcatttacaccc-tcaagc--ccc--------------
--------ggc------------------tt--ggtgttgggcg------------tctg
tcccgc---ggcctcgcgcgcgcgggactc-gcctcaaagtcattggcggcg--------
-------gtcgtgccggctcctcgcgcagcaca---------------------------
-------tttgcgcttctcggac-gcccggcggatccgcgctccagcaaagacgtctca-
----------------------------cgacttgacc-------------------tcg
g---atcaggtagggatacccgctgaactta-------agcat
>AIMS_BRL_223
ggt---------------------------------------------------------
------------------------------------------------------------
------------------------------------------------------ttccgt
aggtgaacctgcggaaggatcatt------------ac-gtat-tagggctgcccttc--
---------------------ggcgctc------------------------t----tta
cacacc-----cacc-cttt-------gc--ct----------------------atgtg
ta--cctt-tcatag------ctt-cctcggc----------------------------
---------------------------------------------------------ggg
ctcgcccgccgccaggaacccac-gaaaccc-----------------------------
------------------------------cttgcatcctaca-tgaaaacttccgatta
caaacc-taaattatc--------------------------------acaactttcaac
aatggatctcttggttctggcatcgatgaagaacgcagcgaaatgcgataagtagtgtga
attgcagaattcagtgaatcatcgaatctttgaacgcacattgcggccataggtat-tcc
tttggccatgcctgttcgagcgtcatttacaccc-tcaag---cct--------------
--------agc------------------tt--ggtgttgggcg-----------tcttg
tcccgccgtcttctcgcgcgc---ggactc-gcctcaaagtcattggcggcg--------
-------gtcgtgccggcccctcgcgcagcaca---------------------------
-------tttgcgcttctcggag-gcctggcggatccgcgctccagcaagaccttttca-
----------------------------tgacttgacc-------------------tcg
g---atcaggtagggatacccgctgaactta-------agcat
>AIMS_BRL_233
ggt---------------------------------------------------------
------------------------------------------------------------
------------------------------------------------------ttccgt
aggtgaacctgcggaaggatcatt------------ac-gtat-tagggctgcccttc--
---------------------ggcgctc------------------------t----tta
cacacc-----cacc-cttt-------gc--ct----------------------atgtg
ta--cctt-tcatag------ctt-cctcggc----------------------------
---------------------------------------------------------ggg
ctcgcccgccgccaggaacccac-gaaaccc-----------------------------
------------------------------cttgcatcctaca-tgaaaacttccgatta
ccaacc-taaattatc--------------------------------acaactttcaac
aatggatctcttggttctggcatcgatgaagaacgcagcgaaatgcgataagtagtgtga
attgcagaattcagtgaatcatcgaatctttgaacgcacattgcggccataggtat-tcc
tttggccatgcctgttcgagcgtcatttacaccc-tcaag---cct--------------
--------agc------------------tt--ggtgttgggcg----------tctttg
tcccgccgtcttctcgcgcgc---ggacac-gcctcaaagtcattggcggcg--------
-------gtcgtgccggcccctcgcgcagcaca---------------------------
-------tttgcgcttctcggag-gcctggcggatccgcgctccagcaagaccttttca-
----------------------------tgacttgacc-------------------tcg
g---atcaggtagggatacccgctgaactta-------agcat
>AIMS_BRL_63
------------------------------------------------------------
------------------------------------------------------------
------------------------------------------------------------
-ggtgaacctgcggaaggatcattaacctttc--aaatcagggtgcggcgcggcccccga
ggagcggaaacaatccttgggaggtatgcgggggcttcgagccccccatttac----gca
cgcacgactgccatc-ctta-------ct--tt----------------------acgag
cac-cttc-tgttct------c---cctcggc----------------------------
---------------------------------------------------------ggg
gcaacctgccgttggaaccgaat--aaactc------t----------------------
-----------------------------ttttgcatctagca-ttacctgttccgaaac
aaa-----caatcgtt--------------------------------acaactttcaac
aatggatctcttggctctggcatcgatgaagaacgcagcgaaatgcgataagtagtgtga
attgcagaattcagtgaatcatcgaatctttgaacgcacattgcgcccctcggtat-tcc
gtggggcatgcctgttcgagcgtcatctacaccc-tcaag---ctc--------------
--------tgc------------------tt--ggtgttgggcg------------tctg
tcccgcctccgcgcgt--------ggactc-gccccaaattcattggcagcg--------
-------gtccttgcctcctctcgcgcagcaca-------tt------------------
-gcgcttctcgaggggcta------------cggctcgcgtccaacaagcacatttacc-
----------------------------gtctttgacc-------------------tcg
g---atcaggtagggatacccgctgaactta-------agcat
>AIMS_BRL_179
ggt---------------------------------------------------------
------------------------------------------------------------
------------------------------------------------------ttccgt
aggtgaacctgcggaaggatcattatccatct-tcaaccaggtgcggtcgcggcctcc--
--------------------aggcaactgggtggtttcgcgc------------------
cgcattcctg-catc-cttt-------tt--tt----------------------acgag
cac-cttt-cgttct------c---cttcggc----------------------------
---------------------------------------------------------ggg
gcaacctgccgctggaacttaac-aaaacctt-----t----------------------
-----------------------------ttttgcatctagca-ttacctgttctgatac
aaa-----caatcgtt--------------------------------acaactttcaac
aatggatctcttggctctggcatcgatgaagaacgcagcgaaatgcgataagtagtgtga
attgcagaattcagtgaatcatcgaatctttgaacgcacattgcgccccttggtat-tcc
atggggcatgcctgttcgagcgtcatctacaccc-tcaag---ctc--------------
--------tgc------------------tt--ggtgttgggcg------------tctg
tcccgcctctgcgcgc--------ggactc-gccccaaattcattggcagcg--------
-------gtctttgcctcctctcgcgcagcaca-------at------------------
-tgcgtctgcgagggggcg------------tggcccgcatccacgaagcaacattacc-
----------------------------gtctttgacc-------------------tcg
g---atcaggtagggatacccgctgaactta-------agcat
>AIMS_BRL_208
agc----------------------------------------ccctcgtgccgcccgcc
agggcggcgtggggaacgttcacagactaagcggaagtgggtggggcgtccaaggccctg
cttaagatatagtcgggctccctcagaaatgtcggagagcaaaacaccaaaccgttccgt
aggtgaacctgcggaaggatcattaccgagacgagatcggggggggaaaccccccgca--
------------------------------------------------------------
gatcgtatcaccacc-ctcc-------tt--ca----------------------caacg
cac-ctca-cgtcct------t---cctcggc----------------------------
---------------------------------------------------------ggg
gcaacccgccggcggaacgttcg-caaaccct--tttc----------------------
-----------------------------tcatgcatccgagcagtacccgttccgatga
aagaaacaaatcgttt--------------------------------acaatcttcaac
aatggatctcttggctctggcatcgatgaagaacgcagcgaaatgcgataagtagtgtga
attgcagaatccagtgaatcatcgaatctttgaacgcacattgcgcccctcggtat-tcc
gtggggcatgcctgttcgagcgtcatttcaaggc-tcaagcttctc--------------
--------tgc------------------tt--ggtgttggggc---------------g
tctgtcccccgtcccccgacggcgggactc-gccccaaagacattggcagcc--------
----caggccgtccg--acccgcccgcagcaca-------ttgcgtccggcggggtcgac
gttgcggcccgcggcgtcc------agcaaaggaaagacatctc----------------
----------------------------agttttgacc-------------------tcg
g---atcaggtagggatacccgctgaactta-------agcat
>AIMS_BRL_240
ggt---------------------------------------------------------
------------------------------------------------------------
------------------------------------------------------ttccgt
aggtgaacctgcggagggatcattaccg--------------------------------
------------------------------------------------agtgc----ggg
cccctc----gcggg-tccaac-ctcccac-cc----------------------gtgtc
tct-tgaatacc-ct------gttgctttggc----------------------------
------gggcccaccgggacacccccggtcgcc----ggggggcactgcgcccccgggcc
cgcgcccgccagagcgccga----tgaacccga---------------------------
----------------------------------atgaagaaggactgtctgagt----c
tacgatataatta-tc--------------------------------aaaactttcaac
aatggatctcttggttccggcatcgatgaagaacgcagcgaaatgcgataagtaatgtga
attgcagaattccgtgaatcatcgaatctttgaacgcacattgcgccccctggcat-tcc
ggggggcatgcctgtccgagcgtcatttctgccc-tcaag---ccc--------------
--------ggc------------------tt-gtgtgtgggg--g---------------
cgtggt-ccccccggtttcgggggggacct-gcccgaaaggcagcggcgacg--------
----ttccgcctagg-tcctcgagcgtatgggg-------ct------------------
-ttgtcacccgctcgg-ga---ggggcctacgggc-gttggccatccacc----------
---cattttttt----------------acggttgacc-------------------tcg
g---atcaggtaggattacccgctgaactta-------agcat
>AIMS_BRL_191
ggt---------------------------------------------------------
------------------------------------------------------------
------------------------------------------------------ttccgt
aggtgaacctgcggaaggatcattaccg--------------------------------
------------------------------------------------agtga----ggg
ctgccttcgggcg---cccaac-ctcccac-cc----------------------gtgaa
tac-ctt--accact------gttgcttcggc----------------------------
-----------------------------------------gaggagccccttccggggg
gcgagtcgccggggaccaca----tgaacttcttgatt----------------------
-------------------------------------gtagagttgcgtctgagcctgaa
atat---aaatcagtc--------------------------------aaaactttcaac
aatggatctcttggttccggcatcgatgaagaacgcagcgaactgcgataagtaatgtga
attgcagaattcagtgaatcatcgagtctttgaacgcacattgcgccccctggcat-tcc
ggggggcatgcctgtccgagcgtcattgctgcccttcaag---ccc--------------
--------ggc------------------tt-gtgtgttggg--t---------------
cgtcgt-cccc-------tccgggggacgg-gcccgaaaggcagcggcggca--------
----ccgcgtcc-gg-tcctcgagcgtatgggg-------ct------------------
-ttgtcacccgctcga-ta---aggaccggccgggcgccagccggcgtctccaa------
cctt-tttttct----------------caggttgacc-------------------tcg
g---atcaggtagggatacccgctgaactta-------agcat
>AIMS_BRL_232
ggt---------------------------------------------------------
------------------------------------------------------------
------------------------------------------------------ttccgt
aggtgaacctgcggaaggatcattactg--------------------------------
------------------------------------------------agtgc----ggg
ctgcctccgggcg---cccaac-ctcccac-cc----------------------gtgaa
tac-ctaacact---------gttgcttcggc----------------------------
-----------------------------------------ggggagctccctc--gggg
gcgagccgccggggactac-----tgaacttcatgcct----------------------
-----------------------------------gagagtgatgcagtctgagtctgaa
tata---aaatcagtc--------------------------------aaaactttcaac
aatggatctcttggttccggcatcgatgaagaacgcagcgaactgcgataagtaatgtga
attgcagaattcagtgaatcatcgagtctttgaacgcacattgcgccccctggcat-tcc
ggggggcatgcctgtccgagcgtcattgctgcccatcaag---ccc--------------
--------ggc------------------tt-gtgtgttggg--t---------------
cgtcgt-cccc-------cccgggggacgg-gcccgaaaggcagcggcggca--------
----ccgtgtcc-gg-tcctcgagcgtatgggg-------ct------------------
-ttatcacccgctcga-ct---agggccggccgggcgccagccgacgtctccaa------
ccat-ttttctt----------------caggttgacc-------------------tcg
g---atcaggtagggatacccgctgaactta-------agcat
>AIMS_BRL_95
ggt---------------------------------------------------------
------------------------------------------------------------
------------------------------------------------------ctccgt
aggtgaacctgcggaaggatcattactg--------------------------------
------------------------------------------------agtgc----ggg
ctgcctccgggcg---cccaac-ctcccac-cc----------------------gtgaa
tac-ctaacact---------gttgcttcggc----------------------------
-----------------------------------------ggggaaccccctc--gggg
gcgagccgccggggactac-----tgaacttcatgcct----------------------
-----------------------------------gagagtgatgcagtctgagtctgaa
tata---aaatcagtc--------------------------------aaaactttcaac
aatggatctcttggttccggcatcgatgaagaacgcagcgaactgcgataagtaatgtga
attgcagaattcagtgaatcatcgagtctttgaacgcacattgcgccccctggcat-tcc
ggggggcatgcctgtccgagcgtcattgctgcccatcaag---ccc--------------
--------ggc------------------tt-gtgtgttggg--t---------------
cgtcgt-cccc-------cccgggggacgg-gcccgaaaggcagcggcggca--------
----ccgtgtcc-gg-tcctcgagcgtatgggg-------ct------------------
-ttgtcacccgctcga-ct---agggccggccgggcgccagccgacgtctccaa------
ccat-ttttctt----------------caggttgacc-------------------tcg
g---atcaggtagggatacccgctgaactta-------agcat
>AIMS_BRL_215
ggt---------------------------------------------------------
------------------------------------------------------------
------------------------------------------------------ttccgt
aggtgaacctgcggaaggatcattactg--------------------------------
------------------------------------------------agtgc----ggg
ctgcctccgggcg---cccaac-ctcccac-cc----------------------gtgaa
tac-ctaacact---------gttgcttcggc----------------------------
-----------------------------------------ggggaaccccctc--gggg
gcgagccgccggggactac-----tgaacttcatgcct----------------------
-----------------------------------gagagtgatgcagtctgagtctgaa
tata---aaatcagtc--------------------------------aaaactttcaac
aatggatctcttggttccggcatcgatgaagaacgcagcgaactgcgataagtaatgtga
attgcagaattcagtgaatcatcgagtctttgaacgcacattgcgccccctggcat-tcc
ggggggcatgcctgtccgagcgtcattgctgcccatcaag---ccc--------------
--------ggc------------------tt-gtgtgttggg--t---------------
cgtcgt-cccc-------cccgggggacgg-gcccgaaaggcagcggcggca--------
----ccgtgtcc-gg-tcctcgagcgtatgggg-------ct------------------
-ttgtcacccgctcga-ct---agggccggccgggcgccagccgacgtctccaa------
ccat-ttttctt----------------caggttgacc-------------------tcg
g---atcaggtagggatacccgctgaactta-------agcat
>AIMS_BRL_188
ggt---------------------------------------------------------
------------------------------------------------------------
------------------------------------------------------ttccgt
aggtgaacctgcggaaggatcattactg--------------------------------
------------------------------------------------agtgc----ggg
ctgcctccgggcg---cccaac-ctcccac-cc----------------------gtgaa
tac-ctaacact---------gttgcttcggc----------------------------
-----------------------------------------ggggaaccccctc--gggg
gcgagccgccggggactac-----tgaacttcatgcct----------------------
-----------------------------------gagagtgatgcagtctgagtctgaa
tata---aaatcagtc--------------------------------aaaactttcaac
aatggatctcttggttccggcatcgatgaagaacgcagcgaactgcgataagtaatgtga
attgcagaattcagtgaatcatcgagtctttgaacgcacattgcgccccctggcat-tcc
ggggggcatgcctgtccgagcgtcattgctgcccatcaag---ccc--------------
--------ggc------------------tt-gtgtgttggg--t---------------
cgtcgt-cccc-------cccgggggacgg-gcccgaaaggcagcggcggca--------
----ccgtgtcc-gg-tcctcgagcgtatgggg-------ct------------------
-ttgtcacccgctcga-ct---agggccggccgggcgccagccgacgtctccaa------
ccat-ttttctt----------------caggttgacc-------------------tcg
g---atcaggtagggatacccgctgaactta-------agcat
>AIMS_BRL_186
ggt---------------------------------------------------------
------------------------------------------------------------
------------------------------------------------------ttccgt
aggtgaacctgcggaaggatcattactg--------------------------------
------------------------------------------------agtgc----ggg
ctgcctccgggcg---cccaac-ctcccac-cc----------------------gtgaa
tac-ctaacact---------gttgcttcggc----------------------------
-----------------------------------------ggggaaccccctc--gggg
gcgagccgccggggactac-----tgaacttcatgcct----------------------
-----------------------------------gagagtgatgcagtctgagtctgaa
tata---aaatcagtc--------------------------------aaaactttcaac
aatggatctcttggttccggcatcgatgaagaacgcagcgaactgcgataagtaatgtga
attgcagaattcagtgaatcatcgagtctttgaacgcacattgcgccccctggcat-tcc
ggggggcatgcctgtccgagcgtcattgctgcccatcaag---ccc--------------
--------ggc------------------tt-gtgtgttggg--t---------------
cgtcgt-cccc-------cccgggggacgg-gcccgaaaggcagcggcggca--------
----ccgtgtcc-gg-tcctcgagcgtatgggg-------ct------------------
-ttgtcacccgctcga-ct---agggccggccgggcgccagccgacgtctccaa------
ccat-ttttctt----------------caggttgacc-------------------tcg
g---atcaggtagggatacccgctgaactta-------agcat
>AIMS_BRL_190
ggt---------------------------------------------------------
------------------------------------------------------------
------------------------------------------------------ttccgt
aggtgaacctgcggaaggatcattactg--------------------------------
------------------------------------------------agtgc----ggg
ctgcctccgggcg---cccaac-ctcccac-cc----------------------gtgaa
tac-ctaacact---------gttgcttcggc----------------------------
-----------------------------------------ggggaaccccctc--gggg
gcgagccgccggggactac-----tgaacttcatgcct----------------------
-----------------------------------gagagtgatgcagtctgagtctgaa
tata---aaatcagtc--------------------------------aaaactttcaac
aatggatctcttggttccggcatcgatgaagaacgcagcgaactgcgataagtaatgtga
attgcagaattcagtgaatcatcgagtctttgaacgcacattgcgccccctggcat-tcc
ggggggcatgcctgtccgagcgtcattgctgcccatcaag---ccc--------------
--------ggc------------------tt-gtgtgttggg--t---------------
cgtcgt-cccc-------cccgggggacgg-gcccgaaaggcagcggcggca--------
----ccgtgtcc-gg-tcctcgagcgtatgggg-------ct------------------
-ttgtcacccgctcga-ct---agggccggccgggcgccagccgacgtctccaa------
ccat-ttttctt----------------caggttgacc-------------------tcg
g---atcaggtagggatacccgctgaactta-------agcat
>AIMS_BRL_211
ggt---------------------------------------------------------
------------------------------------------------------------
------------------------------------------------------ttccgt
aggtgaacctgcggaaggatcattactg--------------------------------
------------------------------------------------agtgc----ggg
ctgcctccgggcg---cccaac-ctcccac-cc----------------------gtgaa
tac-ctaacact---------gttgcttcggc----------------------------
-----------------------------------------ggggaaccccctc--gggg
gcgagccgccggggactac-----tgaacttcatgcct----------------------
-----------------------------------gagagtgatgcagtctgagtctgaa
tata---aaatcagtc--------------------------------aaaactttcaac
aatggatctcttggttccggcatcgatgaagaacgcagcgaactgcgataagtaatgtga
attgcagaattcagtgaatcatcgagtctttgaacgcacattgcgccccctggcat-tcc
ggggggcatgcctgtccgagcgtcattgctgcccatcaag---ccc--------------
--------ggc------------------tt-gtgtgttggg--t---------------
cgtcgt-cccc-------cccgggggacgg-gcccgaaaggcagcggcggca--------
----ccgtgtcc-gg-tcctcgagcgtatgggg-------ct------------------
-ttgtcacccgctcga-ct---agggccggccgggcgccagccgacgtctccaa------
ccat-ttttctt----------------caggttgacc-------------------tcg
g---atcaggtagggatacccgctgaactta-------agcat
>AIMS_BRL_194
ggt---------------------------------------------------------
------------------------------------------------------------
------------------------------------------------------ttccgt
aggtgaacctgcggaaggatcattactg--------------------------------
------------------------------------------------agtgc----ggg
ctgcctccgggcg---cccaac-ctcccac-cc----------------------gtgaa
tac-ctaacact---------gttgcttcggc----------------------------
-----------------------------------------ggggaaccccctc--gggg
gcgagccgccggggactac-----tgaacttcatgcct----------------------
-----------------------------------gagagtgatgcagtctgagtctgaa
tata---aaatcagtc--------------------------------aaaactttcaac
aatggatctcttggttccggcatcgatgaagaacgcagcgaactgcgataagtaatgtga
attgcagaattcagtgaatcatcgagtctttgaacgcacattgcgccccctggcat-tcc
ggggggcatgcctgtccgagcgtcattgctgcccatcaag---ccc--------------
--------ggc------------------tt-gtgtgttggg--t---------------
cgtcgt-cccc-------cccgggggacgg-gcccgaaaggcagcggcggca--------
----ccgtgtcc-gg-tcctcgagcgtatgggg-------ct------------------
-ttgtcacccgctcga-ct---agggccggccgggcgccagccgacgtctccaa------
ccat-ttttctt----------------caggttgacc-------------------tcg
g---atcaggtagggatacccgctgaactta-------agcat
>AIMS_BRL_157
ggt---------------------------------------------------------
------------------------------------------------------------
------------------------------------------------------ttccgt
aggtgaacctgcggaaggatcattactg--------------------------------
------------------------------------------------agtgc----ggg
ctgcctccgggcg---cccaac-ctcccac-cc----------------------gtgaa
tac-ctaacact---------gttgcttcggc----------------------------
-----------------------------------------ggggaaccccctc--gggg
gcgagccgccggggactac-----tgaacttcatgcct----------------------
-----------------------------------gagagtgatgcagtctgagtctgaa
tata---aaatcagtc--------------------------------aaaactttcaac
aatggatctcttggttccggcatcgatgaagaacgcagcgaactgcgataagtaatgtga
attgcagaattcagtgaatcatcgagtctttgaacgcacattgcgccccctggcat-tcc
ggggggcatgcctgtccgagcgtcattgctgcccatcaag---ccc--------------
--------ggc------------------tt-gtgtgttggg--t---------------
cgtcgt-cccc-------cccgggggacgg-gcccgaaaggcagcggcggca--------
----ccgtgtcc-gg-tcctcgagcgtatgggg-------ct------------------
-ttgtcacccgctcga-ct---agggccggccgggcgccagccgacgtctccaa------
ccat-ttttctt----------------caggttgacc-------------------tcg
g---atcaggtagggatacccgctgaactta-------agcat
>AIMS_BRL_170
ggt---------------------------------------------------------
------------------------------------------------------------
------------------------------------------------------ttccgt
aggtgaacctgcggaaggatcattactg--------------------------------
------------------------------------------------agtgc----ggg
ctgcctccgggcg---cccaac-ctcccac-cc----------------------gtgaa
tac-ctaacact---------gttgcttcggc----------------------------
-----------------------------------------ggggaaccccctc--gggg
gcgagccgccggggactac-----tgaacttcatgcct----------------------
-----------------------------------gagagtgatgcagtctgagtctgaa
tata---aaatcagtc--------------------------------aaaactttcaac
aatggatctcttggttccggcatcgatgaagaacgcagcgaactgcgataagtaatgtga
attgcagaattcagtgaatcatcgagtctttgaacgcacattgcgccccctggcat-tcc
ggggggcatgcctgtccgagcgtcattgctgcccatcaag---ccc--------------
--------ggc------------------tt-gtgtgttggg--t---------------
cgtcgt-cccc-------cccgggggacgg-gcccgaaaggcagcggcggca--------
----ccgtgtcc-gg-tcctcgagcgtatgggg-------ct------------------
-ttgtcacccgctcga-ct---agggccggccgggcgccagccgacgtctccaa------
ccat-ttttctt----------------caggttgacc-------------------tcg
g---atcaggtagggatacccgctgaactta-------agcat
>AIMS_BRL_189
ggt---------------------------------------------------------
------------------------------------------------------------
------------------------------------------------------ttccgt
aggtgaacctgcggagggatcattactg--------------------------------
------------------------------------------------agtgc----ggg
ctgcctccgggcg---cccaac-ctcccac-cc----------------------gtgaa
tac-ctaacact---------gttgcttcggc----------------------------
-----------------------------------------ggggaaccccctc--gggg
gcgagccgccggggactac-----tgaacttcatgcct----------------------
-----------------------------------gagagtgatgcagtctgagtctgaa
tata---aaatcagtc--------------------------------aaaactttcaac
aatggatctcttggttccggcatcgatgaagaacgcagcgaactgcgataagtaatgtga
attgcagaattcagtgaatcatcgagtctttgaacgcacattgcgccccctggcat-tcc
ggggggcatgcctgtccgagcgtcattgctgcccatcaag---ccc--------------
--------ggc------------------tt-gtgtgttggg--t---------------
cgtcgt-cccc-------cccgggggacgg-gcccgaaaggcagcggcggca--------
----ccgtgtcc-gg-tcctcgagcgtatgggg-------ct------------------
-ttgtcacccgctcga-ct---agggccggccgggcgccagccgacgtctccaa------
ccat-ttttctt----------------caggttgacc-------------------tcg
g---atcaggtagggatacccgctgaactta-------agcat
>AIMS_BRL_24
ggt---------------------------------------------------------
------------------------------------------------------------
------------------------------------------------------ttccgt
aggtgaacctgcggaaggatcattactg--------------------------------
------------------------------------------------agtgc----ggg
ctgcctccgggcg---cccaac-ctcccac-cc----------------------gtgaa
tac-ctaacact---------gttgcttcggc----------------------------
-----------------------------------------ggggaaccccctc--gggg
gcgagccgccggggactac-----tgaacttcatgcct----------------------
-----------------------------------gagagtgatgcagtctgagtctgaa
tata---aaatcagtc--------------------------------aaaactttcaac
aatggatctcttggttccggcatcgatgaagaacgcagcgaactgcgataagtaatgtga
attgcagaattcagtgaatcatcgagtctttgaacgcacattgcgccccctggcat-tcc
ggggggcatgcctgtccgagcgtcattgctgcccatcaag---ccc--------------
--------ggc------------------tt-gtgtgttggg--t---------------
cgtcgt-cccc-------cccgggggacgg-gcccgaaaggcagcggcggca--------
----ccgtgtcc-gg-tcctcgagcgtatgggg-------ct------------------
-ttgtcacccgctcga-ct---agggccggccgggcgccagccgacgtctccaa------
ccat-ttttctt----------------caggttgacc-------------------tcg
g---atcaggtagggatacccgctgaactta-------agcat
>AIMS_BRL_17
ggt---------------------------------------------------------
------------------------------------------------------------
------------------------------------------------------ttccgt
aggtgaacctgcggaaggatcattactg--------------------------------
------------------------------------------------agtgc----ggg
ctgcctccgggcg---cccaac-ctcccac-cc----------------------gtgaa
tac-ctaacact---------gttgcttcggc----------------------------
-----------------------------------------ggggaaccccctc--gggg
gcgagccgccggggactac-----tgaacttcatgcct----------------------
-----------------------------------gagagtgatgcagtctgagtctgaa
tata---aaatcagtc--------------------------------aaaactttcaac
aatggatctcttggttccggcatcgatgaagaacgcagcgaactgcgataagtaatgtga
attgcagaattcagtgaatcatcgagtctttgaacgcacattgcgccccctggcat-tcc
ggggggcatgcctgtccgagcgtcattgctgcccatcaag---ccc--------------
--------ggc------------------tt-gtgtgttggg--t---------------
cgtcgt-cccc-------cccgggggacgg-gcccgaaaggcagcggcggca--------
----ccgtgtcc-gg-tcctcgagcgtatgggg-------ct------------------
-ttgtcacccgctcga-ct---agggccggccgggcgccagccgacgtctccaa------
ccat-ttttctt----------------caggttgacc-------------------tcg
g---atcaggtagggatacccgctgaactta-------agcat
>AIMS_BRL_244
ggt---------------------------------------------------------
------------------------------------------------------------
------------------------------------------------------ttccgt
aggtgaacctgcggaaggatcattactg--------------------------------
------------------------------------------------agtgc----ggg
ctgcctccgggcg---cccaac-ctcccac-cc----------------------gtgaa
tac-ctaacact---------gttgcttcggc----------------------------
-----------------------------------------ggggaaccccctc--gggg
gcgagccgccggggactac-----tgaacttcatgcct----------------------
-----------------------------------gagagtgatgcagtctgagtctgaa
tata---aaatcagtc--------------------------------aaaactttcaac
aatggatctcttggttccggcatcgatgaagaacgcagcgaactgcgataagtaatgtga
attgcagaattcagtgaatcatcgagtctttgaacgcacattgcgccccctggcat-tcc
ggggggcatgcctgtccgagcgtcattgctgcccatcaag---ccc--------------
--------ggc------------------tt-gtgtgttggg--t---------------
cgtcgtccccc-------cccgggggacgg-gcccgaaaggcagcggcggca--------
----ccgtgtcc-gg-tcctcgagcgtatgggg-------ct------------------
-ttgtcacccgctcga-ct---agggccggccgggcgccagccgacgtctccaa------
ccat-ttttctt----------------caggttgacc-------------------tcg
g---atcaggtagggatacccgctgaactta-------agcat
>AIMS_BRL_48
ggt---------------------------------------------------------
------------------------------------------------------------
------------------------------------------------------ttccgt
aggtgaacctgcggaaggatcattaccg--------------------------------
------------------------------------------------agtgc----ggg
ctgcctccgggcg---cccaac-ctcccac-cc----------------------gtgac
tac-ctaacact---------gttgcttcggc----------------------------
-----------------------------------------ggggagcccccc---aggg
gcgagccgccggggaccac-----tgaacttcatgcct----------------------
-----------------------------------gagagtgatgcagtctgagcctgaa
tac----aaatcagtc--------------------------------aaaactttcaac
aatggatctcttggttccggcatcgatgaagaacgcagcgaactgcgataagtaatgtga
attgcagaattcagtgaatcatcgagtctttgaacgcacattgcgccccctggcat-tcc
ggggggcatgcctgtccgagcgtcattgctgccc-tcaag---ccc--------------
--------ggc------------------tt-gtgtgttggg--t---------------
cgtcgt-cccc-------cccgggggacgg-gcccgaaaggcagcggcggca--------
----ccgtgtcc-gg-tcctcgagcgtatgggg-------ct------------------
-ttgtcacccgctcga-tt---agggccggccgggcgccagccggcgtctccaa------
ccttatttttct----------------caggttgacc-------------------tcg
g---atcaggtagggatacccgctgaactta-------agcat
>AIMS_BRL_225
ggt---------------------------------------------------------
------------------------------------------------------------
------------------------------------------------------ttccgt
aggtgaacctgcggaaggatcattaccg--------------------------------
------------------------------------------------agtgc----ggg
ctgcctccgggcg---cccaac-ctcccac-cc----------------------gtgac
tac-ctaacact---------gttgcttcggc----------------------------
-----------------------------------------ggggagccccct---aggg
gcgagccgccggggaccac-----tgaacttcatgcct----------------------
-----------------------------------gagagtgatgcagtctgagcctgaa
tac----aaatcagtc--------------------------------aaaactttcaac
aatggatctcttggttccggcatcgatgaagaacgcagcgaactgcgataagtaatgtga
attgcagaattcagtgaatcatcgagtctttgaacgcacattgcgccccctggcat-tcc
ggggggcatgcctgtccgagcgtcattgctgccc-tcaag---ccc--------------
--------ggc------------------tt-gtgtgttggg--t---------------
cgtcgt-cccc-------cccgggggacgg-gcccgaaaggcagcggcggca--------
----ccgtgtcc-gg-tcctcgagcgtatgggg-------ct------------------
-ttgtcacccgctcga-tt---agggccggccgggcgccagccggcgtctccaa------
ccttatttttct----------------caggttgacc-------------------tcg
g---atcaggtagggatacccgctgaactta-------agcat
>AIMS_BRL_18
ggt---------------------------------------------------------
------------------------------------------------------------
------------------------------------------------------ttccgt
aggtgaacctgcggaaggatcattaccg--------------------------------
------------------------------------------------agtgc----ggg
ctgcctccgggcg---cccaac-ctcccac-cc----------------------ttgaa
tac-taaacact---------gttgcttcggc----------------------------
-----------------------------------------ggggagccccttccggggg
gcaagccgccggggaccac-----tgaacttcatgcct----------------------
-----------------------------------gagagtgatgcagtctgagtctgaa
ttat---aaatcagtc--------------------------------aaaactttcaac
aatggatctcttggttccggcatcgatgaagaacgcagcgaactgcgataagtaatgtga
attgcagaattcagtgaatcatcgagtctttgaacgcacattgcgccccctggcat-tcc
ggggggcatgcctgtccgagcgtcattgctgcccttcaag---ccc--------------
--------ggc------------------tt-gtgtgttggg--t---------------
cgtcgt-cccc-------cccgggggacgg-gcccgaaaggcagcggcggca--------
----ccgtgtcc-gg-tcctcgagcgtatgggg-------ct------------------
-ttgtcacccgctcga-tt---agggccggccgggcgctagccggcgtcatcaa------
tct--attttac----------------caggttgacc-------------------tcg
g---atcaggtagggatacccgctgaactta-------agcat
>AIMS_BRL_175
ggt---------------------------------------------------------
------------------------------------------------------------
------------------------------------------------------ttccgt
aggtgaacctgcggaaggatcattaccg--------------------------------
------------------------------------------------agtgc----ggg
ctgcctccgggcg---cccaac-ctcccac-cc----------------------ttgaa
tac-taaacact---------gttgcttcggc----------------------------
-----------------------------------------ggggagccccttccggggg
gcaagccgccggggaccac-----tgaacttcatgcct----------------------
-----------------------------------gagagtgatgcagtctgagtctgaa
ttat---aaatcagtc--------------------------------aaaactttcaac
aatggatctcttggttccggcatcgatgaagaacgcagcgaactgcgataagtaatgtga
attgcagaattcagtgaatcatcgagtctttgaacgcacattgcgccccctggcat-tcc
ggggggcatgcctgtccgagcgtcattgctgcccttcaag---ccc--------------
--------ggc------------------tt-gtgtgttggg--t---------------
cgtcgt-cccc-------cccgggggacgg-gcccgaaaggcagcggcggca--------
----ccgtgtcc-gg-tcctcgagcgtatgggg-------ct------------------
-ttgtcacccgctcga-tt---agggccggccgggcgccagccggcgtcatcaa------
tct--attttac----------------caggttgacc-------------------tcg
g---atcaggtagggatacccgctgaactta-------agcat
>AIMS_BRL_174
ggt---------------------------------------------------------
------------------------------------------------------------
------------------------------------------------------ttccgt
aggtgaacctgcggaaggatcattaccg--------------------------------
------------------------------------------------agtgc----ggg
ctgcctccgggcg---cccaac-ctcccac-cc----------------------ttgaa
tacttaaacact---------gttgcttcggc----------------------------
-----------------------------------------ggggagccccttccggggg
gcaagccgccggggaccac-----tgaacttcatgcct----------------------
-----------------------------------gagagtgatgcagtctgagtctgaa
ttat---aaatcagtc--------------------------------aaaactttcaac
aatggatctcttggttccggcatcgatgaagaacgcagcgaactgcgataagtaatgtga
attgcagaattcagtgaatcatcgagtctttgaacgcacattgcgccccctggcat-tcc
ggggggcatgcctgtccgagcgtcattgctgcccttcaag---ccc--------------
--------ggc------------------tt-gtgtgttggg--t---------------
cgtcgt-cccc-------cccgggggacgg-gcccgaaaggcagcggcggca--------
----ccgtgtcc-gg-tcctcgagcgtatgggg-------ct------------------
-ttgtcacccgctcga-tt---agggccggccgggcgccagccggcgtcatcaa------
tct--attttac----------------caggttgacc-------------------tcg
g---atcaggtagggatacccgctgaactta-------agcat
>AIMS_BRL_159
ggt---------------------------------------------------------
------------------------------------------------------------
------------------------------------------------------ttccgt
aggtgaacctgcggaaggatcattaccg--------------------------------
------------------------------------------------agtgc----ggg
ctgcctccgggcg---cccaac-ctcccac-cc----------------------ttgaa
tacttaaacact---------gttgcttcggc----------------------------
-----------------------------------------ggggagccccttccggggg
gcaagccgccggggaccac-----tgaacttcatgcct----------------------
-----------------------------------gagagtgatgcagtctgagtctgaa
ttat---aaatcagtc--------------------------------aaaactttcaac
aatggatctcttggttccggcatcgatgaagaacgcagcgaactgcgataagtaatgtga
attgcagaattcagtgaatcatcgagtctttgaacgcacattgcgccccctggcat-tcc
ggggggcatgcctgtccgagcgtcattgctgcccttcaag---ccc--------------
--------ggc------------------tt-gtgtgttggg--t---------------
cgtcgt-cccc-------cccgggggacgg-gcccgaaaggcagcggcggca--------
----ccgtgtcc-gg-tcctcgagcgtatgggg-------ct------------------
-ttgtcacccgctcga-tt---agggccggccgggcgccagccggcgtcatcaa------
tct--attttac----------------caggttgacc-------------------tcg
g---atcaggtagggatacccgctgaactta-------agcat
>AIMS_BRL_239
ggt---------------------------------------------------------
------------------------------------------------------------
------------------------------------------------------ttccgt
aggtgaacctgcggaaggatcattaccg--------------------------------
------------------------------------------------agtgc----ggg
ctgcctccgggcg---cccaac-ctcccac-cc----------------------ttgaa
tacttaaacact---------gttgcttcggc----------------------------
-----------------------------------------ggggagccccttccggggg
gcaagccgccggggaccac-----tgaacttcatgcct----------------------
-----------------------------------gagagtgatgcagtctgagtctgaa
ttat---aaatcagtc--------------------------------aaaactttcaac
aatggatctcttggttccggcatcgatgaagaacgcagcgaactgcgataagtaatgtga
attgcagaattcagtgaatcatcgagtctttgaacgcacattgcgccccctggcat-tcc
ggggggcatgcctgtccgagcgtcattgctgcccttcaag---ccc--------------
--------ggc------------------tt-gtgtgttggg--t---------------
cgtcgt-cccc-------cccgggggacgg-gcccgaaaggcagcggcggca--------
----ccgtgtcc-gg-tcctcgagcgtatgggg-------ct------------------
-ttgtcacccgctcga-tt---agggccggccgggcgccagccggcgtcatcaa------
tct--attttac----------------caggttgacc-------------------tcg
g---atcaggtagggatacccgctgaactta-------agcat
>AIMS_BRL_135
ggt---------------------------------------------------------
------------------------------------------------------------
------------------------------------------------------ttccgt
aggtgaacctgcggaaggatcattactg--------------------------------
------------------------------------------------agtga----ggg
ccctct------ggg-tccaac-ctcccac-cc----------------------gtg-t
tta-ttgt-acctt-------gttgcttcggc----------------------------
------aggcccgcct-------cacggccgcc-----ggggggcttctgcccccgggcc
cgcgcctgccggagacaatct---tgaacgctg--tct----------------------
-------------------------------------gaagaatgcagtctgagc---ga
ttaagcaaaattagtt--------------------------------aaaactttcaac
aacggatctcttggttccggcatcgatgaagaacgcagcgaaatgcgataattaatgtga
attgcagaattcagtgaatcatcgagtctttgaacgcacattgcgccccctggtat-tcc
ggggggcatgcctgtccgagcgtcattgctgccc-tcaag---cac--------------
--------ggc------------------tt-gtttgttggg--t---------------
cttgtt-cccc--------c--gggaacag-gcccgaaaggcagtggcggca--------
----c--cgtcc-ga-tcctcgagcgtatgggg-------ct------------------
-ttgtcacccgctct--gt---aggcccggccggc-gcttgccgaccccaatca------
--atc--ttttt----------------caggttgacc-------------------tcg
g---atcaggtagggatacccgctgaactta-------agcat
>AIMS_BRL_212
ggt---------------------------------------------------------
------------------------------------------------------------
------------------------------------------------------ttccgt
aggtgaacctgcggaaggatcattactg--------------------------------
------------------------------------------------agtga----ggg
ccctct------gga-gtcaac-ctcccac-cc----------------------gtg-t
tta-ttgt-acctt-------gttgcttcggc----------------------------
------aggcccgcct-------cacggccgcc-----ggggggcttctgcccccgggcc
cgcgcctgccggagacaatct---tgaacgctg--tct----------------------
-------------------------------------gaagaatgcagtctgagc---ga
ttaagcaaaattagtt--------------------------------aaaactttcaac
aacggatctcttggttccggcatcgatgaagaacgcagcgaaatgcgataattaatgtga
attgcagaattcagtgaatcatcgagtctttgaacgcacattgcgccccctggtat-tcc
ggggggcatgcctgtcctagcgccattgctgccc-tcacg---ccc--------------
--------ggc------------------tt-gtgtgttgag--t---------------
cttgtc-cccc--------ccgggggacag-gcccgaaaagcactggcggca--------
----c--cgtcc-ga-tcctcgagcgtatgggg-------ct------------------
-ttgtcacccgctct--gt---aggcccggccggctgcttgccgacccccatca------
--ctcttttttt----------------caggttgacc-------------------tcg
c---atcaagtaaggatacccgctgaactta-------agcat
>AIMS_BRL_231
ggt---------------------------------------------------------
------------------------------------------------------------
------------------------------------------------------ttccgt
aggtgaacctgcgggaggatcattaccg--------------------------------
------------------------------------------------agtgc----ggg
t-cctt-----tggg-cccaac-ctcccatcct----------------------tta-a
tta-tgat-acc-ct------gttgcttcggc----------------------------
------gggcccgccg----cttgtcctttgcc-gggggggcgcctttgccccccgggcc
cgtgcccgccggagaccccaaca-cgaacactg--tct----------------------
------------------------------------gaaagcgtgcagtctgagt--tga
ttgaatgcaatcagtt--------------------------------aaaactttcaac
aatggatctcttggttccggcatcgatgaagaacgcagcgaaatgcgataactaatgtga
attgcagaattcagtgaatcatcgagtctttgaacgcacattgcgccccctggtat-tcc
ggggggcatgcctgtccgagcgtcattgctgccc-tcaag---ccc--------------
--------ggc------------------tt-gtgtgttggg--t---------------
cgccgt-cccc--ct-ctccggggggacgg-gcccgaaaggcagcggcggca--------
----ccgcgtcc-ga-tcctcgagcgtatgggg-------ct------------------
-ttgtcacatgctct--gt---aggattggccggc-gcctgccgacgttttcca------
-accattttttc----------------caggttgacc-------------------tcg
g---atcaggtagggatacccgctgaactta-------agcat
>AIMS_BRL_230
ggt---------------------------------------------------------
------------------------------------------------------------
------------------------------------------------------ttccgt
aggtgaacctgcggaaggatcattaccg--------------------------------
------------------------------------------------agtgc----ggg
t-cctt-----tggg-ccc-ac-ctcccat-cc----------------------gtg-t
cta-ttat-acc-ct------gttgcttcggc----------------------------
------gggcccgccg----cttgtcggccgcc-gggggggcgcctttgccccccgggcc
cgtgcccgccggagaccccaaca-cgaacactg--tct----------------------
------------------------------------gaaagcgtgcagtctgagt--tga
ttgaatgcaatcagtt--------------------------------aaaactttcaac
aatggatctcttggttccggcatcgatgaagaacgcagcgaaatgcgataactaatgtga
attgcagaattcagtgaatcatcgagtctttgaacgcacattgcgccccctggtat-tcc
ggggggcatgcctgtccgagcgtcattgctgccc-tcaag---ccc--------------
--------ggc------------------tt-gtgtgtgggg--t---------------
cgccgt-cccc--ct-ctccggggggacgg-gcccgaaaggcagcggcggca--------
----ccgcgtcc-ga-tcctcgagcgtatgggg-------ct------------------
-ttgtcacatgctct--gt---aggattgaccggc-gcctgccgacattttcca------
-accattctttc----------------ccggttgacc-------------------tcg
c---atcaagtaaggatacgcgctgaactta-------agcat
>AIMS_BRL_15
ggt---------------------------------------------------------
------------------------------------------------------------
------------------------------------------------------ttccgt
aggtgaacctgcggaaggatcattaccg--------------------------------
------------------------------------------------agtgc----ggg
t-cctt-----tggg-cccaac-ctcccat-cc----------------------gtg-t
cta-ttgt-acc-ct------gttgcttcggc----------------------------
------gggcccgccg----cttgtcggccgcc-gggggggcgcctctgccccccgggcc
cgtgcccgccggagaccccaaca-cgaacactg--tct----------------------
------------------------------------gaaagcgtgcagtctgagt--tga
ttgaatgcaatcagtt--------------------------------aaaactttcaac
aatggatctcttggttccggcatcgatgaagaacgcagcgaaatgcgataactaatgtga
attgcagaattcagtgaatcatcgagtctttgaacgcacattgcgccccctggtat-tcc
ggggggcatgcctgtccgagcgtcattgctgccc-tcaag---ccc--------------
--------ggc------------------tt-gtgtgttggg--t---------------
cgccgt-cccc--ct-ctccggggggacgg-gcccgaaaggcagcggcggca--------
----ccgcgtcc-ga-tcctcgagcgtatgggg-------ct------------------
-ttgtcacatgctct--gt---aggattggccggc-gcctgccgacgttttcca------
-accattctttc----------------caggttgacc-------------------tcg
g---atcaggtagggatacccgctgaactta-------agcat
>AIMS_BRL_46
ggt---------------------------------------------------------
------------------------------------------------------------
------------------------------------------------------ttccgt
aggtgaacctgcggaaggatcattaccg--------------------------------
------------------------------------------------agtgc----ggg
t-cctt-----tggg-cccaac-ctcccat-cc----------------------gtg-t
cta-ttat-acc-ct------gttgcttcggc----------------------------
------gggcccgccg----cttgtcggccgcc-gggggggcgcctttgccccccgggcc
cgtgcccgccggagaccccaaca-cgaacactg--tct----------------------
------------------------------------gaaagcgtgcagtctgagt--tga
ttgaatgcaatcagtt--------------------------------aaaactttcaac
aatggatctcttggttccggcatcgatgaagaacgcagcgaaatgcgataactaatgtga
attgcagaattcagtgaatcatcgagtctttgaacgcacattgcgccccctggtat-tcc
ggggggcatgcctgtccgagcgtcattgctgccc-tcaag---ccc--------------
--------ggc------------------tt-gtgtgttggg--t---------------
cgccgt-cccc--ct-ctccggggggacgg-gcccgaaaggcagcggcggca--------
----ccgcgtcc-ga-tcctcgagcgtatgggg-------ct------------------
-ttgtcacatgctct--gt---aggattggccggc-gcctgccgacgttttcca------
-accattctttc----------------caggttgacc-------------------tcg
g---atcaggtagggatacccgc--------------------
>AIMS_BRL_91
------------------------------------------------------------
------------------------------------------------------------
------------------------------------------------------------
-ggtgaacctgcggaaggatcattaccg--------------------------------
------------------------------------------------agtgc----ggg
t-cctt-----tggg-cccaac-ctcccat-cc----------------------gtg-t
cta-ttgt-acc-ct------gttgcttcggc----------------------------
------gggcccgccg----cttgtcggccgcc-gggggggcgcctctgccccccgggcc
cgtgcccgccggagaccccaaca-cgaacactg--tct----------------------
------------------------------------gaaagcgtgcagtctgagt--tga
ttgaatgcaatcagtt--------------------------------aaaactttcaac
aatggatctcttggttccggcatcgatgaagaacgcagcgaaatgcgataactaatgtga
attgcagaattcagtgaatcatcgagtctttgaacgcacattgcgccccctggtat-tcc
ggggggcatgcctgtccgagcgtcattgctgccc-tcaag---ccc--------------
--------ggc------------------tt-gtgtgtgggg--t---------------
cgccgt-cccc--ct-ctccggggggacgg-gcccgaaaggcagcggcggca--------
----ccgcgtcc-ga-tcctcgagcgtatgggg-------ct------------------
-ttgtcacatgctct--gt---aggattggccggc-gcctgccgacgttttcca------
-accattctttc----------------caggttgacc-------------------tcg
g---atcaggtagggatacccgctgaactta-------agcat
>AIMS_BRL_118
------------------------------------------------------------
------------------------------------------------------------
------------------------------------------------------------
-ggtgaacctgcggaaggatcattaccg--------------------------------
------------------------------------------------agtgc----ggg
t-cctt-----tggg-cccaac-ctcccat-cc----------------------gtg-t
cta-ttat-acc-ct------gttgcttcggc----------------------------
------gggcccgccg----cttgtcggccgcc-gggggggcgcctttgccccccgggcc
cgtgcccgccggagaccccaaca-cgaacactg--tct----------------------
------------------------------------gaaagcgtgcagtctgagt--tga
ttgaatgcaatcagtt--------------------------------aaaactttcaac
aatggatctcttggttccggcatcgatgaagaacgcagcgaaatgcgataactaatgtga
attgcagaattcagtgaatcatcgagtctttgaacgcacattgcgccccctggtat-tcc
ggggggcatgcctgtccgagcgtcattgctgccc-tcaag---ccc--------------
--------ggc------------------tt-gtgtgtgggg--t---------------
cgccgt-cccc--ct-ctccggggggacgg-gcccgaaaggcagcggcggca--------
----ccgcgtcc-ga-tcctcgagcgtatgggg-------ct------------------
-ttgtcacatgctct--gt---aggattggccggc-gcctgccgacgttttcca------
-accattctttc----------------caggttgacc-------------------tcg
g---atcaggtagggatacccgctgaactta-------agcat
>AIMS_BRL_76
------------------------------------------------------------
------------------------------------------------------------
------------------------------------------------------------
-ggtgaacctgcggaaggatcattaccg--------------------------------
------------------------------------------------agtgc----ggg
t-cctt-----tggg-cccaac-ctcccat-cc----------------------gtg-t
cta-ttat-acc-ct------gttgcttcggc----------------------------
------gggcccgccg----cttgtcggccgcc-gggggggcgcctttgccccccgggcc
cgtgcccgccggagaccccaaca-cgaacactg--tct----------------------
------------------------------------gaaagcgtgcagtctgagt--tga
ttgaatgcaatcagtt--------------------------------aaaactttcaac
aatggatctcttggttccggcatcgatgaagaacgcagcgaaatgcgataactaatgtga
attgcagaattcagtgaatcatcgagtctttgaacgcacattgcgccccctggtat-tcc
ggggggcatgcctgtccgagcgtcattgctgccc-tcaag---ccc--------------
--------ggc------------------tt-gtgtgtgggg--t---------------
cgccgt-cccc--ct-ctccggggggacgg-gcccgaaaggcagcggcggca--------
----ccgcgtcc-ga-tcctcgagcgtatgggg-------ct------------------
-ttgtcacatgctct--gt---aggattggccggc-gcctgccgacgttttcca------
-accattctttc----------------caggttgacc-------------------tcg
g---atcaggtagggatacccgctgaactta-------agcat
>AIMS_BRL_67
------------------------------------------------------------
------------------------------------------------------------
------------------------------------------------------------
-ggtgaacctgcggagggatcattaccg--------------------------------
------------------------------------------------agtgc----ggg
t-cctt-----tggg-cccaac-ctcccat-cc----------------------gtg-t
cta-ttat-acc-ct------gttgcttcggc----------------------------
------gggcccgccg----cttgtcggccgcc-gggggggcgcctttgccccccgggcc
cgtgcccgccggagaccccaaca-cgaacactg--tct----------------------
------------------------------------gaaagcgtgcagtctgagt--tga
ttgaatgcaatcagtt--------------------------------aaaactttcaac
aatggatctcttggttccggcatcgatgaagaacgcagcgaaatgcgataactaatgtga
attgcagaattcagtgaatcatcgagtctttgaacgcacattgcgccccctggtat-tcc
ggggggcatgcctgtccgagcgtcattgctgccc-tcaag---ccc--------------
--------ggc------------------tt-gtgtgtgggg--t---------------
cgccgt-cccc--ct-ctccggggggacgg-gcccgaaaggcagcggcggca--------
----ccgcgtcc-ga-tcctcgagcgtatgggg-------ct------------------
-ttgtcacatgctct--gt---aggattggccggc-gcctgccgacgttttcca------
-accattttttc----------------caggttgacc-------------------tcg
g---atcaggtagggatacccgctgaactta-------agcat
>AIMS_BRL_94
------------------------------------------------------------
------------------------------------------------------------
------------------------------------------------------------
-ggtgaacctgcggaaggatcattaccg--------------------------------
------------------------------------------------agtgc----ggg
t-cctt-----tggg-cccaac-ctcccat-cc----------------------gtg-t
cta-ttat-acc-ct------gttgcttcggc----------------------------
------gggcccgccg----cttgtcggccgcc-gggggggcgcctttgccccccgggcc
cgtgcccgccggagaccccaaca-cgaacactg--tct----------------------
------------------------------------gaaagcgtgcagtctgagt--tga
ttgaatgcaatcagtt--------------------------------aaaactttcaac
aatggatctcttggttccggcatcgatgaagaacgcagcgaaatgcgataactaatgtga
attgcagaattcagtgaatcatcgagtctttgaacgcacattgcgccccctggtat-tcc
ggggggcatgcctgtccgagcgtcattgctgccc-tcaag---ccc--------------
--------ggc------------------tt-gtgtgtgggg--t---------------
cgccgt-cccc--ct-ctccggggggacgg-gcccgaaaggcagcggcggca--------
----ccgcgtcc-ga-tcctcgagcgtatgggg-------ct------------------
-ttgtcacatgctct--gt---aggattggccggc-gcctgccgacgttttcca------
-accattttttc----------------caggttgacc-------------------tcg
g---atcaggtagggatacccgctgaactta-------agcac
>AIMS_BRL_92
------------------------------------------------------------
------------------------------------------------------------
------------------------------------------------------------
-ggtgaacctgcggaaggatcattaccg--------------------------------
------------------------------------------------agtgc----ggg
t-cctt-----tggg-cccaac-ctcccat-cc----------------------gtg-t
cta-ttat-acc-ct------gttgcttcggc----------------------------
------gggcccgccg----cttgtcggccgcc-gggggggcgtctttgccccccgggcc
cgtgcccgccggagaccccaaca-cgaacactg--tct----------------------
------------------------------------gaaagcgtgcagtctgagt--tga
ttgaatgcaatcagtt--------------------------------aaaactttcaac
aatggatctcttggttccggcatcgatgaagaacgcagcgaaatgcgataactaatgtga
attgcagaattcagtgaatcatcgagtctttgaacgcacattgcgccccctggtat-tcc
ggggggcatgcctgtccgagcgtcattgctgccc-tcaag---ccc--------------
--------ggc------------------tt-gtgtgtgggg--t---------------
cgccgt-cccc--ct-ctccggggggacgg-gcccgaaaggcagcggcggca--------
----ccgcgtcc-ga-tcctcgagcgtatgggg-------ct------------------
-ttgtcacatgctct--gt---aggattggccggc-gcctgccgacgttttcca------
-accattttttc----------------caggttgacc-------------------tcg
g---atcaggtagggatacccgctgaactta-------agcat
>AIMS_BRL_119
------------------------------------------------------------
------------------------------------------------------------
------------------------------------------------------------
-ggtgaacctgcggaaggatcattaccg--------------------------------
------------------------------------------------agtgc----ggg
t-cctt-----tggg-cccaac-ctcccat-cc----------------------gtg-t
cta-ttat-acc-ct------gttgcttcggc----------------------------
------gggcccgccg----cttgtcggccgcc-gggggggcgcctttgccccccgggcc
cgtgcccgccggagtccccaaca-cgaacactg--tct----------------------
------------------------------------gaaagcgtgcagtctgagt--tga
ttgaatgcaatcagtt--------------------------------aaaactttcaac
aatggatctcttggttccggcatcgatgaagaacgcagcgaaatgcgataactaatgtga
attgcagaattcagtgaatcatcgagtctttgaacgcacattgcgccccctggtat-tcc
ggggggcatgcctgtccgagcgtcattgctgccc-tcaag---ccc--------------
--------ggc------------------tt-gtgtgtgggg--t---------------
cgccgt-cccc--ct-ctccggggggacgg-gcccgaaaggcagcggcggca--------
----ccgcgtcc-ga-tcctcgagcgtatgggg-------ct------------------
-ttgtcacatgctct--gt---aggattggccggc-gcctgccgacgttttcca------
-accattttttc----------------caggttgacc-------------------tcg
g---atcaggtagggatacccgctgaactta-------agcat
>AIMS_BRL_93
------------------------------------------------------------
------------------------------------------------------------
------------------------------------------------------------
-ggtgaacctgcggaaggatcattaccg--------------------------------
------------------------------------------------agtgc----ggg
t-cctt-----tggg--ccaac-ctcccat-cc----------------------gtg-t
cta-ttat-acc-ct------gttgcttcggc----------------------------
------gggcccgccg----cttgtcggccgcc-gggggggcgcctttgccccccgggcc
cgtgcccgccggagaccccaaca-cgaacactg--tct----------------------
------------------------------------gaaagcgtgcagtctgagt--tga
ttgaatgcaatcagtt--------------------------------aaaactttcaac
aatggatctcttggttccggcatcgatgaagaacgcagcgaaatgcgataactaatgtga
attgcagaattcagtgaatcatcgagtctttgaacgcacattgcgccccctggtat-tcc
ggggggcatgcctgtccgagcgtcattgctgccc-tcaag---ccc--------------
--------ggc------------------tt-gtgtgtgggg--t---------------
cgccgt-cccc--ct-ctccggggggacgg-gcccgaaaggcagcggcggca--------
----ccgcgtcc-ga-tcctcgagcgtatgggg-------ct------------------
-ttgtcacatgctct--gt---aggattggccggc-gcctgccgacgttttcca------
-accattctttc----------------caggttgacc-------------------tcg
g---atcaggtagggatacccgctgaactta-------agcat
>AIMS_BRL_229
ggt---------------------------------------------------------
------------------------------------------------------------
------------------------------------------------------ttccgt
aggtgaacctgcggaaggatcattaccg--------------------------------
------------------------------------------------agtgc----ggg
t-cctt-----tggg-cccaac-ctcccat-cc----------------------gtg-t
cta-ttgt-acc-ct------gttgcttcggc----------------------------
------gggcccgccg----cttgtcggccgcc-gggggggcgcctctgccccccgggcc
cgtgcccgccggagaccccaaca-cgaacactg--tct----------------------
------------------------------------gaaagcgtgcagtctgagt--tga
ttgaatgcaatcagtt--------------------------------aaaactttcaac
aatggatctcttggttccggcatcgatgaagaacgcagcgaaatgcgataactaatgtga
attgcagaattcagtgaatcatcgagtctttgaacgcacattgcgccccctggtat-tcc
ggggggcatgcctgtccgagcgtcattgctgccc-tcaag---ccc--------------
--------ggc------------------tt-gtgtgtgggg--t---------------
cgccgt-cccc--ct-ctccggggggacgg-gcccgaaaggcagcggcggca--------
----ccgcgtcc-ga-tcctcgagcgtatgggg-------ct------------------
-ttgtcacatgctct--gt---aggattggccggc-gcctgccgacgttttcca------
-accattctttc----------------caggttgacc-------------------tcg
g---atcaggtagggatacccgctgaactta-------agcat
>AIMS_BRL_152
ggt---------------------------------------------------------
------------------------------------------------------------
------------------------------------------------------ttccgt
aggtgaacctgcggaaggatcattaccg--------------------------------
------------------------------------------------agtgc----ggg
t-cctt-----tggg-cccaac-ctcccat-cc----------------------gtg-t
cta-ttgt-acc-ct------gttgcttcggc----------------------------
------gggcccgccg----cttgtcggccgcc-gggggggcgcctctgccccccgggcc
cgtgcccgccggagaccccaaca-cgaacactg--tct----------------------
------------------------------------gaaagcgtgcagtctgagt--tga
ttgaatgcaatcagtt--------------------------------aaaactttcaac
aatggatctcttggttccggcatcgatgaagaacgcagcgaaatgcgataactaatgtga
attgcagaattcagtgaatcatcgagtctttgaacgcacattgcgccccctggtat-tcc
ggggggcatgcctgtccgagcgtcattgctgccc-tcaag---ccc--------------
--------ggc------------------tt-gtgtgtgggg--t---------------
cgccgt-cccc--ct-ctccggggggacgg-gcccgaaaggcagcggcggca--------
----ccgcgtcc-ga-tcctcgagcgtatgggg-------ct------------------
-ttgtcacatgctct--gt---aggattggccggc-gcctgccgacgttttcca------
-accattctttc----------------caggttgacc-------------------tcg
g---atcaggtagggatacccgctgaactta-------agcat
>AIMS_BRL_68
ggt---------------------------------------------------------
------------------------------------------------------------
------------------------------------------------------ttccgt
aggtgaacctgcggaaggatcattaccg--------------------------------
------------------------------------------------agtgc----ggg
t-cctt-----tggg-cccaac-ctcccat-cc----------------------gtg-t
cta-ttat-acc-ct------gttgcttcggc----------------------------
------gggcccgccg----cttgtcggccgcc-gggggggcgcctttgccccccgggcc
cgtgcccgccggagaccccaaca-cgaacactg--tct----------------------
------------------------------------gaaagcgtgcagtctgagt--tga
ttgaatgcaatcagtt--------------------------------aaaactttcaac
aatggatctcttggttccggcatcgatgaagaacgcagcgaaatgcgataactaatgtga
attgcagaattcagtgaatcatcgagtctttgaacgcacattgcgccccctggtat-tcc
ggggggcatgcctgtccgagcgtcattgctgccc-tcaag---ccc--------------
--------ggc------------------tt-gtgtgtgggg--t---------------
cgccgt-cccc--ct-ctccggggggacgg-gcccgaaaggcagcggcggca--------
----ccgcgtcc-ga-tcctcgagcgtatgggg-------ct------------------
-ttgtcacatgctct--gt---aggattggccggc-gcctgccgacgttttcca------
-accattctttc----------------caggttgacc-------------------tcg
g---atcaggtagggatacccgctgaactta-------agcat
>AIMS_BRL_210
ggt---------------------------------------------------------
------------------------------------------------------------
------------------------------------------------------ttccgt
aggtgaacctgcggaaggatcattaccg--------------------------------
------------------------------------------------agtgc----ggg
t-cctt-----tggg-cccaac-ctcccat-cc----------------------gtg-t
cta-ttat-acc-ct------gttgcttcggc----------------------------
------gggcccgccg----cttgtcggccgcc-gggggggcgcctttgccccccgggcc
cgtgcccgccggagaccccaaca-cgaacactg--tct----------------------
------------------------------------gaaagcgtgcagtctgagt--tga
ttgaatgcaatcagtt--------------------------------aaaactttcaac
aatggatctcttggttccggcatcgatgaagaacgcagcgaaatgcgataactaatgtga
attgcagaattcagtgaatcatcgagtctttgaacgcacattgcgccccctggtat-tcc
ggggggcatgcctgtccgagcgtcattgctgccc-tcaag---ccc--------------
--------ggc------------------tt-gtgtgtgggg--t---------------
cgccgt-cccc--ct-ctccggggggacgg-gcccgaaaggcagcggcggca--------
----ccgcgtcc-ga-tcctcgagcgtatgggg-------ct------------------
-ttgtcacatgctct--gt---aggattggccggc-gcctgccgacgttttcca------
-accattctttc----------------caggttgacc-------------------tcg
g---atcaggtagggatacccgctgaactta-------agcat
>AIMS_BRL_182
ggt---------------------------------------------------------
------------------------------------------------------------
------------------------------------------------------ttccgt
aggtgaacctgcggaaggatcattaccg--------------------------------
------------------------------------------------agtgc----ggg
t-cctt-----tggg-cccaac-ctcccat-cc----------------------gtg-t
cta-ttat-acc-ct------gttgcttcggc----------------------------
------gggcccgccg----cttgtcggccgcc-gggggggcgcctttgccccccgggcc
cgtgcccgccggagaccccaaca-cgaacactg--tct----------------------
------------------------------------gaaagcgtgcagtctgagt--tga
ttgaatgcaatcagtt--------------------------------aaaactttcaac
aatggatctcttggttccggcatcgatgaagaacgcagcgaaatgcgataactaatgtga
attgcagaattcagtgaatcatcgagtctttgaacgcacattgcgccccctggtat-tcc
ggggggcatgcctgtccgagcgtcattgctgccc-tcaag---ccc--------------
--------ggc------------------tt-gtgtgtgggg--t---------------
cgccgt-cccc--ct-ctccggggggacgg-gcccgaaaggcagcggcggca--------
----ccgcgtcc-ga-tcctcgagcgtatgggg-------ct------------------
-ttgtcacatgctct--gt---aggattggccggc-gcctgccgacgttttcca------
-accattttttc----------------caggttgacc-------------------tcg
g---atcaggtagggatacccgctgaactta-------agcat
>AIMS_BRL_177
ggt---------------------------------------------------------
------------------------------------------------------------
------------------------------------------------------ttccgt
aggtgaacctgcggaaggatcattaccg--------------------------------
------------------------------------------------agtgc----ggg
t-cctt-----tggg-cccaac-ctcccat-cc----------------------gtg-t
cta-ttat-acc-ct------gttgcttcggc----------------------------
------gggcccgccg----cttgtcggccgcc-gggggggcgcctttgccccccgggcc
cgtgcccgccggagaccccaaca-cgaacactg--tct----------------------
------------------------------------gaaagcgtgcagtctgagt--tga
ttgaatgcaatcagtt--------------------------------aaaactttcaac
aatggatctcttggttccggcatcgatgaagaacgcagcgaaatgcgataactaatgtga
attgcagaattcagtgaatcatcgagtctttgaacgcacattgcgccccctggtat-tcc
ggggggcatgcctgtccgagcgtcattgctgccc-tcaag---ccc--------------
--------ggc------------------tt-gtgtgtgggg--t---------------
cgccgt-cccc--ct-ctccggggggacgg-gcccgaaaggcagcggcggca--------
----ccgcgtcc-ga-tcctcgagcgtatgggg-------ct------------------
-ttgtcacatgctct--gt---aggattggccggc-gcctgccgacgttttcca------
-accattttttc----------------caggttgacc-------------------tcg
g---atcaggtagggatacccgctgaactta-------agcat
>AIMS_BRL_169
ggt---------------------------------------------------------
------------------------------------------------------------
------------------------------------------------------ttccgt
aggtgaacctgcggaaggatcattaccg--------------------------------
------------------------------------------------agtgc----ggg
t-cctt-----tggg-cccaac-ctcccat-cc----------------------gtg-t
cta-ttat-acc-ct------gttgcttcggc----------------------------
------gggcccgccg----cttgtcggccgcc-gggggggcgcctttgccccccgggcc
cgtgcccgccggagaccccaaca-cgaacactg--tct----------------------
------------------------------------gaaagcgtgcagtctgagt--tga
ttgaatgcaatcagtt--------------------------------aaaactttcaac
aatggatctcttggttccggcatcgatgaagaacgcagcgaaatgcgataactaatgtga
attgcagaattcagtgaatcatcgagtctttgaacgcacattgcgccccctggtat-tcc
ggggggcatgcctgtccgagcgtcattgctgccc-tcaag---ccc--------------
--------ggc------------------tt-gtgtgtgggg--t---------------
cgccgt-cccc--ct-ctccggggggacgg-gcccgaaaggcagcggcggca--------
----ccgcgtcc-ga-tcctcgagcgtatgggg-------ct------------------
-ttgtcacatgctct--gt---aggattggccggc-gcctgccgacgttttcca------
-accattttttc----------------caggttgacc-------------------tcg
g---atcaggtagggatacccgctgaactta-------agcat
>AIMS_BRL_150
ggt---------------------------------------------------------
------------------------------------------------------------
------------------------------------------------------ttccgt
aggtgaacctgcggaaggatcattaccg--------------------------------
------------------------------------------------agtgc----ggg
t-cctt-----tggg-cccaac-ctcccat-cc----------------------gtg-t
cta-ttat-acc-ct------gttgcttcggc----------------------------
------gggcccgccg----cttgtcggccgcc-gggggggcgcctttgccccccgggcc
cgtgcccgccggagaccccaaca-cgaacactg--tct----------------------
------------------------------------gaaagcgtgcagtctgagt--tga
ttgaatgcaatcagtt--------------------------------aaaactttcaac
aatggatctcttggttccggcatcgatgaagaacgcagcgaaatgcgataactaatgtga
attgcagaattcagtgaatcatcgagtctttgaacgcacattgcgccccctggtat-tcc
ggggggcatgcctgtccgagcgtcattgctgccc-tcaag---ccc--------------
--------ggc------------------tt-gtgtgtgggg--t---------------
cgccgt-cccc--ct-ctccggggggacgg-gcccgaaaggcagcggcggca--------
----ccgcgtcc-ga-tcctcgagcgtatgggg-------ct------------------
-ttgtcacatgctct--gt---aggattggccggc-gcctgccgacgttttcca------
-accattttttc----------------caggttgacc-------------------tcg
g---atcaggtagggatacccgctgaactta-------agcat
>AIMS_BRL_90
ggt---------------------------------------------------------
------------------------------------------------------------
------------------------------------------------------ttccgt
aggtgaacctgcggaaggatcattaccg--------------------------------
------------------------------------------------agtgc----ggg
t-cctt-----tggg-cccaac-ctcccat-cc----------------------gtg-t
cta-ttat-acc-ct------gttgcttcggc----------------------------
------gggcccgccg----cttgtcggccgcc-gggggggcgcctttgccccccgggcc
cgtgcccgccggagaccccaaca-cgaacactg--tct----------------------
------------------------------------gaaagcgtgcagtctgagt--tga
ttgaatgcaatcagtt--------------------------------aaaactttcaac
aatggatctcttggttccggcatcgatgaagaacgcagcgaaatgcgataactaatgtga
attgcagaattcagtgaatcatcgagtctttgaacgcacattgcgccccctggtat-tcc
ggggggcatgcctgtccgagcgtcattgctgccc-tcaag---ccc--------------
--------ggc------------------tt-gtgtgttggg--t---------------
cgccgt-cccc--ct-ctccggggggacgg-gcccgaaaggcagcggcggca--------
----ccgcgtcc-ga-tcctcgagcgtatgggg-------ct------------------
-ttgtcacatgctct--gt---aggattggccggc-gcctgccgacgttttcca------
-accattctttc----------------caggttgacc-------------------tcg
g---atcaggtagggatacccgctgaactta-------agcat
>AIMS_BRL_151
ggt---------------------------------------------------------
------------------------------------------------------------
------------------------------------------------------ttccgt
aggtgaacctgcggaaggatcattaccg--------------------------------
------------------------------------------------agtgc----ggg
t-cctt-----tggg-cccaac-ctcccat-cc----------------------gtg-t
cta-ttat-acc-ct------gttgcttcggc----------------------------
------gggcccgccg----cttgtcggccgcc-gggggggcgcctttgccccccgggcc
cgtgcccgccggagaccccaaca-cgaacactg--tct----------------------
------------------------------------gaaagcgtgcagtctgagt--tga
ttgaatgcaatcagtt--------------------------------aaaactttcaac
aatggatctcttggttccggcatcgatgaagaacgcagcgaaatgcgataactaatgtga
attgcagaattcagtgaatcatcgagtctttgaacgcacattgcgccccctggtat-tcc
ggggggcatgcctgtccgagcgtcattgctgccc-tcaag---ccc--------------
--------ggc------------------tt-gtgtgttggg--t---------------
cgccgt-cccc--ct-ctccggggggacgg-gcccgaaaggcagcggcggca--------
----ccgcgtcc-ga-tcctcgagcgtatgggg-------ct------------------
-ttgtcacatgctct--gt---aggattggccggc-gcctgccgacgttttcca------
-accattttttc----------------caggttgacc-------------------tcg
g---atcaggtagggatacccgctgaactta-------agcat
>AIMS_BRL_153
ggt---------------------------------------------------------
------------------------------------------------------------
------------------------------------------------------ttccgt
aggtgaacctgcggaaggatcattaccg--------------------------------
------------------------------------------------agtgc----ggg
t-cctt-----tggg-cccaac-ctcccat-cc----------------------gtg-t
cta-ttat-acc-ct------gttgcttcggc----------------------------
------gggcccgccg----cttgtcggccgcc-gggggggcgcctttgccccccgggcc
cgtgcccgccggagaccccaaca-cgaacactg--tct----------------------
------------------------------------gaaagcgtgcagtctgagt--tga
ttgaatgcaatcagtt--------------------------------aaaactttcaac
aatggatctcttggttccggcatcgatgaagaacgcagcgaaatgcgataactaatgtga
attgcagaattcagtgaatcatcgagtctttgaacgcacattgcgccccctggtat-tcc
ggggggcatgcctgtccgagcgtcattgctgccc-tcaag---ccc--------------
--------ggc------------------tt-gtgtgttggg--t---------------
cgccgt-cccc--ct-ctccggggggacgg-gcccgaaaggcagcggcggca--------
----ccgcgtcc-ga-tcctcgagcgtatgggg-------ct------------------
-ttgtcacatgctct--gt---aggattggccggc-gcctgccgacgttttcca------
-accattttttc----------------caggttgacc-------------------tcg
g---atcaggtagggatacccgctgaactta-------agcat
>AIMS_BRL_166
ggt---------------------------------------------------------
------------------------------------------------------------
------------------------------------------------------ttccgt
aggtgaacctgcggaaggatcattaccg--------------------------------
------------------------------------------------agtgc----ggg
t-cctt-----tggg-cccaac-ctcccat-cc----------------------gtg-t
cta-ttat-acc-ct------gttgcttcggc----------------------------
------gggcccgccg----cttgtcggccgccggggggggcgcctttgccccccgggcc
cgtgcccgccggagaccccaaca-cgaacactg--tct----------------------
------------------------------------gaaagcgtgcagtctgagt--tga
ttgaatgcaatcagtt--------------------------------aaaactttcaac
aatggatctcttggttccggcatcgatgaagaacgcagcgaaatgcgataactaatgtga
attgcagaattcagtgaatcatcgagtctttgaacgcacattgcgccccctggtat-tcc
ggggggcatgcctgtccgagcgtcattgctgccc-tcaag---ccc--------------
--------ggc------------------tt-gtgtgtgggg--t---------------
cgccgt-cccc--ct-ctccggggggacgg-gcccgaaaggcagcggcggca--------
----ccgcgtcc-ga-tcctcgagcgtatgggg-------ct------------------
-ttgtcacatgctct--gt---aggattggccggc-gcctgccgacgttttcca------
-accattttttc----------------caggttgacc-------------------tcg
g---atcaggtagggatacccgctgaactta-------agcat
>AIMS_BRL_142
ggt---------------------------------------------------------
------------------------------------------------------------
------------------------------------------------------ctccgt
aggtgaacctgcggagggatcattaccg--------------------------------
------------------------------------------------agtgc----ggg
t-cctt-----tggg-ccc-ac-ctcccat-cc----------------------gtg-t
cta-ttat-acc-ct------gttgcttcggc----------------------------
------gggcccgccg----cttgtcggccgcc-gggggggcgcctttgccccccgggcc
cgtgcccgccggagaccccaaca-cgaacactg--tct----------------------
------------------------------------gaaagcgtgcagtctgagt--tga
ttgaatgcaatcagtt--------------------------------aaaactttcaac
aatggatctcttggttccggcatcgatgaagaacgcagcgaaatgcgataactaatgtga
attgcagaattcagtgaatcatcgagtctttgaacgcacattgcgccccctggtat-tcc
ggggggcatgcctgtccgagcgtcattgctgccc-tcaag---ccc--------------
--------ggc------------------tt-gtgtgtgggg--t---------------
cgccgt-cccc--ct-ctccggggggacgg-gcccgaaaggcagcggcggca--------
----ccgcgtcc-ga-tcctcgagcgtatgggg-------ct------------------
-ttgtcacatgctct--gt---aggattggccggc-gcctgccgacgttttcca------
-accattttttc----------------caggttgacc-------------------tcg
g---atcaggtagggatacccgctgaactta-------agcat
>AIMS_BRL_173
ggt---------------------------------------------------------
------------------------------------------------------------
------------------------------------------------------ttccgt
aggtgaacctgcggaaggatcattaccg--------------------------------
------------------------------------------------agtgc----ggg
t-cctt-----tggg-cccaac-ctcccatccc----------------------ctt-c
cta-ttat-acc-ct------gttgcttcggc----------------------------
------gggcccgccg----cttgtcggccgcc-gggggggcgcctttgccccccgggcc
cgtgcccgccggagaccccaaca-cgaacactg--tct----------------------
------------------------------------gaaagcgtgcagtctgagt--tga
ttgaatgcaatcagtt--------------------------------aaaactttcaac
aatggatctcttggttccggcatcgatgaagaacgcagcgaaatgcgataactaatgtga
attgcagaattcagtgaatcatcgagtctttgaacgcacattgcgccccctggtat-tcc
ggggggcatgcctgtccgagcgtcattgctgccc-tcaag---ccc--------------
--------ggc------------------tt-gtgtgttggg--t---------------
cgccgt-cccc--ct-ctccggggggacgg-gcccgaaaggcagcggcggca--------
----ccgcgtcc-ga-tcctcgagcgtatgggg-------ct------------------
-ttgtcacatgctct--gt---aggattggccggc-gcctgccgacgttttcca------
-accattctttc----------------caggttgacc-------------------tcg
g---atcaggtagggatacccgctgaactta-------agcat
>AIMS_BRL_80
ggt---------------------------------------------------------
------------------------------------------------------------
------------------------------------------------------ttccgt
aggtgaacctgcggaaggatcattaccg--------------------------------
------------------------------------------------agtgc----ggg
t-cctc-----gtgg-cccaac-ctcccac-cc----------------------gtg-a
cta-ttgt-acc-tt------gttgcttcggc----------------------------
------gggcccgcca--gccctgctggccgcc----ggggggcatctcgcccccgggcc
cgtgcccgccggagaccccaaca-tgaaccctg-ttct----------------------
------------------------------------gaaagcttgcagtctgagt-gtga
ttctttgcaatcagtt--------------------------------aaaactttcaac
aatggatctcttggttccggcatcgatgaagaacgcagcgaaatgcgataactaatgtga
attgcagaattcagtgaatcatcgagtctttgaacgcacattgcgccccctggtat-tcc
ggggggcatgcctgtccgagcgtcattgctgccc-tcaag---ccc--------------
--------ggc------------------tt-gtgtgttggg--t---------------
cctcgt-cccc--cggct-ccgggggacgg-gcccgaaaggcagcggcggca--------
----ccgcgtcc-gg-tcctcgagcgtatgggg-------ct------------------
-ttgtcttccgctct--gc---aggcccggccggc-gcccgccggcgcattttttgcaac
cttttatttttc----------------caggttgacc-------------------tcg
g---atcaggtagggatacccgctgaactta-------agcat
>AIMS_BRL_65
ggt---------------------------------------------------------
------------------------------------------------------------
------------------------------------------------------ttccgt
aggtgaacctgcggagggatcattaccg--------------------------------
------------------------------------------------agtgc----ggg
t-cttt-----atgg-cccaac-ctcccac-cc----------------------gtg-a
cta-ttgt-acc-tt------gttgcttcggc----------------------------
------gggcccgcca--gcgttgctggccgcc----ggggggcgactcgcccccgggcc
cgtgcccgccggagaccccaaca-tgaaccctg-ttct----------------------
------------------------------------gaaagcttgcagtctgagt-gtga
ttctttgcaatcagtt--------------------------------aaaactttcaac
aatggatctcttggttccggcatcgatgaagaacgcagcgaaatgcgataactaatgtga
attgcagaattcagtgaatcatcgagtctttgaacgcacattgcgccccctggtat-tcc
ggggggcatgcctgtccgagcgtcattgctgccc-tcaag---ccc--------------
--------ggc------------------tg-gtgtgttggg--c---------------
cctcgt-cccc--cggctcccgggggacgg-gcccgaaaggcagcggcggca--------
----ccgcgtcc-gg-tcctcgagcgtatgggg-------ct------------------
-tcgtcttccgctcc--gt---aggcccggccggc-gcccgccgacgcatttatttgcaa
cttgtttttttc----------------caggttgacc-------------------tcg
g---atcaggtagggatacccgctgaactta-------agcat
>AIMS_BRL_73
ggt---------------------------------------------------------
------------------------------------------------------------
------------------------------------------------------ttccgt
aggtgaacctgcggaaggatcattaccg--------------------------------
------------------------------------------------agtgc----ggg
t-cttt-----atgg-cccaac-ctcccac-cc----------------------gtg-a
cta-ttgt-acc-tt------gttgcttcggc----------------------------
------gggcccgcca--gcgttgctggccgcc----ggggggcgactcgcccccgggcc
cgtgcccgccggagaccccaaca-tgaaccctg-ttct----------------------
------------------------------------gaaagcttgcagtctgagt-gtga
ttctttgcaatcagtt--------------------------------aaaactttcaac
aatggatctcttggttccggcatcgatgaagaacgcagcgaaatgcgataactaatgtga
attgcagaattcagtgaatcatcgagtctttgaacgcacattgcgccccctggtat-tcc
ggggggcatgcctgtccgagcgtcattgctgccc-tcaag---ccc--------------
--------ggc------------------tg-gtgtgttggg--c---------------
cctcgt-cccc--cggctcccgggggacgg-gcccgaaaggcagcggcggca--------
----ccgcgtcc-gg-tcctcgagcgtatgggg-------ct------------------
-tcgtcttccgctcc--gt---aggcccggccggc-gcccgccgacgcatttatttgcaa
cttgtttttttc----------------caggttgacc-------------------tcg
g---atcaggtagggatacccgctgaactta-------agcat
>AIMS_BRL_72
------------------------------------------------------------
------------------------------------------------------------
------------------------------------------------------------
-ggtgaacctgcggaaggatcattaccg--------------------------------
------------------------------------------------agtgc----ggg
t-cttt-----atgg-cccaac-ctcccac-cc----------------------gtg-a
cta-ttgt-acc-tt------gttgcttcggc----------------------------
------gggcccgcca--gcgttgctggccgcc----ggggggcgactcgcccccgggcc
cgtgcccgccggagaccccaaca-tgaaccctg-ttct----------------------
------------------------------------gaaagcttgcagtctgagt-gtga
ttctttgcaatcagtt--------------------------------aaaactttcaac
aatggatctcttggttccggcatcgatgaagaacgcagcgaaatgcgataactaatgtga
attgcagaattcagtgaatcatcgagtctttgaacgcacattgcgccccctggtat-tcc
ggggggcatgcctgtccgagcgtcattgctgccc-tcaag---ccc--------------
--------ggc------------------tg-gtgtgttggg--c---------------
cctcgt-cccc--cggctcccgggggacgg-gcccgaaaggcagcggcggca--------
----ccgcgtcc-gg-tcctcgagcgtatgggg-------ct------------------
-tcgtcttccgctcc--gt---aggcccggccggc-gcccgccgacgcatttatttgcaa
cttgtttttttc----------------caggttgacc-------------------tcg
g---atcaggtagggatacccgctgaactta-------agcat
>AIMS_BRL_45
ggt---------------------------------------------------------
------------------------------------------------------------
------------------------------------------------------ttccgt
aggtgaacctgcggaaggatcattaccg--------------------------------
------------------------------------------------agtgc----ggg
t-cttt-----atgg-cccaac-ctcccac-cc----------------------gtg-a
cta-ttgt-acc-tt------gttgcttcggc----------------------------
------gggcccgcca--gcgttgctggccgcc----ggggggcgactcgcccccgggcc
cgtgcccgccggagaccccaaca-tgaaccctg-ttct----------------------
------------------------------------gaaagcttgcagtctgagt-gtga
ttctttgcaatcagtt--------------------------------aaaactttcaac
aatggatctcttggttccggcatcgatgaagaacgcagcgaaatgcgataactaatgtga
attgcagaattcagtgaatcatcgagtctttgaacgcacattgcgccccctggtat-tcc
ggggggcatgcctgtccgagcgtcattgctgccc-tcaag---ccc--------------
--------ggc------------------tt-gtgtgttggg--c---------------
cctcgt-cccc--cggctcccgggggacgg-gcccgaaaggcagcggcggca--------
----ccgcgtcc-gg-tcctcgagcgtatgggg-------ct------------------
-tcgtcttccgctcc--gt---aggcccggccggc-gcccgccgacgcatttatttgcaa
cttgtttttttc----------------caggttgacc-------------------tcg
g---atcaggtagggatacccgctgaactta-------agcat
>AIMS_BRL_38
ggt---------------------------------------------------------
------------------------------------------------------------
------------------------------------------------------ttccgt
aggtgaacctgcggaaggatcattaccg--------------------------------
------------------------------------------------agtgc----ggg
t-cttt-----atgg-cccaac-ctcccac-cc----------------------gtg-a
cta-ttgt-acc-tt------gttgcttcggc----------------------------
------gggcccgcca--gcgttgctggccgcc----ggggggcgactcgcccccgggcc
cgtgcccgccggagaccccaaca-tgaaccctg-ttct----------------------
------------------------------------gaaagcttgcagtctgagt-gtga
ttctttgcaatcagtt--------------------------------aaaactttcaac
aatggatctcttggttccggcatcgatgaagaacgcagcgaaatgcgataactaatgtga
attgcagaattcagtgaatcatcgagtctttgaacgcacattgcgccccctggtat-tcc
ggggggcatgcctgtccgagcgtcattgctgccc-tcaag---ccc--------------
--------ggc------------------tt-gtgtgttggg--c---------------
cctcgt-cccc--cggctcccgggggacgg-gcccgaaaggcagcggcggca--------
----ccgcgtcc-gg-tcctcgagcgtatgggg-------ct------------------
-tcgtcttccgctcc--gt---aggcccggccggc-gcccgccgacgcatttatttgcaa
cttgtttttttc----------------caggttgacc-------------------tcg
g---atcaggtagggatacccgctgaactta-------agcat
>AIMS_BRL_50
ggt---------------------------------------------------------
------------------------------------------------------------
------------------------------------------------------ttccgt
aggtgaacctgcggaaggatcattaccg--------------------------------
------------------------------------------------agtgc----ggg
t-cttt-----atgg-cccaac-ctcccac-cc----------------------gtg-a
cta-ttgt-acc-tt------gttgcttcggc----------------------------
------gggcccgcca--gcgttgctggccgcc----ggggggcgactcgcccccgggcc
cgtgcccgccggagaccccaaca-tgaaccctg-ttct----------------------
------------------------------------gaaagcttgcagtctgagt-gtga
ttctttgcaatcagtt--------------------------------aaaactttcaac
aatggatctcttggttccggcatcgatgaagaacgcagcgaaatgcgataactaatgtga
attgcagaattcagtgaatcatcgagtctttgaacgcacattgcgccccctggtat-tcc
ggggggcatgcctgtccgagcgtcattgctgccc-tcaag---ccc--------------
--------ggc------------------tt-gtgtgttggg--c---------------
cctcgt-cccc--cggctcccgggggacgg-gcccgaaaggcagcggcggca--------
----ccgcgtcc-gg-tcctcgagcgtatgggg-------ct------------------
-tcgtcttccgctcc--gt---aggcccggccggc-gcccgccgacgcatttatttgcaa
cttgtttttttc----------------caggttgacc-------------------tcg
g---atcaggtagggatacccgctgaactta-------agcat
>AIMS_BRL_1
ggt---------------------------------------------------------
------------------------------------------------------------
------------------------------------------------------ttccgt
aggtgaacctgcggaaggatcattaccg--------------------------------
------------------------------------------------agtgc----ggg
t-cttt-----atgg-cccaac-ctcccac-cc----------------------gtg-a
cta-ttgt-acc-tt------gttgcttcggc----------------------------
------gggcccgcca--gcgttgctggccgcc----ggggggcgactcgcccccgggcc
cgtgcccgccggagaccccaaca-tgaaccctg-ttct----------------------
------------------------------------gaaagcttgcagtctgagt-gtga
ttctttgcaatcagtt--------------------------------aaaactttcaac
aatggatctcttggttccggcatcgatgaagaacgcagcgaaatgcgataactaatgtga
attgcagaattcagtgaatcatcgagtctttgaacgcacattgcgccccctggtat-tcc
ggggggcatgcctgtccgagcgtcattgctgccc-tcaag---ccc--------------
--------ggc------------------tt-gtgtgttggg--c---------------
cctcgt-cccc--cggctcccgggggacgg-gcccgaaaggcagcggcggca--------
----ccgcgtcc-gg-tcctcgagcgtatgggg-------ct------------------
-tcgtcttccgctcc--gt---aggcccggccggc-gcccgccgacgcatttatttgcaa
cttgtttttttc----------------caggttgacc-------------------tcg
g---atcaggtagggatacccgctgaactta-------agcat
>AIMS_BRL_49
ggt---------------------------------------------------------
------------------------------------------------------------
------------------------------------------------------ttccgt
aggtgaacctgcggaaggatcattaccg--------------------------------
------------------------------------------------agtga----ggg
t-cctc-----gtgg-cccaac-ctcccac-cc----------------------gtg-a
cta-ttgt-accttt------gttgcttcggc----------------------------
------gggcccgcca---gcttgctggccgcc-----ggggggcatccgcccccgggcc
cgcgcccgccgaagaccccaat--tgaacactg-ttct----------------------
------------------------------------gaaagcctgta---tgaat-ccga
ttctttgtaatcagtt--------------------------------aaaactttcaac
aatggatctcttggttccggcatcgatgaagaacgcagcgaaatgcgataactaatgtga
attgcagaattcagtgaatcatcgagtctttgaacgcacattgcgccccctggtat-tcc
ggggggcatgcctgtccgagcgtcattgctgccc-tcaag---ccc--------------
--------ggc------------------tt-gtgtgttggg--t---------------
cctcgt-cctc--ccttcccggggggacgg-gcccgaaaggcagcggcggca--------
----ccgcgtcc-gg-tcctcgagcgtatgggg-------ct------------------
-ttgtcacccgctct--gt---aggcccggccggc-gccagccgacgcaaatca------
--cctttttttc----------------caggttgacc-------------------tcg
g---atcaggtagggatacccgctgaactta-------agcat
>AIMS_BRL_165
ggt---------------------------------------------------------
------------------------------------------------------------
------------------------------------------------------ttccgt
aggtgaacctgcggaaggatcattaccg--------------------------------
------------------------------------------------agtga----ggg
t-cctc-----gtgg-cccaac-ctcccac-cc----------------------gtg-a
cta-ctgt-accact------gttgcttcggc----------------------------
------gggcccgcca--gcctagctggccgcc-----ggggggcttctgcccccgggcc
cgcgcccgccggagaccccaaca-cgaacactgtttct----------------------
------------------------------------gaaagcctgta---tgaat-ccga
ttctttgtaatcagtt--------------------------------aaaactttcaac
aatggatctcttggttccggcatcgatgaagaacgcagcgaaatgcgataactaatgtga
attgcagaattcagtgaatcatcgagtctttgaacgcacattgcgccccctggtat-tcc
ggggggcatgcctgtccgagcgtcattactgccc-tcaag---ccc--------------
--------ggc------------------t---tgtattggg--t---------------
cctcgt-cccc--cc-------ggggacgg-gcccgaaaggcagcggcggca--------
----ccgcgtcc-gg-tcctcgagcgtatgggg-------ct------------------
-ttgtcacccgctct--gt---aggcccggccggc-gccagcccacgcagatca------
--tccttttttt----------------caggttgacc-------------------tcg
g---atcaggtagggatacccgctgaactta-------agcat
>AIMS_BRL_140
------------------------------------------------------------
------------------------------------------------------------
------------------------------------------------------------
-ggtgaacctgcggagggatcattaccg--------------------------------
------------------------------------------------agtga----ggg
c-cctc-----tggg-tccaactctcccac-cc----------------------gtg-t
cta-ttgt-acc-tt------gttgcttcggc----------------------------
------gggcccgccg---tttcgacggccgcc---ggggtggcctcgcgcccccgggcc
cgcgcccgccgaagaccccaaca-tgaacgctg-ttct----------------------
------------------------------------gaaagtatgcagtctgagt--tga
tt-atcataatcagtt--------------------------------aaaactttcaac
aacggatctcttggttccggcatcgatgaagaacgcagcgaaatgcgataagtaatgtga
attgcagaattcagtgaatcatcgagtctttgaacgcacattgcgccccctggtat-tcc
ggggggcatgcctgtccgagcgtcattgctgccc-tcaag---cac--------------
--------ggc------------------tt-gtgtgttggg--c---------------
cgccgtccccg--gtttcccccggggacgg-gcccgaaaggcagcggcggca--------
----ccgcgtcc-gg-tcctcgagcgtatgggg-------ct------------------
-ttgtcacccgctct--gt---aggcctggccggc-gccagccgacacccaact------
--tta--tttct----------------aaggttgacc-------------------tcg
g---atcaggtagggatacccgctgaactta-------agcat
>AIMS_BRL_84
ggt---------------------------------------------------------
------------------------------------------------------------
------------------------------------------------------ttccgt
aggtgaacctgcggaaggatcattaccg--------------------------------
------------------------------------------------agtga----ggg
c-cctc-----tggg-tccac--ctcccac-cc----------------------gcgtt
cta-tcgt-acc-tt------gttgcttcggc----------------------------
------gggcccgccg---tttcgacggccgcc---ggggaggccttgcgcccccgggcc
cgcgcccgccgaagaccccaaca-tgaacgctg-ttct----------------------
------------------------------------gaaagtatgcagtctgagt--tga
tt-atcgtaatcagtt--------------------------------aaaactttcaac
aacggatctcttggttccggcatcgatgaagaacgcagcgaaatgcgataagtaatgtga
attgcagaattcagtgaatcatcgagtctttgaacgcacattgcgccccctggtat-tcc
ggggggcatgcctgtccgagcgtcattgctgccc-tcaag---cac--------------
--------ggc------------------tt-gtgtgttggg--c---------------
ccccgtccccc----tctcccgggggacgg-gcccgaaaggcagcggcggca--------
----ccgcgtcc-gg-tcctcgagcgtatgggg-------ct------------------
-ttgtcacctgctct--gt---aggcccggccggc-gccagccgacacccaact------
--ttatttttct----------------aaggttgacc-------------------tcg
g---atcaggtagggatacccgctgaactta-------agcat
>AIMS_BRL_71
------------------------------------------------------------
------------------------------------------------------------
------------------------------------------------------------
-ggtgaacctgcggaaggatcattaccg--------------------------------
------------------------------------------------agtga----ggg
c-cctc-----tggg-tccaac-ctcccac-cc----------------------gtg-t
cta-tcgt-acc-tt------gttgcttcggc----------------------------
------gggcccgccg---tttcgacggccgcc---ggggaggccttgcgcccccgggcc
cgcgcccgccgaagaccccaaca-tgaacgctg-ttct----------------------
------------------------------------gaaagtatgcagtctgagt--tga
tt-atcgtaatcagtt--------------------------------aaaactttcaac
aacggatctcttggttccggcatcgatgaagaacgcagcgaaatgcgataagtaatgtga
attgcagaattcagtgaatcatcgagtctttgaacgcacattgcgccccctggtat-tcc
ggggggcatgcctgtccgagcgtcattgctgccc-tcaag---cac--------------
--------ggc------------------tt-gtgtgttggg--c---------------
ccccgtccccc----tctcccgggggacgg-gcccgaaaggcagcggcggca--------
----ccgcgtcc-gg-tcctcgagcgtatgggg-------ct------------------
-ttgtcacctgctct--gt---aggcccggccggc-gccagccgacacccaact------
--ttatttttct----------------aaggttgacc-------------------tcg
g---atcaggtagggatacccgctgaactta-------agcat
>AIMS_BRL_43
ggt---------------------------------------------------------
------------------------------------------------------------
------------------------------------------------------ttccgt
aggtgaacctgcggaaggatcattaccg--------------------------------
------------------------------------------------agtga----ggg
c-cctc-----tggg-tccaac-ctcccac-cc----------------------gtg-t
cta-tcgt-acc-tt------gttgcttcggc----------------------------
------gggcccgccg---tttcgacggccgcc---ggggaggccttgcgcccccgggcc
cgcgcccgccgaagaccccaaca-tgaacgctg-ttct----------------------
------------------------------------gaaagtatgcagtctgagt--tga
tt-atcgtaatcagtt--------------------------------aaaactttcaac
aacggatctcttggttccggcatcgatgaagaacgcagcgaaatgcgataagtaatgtga
attgcagaattcagtgaatcatcgagtctttgaacgcacattgcgccccctggtat-tcc
ggggggcatgcctgtccgagcgtcattgctgccc-tcaag---cac--------------
--------ggc------------------tt-gtgtgttggg--c---------------
ccccgtccccc----tctcccgggggacgg-gcccgaaaggcagcggcggca--------
----ccgcgtcc-gg-tcctcgagcgtatgggg-------ct------------------
-ttgtcacctgctct--gt---aggcccggccggc-gccagccgacacccaact------
--ttatttttct----------------aaggttgacc-------------------tcg
g---atcaggtagggatacccgctgaactta-------agcat
>AIMS_BRL_25
ggt---------------------------------------------------------
------------------------------------------------------------
------------------------------------------------------ttccgt
aggtgaacctgcggaaggatcattaccg--------------------------------
------------------------------------------------agtga----ggg
c-cctc-----tggg-tccaac-ctcccac-cc----------------------gtg-t
cta-tcgt-acc-tt------gttgcttcggc----------------------------
------gggcccgccg---tttcgacggccgcc---ggggaggccttgcgcccccgggcc
cgcgcccgccgaagaccccaaca-tgaacgctg-ttct----------------------
------------------------------------gaaagtatgcagtctgagt--tga
tt-atcgtaatcagtt--------------------------------aaaactttcaac
aacggatctcttggttccggcatcgatgaagaacgcagcgaaatgcgataagtaatgtga
attgcagaattcagtgaatcatcgagtctttgaacgcacattgcgccccctggtat-tcc
ggggggcatgcctgtccgagcgtcattgctgccc-tcaag---cac--------------
--------ggc------------------tt-gtgtgttggg--c---------------
ccccgtccccc----tctcccgggggacgg-gcccgaaaggcagcggcggca--------
----ccgcgtcc-gg-tcctcgagcgtatgggg-------ct------------------
-ttgtcacctgctct--gt---aggcccggccggc-gccagccgacacccaact------
--ttatttttct----------------aaggttgacc-------------------tcg
g---atcaggtagggatacccgctgaactta-------agcat
>AIMS_BRL_220
ggt---------------------------------------------------------
------------------------------------------------------------
------------------------------------------------------ttccgt
aggtgaacctgcggaaggatcattaccg--------------------------------
------------------------------------------------agtgc----ggg
cccctc-----gggg-cccaac-ctcccac-cc----------------------gtg-t
tgc-ccga-acctat------gttgcctcggc----------------------------
------gggc------------------------------------------------cc
cgcgcccgccgacggcccc--cc-tgaacgctg--tct----------------------
------------------------------------g--aagttgcagtctgaga-ccta
t--aacgaaattagtt--------------------------------aaaactttcaac
aacggatctcttggttccggcatcgatgaagaacgcagcgaaatgcgataactaatgtga
attgcagaattcagtgaatcatcgagtctttgaacgcacattgcgccctctggtat-tcc
ggagggcatgcctgtccgagcgtcattgctgccc-tcaag---ccc--------------
--------ggt------------------tg-atgtgttggg--c---------------
cccgtc-cccc----ccgccggggggacgg-gcccgaaaggcagcggcggca--------
----ccgcgtcc-gg-tcctcgagcgtatgggg-------ct------------------
-tcgtctcccgctcta-gt----ggcccgaccggc-gccagccgacccccaacc------
--tttattatct-----------------aggttgacc-------------------tcg
g---atcaggtagggatacccgctgaactta-------agcat
>AIMS_BRL_146
------------------------------------------------------------
------------------------------------------------------------
------------------------------------------------------------
-ggtgaacctgcggaaggatcattaccg--------------------------------
------------------------------------------------agtgc----ggg
-ccctc-----gggg-ccc-ac-ctcccac-cc----------------------gtg-t
tgc-ccga-acctat------gttgcctcggc----------------------------
------gggc------------------------------------------------cc
cgcgcccgccgacggcccc--cc-tgaacgctg--tct----------------------
------------------------------------g--aagttgcagtctgaga-ccta
t--aacgaaattagtt--------------------------------aaaactttcaac
aacggatctcttggttccggcatcgatgaagaacgcagcgaaatgcgataactaatgtga
attgcagaattcagtgaatcatcgagtctttgaacgcacattgcgccctctggtat-tcc
ggagggcatgcctgtccgagcgtcattgctgccc-tcaag---ccc--------------
--------ggt------------------tg-gtgtgttggg--c---------------
cccgtc-cccc----ccgccggggggacgg-gcccgaaaggcagcggcggca--------
----ccgcgtcc-gg-tcctcgagcgtatggcg-------ct------------------
-tcgtctcccgctcta-gt---aggcccggccggc-gccagccgacccccaacc------
-tttaattatct----------------caggttgacc-------------------tcg
g---atcaggtagggatacccgctgaactta-------agcat
>AIMS_BRL_139
------------------------------------------------------------
------------------------------------------------------------
------------------------------------------------------------
-ggtgaacctgcggagggatcattaccg--------------------------------
------------------------------------------------agtgc----ggg
cccctc-----gggg-cccaac-ctcccac-cc----------------------gtg-t
tgc-ccga-acctat------gttgcctcggc----------------------------
------gggc------------------------------------------------cc
cgcgcccgccgacggcccc--cc-tgaacgctg--tct----------------------
------------------------------------g--aagttgcagtctgaga-ccta
t--aacgaaattagtt--------------------------------aaaactttcaac
aacggatctcttggttccggcatcgatgaagaacgcagcgaaatgcgataactaatgtga
attgcagaattcagtgaatcatcgagtctttgaacgcacattgcgccctctggtat-tcc
ggagggcatgcctgtccgagcgtcattgctgccc-tcaag---ccc--------------
--------ggc------------------ttggtgtgttggg--c---------------
cccgtc-cccc----ccgccggggggacgg-gcccgaaaggcagcggcggca--------
----ccgcgtcc-gg-tcctcgagcgtatgggg-------ct------------------
-tcgtcacccgctcta-gt---aggcccggccggc-gccagccgacccccaacc------
-tttaattatct----------------caggttgacc-------------------tcg
g---atcaggtagggatacccgctgaactta-------agcat
>AIMS_BRL_147
ggt---------------------------------------------------------
------------------------------------------------------------
------------------------------------------------------ttccgt
aggtgaacctgcggagggatcattaccg--------------------------------
------------------------------------------------agtgc----ggg
cccctc-----gggg-cccaac-ctcccac-cc----------------------gtg-t
tgc-ccga-acctat------gttgcctcggc----------------------------
------gggc------------------------------------------------cc
cgcgcccgccgacggcccc--cc-tgaacgctg--tct----------------------
------------------------------------g--aagttgcagtctgaga-ccta
t--aacgaaattagtt--------------------------------aaaactttcaac
aacggatctcttggttccggcatcgatgaagaacgcagcgaaatgcgataactaatgtga
attgcagaattcagtgaatcatcgagtctttgaacgcacattgcgccctctggtat-tcc
ggagggcatgcctgtccgagcgtcattgctgccc-tcaag---ccc--------------
--------ggc------------------tt-gtgtgttggg--c---------------
cccgtc-cccc----ccgccggggggacgg-gcccgaaaggcagcggcggca--------
----ccgcgtcc-gg-tcctcgagcgtatgggg-------ct------------------
-tcgtcacccgctcta-gt---aggcccggccggc-gccagccgacccccaacc------
-tttaattatct----------------caggttgacc-------------------tcg
g---atcaggtagggatacccgctgaactta-------agcat
>AIMS_BRL_58
ggt---------------------------------------------------------
------------------------------------------------------------
------------------------------------------------------ttccgt
aggtgaacctgcggaaggatcattaccg--------------------------------
------------------------------------------------agtgc----ggg
cccctc-----gggg-cccaac-ctcccac-cc----------------------gtg-t
tgc-ccga-acctat------gttgcctcggc----------------------------
------gggc------------------------------------------------cc
cgcgcccgccgacggcccc--cc-tgaacgctg--tct----------------------
------------------------------------g--aagttgcagtctgaga-ccta
t--aacgaaattagtt--------------------------------aaaactttcaac
aacggatctcttggttccggcatcgatgaagaacgcagcgaaatgcgataactaatgtga
attgcagaattcagtgaatcatcgagtctttgaacgcacattgcgccctctggtat-tcc
ggagggcatgcctgtccgagcgtcattgctgccc-tcaag---ccc--------------
--------ggc------------------tt-gtgtgttggg--c---------------
cccgtc-cccc----ccgccggggggacgg-gcccgaaaggcagcggcggca--------
----ccgcgtcc-gg-tcctcgagcgtatgggg-------ct------------------
-tcgtcacccgctcta-gt---aggcccggccggc-gccagccgacccccaacc------
-tttaattatct----------------caggttgacc-------------------tcg
g---atcaggtagggatacccgctgaactta-------agcat
>AIMS_BRL_167
ggt---------------------------------------------------------
------------------------------------------------------------
------------------------------------------------------ttccgt
aggtgaacctgcggaaggatcattaccg--------------------------------
------------------------------------------------agtgc----ggg
cccctc-----gggg-cccaac-ctcccac-cc----------------------gtg-t
tgc-ccga-acctat------gttgcctcggc----------------------------
------gggc------------------------------------------------cc
cgcgcccgccgacggcccc--cc-tgaacgctg--tct----------------------
------------------------------------g--aagttgcagtctgaga-ccta
t--aacgaaattagtt--------------------------------aaaactttcaac
aacggatctcttggttccggcatcgatgaagaacgcagcgaaatgcgataactaatgtga
attgcagaattcagtgaatcatcgagtctttgaacgcacattgcgccctctggtat-tcc
ggagggcatgcctgtccgagcgtcattgctgccc-tcaag---ccc--------------
--------ggc------------------tt-gtgtgttggg--c---------------
cccgtc-cccc----ccgccggggggacgg-gcccgaaaggcagcggcggca--------
----ccgcgtcc-gg-tcctcgagcgtatgggg-------ct------------------
-tcgtcacccgctcta-gt---aggcccggccggc-gccagccgacccccaacc------
-tttaattatct----------------caggttgacc-------------------tcg
g---atcaggtagggatacccgctgaactta-------agcat
>AIMS_BRL_134
ggt---------------------------------------------------------
------------------------------------------------------------
------------------------------------------------------ttccgt
aggtgaacctgcggaaggatcattaccg--------------------------------
------------------------------------------------agtgc----ggg
cccctc-----gggg-cccaac-ctcccac-cc----------------------gtg-t
tgc-ccga-acctat------gttgcctcggc----------------------------
------gggc------------------------------------------------cc
cgcgcccgccgacggcccc--cc-tgaacgctg--tct----------------------
------------------------------------g--aagttgcagtctgaga-ccta
t--aacgaaattagtt--------------------------------aaaactttcaac
aacggatctcttggttccggcatcgatgaagaacgcagcgaaatgcgataactaatgtga
attgcagaattcagtgaatcatcgagtctttgaacgcacattgcgccctctggtat-tcc
ggagggcatgcctgtccgagcgtcattgctgccc-tcaag---ccc--------------
--------ggc------------------tt-gtgtgttggg--c---------------
cccgtc-cccc----ccgccggggggacgg-gcccgaaaggcagcggcggca--------
----ccgcgtcc-gg-tcctcgagcgtatgggg-------ct------------------
-tcgtcacccgctcta-gt---aggcccggccggc-gccagccgacccccaacc------
-tttaattatct----------------caggttgacc-------------------tcg
g---atcaggtagggatacccgctgaactta-------agcat
>AIMS_BRL_201
ggt---------------------------------------------------------
------------------------------------------------------------
------------------------------------------------------ttccgt
aggtgaacctgcggaaggatcattaccg--------------------------------
------------------------------------------------agtgc----ggg
cccctc-----gggg-cccaac-ctcccac-cc----------------------gtg-t
tgc-ccga-acctat------gttgcctcggc----------------------------
------gggc------------------------------------------------cc
cgcgcccgccgacggcccc--cc-tgaacgctg--tct----------------------
------------------------------------g--aagttgcagtctgaga-ccta
t--aacgaaattagtt--------------------------------aaaactttcaac
aacggatctcttggttccggcatcgatgaagaacgcagcgaaatgcgataactaatgtga
attgcagaattcagtgaatcatcgagtctttgaacgcacattgcgccctctggtat-tcc
ggagggcatgcctgtccgagcgtcattgctgccc-tcaag---ccc--------------
--------ggc------------------tg-gtgtgttggg--c---------------
cccgtc-cccc----ccgccggggggacgg-gcccgaaaggcagcggcggca--------
----ccgcgtcc-gg-tcctcgagcgtatgggg-------ct------------------
-tcgtcacccgctcta-gt---aggcccggccggc-gccagccgacccccaacc------
-tttaattatct----------------caggttgacc-------------------tcg
g---atcaggtagggatacccgctgaactta-------agcat
>AIMS_BRL_214
ggt---------------------------------------------------------
------------------------------------------------------------
------------------------------------------------------ttccgt
aggtgaacctgcggaaggatcattaccg--------------------------------
------------------------------------------------agtgc----ggg
cccctc-----gggg-cccaac-ctcccac-cc----------------------gtg-t
tgc-ccga-acctat------gttgcctcggc----------------------------
------gggc------------------------------------------------cc
cgcgcccgccgacggcccc--cc-tgaacgctg--tct----------------------
------------------------------------g--aagttgcagtctgaga-ccta
t--aacgaaattagtt--------------------------------aaaactttcaac
aacggatctcttggttccggcatcgatgaagaacgcagcgaaatgcgataactaatgtga
attgcagaattcagtgaatcatcgagtctttgaacgcacattgcgccctctggtat-tcc
ggagggcatgcctgtccgagcgtcattgctgccc-tcaag---ccc--------------
--------ggc------------------tg-gtgtgttggg--c---------------
cccgtc-cccc----ccgccggggggacgg-gcccgaaaggcagcggcggca--------
----ccgcgtcc-gg-tcctcgagcgtatgggg-------ct------------------
-tcgtcacccgctcta-gt---aggcccggccggc-gccagccgacccccaacc------
-tttaattatct----------------caggttgacc-------------------tcg
g---atcaggtagggatacccgctgaactta-------agcat
>AIMS_BRL_213
ggt---------------------------------------------------------
------------------------------------------------------------
------------------------------------------------------ttccgt
aggtgaacctgcggaaggatcattaccg--------------------------------
------------------------------------------------agtgc----ggg
cccctc-----gggg-cccaac-ctcccac-cc----------------------gtg-t
tgc-ccga-acctat------gttgcctcggc----------------------------
------gggc------------------------------------------------cc
cgcgcccgccgacggcccc--cc-tgaacgctg--tct----------------------
------------------------------------g--aagttgcagtctgaga-ccta
t--aacgaaattagtt--------------------------------aaaactttcaac
aacggatctcttggttccggcatcgatgaagaacgcagcgaaatgcgataactaatgtga
attgcagaattcagtgaatcatcgagtctttgaacgcacattgcgccctctggtat-tcc
ggagggcatgcctgtccgagcgtcattgctgccc-tcaag---ccc--------------
--------ggc------------------tg-gtgtgttggg--c---------------
cccgtc-cccc----ccgccggggggacgg-gcccgaaaggcagcggcggca--------
----ccgcgtcc-gg-tcctcgagcgtatgggg-------ct------------------
-tcgtcacccgctcta-gt---aggcccggccggc-gccagccgacccccaacc------
-tttaattatct----------------caggttgacc-------------------tcg
g---atcaggtagggatacccgctgaactta-------agcat
>AIMS_BRL_22
--t---------------------------------------------------------
------------------------------------------------------------
------------------------------------------------------ttccgt
aggtgaacctgcggaaggatcattaccg--------------------------------
------------------------------------------------agtgc----ggg
cccctc-----gggg-cccaac-ctcccac-cc----------------------gtg-t
tgc-ccga-acctat------gttgcctcggc----------------------------
------gggc------------------------------------------------cc
cgcgcccgccgacggcccc--cc-tgaacgctg--tct----------------------
------------------------------------g--aagttgcagtctgaga-ccta
t--aacgaaattagtt--------------------------------aaaactttcaac
aacggatctcttggttccggcatcgatgaagaacgcagcgaaatgcgataactaatgtga
attgcagaattcagtgaatcatcgagtctttgaacgcacattgcgccctctggtat-tcc
ggagggcatgcctgtccgagcgtcattgctgccc-tcaag---ccc--------------
--------ggc------------------tt-gtgtgttggg--c---------------
cccgtc-cccc----ccgccggggggacgg-gcccgaaaggcagcggcggca--------
----ccgcgtcc-gg-tcctcgagcgtatgggg-------ct------------------
-tcgtcacccgctcta-gt---aggcccggccggc-gccagccgacccccaacc------
-tttaattatct----------------caggttgacc-------------------tcg
g---atcaggtagggatacccgctgaactta-------agcat
>AIMS_BRL_47
ggt---------------------------------------------------------
------------------------------------------------------------
------------------------------------------------------ttccgt
aggtgaacctgcggaaggatcattaccg--------------------------------
------------------------------------------------agtga----ggg
ccc-tc-----tggg-tccaac-ctcccac-cc----------------------gtg-t
tta-tttt-acctt-------gttgcttcggc----------------------------
------gggcccgcct-----ttactggccgcc-----ggggggctcacgcccccgggcc
cgcgcccgccgaagacaccct---cgaactctg--tct----------------------
-------------------------------------gaagattgaagtctgagt----g
aaaatataaattattt--------------------------------aaaactttcaac
aacggatctcttggttccggcatcgatgaagaacgcagcgaaatgcgatacgtaatgtga
attgca-aattcagtgaatcatcgagtctttgaacgcacattgcgccccctggtat-tcc
ggggggcatgcctgtccgagcgtcattgctgccc-tcaag---ccc--------------
--------ggc------------------tt-gtgtgttggg--c---------------
cccgtc-ctcc----gattccgggggacgg-gcccgaaaggcagcggcggca--------
----ccgcgtcc-gg-tcctcgagcgtatgggg-------ct------------------
-ttgtcacccgctct--gt---aggcccggccggc-gcttgccgatcaacccaa------
---atttttatc----------------caggttgacc-------------------tcg
g---atcaggtagggatacccgctgaactta-------agcat
>AIMS_BRL_126
------------------------------------------------------------
------------------------------------------------------------
------------------------------------------------------------
-ggtgaacctgcggagggatcattaccg--------------------------------
------------------------------------------------agtga----ggg
ccc-tc-----tggg-tccaac-ctcccac-cc----------------------gtg-t
tta-tttt-acctt-------gttgcttcggc----------------------------
------gggcccgcct-----taactggccgcc-----ggggggcttacgcccccgggcc
cgcgcccgccgaagacaccct---cgaactctg--tct----------------------
-------------------------------------gaagattgtagtctgagt----g
aaaatataaattattt--------------------------------aaaactttcaac
aacggatctcttggttccggcatcgatgaagaacgcagcgaaatgcgatacgtaatgtga
attgca-aattcagtgaatcatcgagtctttgaacgcacattgcgccccctggtat-tcc
ggggggcatgcctgtccgagcgtcatttctgccc-tcaag---cac--------------
--------ggc------------------tg-gtgtgttggg--c---------------
cccgtc-ctcc----gatcccgggggacgg-gcccgaaaggcagcggcggca--------
----ccgcgtcc-gg-tcctcgagcgtatgggg-------ct------------------
-ttgtcacccgctct--gt---aggcccggccggc-gcttgccgatcaacccaa------
---atttttatc----------------caggttgacc-------------------tcg
g---atcaggtagggatacccgctgaactta-------agcat
>AIMS_BRL_124
------------------------------------------------------------
------------------------------------------------------------
------------------------------------------------------------
-ggtgaacctgcggagggatcattaccg--------------------------------
------------------------------------------------agtga----ggg
cccttc-----tggg-tccaac-ctcccac-cc----------------------gtg-t
tta-tttt-acctt-------gttgcttcggc----------------------------
------gggcccgcct-----taactggccgcc-----ggggggcttacgcccccgggcc
cgcgcccgccgaagacaccct---cgaactctg--tct----------------------
-------------------------------------gaagattgtagtctgagt----g
aaaatataaattattt--------------------------------aaaactttcaac
aacggatctcttggttccggcatcgatgaagaacgcagcgaaatgcgatacgtaatgtga
attgca-aattcagtgaatcatcgagtctttgaacgcacattgcgccccctggtat-tcc
ggggggcatgcctgtccgagcgtcatttctgccc-tcaag---cac--------------
--------ggc------------------tg-gtgtgttggg--c---------------
cccgtc-ctcc----gatcccgggggacgg-gcccgaaaggcagcggcggca--------
----ccgcgtcc-gg-tcctcgagcgtatgggg-------ct------------------
-ttgtcacccgctct--gt---aggcccggccggc-gcttgccgatcaacccaa------
---atttttatc----------------caggttgacc-------------------tcg
g---atcaggtagggatacccgctgaactta-------agcat
>AIMS_BRL_181
ggt---------------------------------------------------------
------------------------------------------------------------
------------------------------------------------------ttccgt
aggtgaacctgcggaaggatcattaccg--------------------------------
------------------------------------------------agtga----ggg
ccc-tc-----tggg-tccaac-ctcccac-cc----------------------gtg-t
tta-tttt-acctt-------gttgcttcggc----------------------------
------gggcccgcct-----taactggccgcc-----ggggggcttacgcccccgggcc
cgcgcccgccgaagacaccct---cgaactctg--tct----------------------
-------------------------------------gaagattgtagtctgagt----g
aaaatataaattattt--------------------------------aaaactttcaac
aacggatctcttggttccggcatcgatgaagaacgcagcgaaatgcgatacgtaatgtga
attgca-aattcagtgaatcatcgagtctttgaacgcacattgcgccccctggtat-tcc
ggggggcatgcctgtccgagcgtcatttctgccc-tcaag---cac--------------
--------ggc------------------tg-gtgtgttggg--c---------------
cccgtc-ctcc----gatcccgggggacgg-gcccgaaaggcagcggcggca--------
----ccgcgtcc-gg-tcctcgagcgtatgggg-------ct------------------
-ttgtcacccgctct--gt---aggcccggccggc-gcttgccgatcaacccaa------
---atttttatc----------------caggttgacc-------------------tcg
g---atcaggtagggatacccgctgaactta-------agcat
>AIMS_BRL_202
ggt---------------------------------------------------------
------------------------------------------------------------
------------------------------------------------------ttccgt
aggtgaacctgcggaaggatcattaccg--------------------------------
------------------------------------------------agtga----ggg
ccc-tc-----tggg-tccaac-ctcccac-cc----------------------gtg-t
tta-tttt-acctt-------gttgcttcggc----------------------------
------gggcccgcct-----taactggccgcc-----ggggggcttacgcccccgggcc
cgcgcccgccgaagacaccct---cgaactctg--tct----------------------
-------------------------------------gaagattgtagtctgagt----g
aaaatataaattattt--------------------------------aaaactttcaac
aacggatctcttggttccggcatcgatgaagaacgcagcgaaatgcgatacgtaatgtga
attgca-aattcagtgaatcatcgagtctttgaacgcacattgcgccccctggtat-tcc
ggggggcatgcctgtccgagcgtcatttctgccc-tcaag---cac--------------
--------ggc------------------tt-gtgtgttggg--c---------------
cccgtc-ctcc----gatcccgggggacgg-gcccgaaaggcagcggcggca--------
----ccgcgtcc-gg-tcctcgagcgtatgggg-------ct------------------
-ttgtcacccgctct--gt---aggcccggccggc-gcttgccgatcaacccaa------
---atttttatc----------------caggttgacc-------------------tcg
g---atcaggtagggatacccgctgaactta-------agcat
>AIMS_BRL_136
ggt---------------------------------------------------------
------------------------------------------------------------
------------------------------------------------------ttccgt
aggtgaacctgcggaaggatcattaccg--------------------------------
------------------------------------------------agtga----ggg
ccc-tc-----tggg-tccaac-ctcccac-cc----------------------gtg-t
tta-tttt-acctt-------gttgcttcggc----------------------------
------gggcccgcct-----taactggccgcc-----ggggggcttacgcccccgggcc
cgcgcccgccgaagacaccct---cgaactctg--tct----------------------
-------------------------------------gaagattgtagtctgagt----g
aaaatataaattattt--------------------------------aaaactttcaac
aacggatctcttggttccggcatcgatgaagaacgcagcgaaatgcgatacgtaatgtga
attgca-aattcagtgaatcatcgagtctttgaacgcacattgcgccccctggtat-tcc
ggggggcatgcctgtccgagcgtcatttctgccc-tcaag---cac--------------
--------ggc------------------tt-gtgtgttggg--c---------------
cccgtc-ctcc----gatcccgggggacgg-gcccgaaaggcagcggcggca--------
----ccgcgtcc-gg-tcctcgagcgtatgggg-------ct------------------
-ttgtcacccgctct--gt---aggcccggccggc-gcttgccgatcaacccaa------
---atttttatc----------------caggttgacc-------------------tcg
g---atcaggtagggatacccgctgaactta-------agcat
>AIMS_BRL_228
ggt---------------------------------------------------------
------------------------------------------------------------
------------------------------------------------------ttccgt
aggtgaacctgcggaaggatcattaccg--------------------------------
------------------------------------------------agtga----ggg
ccc-tc-----tggg-tccaac-ctcccac-cc----------------------gtg-t
tta-tttt-acctt-------gttgcttcggc----------------------------
------gggcccgcct-----taactggccgcc-----ggggggcttacgcccccgggcc
cgcgcccgccgaagacaccct---cgaactctg--tct----------------------
-------------------------------------gaagattgtagtctgagt----g
aaaatataaattattt--------------------------------aaaactttcaac
aacggatctcttggttccggcatcgatgaagaacgcagcgaaatgcgatacgtaatgtga
attgca-aattcagtgaatcatcgagtctttgaacgcacattgcgccccctggtat-tcc
ggggggcatgcctgtccgagcgtcatttctgccc-tcaag---cac--------------
--------ggc------------------tt-gtgtgttggg--c---------------
cccgtc-ctcc----gatcccgggggacgg-gcccgaaaggcagcggcggca--------
----ccgcgtcc-gg-tcctcgagcgtatgggg-------ct------------------
-ttgtcacccgctct--gt---aggcccggccggc-gcttgccgatcaacccaa------
---atttttatc----------------caggttgacc-------------------tcg
g---atcaggtagggatacccgctgaactta-------agcat
>AIMS_BRL_158
ggt---------------------------------------------------------
------------------------------------------------------------
------------------------------------------------------ttccgt
aggtgaacctgcggaaggatcattaccg--------------------------------
------------------------------------------------agtga----ggg
ccc-tc-----tggg-tccaac-ctcccac-cc----------------------gtg-t
tta-tttt-acctt-------gttgcttcggc----------------------------
------gggcccgcct-----taactggccgcc-----ggggggcttacgcccccgggcc
cgcgcccgccgaagacaccct---cgaactctg--tct----------------------
-------------------------------------gaagattgtagtctgagt----g
aaaatataaattattt--------------------------------aaaactttcaac
aacggatctcttggttccggcatcgatgaagaacgcagcgaaatgcgatacgtaatgtga
attgca-aattcagtgaatcatcgagtctttgaacgcacattgcgccccctggtat-tcc
ggggggcatgcctgtccgagcgtcatttctgccc-tcaag---cac--------------
--------ggc------------------tt-gtgtgttggg--c---------------
cccgtc-ctcc----gatcccgggggacgg-gcccgaaaggcagcggcggca--------
----ccgcgtcc-gg-tcctcgagcgtatgggg-------ct------------------
-ttgtcacccgctct--gt---aggcccggccggc-gcttgccgatcaacccaa------
---atttttatc----------------caggttgacc-------------------tcg
g---atcaggtagggatacccgctgaactta-------agcat
>AIMS_BRL_192
ggt---------------------------------------------------------
------------------------------------------------------------
------------------------------------------------------ttccgt
aggtgaacctgcggaaggatcattaccg--------------------------------
------------------------------------------------agtga----ggg
ccc-tc-----tggg-tccaac-ctcccac-cc----------------------gtg-t
tta-tttt-acctt-------gttgcttcggc----------------------------
------gggcccgcct-----taactggccgcc-----ggggggcttacgcccccgggcc
cgcgcccgccgaagacaccct---cgaactctg--tct----------------------
-------------------------------------gaagattgtagtctgagt----g
aaaatataaattattt--------------------------------aaaactttcaac
aacggatctcttggttccggcatcgatgaagaacgcagcgaaatgcgatacgtaatgtga
attgca-aattcagtgaatcatcgagtctttgaacgcacattgcgccccctggtat-tcc
ggggggcatgcctgtccgagcgtcatttctgccc-tcaag---cac--------------
--------ggc------------------tt-gtgtgttggg--c---------------
cccgtc-ctcc----gatcccgggggacgg-gcccgaaaggcagcggcggca--------
----ccgcgtcc-gg-tcctcgagcgtatgggg-------ct------------------
-ttgtcacccgctct--gt---aggcccggccggc-gcttgccgatcaacccaa------
---atttttatc----------------caggttgacc-------------------tcg
g---atcaggtagggatacccgctgaactta-------agcat
>AIMS_BRL_185
ggt---------------------------------------------------------
------------------------------------------------------------
------------------------------------------------------ttccgt
aggtgaacctgcggaaggatcattaccg--------------------------------
------------------------------------------------agtga----ggg
ccc-tc-----tggg-tccaac-ctcccac-cc----------------------gtg-t
tta-tttt-acctt-------gttgcttcggc----------------------------
------gggcccgcct-----taactggccgcc-----ggggggcttacgcccccgggcc
cgcgcccgccgaagacaccct---cgaactctg--tct----------------------
-------------------------------------gaagattgtagtctgagt----g
aaaatataaattattt--------------------------------aaaactttcaac
aacggatctcttggttccggcatcgatgaagaacgcagcgaaatgcgatacgtaatgtga
attgca-aattcagtgaatcatcgagtctttgaacgcacattgcgccccctggtat-tcc
ggggggcatgcctgtccgagcgtcatttctgccc-tcaag---cac--------------
--------ggc------------------tt-gtgtgttggg--c---------------
cccgtc-ctcc----gatcccgggggacgg-gcccgaaaggcagcggcggca--------
----ccgcgtcc-gg-tcctcgagcgtatgggg-------ct------------------
-ttgtcacccgctct--gt---aggcccggccggc-gcttgccgatcaacccaa------
---atttttatc----------------caggttgacc-------------------tcg
g---atcaggtagggatacccgctgaactta-------agcat
>AIMS_BRL_164
ggt---------------------------------------------------------
------------------------------------------------------------
------------------------------------------------------ttccgt
aggtgaacctgcggaaggatcattaccg--------------------------------
------------------------------------------------agtga----ggg
ccc-tc-----tggg-tccaac-ctcccac-cc----------------------gtg-t
tta-tttt-acctt-------gttgcttcggc----------------------------
------gggcccgcct-----taactggccgcc-----ggggggcttacgcccccgggcc
cgcgcccgccgaagacaccct---cgaactctg--tct----------------------
-------------------------------------gaagattgtagtctgagt----g
aaaatataaattattt--------------------------------aaaactttcaac
aacggatctcttggttccggcatcgatgaagaacgcagcgaaatgcgatacgtaatgtga
attgca-aattcagtgaatcatcgagtctttgaacgcacattgcgccccctggtat-tcc
ggggggcatgcctgtccgagcgtcatttctgccc-tcaag---cac--------------
--------ggc------------------tt-gtgtgttggg--c---------------
cccgtc-ctcc----gatcccgggggacgg-gcccgaaaggcagcggcggca--------
----ccgcgtcc-gg-tcctcgagcgtatgggg-------ct------------------
-ttgtcacccgctct--gt---aggcccggccggc-gcttgccgatcaacccaa------
---atttttatc----------------caggttgacc-------------------tcg
g---atcaggtagggatacccgctgaactta-------agcat
>AIMS_BRL_193
ggt---------------------------------------------------------
------------------------------------------------------------
------------------------------------------------------ttccgt
aggtgaacctgcggaaggatcattaccg--------------------------------
------------------------------------------------agtga----ggg
ccc-tc-----tggg-tccaac-ctcccac-cc----------------------gtg-t
tta-tttt-acctt-------gttgcttcggc----------------------------
------gggcccgcct-----taactggccgcc-----ggggggcttacgcccccgggcc
cgcgcccgccgaagacaccct---cgaactctg--tct----------------------
-------------------------------------gaagattgtagtctgagt----g
aaaatataaattattt--------------------------------aaaactttcaac
aacggatctcttggttccggcatcgatgaagaacgcagcgaaatgcgatacgtaatgtga
attgca-aattcagtgaatcatcgagtctttgaacgcacattgcgccccctggtat-tcc
ggggggcatgcctgtccgagcgtcattgctgccc-tcaag---cac--------------
--------ggc------------------tt-gtgtgttggg--c---------------
cccgtc-ctcc----gatcccgggggacgg-gcccgaaaggcagcggcggca--------
----ccgcgtcc-gg-tcctcgagcgtatgggg-------ct------------------
-ttgtcacccgctct--gt---aggcccggccggc-gcttgccgatcaacccaa------
---atttttatc----------------caggttgacc-------------------tcg
g---atcaggtagggatacccgctgaactta-------agcat
>AIMS_BRL_13
ggt---------------------------------------------------------
------------------------------------------------------------
------------------------------------------------------ttccgt
aggtgaacctgcggaaggatcattaccg--------------------------------
------------------------------------------------agtgt----agg
gttcct---agcgag-cccaac-ctcccac-cc----------------------gtg-t
tta-ctgt-acctta------gttgcttcggc----------------------------
------gggcccgcca-----ttcatggccgcc------gggggctctcagccccgggcc
cgcgcccgccggagacacca----cgaactctg--tct----------------------
------------------------------------gatctagtgaagtctgagt-tgat
tgtatcgcaatcagtt--------------------------------aaaactttcaac
aatggatctcttggttccggcatcgatgaagaacgcagcgaaatgcgataactagtgtga
attgcagaattccgtgaatcatcgagtctttgaacgcacattgcgccccctggtat-tcc
ggggggcatgcctgtccgagcgtcattgctgcccatcaag---cac--------------
--------ggc------------------tt-gtgtgttggg--t---------------
cgtcgtcccct----ctccgggggggacgg-gccccaaaggcagcggcggca--------
----ccgcgtcc-ga-tcctcgagcgtatgggg-------ct------------------
-ttgtcacccgctct--gt---aggcccggccggc-gcttgccgaacgcaaatc------
aatc--tttttc----------------caggttgacc-------------------tcg
g---atcaggtagggatacccgctgaactta-------agcat
>AIMS_BRL_149
ggt---------------------------------------------------------
------------------------------------------------------------
------------------------------------------------------ttccgt
aggtgaacctgcggaaggatcattaccg--------------------------------
------------------------------------------------agtgt----agg
gttcct---agcgag-cccaac-ctcccac-cc----------------------gtg-t
tta-ctgt-acctta------gttgcttcggc----------------------------
------gggcccgcca-----ttcatggccgcc------gggggctctcagccccgggcc
cgcgcccgccggagacacca----cgaactctg--tct----------------------
------------------------------------gatctagtgaagtctgagt-tgat
tgtatcgcaatcagtt--------------------------------aaaactttcaac
aatggatctcttggttccggcatcgatgaagaacgcagcgaaatgcgataactagtgtga
attgcagaattccgtgaatcatcgagtctttgaacgcacattgcgccccctggtat-tcc
ggggggcatgcctgtccgagcgtcattgctgcccatcaag---cac--------------
--------ggc------------------tt-gtgtgttggg--t---------------
cgtcgtcccct----ctccgggggggacgg-gccccaaaggcagcggcggca--------
----ccgcgtcc-ga-tcctcgagcgtatgggg-------ct------------------
-ttgtcacccgctct--gt---aggcccggccggc-gcttgccgaacgcaaatc------
aatc--tttttc----------------caggttgacc-------------------tcg
g---atcaggtagggatacccgctgaactta-------agcat
>AIMS_BRL_83
------------------------------------------------------------
------------------------------------------------------------
------------------------------------------------------------
-ggtgaagctgcggagggatcattaccg--------------------------------
-----------------------------------------------aagtga----ggg
gccctc-----tggg-tccaaccctcccac-cc----------------------gttgt
tta-tttt-acctt-------gttgcttcggc----------------------------
------gggcccgcct-----taactggccgcc-----ggggggcttacgcccccgggcc
cgcgcccgccgaagacaccct---cgaactctg--tct----------------------
-------------------------------------gaagattgtagtctgagt----g
aaaatataaattattt--------------------------------aaaactttcaac
aacggatctcttggttccggcatcgatgaagaacgcagcgaaatgcgatacgtaatgtga
attgca-aattcagtgaatcatcgagtctttgaacgcacattgcgccccctggtat-tcc
ggggggcatgcctgtccgagcgtcatttctgccc-tcaag---cac--------------
--------ggc------------------tt-gtgtgttggg--c---------------
cccgtc-ctcc----gatcccgggggacgg-gcccgaaaggcagcggcggca--------
----ccgcgtcc-gg-tcctcgagcgtatgggg-------ct------------------
-ttgtcacccgctct--gt---aggcccggccggc-gcttgccgatcaacccaa------
---atttttatc----------------caggttgacc-------------------tcg
g---atcaggtagggatacccgctgaactta-------agcat
>AIMS_BRL_125
------------------------------------------------------------
------------------------------------------------------------
------------------------------------------------------------
-ggtgaacctgcggaaggatcattaccg--------------------------------
-----------------------------------------------aagtga----ggg
cccctc-----tgggttccaaccctcccac-cc----------------------gtg-t
tta-tttt-acctt-------gttgcttcggc----------------------------
------gggcccgcct-----taactggccgcc-----ggggggcttacgcccccgggcc
cgcgcccgccgaagacaccct---cgaactctg--tct----------------------
-------------------------------------gaagattgtagtctgagt----g
aaaatataaattattt--------------------------------aaaactttcaac
aacggatctcttggttccggcatcgatgaagaacgcagcgaaatgcgatacgtaatgtga
attgca-aattcagtgaatcatcgagtctttgaacgcacattgcgccccctggtat-tcc
ggggggcatgcctgtccgagcgtcatttctgccc-tcaag---cac--------------
--------ggc------------------tg-gtgtgttggg--c---------------
cccgtc-ctcc----gatcccgggggacgg-gcccgaaaggcagcggcggca--------
----ccgcgtcc-gg-tcctcgagcgtatgggg-------ct------------------
-ttgtcacccgctct--gt---aggcccggccggc-gcttgccgatcaacccaa------
---atttttatc----------------caggttgacc-------------------tcg
g---atcaggtagggatacccgctgaactta-------agcat
>AIMS_BRL_61
ggt---------------------------------------------------------
------------------------------------------------------------
------------------------------------------------------ttccgt
aggtgaacctgcggaaggatcattaccg--------------------------------
------------------------------------------------agtgt----agg
gttcct---agcgag-cccaac-ctcccac-cc----------------------gtg-t
tta-ctgt-acctta------gttgcttcggc----------------------------
------gggcccgccg------tcatggccgcc-------gggggcgtcagccccgggcc
cgcgcccgccggagacacca----cgaactctg--tct----------------------
------------------------------------gatctagtgaagtctgagt-tgat
tgtatcgcaatcagtt--------------------------------aaaactttcaac
aatggatctcttggttccggcatcgatgaagaacgcagcgaaatgcgataactagtgtga
attgcagaattccgtgaatcatcgagtctttgaacgcacattgcgccccctggtat-tcc
ggggggcatgcctgtccgagcgtcattgctgcccatcaag---cac--------------
--------ggc------------------tt-gtgtgttggg--t---------------
cgtcgtcccct----ctccgggggggacgg-gccccaaaggcagcggcggca--------
----ccgcgtcc-ga-tcctcgagcgtatgggg-------ct------------------
-ttgtcacccgctct--gt---aggcccggccggc-gcttgccgaacgcaaaac------
aaccattttttc----------------caggttgacc-------------------tcg
g---atcaggtagggatacccgctgaactta-------agcat
>AIMS_BRL_42
ggt---------------------------------------------------------
------------------------------------------------------------
------------------------------------------------------ttccgt
aggtgaacctgcggaaggatcattaccg--------------------------------
------------------------------------------------agtga----ggg
ccc-tc-----tggg-tccaac-ctcccac-cc----------------------gtg-t
tta-tttt-acctt-------gttgcttcggc----------------------------
------gggcccgcct-----taactggccgcc-----ggggggcttacgcccccgggcc
cgcgcccgccgaagacaccct---cgaactctg--tct----------------------
-------------------------------------gaagattgtagtctgagt----g
aaaatataaattattt--------------------------------aaaactttcaac
aacggatctcttggttccggcatcgatgaagaacgcagcgaaatgcgatacgtaatgtga
attgca-aattcagtgaatcatcgagtctttgaacgcacattgcgccccctggtat-tcc
ggggggcatgcctgtccgagcgtcatttctgccc-tcaag---cac--------------
--------ggc------------------tt-gtgtgttggg--c---------------
cccgtc-ctcc----gatcccgggggacgg-gcccgaaaggcagcggcggca--------
----ccgcgtcc-gg-tcctcgagcgtatgggg-------ct------------------
-ttgtcacccgctct--gt---aggcccggccggc-gcttgccgatcaacccaa------
---atttttatc----------------caggttgacc-------------------tcg
g---atcaggtagggatacccgctgaactta-------agcat
>AIMS_BRL_20
ggt---------------------------------------------------------
------------------------------------------------------------
------------------------------------------------------ttccgt
aggtgaacctgcggaaggatcattaccg--------------------------------
------------------------------------------------agtga----ggg
ccc-tc-----tggg-tccaac-ctcccac-cc----------------------gtg-t
tta-tttt-acctt-------gttgcttcggc----------------------------
------gggcccgcct-----taactggccgcc-----ggggggcttacgcccccgggcc
cgcgcccgccgaagacaccct---cgaactctg--tct----------------------
-------------------------------------gaagattgtagtctgagt----g
aaaatataaattattt--------------------------------aaaactttcaac
aacggatctcttggttccggcatcgatgaagaacgcagcgaaatgcgatacgtaatgtga
attgca-aattcagtgaatcatcgagtctttgaacgcacattgcgccccctggtat-tcc
ggggggcatgcctgtccgagcgtcatttctgccc-tcaag---cac--------------
--------ggc------------------tt-gtgtgttggg--c---------------
cccgtc-ctcc----gatcccgggggacgg-gcccgaaaggcagcggcggca--------
----ccgcgtcc-gg-tcctcgagcgtatgggg-------ct------------------
-ttgtcacccgctct--gt---aggcccggccggc-gcttgccgatcaacccaa------
---atttttatc----------------caggttgacc-------------------tcg
g---atcaggtagggatacccgctgaactta-------agcat
>AIMS_BRL_19
ggt---------------------------------------------------------
------------------------------------------------------------
------------------------------------------------------ttccgt
aggtgaacctgcggaaggatcattaccg--------------------------------
------------------------------------------------agtga----ggg
ccc-tc-----tggg-tccaac-ctcccac-cc----------------------gtg-t
tta-tttt-acctt-------gttgcttcggc----------------------------
------gggcccgcct-----taactggccgcc-----ggggggcttacgcccccgggcc
cgcgcccgccgaagacaccct---cgaactctg--tct----------------------
-------------------------------------gaagattgtagtctgagt----g
aaaatataaattattt--------------------------------aaaactttcaac
aacggatctcttggttccggcatcgatgaagaacgcagcgaaatgcgatacgtaatgtga
attgca-aattcagtgaatcatcgagtctttgaacgcacattgcgccccctggtat-tcc
ggggggcatgcctgtccgagcgtcatttctgccc-tcaag---cac--------------
--------ggc------------------tt-gtgtgttggg--c---------------
cccgtc-ctcc----gatcccgggggacgg-gcccgaaaggcagcggcggca--------
----ccgcgtcc-gg-tcctcgagcgtatgggg-------ct------------------
-ttgtcacccgctct--gt---aggcccggccggc-gcttgccgatcaacccaa------
---atttttatc----------------caggttgacc-------------------tcg
g---atcaggtagggatacccgctgaactta-------agcat
>AIMS_BRL_23
ggt---------------------------------------------------------
------------------------------------------------------------
------------------------------------------------------ttccgt
aggtgaacctgcggaaggatcattaccg--------------------------------
------------------------------------------------agtga----ggg
ccc-tc-----tggg-tccaac-ctcccac-cc----------------------gtg-t
tta-tttt-acctt-------gttgcttcggc----------------------------
------gggcccgcct-----taactggccgcc-----ggggggcttacgcccccgggcc
cgcgcccgccgaagacaccct---cgaactctg--tct----------------------
-------------------------------------gaagattgtagtctgagt----g
aaaatataaattattt--------------------------------aaaactttcaac
aacggatctcttggttccggcatcgatgaagaacgcagcgaaatgcgatacgtaatgtga
attgca-aattcagtgaatcatcgagtctttgaacgcacattgcgccccctggtat-tcc
ggggggcatgcctgtccgagcgtcatttctgccc-tcaag---cac--------------
--------ggc------------------tt-gtgtgttggg--c---------------
cccgtc-ctcc----gatcccgggggacgg-gcccgaaaggcagcggcggca--------
----ccgcgtcc-gg-tcctcgagcgtatgggg-------ct------------------
-ttgtcacccgctct--gt---aggcccggccggc-gcttgccgatcaacccaa------
---atttttatc----------------caggttgacc-------------------tcg
g---atcaggtagggatacccgctgaactta-------agcat
>AIMS_BRL_35
ggt---------------------------------------------------------
------------------------------------------------------------
------------------------------------------------------ttccgt
aggtgaacctgcggaaggatcattaccg--------------------------------
------------------------------------------------agtga----ggg
ccc-tc-----tggg-tccaac-ctcccac-cc----------------------gtg-t
tta-tttt-acctt-------gttgcttcggc----------------------------
------gggcccgcct-----taactggccgcc-----ggggggcttacgcccccgggcc
cgcgcccgccgaagacaccct---cgaactctg--tct----------------------
-------------------------------------gaagattgtagtctgagt----g
aaaatataaattattt--------------------------------aaaactttcaac
aacggatctcttggttccggcatcgatgaagaacgcagcgaaatgcgatacgtaatgtga
attgca-aattcagtgaatcatcgagtctttgaacgcacattgcgccccctggtat-tcc
ggggggcatgcctgtccgagcgtcatttctgccc-tcaag---cac--------------
--------ggc------------------tt-gtgtgttggg--c---------------
cccgtc-ctcc----gatcccgggggacgg-gcccgaaaggcagcggcggca--------
----ccgcgtcc-gg-tcctcgagcgtatgggg-------ct------------------
-ttgtcacccgctct--gt---aggcccggccggc-gcttgccgatcaacccaa------
---atttttatc----------------caggttgacc-------------------tcg
g---atcaggtagggatacccgctgaactta-------agcat
>AIMS_BRL_21
ggt---------------------------------------------------------
------------------------------------------------------------
------------------------------------------------------ttccgt
aggtgaacctgcggaaggatcattaccg--------------------------------
------------------------------------------------agtga----ggg
ccc-tc-----tggg-tccaac-ctcccac-cc----------------------gtg-t
tta-tttt-acctt-------gttgcttcggc----------------------------
------gggcccgcct-----taactggccgcc-----ggggggcttacgcccccgggcc
cgcgcccgccgaagacaccct---cgaactctg--tct----------------------
-------------------------------------gaagattgtagtctgagt----g
aaaatataaattattt--------------------------------aaaactttcaac
aacggatctcttggttccggcatcgatgaagaacgcagcgaaatgcgatacgtaatgtga
attgca-aattcagtgaatcatcgagtctttgaacgcacattgcgccccctggtat-tcc
ggggggcatgcctgtccgagcgtcatttctgccc-tcaag---cac--------------
--------ggc------------------tt-gtgtgttggg--c---------------
cccgtc-ctcc----gatcccgggggacgg-gcccgaaaggcagcggcggca--------
----ccgcgtcc-gg-tcctcgagcgtatgggg-------ct------------------
-ttgtcacccgctct--gt---aggcccggccggc-gcttgccgatcaacccaa------
---atttttatc----------------caggttgacc-------------------tcg
g---atcaggtagggatacccgctgaactta-------agcat
>AIMS_BRL_88
ggt---------------------------------------------------------
------------------------------------------------------------
------------------------------------------------------ttccgt
aggtgaacctgcggaaggatcattaccg--------------------------------
------------------------------------------------agtga----ggg
ccc-tc-----tggg-tcca-c-ctcccac-cc----------------------gtg-t
tta-tttt-acctt-------gttgcttcggc----------------------------
------gggcccgcct-----taactggccgcc-----ggggggcttacgcccccgggcc
cgcgcccgccgaagacaccct---cgaactctg--tct----------------------
-------------------------------------gaagattgtagtctgagt----g
aaaatataaattattt--------------------------------aaaactttcaac
aacggatctcttggttccggcatcgatgaagaacgcagcgaaatgcgatacgtaatgtga
attgca-aattcagtgaatcatcgagtctttgaacgcacattgcgccccctggtat-tcc
ggggggcatgcctgtccgagcgtcatttctgccc-tcaag---cac--------------
--------ggc------------------tt-gtgtgttggg--c---------------
cccgtc-ctcc----gatcccgggggacgg-gcccgaaaggcagcggcggca--------
----ccgcgtcc-gg-tcctcgagcgtatgggg-------ct------------------
-ttgtcacccgctct--gt---aggcccggccggc-gcttgccgatcaacccaa------
---atttttatc----------------caggttgacc-------------------tcg
g---atcaggtagggatacccgctgaactta-------agcat
>AIMS_BRL_89
ggt---------------------------------------------------------
------------------------------------------------------------
------------------------------------------------------ttccgt
aggtgaacctgcggaaggatcattaccg--------------------------------
------------------------------------------------agtga----ggg
ccc-tc-----tggg-tcca-c-ctcccac-cc----------------------gtg-t
tta-tttt-acctt-------gttgcttcggc----------------------------
------gggcccgcct-----taactggccgcc-----ggggggcttacgcccccgggcc
cgcgcccgccgaagacaccct---cgaactctg--tct----------------------
-------------------------------------gaagattgtagtctgagt----g
aaaatataaattattt--------------------------------aaaactttcaac
aacggatctcttggttccggcatcgatgaagaacgcagcgaaatgcgatacgtaatgtga
attgca-aattcagtgaatcatcgagtctttgaacgcacattgcgccccctggtat-tcc
ggggggcatgcctgtccgagcgtcatttctgccc-tcaag---cac--------------
--------ggc------------------tt-gtgtgttggg--c---------------
cccgtc-ctcc----gatcccgggggacgg-gcccgaaaggcagcggcggca--------
----ccgcgtcc-gg-tcctcgagcgtatgggg-------ct------------------
-ttgtcacccgctct--gt---aggcccggccggc-gcttgccgatcaacccaa------
---atttttatc----------------caggttgacc-------------------tcg
g---atcaggtagggatacccgctgaactta-------agcat
>122_ITS4
ggt---------------------------------------------------------
------------------------------------------------------------
------------------------------------------------------ttccgt
aggtgaacctgcggaaggatcattaccg--------------------------------
------------------------------------------------agtga----ggg
ccc-tc-----tggg-tccaac-ctcccac-cc----------------------gtg-t
tta-tttt-acctt-------gttgcttcggc----------------------------
------gggcccgcct-----taactggccgcc-----ggggggcttacgcccccgggcc
cgcgcccgccgaagacaccct---cgaactctg--tct----------------------
-------------------------------------gaagattgtagtctgagt----g
aaaatataaattattt--------------------------------aaaactttcaac
aacggatctcttggttccggcatcgatgaagaacgcagcgaaatgcgatacgtaatgtga
attgca-aattcagtgaatcatcgagtctttgaacgcacattgcgccccctggtat-tcc
ggggggcatgcctgtccgagcgtcatttctgccc-tcaag---cac--------------
--------ggc------------------tt-gtgtgttggg--c---------------
cccgtc-ctcc----gatcccgggggacgg-gcccgaaaggcagcggcggca--------
----ccgcgtcc-gg-tcctcgagcgtatgggg-------ct------------------
-ttgtcacccgctct--gt---aggcccggccggc-gcttgccgatcaacccaa------
---atttt-atc----------------cagg----------------------------
-------------------------------------------
>123_ITS4
ggt---------------------------------------------------------
------------------------------------------------------------
------------------------------------------------------ttccgt
aggtgaacctgcggaaggatcattaccg--------------------------------
------------------------------------------------agtga----ggg
ccc-tc-----tggg-tccaac-ctcccac-cc----------------------gtg-t
tta-tttt-acctt-------gttgcttcggc----------------------------
------gggcccgcct-----taactggccgcc-----ggggggcttacgcccccgggcc
cgcgcccgccgaagacaccct---cgaactctg--tct----------------------
-------------------------------------gaagattgtagtctgagt----g
aaaatataaattattt--------------------------------aaaactttcaac
aacggatctcttggttccggcatcgatgaagaacgcagcgaaatgcgatacgtaatgtga
attgca-aattcagtgaatcatcgagtctttgaacgcacattgcgccccctggtat-tcc
ggggggcatgcctgtccgagcgtcatttctgccc-tcaag---cac--------------
--------ggc------------------tt-gtgtgttggg--c---------------
cccgtc-ctcc----gatcccgggggacgg-gcccgaaaggcagcggcggca--------
----ccgcgtcc-gg-tcctcgagcgtatgggg-------ct------------------
-ttgtcacccgctct--gt---aggcccggccggc-gcttgccgatcaacccaa------
---atttt-atc----------------cagg----------------------------
-------------------------------------------
>124_ITS4
ggt---------------------------------------------------------
------------------------------------------------------------
------------------------------------------------------ttccgt
aggtgaacctgcggaaggatcattaccg--------------------------------
------------------------------------------------agtga----ggg
ccc-tc-----tggg-tccaac-ctcccac-cc----------------------gtg-t
tta-tttt-acctt-------gttgcttcggc----------------------------
------gggcccgcct-----taactggccgcc-----ggggggcttacgcccccgggcc
cgcgcccgccgaagacaccct---cgaactctg--tct----------------------
-------------------------------------gaagattgtagtctgagt----g
aaaatataaattattt--------------------------------aaaactttcaac
aacggatctcttggttccggcatcgatgaagaacgcagcgaaatgcgatacgtaatgtga
attgca-aattcagtgaatcatcgagtctttgaacgcacattgcgccccctggtat-tcc
ggggggcatgcctgtccgagcgtcatttctgccc-tcaag---cac--------------
--------ggc------------------tt-gtgtgttggg--c---------------
cccgtc-ctcc----gatcccgggggacgg-gcccgaaaggcagcggcggca--------
----ccgcgtcc-gg-tcctcgagcgtatgggg-------ct------------------
-ttgtcacccgctct--gt---aggcccggccggc-gcttgccgatcaacccaa------
---atttt-atc----------------cagg----------------------------
-------------------------------------------
>127_ITS4
ggt---------------------------------------------------------
------------------------------------------------------------
------------------------------------------------------ttccgt
aggtgaacctgcggaaggatcattaccg--------------------------------
------------------------------------------------agtga----ggg
ccc-tc-----tggg-tccaac-ctcccac-cc----------------------gtg-t
tta-tttt-acctt-------gttgcttcggc----------------------------
------gggcccgcct-----taactggccgcc-----ggggggcttacgcccccgggcc
cgcgcccgccgaagacaccct---cgaactctg--tct----------------------
-------------------------------------gaagattgtagtctgagt----g
aaaatataaattattt--------------------------------aaaactttcaac
aacggatctcttggttccggcatcgatgaagaacgcagcgaaatgcgatacgtaatgtga
attgca-aattcagtgaatcatcgagtctttgaacgcacattgcgccccctggtat-tcc
ggggggcatgcctgtccgagcgtcatttctgccc-tcaag---cac--------------
--------ggc------------------tt-gtgtgttggg--c---------------
cccgtc-ctcc----gatcccgggggacgg-gcccgaaaggcagcggcggca--------
----ccgcgtcc-gg-tcctcgagcgtatgggg-------ct------------------
-ttgtcacccgctct--gt---aggcccggccggc-gcttgccgatcaacccaa------
---atttt-atc----------------cagg----------------------------
-------------------------------------------
>128_ITS4
ggt---------------------------------------------------------
------------------------------------------------------------
------------------------------------------------------ttccgt
aggtgaacctgcggaaggatcattaccg--------------------------------
------------------------------------------------agtga----ggg
ccc-tc-----tggg-tccaac-ctcccac-cc----------------------gtg-t
tta-tttt-acctt-------gttgcttcggc----------------------------
------gggcccgcct-----taactggccgcc-----ggggggcttacgcccccgggcc
cgcgcccgccgaagacaccct---cgaactctg--tct----------------------
-------------------------------------gaagattgtagtctgagt----g
aaaatataaattattt--------------------------------aaaactttcaac
aacggatctcttggttccggcatcgatgaagaacgcagcgaaatgcgatacgtaatgtga
attgca-aattcagtgaatcatcgagtctttgaacgcacattgcgccccctggtat-tcc
ggggggcatgcctgtccgagcgtcatttctgccc-tcaag---cac--------------
--------ggc------------------tt-gtgtgttggg--c---------------
cccgtc-ctcc----gatcccgggggacgg-gcccgaaaggcagcggcggca--------
----ccgcgtcc-gg-tcctcgagcgtatgggg-------ct------------------
-ttgtcacccgctct--gt---aggcccggccggc-gcttgccgatcaacccaa------
---atttt-atc----------------cagg----------------------------
-------------------------------------------
>131_ITS4
ggt---------------------------------------------------------
------------------------------------------------------------
------------------------------------------------------ttccgt
aggtgaacctgcggaaggatcattaccg--------------------------------
------------------------------------------------agtga----ggg
ccc-tc-----tggg-tccaac-ctcccac-cc----------------------gtg-t
tta-tttt-acctt-------gttgcttcggc----------------------------
------gggcccgcct-----taactggccgcc-----ggggggcttacgcccccgggcc
cgcgcccgccgaagacaccct---cgaactctg--tct----------------------
-------------------------------------gaagattgtagtctgagt----g
aaaatataaattattt--------------------------------aaaactttcaac
aacggatctcttggttccggcatcgatgaagaacgcagcgaaatgcgatacgtaatgtga
attgca-aattcagtgaatcatcgagtctttgaacgcacattgcgccccctggtat-tcc
ggggggcatgcctgtccgagcgtcatttctgccc-tcaag---cac--------------
--------ggc------------------tt-gtgtgttggg--c---------------
cccgtc-ctcc----gatcccgggggacgg-gcccgaaaggcagcggcggca--------
----ccgcgtcc-gg-tcctcgagcgtatgggg-------ct------------------
-ttgtcacccgctct--gt---aggcccggccggc-gcttgccgatcaacccaa------
---atttt-atc----------------cagg----------------------------
-------------------------------------------
>126_ITS4
ggt---------------------------------------------------------
------------------------------------------------------------
------------------------------------------------------ttccgt
aggtgaacctgcggaaggatcattaccg--------------------------------
------------------------------------------------agtga----ggg
ccn-tn-----tggg-tccaac-ctcccac-cc----------------------gtg-t
tta-tttt-acctt-------gttgcttcggc----------------------------
------gggcccncnt-----taactggccgcc-----ggggggcttacgcccccgggcc
cgcgcccgccgaagacaccct---cnaactntg--tnt----------------------
-------------------------------------naagattgtagtntgagt----g
aaaatataaattattt--------------------------------aaaactttcaac
aacggatntnttggttccggcatcgatgaagaacgcagcgaaatgcgatacgtaatgtga
attgca-aattcagtgaatcatngagtntttgaacgcacattgcnccccctggtat-tcc
ggggggcatgcctgtccgagcgtcatttntgccc-tcaag---cac--------------
--------ggc------------------tt-gtgtgttggg--c---------------
cccgtc-ctcc----gatcccgggggacgg-ncccgaaaggcagcggcggca--------
----ccgcgtcc-gg-tcctcgagcgtatgggg-------ct------------------
-ttgtcacccgctct--gt---aggcccggccggc-gcttgccgatcaacccaa------
---atttt-atc----------------cagg----------------------------
-------------------------------------------
>105_ITS4
ggt---------------------------------------------------------
------------------------------------------------------------
------------------------------------------------------ttccgt
aggtgaacctgcggaaggatcattaccg--------------------------------
------------------------------------------------agtga----ggg
ccctct------ggg-tccaac-ctcccac-cc----------------------gtg-t
tta-tcgt-acctt-------gttgcttcggc----------------------------
------gggcccgccg-------taaggccgcc-----ggggggcatctgccctctggcc
cgcgcccgccgaagacaccat---tgaacgctg--tct----------------------
-------------------------------------gaagattgcagtctgagc----a
attagttaaataactt--------------------------------aaaactttcaac
aacggatctcttggttccggcatcgatgaagaacgcagcgaaatgcgatacgtaatgtga
attgcagaattcagtgaatcatcgagtctttgaacgcacattgcgccccctggtat-tcc
ggggggcatgcctgtccgagcgtcattgctgccc-tcaag---cac--------------
--------ggc------------------tt-gtgtgttggg--c---------------
tccgtc-ctcc------tcccgggggacgg-gcccgaaaggcagcggcggca--------
----ccgcgtcc-gg-tcctcgagcgtatgggg-------ct------------------
-tcgtcacccgctct--gt---aggcccggccggc-gcttgccgac--acatca------
---atctttttc----------------cagg----------------------------
-------------------------------------------
>121_ITS4
ggt---------------------------------------------------------
------------------------------------------------------------
------------------------------------------------------ttccgt
aggtgaacctgcggaaggatcattaccg--------------------------------
------------------------------------------------agtga----ggg
ccctct------ggg-tccaac-ctcccac-cc----------------------gtg-t
tta-tcgt-acctt-------gttgcttcggc----------------------------
------gggcccgccg-------taaggccgcc-----ggggggcatctgccctctggcc
cgcgcccgccgaagacaccat---tgaacgctg--tct----------------------
-------------------------------------gaagattgcagtctgagc----a
attagttaaataactt--------------------------------aaaactttcaac
aacggatctcttggttccggcatcgatgaagaacgcagcgaaatgcgatacgtaatgtga
attgcagaattcagtgaatcatcgagtctttgaacgcacattgcgccccctggtat-tcc
ggggggcatgcctgtccgagcgtcattgctgccc-tcaag---cac--------------
--------ggc------------------tt-gtgtgttggg--c---------------
tccgtc-ctcc------tcccgggggacgg-gcccgaaaggcagcggcggca--------
----ccgcgtcc-gg-tcctcgagcgtatgggg-------ct------------------
-tcgtcacccgctct--gt---aggcccggccggc-gcttgccgac--acatca------
---atctttttc----------------cagg----------------------------
-------------------------------------------
>66_ITS4
ggt---------------------------------------------------------
------------------------------------------------------------
------------------------------------------------------ttccgt
aggtgaacctgcggaaggatcattactg--------------------------------
------------------------------------------------agtgc----ggg
ctgccttcgggcg---cccaac-ctcccac-cc----------------------gtgac
tac-ctaacact---------gttgcttcggc----------------------------
-----------------------------------------ggggagccctctc--gggg
gcgagccgccggggactac-----tgaacttcatgcct----------------------
-----------------------------------gagagtgatgcagtctgagtctgaa
tata---aaatcagtc--------------------------------aaaactttcaac
aatggatctcttggttccggcatcgatgaagaacgcagcgaactgcgataagtaatgtga
attgcagaattcagtgaatcatcgagtctttgaacgcacattgcgccccctggcat-tcc
ggggggcatgcctgtccgagcgtcattgctgcccatcaag---ccc--------------
--------ggc------------------tt-gtgtgttggg--t---------------
cgtcgt-cccc-------cccgggggacgg-gcccgaaaggcagcggcggca--------
----ccgtgtcc-gg-tcctcgagcgtatgggg-------ct------------------
-ttgtcacccgctcgattt---agggccggccgggcgccagccgacgtccaacc------
------------------------------------------------------------
-------------------------------------------
>6_ITS4
ggt---------------------------------------------------------
------------------------------------------------------------
------------------------------------------------------ttccgt
aggtgaacctgcggaaggatcattaccg--------------------------------
------------------------------------------------agtgc----ggg
ctgcctccgggcg---cccaac-ctcccac-cc----------------------ttgaa
tac-taaacact---------gttgcttcggc----------------------------
-----------------------------------------ggggagccccttccggggg
gcaagccgccggggaccac-----tgaacttcatgcct----------------------
-----------------------------------gagagtgatgcagtctgagtctgaa
ttat---aaatcagtc--------------------------------aaaactttcaac
aatggatctcttggttccggcatcgatgaagaacgcagcgaactgcgataagtaatgtga
attgcagaattcagtgaatcatcgagtctttgaacgcacattgcgccccctggcat-tcc
ggggggcatgcctgtccgagcgtcattgctgcccttcaag---ccc--------------
--------ggc------------------tt-gtgtgttggg--t---------------
cgtcgt-cccc-------cccgggggacgg-gcccgaaaggcagcggcggca--------
----ccgtgtcc-gg-tcctcgagcgtatgggg-------ct------------------
-ttgtcacccgctcga-tt---agggccggccgggcgctagccggcgtcatcaa------
tct--attttac----------------cagg----------------------------
-------------------------------------------
>10_ITS4
ggt---------------------------------------------------------
------------------------------------------------------------
------------------------------------------------------ttccgt
aggtgaacctgcggaaggatcattaccg--------------------------------
------------------------------------------------agtga----ggg
ccc-tc-----tggg-tccaac-ctcccac-cc----------------------gtg-t
tta-tttt-acctt-------gttgcttcggc----------------------------
------gggcccgcct-----ttactggccgcc-----ggggggctcacgcccccgggcc
cgcgcccgccgaagacaccct---cgaactctg--tct----------------------
-------------------------------------gaagattgaagtctgagt----g
aaaatataaattattt--------------------------------aaaactttcaac
aacggatctcttggttccggcatcgatgaagaacgcagcgaaatgcgatacgtaatgtga
attgca-aattcagtgaatcatcgagtctttgaacgcacattgcgccccctggtat-tcc
ggggggcatgcctgtccgagcgtcattgctgccc-tcaag---ccc--------------
--------ggc------------------tt-gtgtgttggg--c---------------
cccgtc-ctcc----gattccgggggacgg-gcccgaaaggcagcggcggca--------
----ccgcgtcc-gg-tcctcgagcgtatgggg-------ct------------------
-ttgtcacccgctct--gt---aggcccggccggc-gcttgccgatcaacccaa------
---atttttatc----------------cagg----------------------------
-------------------------------------------
>9_ITS4
ggt---------------------------------------------------------
------------------------------------------------------------
------------------------------------------------------ttccgt
aggtgaacctgcggaaggatcattaacctttcaaaaaacagggtgcgtcgcggccccc--
--------------ctccgggggcggtttgggg-------tcctccccttcac----gcg
cgcacgactg-catc-ctta-------ct--tt----------------------acgag
cac-cttc-tgttct------c---cctcggc----------------------------
---------------------------------------------------------ggg
gcaacctgccgttggaaccgaat--aaaccct-----t----------------------
-----------------------------ttttgcatccagca-ttacccgttccgaaac
aaa-----caatcgtt--------------------------------acaactttcaac
aatggatctcttggctctggcatcgatgaagaacgcagcgaaatgcgataagtagtgtga
attgcagaattcagtgaatcatcgaatctttgaacgcacattgcgccccttggtat-tcc
ggggggcatgcctgttcgagcgtcatctacaccc-tcaag---ctc--------------
--------tgc------------------tt--ggtgttgggcg------------tctg
tcccgcctcagcgcgc--------ggactc-gccccaaatccattggcagcg--------
-------gtccttgcctcctctcgcgcagcaca-------tt------------------
-gcgcttctcgaggggctc------------cggcccgcgtcca----------------
------------------------------------------------------------
----acaagaaaacattaccgtcttgacct-------------
>25_ITS4
ggt---------------------------------------------------------
------------------------------------------------------------
------------------------------------------------------ttccgt
aggtgaacctgcggaaggatcattaccg--------------------------------
------------------------------------------------agtga----ggg
ccc-tc-----tggg-tccaac-ctcccac-cc----------------------gtg-t
tta-tttt-acctt-------gttgcttcggc----------------------------
------gggcccgcct-----ttactggccgcc-----ggggggctcacgcccccgggcc
cgcgcccgccgaagacaccct---cgaactctg--tct----------------------
-------------------------------------gaagattgaagtctgagt----g
aaaatataaattattt--------------------------------aaaactttcaac
aacggatctcttggttccggcatcgatgaagaacgcagcgaaatgcgatacgtaatgtga
attgca-aattcagtgaatcatcgagtctttgaacgcacattgcgccccctggtat-tcc
ggggggcatgcctgtccgagcgtcattgctgccc-tcaag---ccc--------------
--------ggc------------------tt-gtgtgttggg--c---------------
cccgtc-ctcc----gattccgggggacgg-gcccgaaaggcagcggcggca--------
----ccgcgtcc-gg-tcctcgagcgtatgggg-------ct------------------
-ttgtcacccgctct--gt---aggcccggccggc-gcttgccgatcaacccaa------
---atttt----------------------------------------------------
-------------------------------------------
>110_ITS4
ggt---------------------------------------------------------
------------------------------------------------------------
------------------------------------------------------ttccgt
aggtgaacctgcggaaggatcattaccg--------------------------------
------------------------------------------------agtgc----ggg
tccctt-----tggg-cccaac-ctcccat-cc----------------------gtg-t
cta-ttgt-acc-ct------gttgcttcggc----------------------------
------gggcccgccg----cttgtcggccgcc-gggggggcgcctctgccccccgggcc
cgtgcccgccggagaccccaaca-cgaacactg--tct----------------------
------------------------------------gaaagcgtgcagtctgagt--tga
ttgaatgcaatcagtt--------------------------------aaaactttcaac
aatggatctcttggttccggcatcgatgaagaacgcagcgaaatgcgataactaatgtga
attgcagaattcagtgaatcatcgagtctttgaacgcacattgcgccccctggtat-tcc
ggggggcatgcctgtccgagcgtcattgctgccc-tcaag---ccc--------------
--------ggc------------------tt-gtgtgttggg--t---------------
cgccgt-cccc--ct-ctccggggggacgg-gcccgaaaggcagcggcggca--------
----ccgcgtcc-ga-tcctcgagcgtatgggg-------ct------------------
-ttgtcacatgctct--gt---aggattggccggc-gcctgccgacgttttcca------
-accattcttcc----------------agg-----------------------------
-------------------------------------------
>85_ITS4
ggt---------------------------------------------------------
------------------------------------------------------------
------------------------------------------------------ttccgt
aggtgaacctgcggaaggatcattactg--------------------------------
------------------------------------------------agtgc----ggg
ctgccttcgggcg---cccaac-ctcccac-cc----------------------gtgac
tac-ctaacact---------gttgcttcggc----------------------------
-----------------------------------------ggggagccctctc--gggg
gcgagccgccggggactac-----tgaacttcatgcct----------------------
-----------------------------------gagagtgatgcagtctgagtctgaa
tata---aaatcagtc--------------------------------aaaactttcaac
aatggatctcttggttccggcatcgatgaagaacgcagcgaactgcgataagtaatgtga
attgcagaattcagtgaatcatcgagtctttgaacgcacattgcgccccctggcat-tcc
ggggggcatgcctgtccgagcgtcattgctgcccatcaag---ccc--------------
--------ggc------------------tt-gtgtgttggg--t---------------
cgtcgt-cccc-------cccgggggacgg-gcccgaaaggcagcggcggca--------
----ccgtgtcc-gg-tcctcgagcgtatgggg-------ct------------------
-ttgtcacccgctcgattt---agggccggccgggcgccagccgacgtcc----------
------------------------------------------------------------
-------------------------------------------
>113_ITS4
ggt---------------------------------------------------------
------------------------------------------------------------
------------------------------------------------------ttccgt
aggtgaacctgcggaaggatcattaccg--------------------------------
------------------------------------------------agtga----ggg
ccctct------ggg-tccaac-ctcccac-cc----------------------gtg-t
tta-tcgt-acctt-------gttgcttcggc----------------------------
------gggcccgccg-------taaggccgcc-----ggggggcatctgccctctggcc
cgcgcccgccgaagacaccat---tgaacgctg--tct----------------------
-------------------------------------gaagattgcagtctgagc----a
attagttaaataactt--------------------------------aaaactttcaac
aacggatctcttggttccggcatcgatgaagaacgcagcgaaatgcgatacgtaatgtga
attgcagaattcagtgaatcatcgagtctttgaacgcacattgcgccccctggtat-tcc
ggggggcatgcctgtccgagcgtcattgctgccc-tcaag---cac--------------
--------ggc------------------tt-gtgtgttggg--c---------------
tccgtc-ctcc------tcccgggggacgg-gcccgaaaggcagcggcggca--------
----ccgcgtcc-gg-tcctcgagcgtatgggg-------ct------------------
-tcgtcacccgctct--gt---aggcccggccggc-gcttgccgac--acatca------
---atctttttt----------------ccagg---------------------------
-------------------------------------------
>129_ITS4
ggt---------------------------------------------------------
------------------------------------------------------------
------------------------------------------------------ttccgt
aggtgaacctgcggaaggatcattaccg--------------------------------
------------------------------------------------agtga----ggg
ccctct------ggg-tccaac-ctcccac-cc----------------------gtg-t
tta-tcgt-acctt-------gttgcttcggc----------------------------
------gggcccgccg-------taaggccgcc-----ggggggcatctgccctctggcc
cgcgcccgccgaagacaccat---tgaacgctg--tct----------------------
-------------------------------------gaagattgcagtctgagc----a
attagttaaataactt--------------------------------aaaactttcaac
aacggatctcttggttccggcatcgatgaagaacgcagcgaaatgcgatacgtaatgtga
attgcagaattcagtgaatcatcgagtctttgaacgcacattgcgccccctggtat-tcc
ggggggcatgcctgtccgagcgtcattgctgccc-tcaag---cac--------------
--------ggc------------------tt-gtgtgttggg--c---------------
tccgtc-ctcc------tcccgggggacgg-gcccgaaaggcagcggcggca--------
----ccgcgtcc-gg-tcctcgagcgtatgggg-------ct------------------
-tcgtcacccgctct--gt---aggcccggccggc-gcttgccgac--acatca------
---atcttttcc----------------agg-----------------------------
-------------------------------------------
>132_ITS4
ggt---------------------------------------------------------
------------------------------------------------------------
------------------------------------------------------ttccgt
aggtgaacctgcggaaggatcattaccg--------------------------------
------------------------------------------------agtga----ggg
ccctct------ggg-tccaac-ctcccac-cc----------------------gtg-t
tta-tcgt-acctt-------gttgcttcggc----------------------------
------gggcccgccg-------taaggccgcc-----ggggggcatctgccctctggcc
cgcgcccgccgaagacaccat---tgaacgctg--tct----------------------
-------------------------------------gaagattgcagtctgagc----a
attagttaaataactt--------------------------------aaaactttcaac
aacggatctcttggttccggcatcgatgaagaacgcagcgaaatgcgatacgtaatgtga
attgcagaattcagtgaatcatcgagtctttgaacgcacattgcgccccctggtat-tcc
ggggggcatgcctgtccgagcgtcattgctgccc-tcaag---cac--------------
--------ggc------------------tt-gtgtgttggg--c---------------
tccgtc-ctcc------tcccgggggacgg-gcccgaaaggcagcggcggca--------
----ccgcgtcc-gg-tcctcgagcgtatgggg-------ct------------------
-tcgtcacccgctct--gt---aggcccggccggc-gcttgccgac--acatca------
---atcttttcc----------------agg-----------------------------
-------------------------------------------
>94_ITS4
ggt---------------------------------------------------------
------------------------------------------------------------
------------------------------------------------------ttccgt
aggtgaacctgcggaaggatcattaccg--------------------------------
------------------------------------------------agtga----ggg
ccc-tc-----tggg-tccaa-cctcccac-cc----------------------gtgtt
taa-ctgt-acctt-------gttgcttcggc----------------------------
------gggcccgcct-----cac--ggccgcc---ggggggctctcctgcccccgggcc
cgcgcccgccgaagacacctg---tgaacgctg--tct----------------------
-------------------------------------gaagtatgcagtctgaga---ca
actagctaaattagtt--------------------------------aaaactttcaac
aacggatctcttggttccggcatcgatgaagaacgcagcgaaatgcgataattaatgtga
attgcagaattcagtgaatcatcgagtctttgaacgcacattgcgccctctggtat-tcc
ggagggcatgcctgtccgagcgtcattgctgccc-tcaag---cac--------------
--------ggc------------------tt-gtgtgttggg--c---------------
cctcgt-cccc---------ccggggacgg-gcccgaaaggcagcggcggca--------
----ccgcgtcc-gg-tcctcgagcgtatgggg-------ct------------------
-tcgtcacccgctcg--tt---aggcccggccggc-gccagccgacccccctca------
---atcttaacc----------------agg-----------------------------
-------------------------------------------
>125_ITS4
gnt---------------------------------------------------------
------------------------------------------------------------
------------------------------------------------------ttccgt
aggtgaacctgcggaaggatcattacng--------------------------------
------------------------------------------------agtgt----agg
gttcnt---agngag-cccaac-ntcccac-cc----------------------gtg-t
tta-ctgnaacctta------gttgnttnggc----------------------------
------gggcccncct------ttaaggccncc-----ggggggcatcagcccccgggcc
cgcgcccgccggagacacca----cgaantntn--ttt----------------------
------------------------------------gatntagtnaantctgagt-tgat
tgtatcgcaatcagtt--------------------------------aaaactttcaac
aatggatctnttggttccggcatcgatgaagaacgcagcgaaatgcgataantagtgtga
attgcanaattccgtgaatcatngagtctttgaacgcacattgcgccccctggtat-tcc
ggggggcatgcctgtccgagcgtcattgctgcccatcaag---cac--------------
--------ggc------------------tt-gtgtgttggg--t---------------
cgtcgtcccct----cttcgggggggacgg-gccccaaaggcagcggcggca--------
----ccgcntcc-ga-tcctcgagcgtatgggg-------ct------------------
-ttgtcacccgctct--gt---aggcccggccggc-gcttgccgaacgcaaaac------
aaccattctttc----------------cagg----------------------------
-------------------------------------------
>22_ITS4
ggt---------------------------------------------------------
------------------------------------------------------------
------------------------------------------------------ttccgt
aggtgaacctgcggaaggatcattaccg--------------------------------
------------------------------------------------agtgtttggatg
ccccttctcggggtg-tccgtc-ctcccat-cc----------------------gtgtc
tat-ttgt-accct-------gttgcttcggc----------------------------
------gggcccgccc-----ttcgtggccgcc---ggggggcttccctgcccccgggcc
cgtgcccgccggagacctcaaccatgaacactg--tct----------------------
-------------------------------------gaaggttgcagtctgagtaccga
tata--aaaaatcgtt--------------------------------aaaactttcaac
aacggatctcttggttccggcatcgatgaagaacgcagcgaaatgcgatacgtaatgtga
attgcagaattcagtgaatcatcgagtctttgaacgcacattgcgccccctggtat-tcc
ggggggcatgcctgtccgagcgtcattgctgccc-tcaag---cac--------------
--------ggc------------------tt-gtgtgttggg--c---------------
ccccgt-cccc-ctcccaggaaggggacgg-gcccgaaaggcagcggcggca--------
----ccgtgtcc-gg-tcctcgagcgtatgggaagcaacttt------------------
-ttgtcacccgctcct-gt---aggtccggccggcggcctgcccaaccccaacc------
---ttttttaac----------------cagg----------------------------
-------------------------------------------
>119_ITS4
ggt---------------------------------------------------------
------------------------------------------------------------
------------------------------------------------------ttccgt
aggtgaacctgcggaaggatcattaccg--------------------------------
------------------------------------------------agtgc----ggg
ccctct------ggg-tccaac-ctcccat-cc----------------------gtg-t
ctc-ttgt-accct-------gttgcttcggc----------------------------
------gggcccgcct------tcatggccgcc---ggggggctctctagcccccgggcc
cgcgcccgccggagactccaacattgaacactg--tct----------------------
-------------------------------------gaagtttgcagtctgagttttca
taaaagaaaaatcgtt--------------------------------aaaactttcaac
aacggatctcttggttccggcatcgatgaagaacgcagcgaaatgcgatacgtaatgtga
attgcagaattcagtgaatcatcgagtctttgaacgcacattgcgccctctggtat-tcc
ggggggcatgcctgtccgagcgtcattgctgccc-tcaag---cac--------------
--------ggc------------------tt-gtgtgttggg--c---------------
ccccgt-cccg-gttctccagccgggacgg-gcccgaaaggcagcggcggca--------
----ccgtgtcc-gg-tcctcgagtgtatgggg-------ct------------------
-ctgtcacccactcgt-gt---aggtccggccggcggctagcctc-----aacc------
aaacttttaaac----------------cagg----------------------------
-------------------------------------------
>130_ITS4
ggt---------------------------------------------------------
------------------------------------------------------------
------------------------------------------------------ttccgt
aggtgaacctgcggaaggatcattaccg--------------------------------
------------------------------------------------agtgc----ggg
ccctct------ggg-tccaac-ctcccat-cc----------------------gtg-t
ctc-ttgt-accct-------gttgcttcggc----------------------------
------gggcccgcct-------tttggccgcc----ggggggcttcccgcccccgggcc
cgcgcccgccggagactccaaca-cgaacactg--tct----------------------
-------------------------------------gaaggttgccgtctgagttttca
tatacgaaaaatcgtt--------------------------------aaaactttcaac
aacggatctcttggttccggcatcgatgaagaacgcagcgaaatgcgatacgtaatgtga
attgcagaattcagtgaatcatcgagtctttgaacgcacattgcgccctctggtat-tcc
ggggggcatgcctgtccgagcgtcattgctgccc-tcaag---cac--------------
--------ggc------------------tt-gtgtgttgggccc---------------
ccccgt-cccg-gttctccagccgggacgg-gcccgaaaggcagcggcggca--------
----ccgtgtcc-gg-tcctcgagtgtatgggg-------ct------------------
-ctgtcacccactcgt-gt---aggcccggccggcggccagcctctttcaacca------
aaacttcttaac----------------cagg----------------------------
-------------------------------------------
>AIMS_BRL_122
ggt---------------------------------------------------------
------------------------------------------------------------
------------------------------------------------------ctccgt
tggtgaaccagcggagggatcattatag--------------------------------
----------------------------------------------------------ag
-----ttttctaaac-tccc-a-acc-c---at----------------------gtgaa
ctt-acc-----att------gttgcctcggc---------------agaagctgctcgg
tgcaccttaccttggaacggcctaccctgtagcgccttaccctggaacggcttaccctgc
aacggctgccggtggactac--c-aaactcttgttatt----------------------
---------tta--t----------ggttatctgagcg---------------------t
cttattttaataagtc--------------------------------aaaactttcaac
aacggatctcttggttctggcatcgatgaagaacgcagcgaaatgcgataagtaatgtga
attgcagaattcagtgaatcatcgaatctttgaacgcacattgcgcccattagtat-tct
agtgggcatgcctgttcgagcgtcatttcaaccc-ttaag---cc---------------
------------------------tagc-tt--agtgttgggagc---------------
--ctactgcttttgctagc-----ggtagc-tcctgaaatacaacggcggat--------
----ct-gcgata-t-cctctgagcgtagtaat-------t-------------------
tttat--ctcgcttttgactgga--gttgcagcgtctttagccgctaaacc---------
ccccaaatttt---a-------------atggttgacc-------------------tcg
g---atcaggtaggaatacccgctgaactta-------agcat
>AIMS_BRL_224
ggt---------------------------------------------------------
------------------------------------------------------------
------------------------------------------------------ctccgt
tggtgaaccagcggagggatcattacag--------------------------------
----------------------------------------------------------ag
-----ttatacaact-ccca-t-accat---at----------------------gttaa
ctt-actc---agtt------a-tgcctcggc---------------gtaagctgggcgg
agcggacgtgttacccggtagctaccctgtagc----taccctgtagccgcggccgacct
ccagcccgccggtgg-taca--c-taaactc--ttgtt----------------------
---------ttactg----------tatcttctgagcg---------------------t
cttattttaataagtc--------------------------------aaaactttcaac
aacggatctcttggttctggcatcgatgaagaacgcagcgaaatgcgataagtaatgtga
attgcagaattcagtgaatcatcgaatctttgaacgcacattgcgcccattagtat-tct
agtgggcatgcctgttcgagcgtcatttcaaccc-ttaag---cc---------------
------------------------tagc-tt--agtgttgggaat---------------
--ctactg-------t-ac-----ggtagt-tcctcaaagacagtggcggag--------
----cg-atagttgt-cctctgagcgtagtaat-------ac------------------
ttatt--ctcgcttttgtt---a--ggtgctgtcctccc-gccataaaacc---------
cccaatttttt---a-------------gtggttgacc-------------------tcg
g---atcaggtaggaatacccgctgaactta-------agcac
>AIMS_BRL_113
ggt---------------------------------------------------------
------------------------------------------------------------
------------------------------------------------------ctccgt
tggtgaaccagcggagggatcattacag--------------------------------
----------------------------------------------------------ag
-----ttatccaact-ccca-a-acc-c---at----------------------gtgaa
ctt-atct---cttt------gttgcctcggc---------------gcaagctacccgg
ga--------------------------------------cctcgcgccccgggcg----
---gcccgccggcggacaaa--c-caaactctgttatc----------------------
---------ttagtt----------gattatctgagtg---------------------t
ctta-tttaataagtc--------------------------------aaaactttcaac
aacggatctcttggttctggcatcgatgaagaacgcagcgaaatgcgataagtaatgtga
attgcagaattcagtgaatcatcgaatctttgaacgcacattgcgcccattagtat-tct
agtgggcatgcctgttcgagcgtcatttcaaccc-caaag---ca---------------
------------------------cagc-ta--attgttgggccctacattt--------
------------------------cgtagt-gcctcca-gacgttggcggag--------
----tg-gcagtagt-cctctgagcgtagtaat-------tc------------------
tttat--ctcgcttttgtt---a--ggtgctgcccccccggctgtaatacc---------
ccctatttgtt-----------------ctggttgacc-------------------tcg
g---atcaagtaagaatacccgctgaactta-------accat
>AIMS_BRL_102
ggt---------------------------------------------------------
------------------------------------------------------------
------------------------------------------------------ctccgt
tggtgaaccagcggagggatcattacag--------------------------------
----------------------------------------------------------ag
-----ttatccaact-ccca-a-acc-c---at----------------------gtgaa
ctt-atct---cttt------gttgcctcggc---------------gcaagctacccgg
ga--------------------------------------cctcgcgccccgggcg----
---gcccgccggcggacaaa--c-caaactctgttatc----------------------
---------ttcgtt----------gattatctgagtg---------------------t
ctta-tttaataagtc--------------------------------aaaactttcaac
aacggatctcttggttctggcatcgatgaagaacgcagcgaaatgcgataagtaatgtga
attgcagaattcagtgaatcatcgaatctttgaacgcacattgcgcccattagtat-tct
agtgggcatgcctgttcgagcgtcatttcaaccc-ctaag---ca---------------
------------------------cagc-tt--actgttgggaac---------------
--ctacgg-------cctc-----cgtagc-tccttaaagacattggcggag--------
----tg-gcagtggt-cctctgagcgtagtaat-------tc------------------
tttat--ctcgcttttgtt---a--ggtgctgcccccccggccgtaaaacc---------
ccccctttttt-----------------ctggttgacc-------------------tcg
g---atcaggtaggaatacccgctgaactta-------agcat
>AIMS_BRL_64
ggt---------------------------------------------------------
------------------------------------------------------------
------------------------------------------------------ctccgt
tggtgaaccagcggagggatcattacag--------------------------------
----------------------------------------------------------ag
-----ttatccaact-ccca-a-acc-c---at----------------------gtgaa
cat-atct---cttt------gttgcctcggc---------------gcaagctacccgg
ga--------------------------------------------cccccgggcg----
---gcccgccggcggacaca--c-caaactctgttatc----------------------
---------ttcgtt----------gattatctgagtg---------------------t
ctta-tttaataagtc--------------------------------aaaactttcaac
aacggatctcttggttctggcatcgatgaagaacgcagcgaaatgcgataagtaatgtga
attgcagaattcagtgaatcatcgaatctttgaacgcacattgcgcccattagtat-tct
agtgggcatgcctgttcgagcgtcatttcaaccc-ctaag---ca---------------
------------------------cagc-tt--attgttgggaat---------------
--ctacgg----------t-----cgtagt-tcctcaaagacattggcggag--------
----cg-gcagcagt-cctctgagcgtagtaat-------ct------------------
tttat--ctcgcttctgtt---a--ggcgctgcccccccggccgtaaaacc---------
ccccctttttt-----------------ctggttgacc-------------------tcg
g---atcaggtaggaatacccgctgaactta-------agcat
>AIMS_BRL_162
ggt---------------------------------------------------------
------------------------------------------------------------
------------------------------------------------------ctccgt
tggtgaaccagcggagggatcattacag--------------------------------
----------------------------------------------------------ag
-----ttatccaact-ccca-a-acc-c---at----------------------gtgaa
cat-atct---cttt------gttgcctcggc---------------gcaagctacccgg
ga--------------------------------------------cccccgggcg----
---gcccgccggcggacaca--c-caaactctgttatc----------------------
---------ttcgtt----------gattatctgagtg---------------------t
ctta-tttaataagtc--------------------------------aaaactttcaac
aacggatctcttggttctggcatcgatgaagaacgcagcgaaatgcgataagtaatgtga
attgcagaattcagtgaatcatcgaatctttgaacgcacattgcgcccattagtat-tct
agtgggcatgcctgttcgagcgtcatttcaaccc-ctaag---ca---------------
------------------------cagc-tt--attgttgggaat---------------
--ctacgg----------t-----cgtagt-tcctcaaagacattggcggag--------
----cg-gcagcagt-cctctgagcgtagtaat-------ct------------------
tttat--ctcgcttctgtt---a--ggcgctgcccccccggccgtaaaacc---------
ccccctttttt-----------------ctggttgacc-------------------tcg
g---atcaggtaggaatacccgctgaactta-------agcat
>AIMS_BRL_161
ggt---------------------------------------------------------
------------------------------------------------------------
------------------------------------------------------ctccgt
tggtgaaccagcggagggatcattacag--------------------------------
----------------------------------------------------------ag
-----ttatccaact-ccca-a-acc-c---at----------------------gtgaa
cat-atct---cttt------gttgcctcggc---------------gcaagctacccgg
ga--------------------------------------------cccccgggcg----
---gcccgccggcggacaca--c-caaactctgttatc----------------------
---------ttcgtt----------gattatctgagtg---------------------t
ctta-tttaataagtc--------------------------------aaaactttcaac
aacggatctcttggttctggcatcgatgaagaacgcagcgaaatgcgataagtaatgtga
attgcagaattcagtgaatcatcgaatctttgaacgcacattgcgcccactagtat-tct
agtgggcatgcctgttcgagcgtcatttcaaccc-ctaag---ca---------------
------------------------cagc-tt--attgttgggaat---------------
--ctacgg----------c-----cgtagt-tcctcaaagacattggcggag--------
----cg-gcagcagt-cctctgagcgtagtaat-------tt------------------
tttat--ctcgcttttgtt---a--ggcgctgcccccccggccgtaaaacc---------
ccccctttttt-----------------ctggttgacc-------------------tcg
g---atcaggtaggaatacccgctgaactta-------agcat
>AIMS_BRL_6
ggt---------------------------------------------------------
------------------------------------------------------------
------------------------------------------------------ctccgt
tggtgaaccagcggagggatcattacag--------------------------------
----------------------------------------------------------ag
-----ttatccaact-ccca-a-acc-c---at----------------------gtgaa
cat-atct---cttt------gttgcctcggc---------------gcaagctacccgg
ga--------------------------------------cctcgcgccccgggcg----
---gcccgccggcggacaaa--c-caaactctgttatc----------------------
---------ttcgtt----------gattatctgagtg---------------------t
ctta-tttaataagtc--------------------------------aaaactttcaac
aacggatctcttggttctggcatcgatgaagaacgcagcgaaatgcgataagtaatgtga
attgcagaattcagtgaatcatcgaatctttgaacgcacattgcgcccattagtat-tct
agtgggcatgcctgttcgagcgtcatttcaaccc-ctaag---ca---------------
------------------------cagc-tt--attgttgggcgt---------------
--ctacgt----------c-----tgtagt-gcctcaaagacattggcggag--------
----cg-gcagcagt-cctctgagcgtagtaat-------tc------------------
ttcat--ctcgcttctgtt---a--ggcgctgcccccccggccgtaaaacc---------
cccaatccatt-----------------ctggctgacc-------------------tcg
g---atcaggtcggactacccgctgaacttc-------cgcac
>AIMS_BRL_9
ggt---------------------------------------------------------
------------------------------------------------------------
------------------------------------------------------ctccgt
tggtgaaccagcggagggatcattacag--------------------------------
----------------------------------------------------------ag
-----ttatccaact-ccca-a-acc-c---at----------------------gtgaa
cat-atct---cttt------gttgcctcggc---------------gcaagctacccgg
ga--------------------------------------cctcgcgccccgggcg----
---gcccgccggcggacaaa--c-caaactctgttatc----------------------
---------ttcgtt----------gattatctgagtg---------------------t
ctta-tttaataagtc--------------------------------aaaactttcaac
aacggatctcttggttctggcatcgatgaagaacgcagcgaaatgcgataagtaatgtga
attgcagaattcagtgaatcatcgaatctttgaacgcacattgcgcccattagtat-tct
agtgggcatgcctgttcgagcgtcatttcaaccc-ctaag---ca---------------
------------------------cagc-tt--attgttgggcgt---------------
--ctacgt----------c-----tgtagt-gcctcaaagacattggcggag--------
----cg-gcagcagt-cctctgagcgtagtaat-------tc------------------
tttat--ctcgcttctgtt---a--ggcgctgcccccccggccgtaaaacc---------
cccaatttttt-----------------ctggttgacc-------------------tcg
g---atcaggtaggaatacccgctgaactta-------agcat
>AIMS_BRL_7
ggt---------------------------------------------------------
------------------------------------------------------------
------------------------------------------------------ctccgt
tggtgaaccagcggagggatcattacag--------------------------------
----------------------------------------------------------ag
-----ttatccaact-ccca-a-acc-c---at----------------------gtgaa
cat-atct---cttt------gttgcctcggc---------------gcaagctacccgg
ga--------------------------------------cctcgcgccccgggcg----
---gcccgccggcggacaaa--c-caaactctgttatc----------------------
---------ttcgtt----------gattatctgagtg---------------------t
ctta-tttaataagtc--------------------------------aaaactttcaac
aacggatctcttggttctggcatcgatgaagaacgcagcgaaatgcgataagtaatgtga
attgcagaattcagtgaatcatcgaatctttgaacgcacattgcgcccattagtat-tct
agtgggcatgcctgttcgagcgtcatttcaaccc-ctaag---ca---------------
------------------------cagc-tt--attgttgggcgt---------------
--ctacgt----------c-----tgtagt-gcctcaaagacattggcggag--------
----cg-gcagcagt-cctctgagcgtagtaat-------tc------------------
tttat--ctcgcttctgtt---a--ggcgctgcccccccggccgtaaaacc---------
cccaatttttt-----------------ctggttgacc-------------------tcg
g---atcaggtaggaatacccgctgaactta-------agcat
>AIMS_BRL_39
ggt---------------------------------------------------------
------------------------------------------------------------
------------------------------------------------------ctccgt
tggtgaaccagcggagggatcattacag--------------------------------
----------------------------------------------------------ag
-----ttatccaact-ccca-a-acc-c---at----------------------gtgaa
cat-atct---cttt------gttgcctcggc---------------gcaagctacccgg
ga--------------------------------------cctcgcgccccgggcg----
---gcccgccggcggacaaa--c-caaactctgttatc----------------------
---------ttcgtt----------gattatctgagtg---------------------t
ctta-tttaataagtc--------------------------------aaaactttcaac
aacggatctcttggttctggcatcgatgaagaacgcagcgaaatgcgataagtaatgtga
attgcagaattcagtgaatcatcgaatctttgaacgcacattgcgcccattagtat-tct
agtgggcatgcctgttcgagcgtcatttcaaccc-ctaag---ca---------------
------------------------cagc-tt--attgttgggcgt---------------
--ctacgt----------c-----tgtagt-gcctcaaagacattggcggag--------
----cg-gcagcagt-cctctgagcgtagtaat-------tc------------------
tttat--ctcgcttctgtt---a--ggcgctgcccccccggccgtaaaacc---------
cccaatttttt-----------------ctggttgacc-------------------tcg
g---atcaggtaggaatacccgctgaactta-------agcat
>AIMS_BRL_37
ggt---------------------------------------------------------
------------------------------------------------------------
------------------------------------------------------ctccgt
tggtgaaccagcggagggatcattacag--------------------------------
----------------------------------------------------------ag
-----ttatccaact-ccca-a-acc-c---at----------------------gtgaa
cat-atct---cttt------gttgcctcggc---------------gcaagctacccgg
ga--------------------------------------cctcgcgccccgggcg----
---gcccgccggcggacaaa--c-caaactctgttatc----------------------
---------ttcgtt----------gattatctgagtg---------------------t
ctta-tttaataagtc--------------------------------aaaactttcaac
aacggatctcttggttctggcatcgatgaagaacgcagcgaaatgcgataagtaatgtga
attgcagaattcagtgaatcatcgaatctttgaacgcacattgcgcccattagtat-tct
agtgggcatgcctgttcgagcgtcatttcaaccc-ctaag---ca---------------
------------------------cagc-tt--attgttgggcgt---------------
--ctacgt----------c-----tgtagt-gcctcaaagacattggcggag--------
----cg-gcagcagt-cctctgagcgtagtaat-------tc------------------
tttat--ctcgcttctgtt---a--ggcgctgcccccccggccgtaaaacc---------
cccaatttttt-----------------ctggttgacc-------------------tcg
g---atcaggtaggaatacccgctgaactta-------agcat
>AIMS_BRL_8
ggt---------------------------------------------------------
------------------------------------------------------------
------------------------------------------------------ctccgt
tggtgaaccagcggagggatcattacag--------------------------------
----------------------------------------------------------ag
-----ttatccaact-ccca-a-acc-c---at----------------------gtgaa
cat-atct---cttt------gttgcctcggc---------------gcaagctacccgg
ga--------------------------------------cctcgcgccccgggcg----
---gcccgccggcggacaaa--c-caaactctgttatc----------------------
---------ttcgtt----------gattatctgagtg---------------------t
ctta-tttaataagtc--------------------------------aaaactttcaac
aacggatctcttggttctggcatcgatgaagaacgcagcgaaatgcgataagtaatgtga
attgcagaattcagtgaatcatcgaatctttgaacgcacattgcgcccattagtat-tct
agtgggcatgcctgttcgagcgtcatttcaaccc-ctaag---ca---------------
------------------------cagc-tt--attgttgggcgt---------------
--ctacgt----------c-----tgtagt-gcctcaaagacattggcggag--------
----cg-gcagcagt-cctctgagcgtagtaat-------tc------------------
tttat--ctcgcttctgtt---a--ggcgctgcccccccggccgtaaaacc---------
cccaatttttt-----------------ctggttgacc-------------------tcg
g---atcaggtaggaatacccgctgaactta-------agcat
>AIMS_BRL_5
ggt---------------------------------------------------------
------------------------------------------------------------
------------------------------------------------------ctccgt
tggtgaaccagcggagggatcattacag--------------------------------
----------------------------------------------------------ag
-----ttatccaact-ccca-a-acc-c---at----------------------gtgaa
cat-atct---cttt------gttgcctcggc---------------gcaagctacccgg
ga--------------------------------------cctcgcgccccgggcg----
---gcccgccggcggacaaa--c-caaactctgttatc----------------------
---------ttcgtt----------gattatctgagtg---------------------t
ctta-tttaataagtc--------------------------------aaaactttcaac
aacggatctcttggttctggcatcgatgaagaacgcagcgaaatgcgataagtaatgtga
attgcagaattcagtgaatcatcgaatctttgaacgcacattgcgcccattagtat-tct
agtgggcatgcctgttcgagcgtcatttcaaccc-ctaag---ca---------------
------------------------cagc-tt--attgttgggcgt---------------
--ctacgt----------c-----tgtagt-gcctcaaagacattggcggag--------
----cg-gcagcagt-cctctgagcgtagtaat-------tc------------------
tttat--ctcgcttctgtt---a--ggcgctgcccccccggccgtaaaacc---------
cccaatttttt-----------------ctggttgacc-------------------tcg
g---atcaggtaggaatacccgctgaactta-------agcat
>AIMS_BRL_98
ggt---------------------------------------------------------
------------------------------------------------------------
------------------------------------------------------ctccgt
tggtgaaccagcggagggatcattacag--------------------------------
----------------------------------------------------------ag
-----ttatccaact-ccca-a-acc-c---at----------------------gtgaa
cat-atct---cttt------gttgcctcggc---------------gcaagctacccgg
ga--------------------------------------cctcgcgccccgggcg----
---gcccgccggcggacaaa--c-caaactctgttatc----------------------
---------ttcgtt----------gattatctgagtg---------------------t
ctta-tttaataagtc--------------------------------aaaactttcaac
aacggatctcttggttctggcatcgatgaagaacgcagcgaaatgcgataagtaatgtga
attgcagaattcagtgaatcatcgaatctttgaacgcacattgcgcccattagtat-tct
agtgggcatgcctgttcgagcgtcatttcaaccc-ctaag---ca---------------
------------------------cagc-tt--attgttgggcgt---------------
--ctacgt----------c-----tgtagt-gcctcaaagacattggcggag--------
----cg-gcagcagt-cctctgagcgtagtaat-------tc------------------
tttat--ctcgcttctgtt---a--ggcgctgcccccccggccgtaaaacc---------
cccaatttttt-----------------ctggttgacc-------------------tcg
g---atcaggtaggaatacccgctgaactta-------agcat
>AIMS_BRL_120
ggt---------------------------------------------------------
------------------------------------------------------------
------------------------------------------------------ctccgt
tggtgaaccagcggagggatcattacag--------------------------------
----------------------------------------------------------ag
-----ttatccaact-ccca-a-acc-c---at----------------------gtgaa
cat-atct---cttt------gttgcctcggc---------------gcaagctacccgg
ga--------------------------------------cctcgcgccccgggcg----
---gcccgccggcggacaaa--c-caaactctgttatc----------------------
---------ttcgtt----------gattatctgagtg---------------------t
ctta-tttaataagtc--------------------------------aaaactttcaac
aacggatctcttggttctggcatcgatgaagaacgcagcgaaatgcgataagtaatgtga
attgcagaattcagtgaatcatcgaatctttgaacgcacattgcgcccattagtat-tct
agtgggcatgcctgttcgagcgtcatttcaaccc-ctaag---ca---------------
------------------------cagc-tt--attgttgggcgt---------------
--ctacgt----------c-----tgtagt-gcctcaaagacattggcggag--------
----cg-gcagcagt-cctctgagcgtagtaat-------tc------------------
tttat--ctcgcttctgtt---a--ggcgctgcccccccggccgtaaaacc---------
cccaatttttt-----------------ctggttgacc-------------------tcg
g---atcaggtaggaatacccgctgaactta-------agcat
>AIMS_BRL_10
ggt---------------------------------------------------------
------------------------------------------------------------
------------------------------------------------------ctccgt
tggtgaaccagcggagggatcattacag--------------------------------
----------------------------------------------------------ag
-----ttatccaact-ccca-a-acc-c---at----------------------gtgaa
ctt-atct---cttt------gttgcctcggc---------------gcaagctacccgg
ga--------------------------------------cctcgcgccccgggcg----
---gcccgccggcggacaaa--c-caaactctgttatc----------------------
---------ttagtt----------gattatctgagtg---------------------t
ctta-tttaataagtc--------------------------------aaaactttcaac
aacggatctcttggttctggcatcgatgaagaacgcagcgaaatgcgataagtaatgtga
attgcagaattcagtgaatcatcgaatctttgaacgcacattgcgcccattagtat-tct
agtgggcatgcctgttcgagcgtcatttcaaccc-ctaag---ca---------------
------------------------cagc-tt--attgttgggcct---------------
--ctacgt-------t--t-----cgtagt-gcctcaaagacattggcggag--------
----tg-gcagtagt-cctctgagcgtagtaat-------tc------------------
tttat--ctcgcttttgtt---a--ggtgctgcccccccggccgtaaaacc---------
cccaatttttt-----------------ctggttgacc-------------------tcg
g---atcaggtaggaatacccgctgaactta-------agcat
>AIMS_BRL_70
ggt---------------------------------------------------------
------------------------------------------------------------
------------------------------------------------------ctccgt
tggtgaaccagcggagggatcattgctg--------------------------------
----------------------------------------------------------ga
acgcgcttcggcgca-cccaga-aac-cct-tt----------------------gtgaa
ctt-atac-c-tatt------gttgcctcggc---------------gcaggccggcctc
ttcactgaggccccc---------------------------------tggaaacaggga
gcagcccgccggcggccaa---c-caaactcttgtttc----------------------
---------tacagt----------gaatctctgagta---------------------a
aaaacataaatgaatc--------------------------------aaaactttcaac
aacggatctcttggttctggcatcgatgaagaacgcagcgaaatgcgataagtaatgtga
attgcagaattcagtgaatcatcgaatctttgaacgcacattgcgccctctggtat-tcc
ggagggcatgcctgttcgagcgtcatttcaaccc-tcaag---cc---------------
------------------------tggc-tt--ggtgatggggca---------------
------ctgcctgtaatag-----ggcagg-ccctgaaatctagtggcgagc--------
----tc-gccaggac-cccga--gcgtagtagt-------t-------------------
-atat--ctcgctctggaa---ggccctggcggtgccct-gccgttaaacc---------
ccc--aacttctg-a-------------aaatttgacc-------------------tcg
g---atcaggtaggaatacccgctgaactta-------agcat
>AIMS_BRL_79
ggt---------------------------------------------------------
------------------------------------------------------------
------------------------------------------------------ctccgt
tggtgaaccagcggagggatcattacag--------------------------------
----------------------------------------------------------ag
----ttgaaaaactc-cccc-a-acc-a---tt----------------------gtgaa
cct-acct-tctacc------gttgcttcggc---------------gggcgggccccag
cgcccccccggcccc---------------------------------------cccgcg
ggcgcccgccggaggatac---a-caaactcttgtcat----------------------
---------ta--gcg---------gcctctctgagtc--------------------tt
ctgtactgaataagtc--------------------------------aaaactttcaac
aacggatctcttggttctggcatcgatgaagaacgcagcgaaatgcgataagtaatgtga
attgcagaattcagtgaatcatcgaatctttgaacgcacattgcgcccgccagtat-tct
ggcgggcatgcctgttcgagcgtcatttcaacca-tcaag---ccc--------------
--------cc---------------ggg-ct--ggtgttggggac---------------
-------ctgcggctgc-c-----cgcagg-ccccgaaaagcagtggcgggc--------
----tc-gccgtcac-gccga--gcgtagtagc-------aa------------------
-tcat--ctcgctcagggc---g--tgcagcgggct-ccggccgttaaacc---------
ctcaaacc------c-------------aaggttgacc-------------------tcg
g---atcaggtaggaagacccgctgaactta-------agcat
>AIMS_BRL_66
ggt---------------------------------------------------------
------------------------------------------------------------
------------------------------------------------------ctccgt
tggtgaaccagcggagggatcattacag--------------------------------
----------------------------------------------------------ag
ttctttcacgagact-ccca-a-acc-a---tt----------------------gtgaa
cat-accc-gtcatc------gttgcctcggc---------------gggc---------
----------gtccc---------------------------------------ctcggg
ggtgtccgccgctggccca---c-caaactctttttat----------------------
---------tgttagg---------gactctctgagaa--------------------aa
c--aagcaaataagtt--------------------------------aaaactttcaac
aacggatctcttggttctggcatcgatgaagaacgcagcgaaatgcgataagtaatgtga
attgcagaattcagtgaatcatcgaatctttgaacgcacattgcgcccgccagtat-tct
ggcgggcatgcctgtccgagcgtcatttcaaccc-tcaag---ccc--------------
--------t-----------------gc-tg--gttgttggggtc---------------
-------ctacggctctgc-----cgtagg-ccctgaaagctagtggcgggc--------
----tc-gctacaac-tccga--gcgcagtagt-------g-------------------
--tat--ctcgctgaggaa---g--tgtggcgggttcccggccgttaaacc---------
ccccccccatctaac-------------aaggttgacc-------------------tcg
g---atcaggtaggaatacccgctgaactta-------agcat
>AIMS_BRL_34
ggt---------------------------------------------------------
------------------------------------------------------------
------------------------------------------------------ctccgt
tggtgaaccagcggagggatcattacag--------------------------------
----------------------------------------------------------ag
ttctttcacgagact-ccca-a-acc-a---tt----------------------gtgaa
cat-accc-gtcatc------gttgcctcggc---------------gggc---------
----------gtccc---------------------------------------ctcggg
ggtgtccgccgctggccca---c-caaactctttttat----------------------
---------tgttagg---------gactctctgagaa--------------------aa
c--aagcaaataagtt--------------------------------aaaactttcaac
aacggatctcttggttctggcatcgatgaagaacgcagcgaaatgcgataagtaatgtga
attgcagaattcagtgaatcatcgaatctttgaacgcacattgcgcccgccagtat-tct
ggcgggcatgcctgtccgagcgtcatttcaaccc-tcaag---ccc--------------
--------t-----------------gc-tt--ggtgttggggtc---------------
-------ctacggctctgc-----cgtagg-ccctgaaagctagtggcgggc--------
----tc-gctacaac-tccga--gcgcagtagt-------g-------------------
--tat--ctcgctgaggaa---g--tgtggcgggttcccggccgttaaacc---------
ccccccccatctaac-------------aaggttgacc-------------------tcg
g---atcaggtaggaatacccgctaaactta-------agcat
>AIMS_BRL_57
ggt---------------------------------------------------------
------------------------------------------------------------
------------------------------------------------------ctccgt
tggtgaaccagcggagggatcattacca--------------------------------
----------------------------------------------------------ga
gtgccttt--tggct-ctcc-a-acc-c-a-ct----------------------gtgaa
cat-acct----acg------tttccctcggc---------------gggctcagcgcgt
tgcggttccgccgcc--------------------------------------------t
cgcgtccgccgggggcac----c-caaactcgaattta----------------------
---------tatcgt----------gtatctctgaggg------------gcgaaagccc
gtaaaacaaatgaatc--------------------------------aaaactttcaac
aacggatctcttggctctggcatcgatgaagaacgcagcgaaatgcgataagtaatgtga
attgcagaattcagtgaatcatcgaatctttgaacgcacattgcgcccgccggcac-tcc
ggcgggcatgcctgtccgagcgtcatttcaaccc-tcggg---ccc--------------
--------acccctcgcggggaacgggc-cc--ggcgttggggac---------------
cggaggccgccccggcggc-----acccgc-cccctaaattcagtggcggtc--------
----gc-gccgcagc-ctcccctgcgtagtagc---------------------------
-acac--ctcgcaccggag------agcggcacggccac-gcctcgaaacc---------
ccccaactttt-----------------caggttgacc-------------------tcg
g---atcaggtaggaatacccgctgaactta-------agcat
>AIMS_BRL_187
ggt---------------------------------------------------------
------------------------------------------------------------
------------------------------------------------------ctccgt
tggtgaaccagcggagggatcattaccg--------------------------------
----------------------------------------------------------ag
-----tgtaaaaact-ccca-a-acc-a---tt----------------------gtgaa
cct-acc-----act------gttgcttcggc---------------ggcct--------
--------cgccccg-ggcgcgttc-----------------gcgcggcccggacccagg
cg--tccgccggaggct-----c-caaactcttgtctt----------------------
----------ttagtg---------tat-ttctgagtg--------------------gc
ataagc-aaataaatc--------------------------------aaaactttcagc
aacggatctcttggttctggcatcgatgaagaacgcagcaaaatgcgataagtaatgtga
attgcagaattcagtgaatcatcgaatctttgaacgcacattgcgcccgccagtat-tct
ggcgggcatgcctgtctgagcgtcatttcaaccc-tcagg---a-c--------------
--------ccgttcgcg-------ggac-ct--ggcgttggggat---------------
-cagcctgcccctggcggc-----ggctgg-ccctgaaatccagtggcggtt--------
----cc-ctcgcgaa-ctcctccgtgcagtaat-------ta------------------
aacct--ctcgcggcagga---t--agcggttgaaccac-gccgttaaacc---------
ccc--cacttct--c-------------aaggttgacc-------------------tca
g---atcaggtaggaatacccgctgaactta-------agcat
>AIMS_BRL_196
ggt---------------------------------------------------------
------------------------------------------------------------
------------------------------------------------------ctccgt
tggtgaaccagcggagggatcattaccg--------------------------------
----------------------------------------------------------ag
-----tgtaaaaact-ccca-a-acc-a---tt----------------------gtgaa
cct-acc-----act------gttgcttcggc---------------ggcct--------
--------cgccccg-ggcgcgttc-----------------gcgcggcccggacccagg
cg--tccgccggaggct-----c-caaactcttgtctt----------------------
----------ttagtg---------tat-ttctgagtg--------------------gc
ataagc-aaataaatc--------------------------------aaaactttcagc
aacggatctcttggttctggcatcgatgaagaacgcagcaaaatgcgataagtaatgtga
attgcagaattcagtgaatcatcgaatctttgaacgcacattgcgcccgccagtat-tct
ggcgggcatgcctgtctgagcgtcatttcaaccc-tcagg---a-c--------------
--------ccgttcgcg-------ggac-ct--ggcgttggggat---------------
-cagcctgcccctggcggc-----ggctgg-ccctgaaatccagtggcggtt--------
----cc-ctcgcgaa-ctcctccgtgcagtaat-------ta------------------
aacct--ctcgcggcagga---t--agcggttgaaccac-gccgttaaacc---------
ccc--cacttct--c-------------aaggttgacc-------------------tca
g---atcaggtaggaatacccgctgaactta-------agcat
>AIMS_BRL_55
ggt---------------------------------------------------------
------------------------------------------------------------
------------------------------------------------------ctccgt
tggtgaaccagcggagggatcattatcg--------------------------------
----------------------------------------------------------ag
-----tttcataact--cca-a-acc-a---tt----------------------gtgaa
cat-acct----atc------gttgcttcggc---------------ggttt--------
--------cgtcccg-ggcgcgctt-c------------gcggcgtgatccggatccagg
cg--gccgccgggggaa-----t-caaactcttgtttt----------------------
---------cttagag---------gatcttctgagtg--------------------gc
ataagcaaaataaatc--------------------------------aaaactttcagc
aacggatctcttggttctggcatcgatgaagaacgcagcgaaatgcgataagtaatgtga
attgcagaattcagtgaatcatcgaatctttgaacgcatattgcgcccgccagtat-tct
ggcgggcatgcctgtccgagcgtcatttcaaccc-tcagg---g-c--------------
--------ccgttcgcg-------ggac-ct--ggtgttggggat---------------
-cggcc-gtccatcgcggc-----ggccgg-ccctgaaatcgagtggcggtc--------
----tc-gtcgcgac-ctcctctgcgtagtagc---------------------------
aatat--ctcgcagctgga---a--ggcgacggggccac-gccgtaaaactgtctccgga
cac--tttttct--c-------------aaggttgacc-------------------tcg
g---atcaggtaggaatacccgctgaactta-------agcat
>AIMS_BRL_132
ggt---------------------------------------------------------
------------------------------------------------------------
------------------------------------------------------ctccgt
tggtgaaccagcggagggatcattactg--------------------------------
----------------------------------------------------------ag
-----ttatccaact-ccca-a-acc-c---ct----------------------gtgaa
cat-acct----a-t------gttgcttcggc---------------ggacc--------
--------gtcccgc-ggcgcgccctc------------gtggcgtgacccggatccagg
cg--cccgccgg-ggaa-----c-caaactcttgtttt----------------------
----------ctagtg---------tctcctctgagtg--------------------gc
ataagcaaaaataaac--------------------------------aaaactttcagc
aacggatctcttggttctggcatcgatgaagaacgcagcgaaatgcgataagtaatgtga
attgcagaattcagtgaatcatcgaatctttgaacgcacattgcgcccgccagtat-tct
ggcgggcatgcctgtctgagcgtcatttcaaccc-tcagc---c-c--------------
--------ccgttcgcg-------gggcgct--ggcgttggggcc---------------
-cggcc--gtcctcgcggc-----ggccgt-ccccgaaacacagtggcggtc--------
----tc--ccacaga-ctcccctgcgtagtaac---------------------------
actac--ctcgcagaaggg---acgagcgggctggccac-gccgtaaaaca---------
ccc--cacttct--c-------------aaggttgacc-------------------tca
g---atcaggtaggaatacccgctgaactta-------agcat
>AIMS_BRL_148
ggt---------------------------------------------------------
------------------------------------------------------------
------------------------------------------------------ctccgt
tggtgaaccagcggagggatcattaccg--------------------------------
----------------------------------------------------------ag
-----ttt--caact-ccca-a-acc-c---at----------------------gtgaa
cat-tacc-t-ctat------gttgcttcggc---------------ggagc--------
--------cgccccg----gcgcccggaaccccctgcggtcccgcggcccggaaccaagg
cg--cccgccggaggcc-----a-caaactcttctgtt----------------------
---------tttacag---------tttcttctgagtg-----------tgccgcaaggc
agtatacaaatgaatc--------------------------------aaaactttcaac
aacggatctcttggttctggcatcgatgaagaacgcagcgaaatgcgataagtaatgtga
attgcagaattcagtgaatcatcgaatctttgaacgcacattgcgcccgccagaat-tct
ggcgggcatgcctgttcgagcgtcatttcaaccc-tcgag---ctc--------------
--------ccctttcggggggagc-----cc--ggcgttggggac---------------
-----------ccggcgctaacaacgccgg-ccccgaaatggagtggcggcc--------
----cg-tccgcggc-gacctctgcgtagtaac---------------------------
--aaccactcgcaccggga---c--ccgggcgcggccac-gccgtaaaaca---------
ccccaccttccg----------------aatgttgacc-------------------tcg
a---atcaggtaggaatacccgctgaactta-------agcat
>AIMS_BRL_131
ggt---------------------------------------------------------
------------------------------------------------------------
------------------------------------------------------ctccgt
tggtgaaccagcggagggatcattaccg--------------------------------
----------------------------------------------------------ag
-----ttt--aaact-ccca-a-acc-c---at----------------------gtgaa
cat-tacc-t-ctat------gttgcttcggc---------------ggagc--------
--------cgccccg----gcgcccggaaccccctgcggtcccgcggcccggaaccaagg
cg--cccgccggaggcc-----a-caaactcttctgtt----------------------
---------tttacag---------tttcttctgagtg-----------tgccgcaaggc
agtatacaaatgaatc--------------------------------aaaactttcaac
aacggatctcttggttctggcatcgatgaagaacgcagcgaaatgcgataagtaatgtga
attgcagaattcagtgaatcatcgaatctttgaacgcacattgcgcccgccagaat-tct
ggcgggcatgcctgttcgagcgtcatttcaaccc-tcgag---ctc--------------
--------ccctttcggggggagc-----cc--ggcgttggggac---------------
-----------ccggcgctaacaacgccgg-ccccgaaatggagtggcggcc--------
----cg-tccgcggc-gacctctgcgtagtaac---------------------------
--aaccactcgcaccggga---c--ccgggcgcggccac-gccgtaaaaca---------
ccccaccttccg----------------aatgttgacc-------------------tcg
a---atcaggtaggaatacccgctgaactta-------agcat
>AIMS_BRL_206
ggt---------------------------------------------------------
------------------------------------------------------------
------------------------------------------------------ctccgt
tggtgaaccagcggagggatcattaccg--------------------------------
----------------------------------------------------------ag
-----ttt--caact-ccca-a-acc-c---at----------------------gtgaa
cat-tacc-t-ctat------gttgcttcggc---------------ggagc--------
--------cgccccg----gcgcccggaaccccctgcggtcccgcggcccggaaccaagg
cg--cccgccggaggcc-----a-caaactcttctgtt----------------------
---------tttacag---------tttcttctgagtg-----------tgccgcaaggc
agtatacaaatgaatc--------------------------------aaaactttcaac
aacggatctcttggttctggcatcgatgaagaacgcagcgaaatgcgataagtaatgtga
attgcagaattcagtgaatcatcgaatctttgaacgcacattgcgcccgccagaat-tct
ggcgggcatgcctgttcgagcgtcatttcaaccc-tcgag---ctc--------------
--------ccctttcggggggagc-----cc--ggcgttggggac---------------
-----------ccggcgctaacaacgccggcccccgaaatggagtggcggcc--------
----cg-tccgcggc-gacctctgcgtagtaac---------------------------
--aaccactcgcaccggga---c--ccgggcgcggccac-gccgtaaaaca---------
ccccaccttccg----------------aatgttgacc-------------------tcg
a---atcaggtaggaatacccgctgaactta-------agcat
>AIMS_BRL_207
ggt---------------------------------------------------------
------------------------------------------------------------
------------------------------------------------------ctccgt
tggtgaaccagcggagggatcattaccg--------------------------------
----------------------------------------------------------ag
tttaaactcccaacccttct-----------------------------------gtgaa
cat-acct----atc------gttgcttcggc---------------ggaacgccccggc
gccctgagcccggaa------------------------------------------cca
ggcgcccgccggagacca------caaactcttctgta----------------------
---------ttttcagcaccagtattttcctctgagtg------------------gcaa
acgcaaaaaatcaatt--------------------------------aaaacttttaac
aacggatctcttggctctggcatcgatgaagaacgcagcgaaatgcgataagtaatgtga
attgcagaattcagtgaatcatcgaatctttgaacgcacattgcgcccgttagcat-tct
agcgggcatgcctgtccgagcgtcatttcaaccc-tcagg---gct--------------
--------ccctttaggggg----agac-ct--ggcgttggggga---------------
-tcggcccgcccagcgcgg-----cgccgt-cccccaaattcagtggcggtc--------
----tc-gctgcagc-ctcccctgcgtagtagt-------tt------------------
-acac--ctcgcaccggag---c--gcggcta-ggccac-gccgtaaaacc---------
ccc--gactttct-g-------------aacgttgacc-------------------tcg
g---atcaggtaggaatacccgctgaactta-------agcat
>AIMS_BRL_116
ggt---------------------------------------------------------
------------------------------------------------------------
------------------------------------------------------ctccgt
tggtgaaccagcggagggatcattaccg--------------------------------
----------------------------------------------------------ag
-----tta-tacaac-tcat-c-aac-c---ct----------------------gtgaa
cat-acct-a-aaac------gttgcttcggc---------------gggaa--------
--------cagacgg----cc-------------------------ccgtaac-acgggc
cgcccccgccagaggaccc---c-ctaactctgtttct----------------------
---------attatg----------tttcttctgagta---------------------a
aacaagcaaataaatt--------------------------------aaaactttcaac
aacggatctcttggctctggcatcgatgaagaacgcagcgaaatgcgataagtaatgtga
attgcagaattcagtgaatcatcgaatctttgaacgcacattgcgcccgccagtat-tct
ggcgggcatgcctgttcgagcgtcattacaaccc-tcagg---ccc--------------
--------cc--------------gggc-ct--ggcgttggggat---------cggcga
ggcgccccctgcgggcaca-----cgccgt-cccccaaatacagtggcggtc--------
----cc-gccgcagc-ttccattgcgtagtagc-------ta------------------
-acac--ctcgcaactgga---g--agcggcgcggccac-gccgtaaaaca---------
ccc--aacttct--g-------------aatgttgacc-------------------tcg
a---atcaggtaggaatacccgctgaactta-------agcat
>AIMS_BRL_86
ggt---------------------------------------------------------
------------------------------------------------------------
------------------------------------------------------ctccgt
tggtgaaccagcggagggatcattaccg--------------------------------
----------------------------------------------------------ag
-----tta-tacaac-tcat-c-aac-c---ct----------------------gtgaa
cat-acct---aaac------gttgcctcggc---------------gggaa--------
--------cagacgg----cc-------------------------ctgaaacgatgggc
cgcccccgccagaggacct---c-ctatctctgttatt----------------------
---------a--gtg----------ttttttctgagt----------------------a
accaagcaaatgaatt--------------------------------aaaactttcaac
aacggatctcttggctctggcatcgatgaagaacgcagcgaaatgcgataagtaatgtga
attgcagaattcagtgaatcatcgaatctttgaacgcacattgcgcccgtcagtat-tct
ggcgggcatgcctgttcgagcgtcattacaaccc-tcagg---ccc--------------
--------cc--------------gggc-ct--ggcgttggggat---------cggcgg
aac-ccccccgtgggcaca-----cgccgt-cccccaaatacagtggcggtc--------
----cc-gccgcagc-ttccaatgcgtagtagc--------a------------------
-acac--ctcgcaactgga---g--agcggcgcggccac-gccgtaaaaca---------
ccc--aactttta-g-------------aacgttgacc-------------------tcg
a---atcaggtaggaatacccgctgaactta-------agcat
>AIMS_BRL_115
------------------------------------------------------------
------------------------------------------------------------
------------------------------------------------------------
-ggtgaaccagcggagggatcattaccg--------------------------------
----------------------------------------------------------ag
-----ttt--caact-ccca-a-acc-c---ct----------------------gtgaa
cat-acct---atac------gttgcctcggc---------------ggatc--------
--------agcccgc----gc-------------------------cctgtaaaacggga
cg-gcccgcccgagga-cc---c-taaactctgt--tt----------------------
---------ttagtg----------gaacttctgagta---------------------a
aagaaacaaataaatc--------------------------------aaaactttcaac
aacggatctcttggttctggcatcgatgaagaacgcagcaaaatgcgataagtaatgtga
attgcagaattcagtgaatcatcgaatctttgaacgcacattgcgcccgccagtat-tct
ggcgggcatgcctgttcgagcgtcatttcaaccc-tcaag---ctc--------------
-------------------------agc-tt--ggtgttgggact---------cgcggt
---aa--cccg----------------cgt-tccccaaatcgattggcggtc--------
----ac-gtcg-agc-ttccatagcgtagtaat-------ca------------------
tacac--ctcgttactggt---a--atcgtcgcggccac-gccgttaaa-c---------
ccc--aacttct--g-------------aatgttgacc-------------------tcg
g---atcaggtaggaatacccgctgaactta-------agcat
>AIMS_BRL_105
ggt---------------------------------------------------------
------------------------------------------------------------
------------------------------------------------------ctccgt
tggtgaaccagcggagggatcattaccg--------------------------------
----------------------------------------------------------ag
-----ttt--caact-ccca-a-acc-c---ct----------------------gtgaa
cat-acct---atac------gttgcctcggc---------------ggatc--------
--------agcccgc----gc-------------------------cccgtaaaacggga
cg-gcccgcccgaggaccc---c-taaactctgt--tt----------------------
---------ttagtg----------gaacttctgagta---------------------a
aacaaacaaataaatc--------------------------------aaaactttcaac
aacggatctcttggttctggcatcgatgaagaacgcagcaaaatgcgataagtaatgtga
attgcagaattcagtgaatcatcgaatctttgaacgcacattgcgcccgccagtat-tct
ggcgggcatgcctgttcgagcgtcatttcaaccc-tcaag---ctc--------------
-------------------------agc-tt--ggtgttgggact---------cgcggt
---aaaccccg----------------cgt-tccccaaatcgattggcggtc--------
----ac-gtcg-agc-ttccatagcgtagtaat-------ca------------------
tacac--ctcgttactggt---a--atcgtcgcggccac-gccgtagaa-c---------
ccc--aacttct--g-------------aatgttgacc-------------------tcg
g---atcaggtaggaatacccgctgaactta-------agcat
>AIMS_BRL_104
ggt---------------------------------------------------------
------------------------------------------------------------
------------------------------------------------------ctccgt
tggtgaaccagcggagggatcattaccg--------------------------------
----------------------------------------------------------ag
-----ttt--caact-ccca-a-acc-c---ct----------------------gtgaa
cat-acct---atac------gttgcctcggc---------------ggatc--------
--------agcccgc----gc-------------------------cccgtaaaacggga
cg-gcccgcccgaggaccc---c-taaactctgt--tt----------------------
---------ttagtg----------gaacttctgagta---------------------a
aacaaacaaataaatc--------------------------------aaaactttcaac
aacggatctcttggttctggcatcgatgaagaacgcagcaaaatgcgataagtaatgtga
attgcagaattcagtgaatcatcgaatctttgaacgcacattgcgcccgccagtat-tct
ggcgggcatgcctgttcgagcgtcatttcaaccc-tcaag---ctc--------------
-------------------------agc-tt--ggtgttgggact---------cgcggt
---aaaccccg----------------cgt-tccccaaatcgattggcggtc--------
----ac-gtcg-agc-ttccatagcgtagtaat-------ca------------------
tacac--ctcgttactggt---a--atcgtcgcggccac-gccgtaaaa-c---------
ccc--aacttct--g-------------aatgttgacc-------------------tcg
g---atcaggtaggaatacccgctgaactta-------agcat
>AIMS_BRL_52
ggt---------------------------------------------------------
------------------------------------------------------------
------------------------------------------------------ctccgt
tggtgaaccagcggagggatcattaccg--------------------------------
----------------------------------------------------------ag
-----ttt--caact-ccca-a-acc-c---ct----------------------gtgaa
cat-acct---atac------gttgcctcggc---------------ggatc--------
--------agcccgc----gc-------------------------cccgtaaaacggga
cg-gcccgcccgaggaccc---c-taaactctgt--tt----------------------
---------ttagtg----------gaacttctgagta---------------------a
aacaaacaaataaatc--------------------------------aaaactttcaac
aacggatctcttggttctggcatcgatgaagaacgcagcaaaatgcgataagtaatgtga
attgcagaattcagtgaatcatcgaatctttgaacgcacattgcgcccgccagtat-tct
ggcgggcatgcctgttcgagcgtcatttcaaccc-tcaag---ctc--------------
-------------------------agc-tt--ggtgttgggact---------cgcggt
---aa--cccg----------------cgt-tccccaaatcgattggcggtc--------
----ac-gtcg-agc-ttccatagcgtagtaat-------ca------------------
tacac--ctcgttactggt---a--atcgtcgcggccac-gccgttaaa-c---------
ccc--aacttct--g-------------aatgttgacc-------------------tcg
g---atcaggtaggaatacccgctgaactta-------agcat
>AIMS_BRL_97
ggt---------------------------------------------------------
------------------------------------------------------------
------------------------------------------------------ctccgt
tggtgaaccagcggagggatcattaccg--------------------------------
----------------------------------------------------------ag
-----ttt--caact-ccca-a-acc-c---ct----------------------gtgaa
cat-acct---atac------gttgcctcggc---------------ggatc--------
--------agcccgc----gc-------------------------cccgtaaaacggga
cg-gcccgcccgaggaccc---c-taaactctgt--tt----------------------
---------ttagtg----------gaacttctgagta---------------------a
aacaaacaaataaatc--------------------------------aaaactttcaac
aacggatctcttggttctggcatcgatgaagaacgcagcaaaatgcgataagtaatgtga
attgcagaattcagtgaatcatcgaatctttgaacgcacattgcgcccgccagtat-tct
ggcgggcatgcctgttcgagcgtcatttcaaccc-tcaag---ctc--------------
-------------------------agc-tt--ggtgttgggact---------cgcggt
---aa--cccg----------------cgt-tccccaaatcgattggcggtc--------
----ac-gtcg-agc-ttccatagcgtagtaat-------ca------------------
tacac--ctcgttactggt---a--atcgtcgcggccac-gccgttaaa-c---------
ccc--aacttct--g-------------aatgttgacc-------------------tcg
g---atcaggtaggaatacccgctgaactta-------agcat
>AIMS_BRL_127
ggt---------------------------------------------------------
------------------------------------------------------------
------------------------------------------------------ctccgt
tggtgaaccagcggagggatcattaccg--------------------------------
----------------------------------------------------------ag
-----ttt--caact-ccca-a-acc-c---ct----------------------gtgaa
cat-acct---atac------gttgcctcggc---------------ggatc--------
--------agcccgc----gc-------------------------cccgtaaaacggga
cg-gcccgcccgaggaccc---c-taaactctgt--tt----------------------
---------ttagtg----------gaacttctgagta---------------------a
aacaaacaaataaatc--------------------------------aaaactttcaac
aacggatctcttggttctggcatcgatgaagaacgcagcaaaatgcgataagtaatgtga
attgcagaattcagtgaatcatcgaatctttgaacgcacattgcgcccgccagtat-tct
ggcgggcatgcctgttcgagcgtcatttcaaccc-tcaag---ctc--------------
-------------------------agc-tt--ggtgttgggact---------cgcggt
---aa--cccg----------------cgt-tccccaaatcgattggcggtc--------
----ac-gtcg-agc-ttccatagcgtagtaat-------ca------------------
tacac--ctcgttactggt---a--atcgtcgcggccac-gccgttaaa-c---------
ccc--aacttct--g-------------aatgttgacc-------------------tcg
g---atcaggtaggaatacccgctgaactta-------agcat
>AIMS_BRL_54
ggt---------------------------------------------------------
------------------------------------------------------------
------------------------------------------------------ctccgt
tggtgaaccagcggagggatcattaccg--------------------------------
----------------------------------------------------------ag
-----ttt--caact-ccca-a-acc-c---ct----------------------gtgaa
cat-acct---atac------gttgcctcggc---------------ggatc--------
--------agcccgc----gc-------------------------cccgtaaaacggga
cg-gcccgcccgaggaccc---c-taaactctgt--tt----------------------
---------ttagtg----------gaacttctgagta---------------------a
aacaaacaaataaatc--------------------------------aaaactttcaac
aacggatctcttggttctggcatcgatgaagaacgcagcaaaatgcgataagtaatgtga
attgcagaattcagtgaatcatcgaatctttgaacgcacattgcgcccgccagtat-tct
ggcgggcatgcctgttcgagcgtcatttcaaccc-tcaag---ctc--------------
-------------------------agc-tt--ggtgttgggact---------cgcggt
---aa--cccg----------------cgt-tccccaaatcgattggcggtc--------
----ac-gtcg-agc-ttccatagcgtagtaat-------ca------------------
tacac--ctcgttactggt---a--atcgtcgcggccac-gccgtaaaa-c---------
ccc--aacttct--g-------------aatgttgacc-------------------tcg
g---atcaggtaggaatacccgctgaactta-------agcat
>AIMS_BRL_69
ggt---------------------------------------------------------
------------------------------------------------------------
------------------------------------------------------ctccgt
tggtgaaccagcggagggatcattaccg--------------------------------
----------------------------------------------------------ag
-----ttt--caact-ccca-a-acc-c---ct----------------------gtgaa
cat-acct---atac------gttgcctcggc---------------ggatc--------
--------agcccgc----gc-------------------------cccgtaaaacggga
cg-gcccgcccgaggaccc---c-taaactctgt--tt----------------------
---------ttagtg----------gaacttctgagta---------------------a
aacaaacaaataaatc--------------------------------aaaactttcaac
aacggatctcttggttctggcatcgatgaagaacgcagcaaaatgcgataagtaatgtga
attgcagaattcagtgaatcatcgaatctttgaacgcacattgcgcccgccagtat-tct
ggcgggcatgcctgttcgagcgtcatttcaaccc-tcaag---ctc--------------
-------------------------agc-tt--ggtgttgggact---------cgcggt
gtaaa--cccg----------------cgt-tccccaaatcgattggcggtc--------
----ac-gtcg-agc-ttccatagcgtagtaat-------ca------------------
tacac--ctcgttactggt---a--atcgtcgcggccac-gccgtaaaa-c---------
ccc--aacttct--g-------------aatgttgacc-------------------tcg
g---atcaggtaggaatacccgctgaactta-------agcat
>AIMS_BRL_51
ggt---------------------------------------------------------
------------------------------------------------------------
------------------------------------------------------ctccgt
tggtgaaccagcggagggatcattaccg--------------------------------
----------------------------------------------------------ag
-----ttt--caact-ccca-a-acc-c---ct----------------------gtgaa
cat-acct---atac------gttgcctcggc---------------ggatc--------
--------agcccgc----gc-------------------------cccgtaaaacggga
cg-gcccgcccgaggaccc---c-taaactctgt--tt----------------------
---------ttagtg----------gaacttctgagta---------------------a
aacaaacaaataaatc--------------------------------aaaactttcaac
aacggatctcttggttctggcatcgatgaagaacgcagcaaaatgcgataagtaatgtga
attgcagaattcagtgaatcatcgaatctttgaacgcacattgcgcccgccagtat-tct
ggcgggcatgcctgttcgagcgtcatttcaaccc-tcaag---ctc--------------
-------------------------agc-tt--ggtgttgggact---------cgcggt
gtaaa--cccg----------------cgt-tccccaaatcgattggcggtc--------
----ac-gtcg-agc-ttccatagcgtagtaat-------ca------------------
tacac--ctcgttactggt---a--atcgtcgcggccac-gccgtaaaa-c---------
ccc--aacttct--g-------------aatgttgacc-------------------tcg
g---atcaggtaggaatacccgctgaactta-------agcat
>AIMS_BRL_110
ggt---------------------------------------------------------
------------------------------------------------------------
------------------------------------------------------ctccgt
tggtgaaccagcggagggatcattaccg--------------------------------
----------------------------------------------------------ag
-----ttt--caact-ccca-a-acc-c---ct----------------------gtgaa
cat-acct---atac------gttgcctcggc---------------ggatc--------
--------agcccgc----gc-------------------------cccgtaaaacggga
cg-gcccgcccgaggaccc---c-taaactctgt--tt----------------------
---------ttagtg----------gaacttctgagta---------------------a
aacaaacaaataaatc--------------------------------aaaactttcaac
aacggatctcttggttctggcatcgatgaagaacgcagcaaaatgcgataagtaatgtga
attgcagaattcagtgaatcatcgaatctttgaacgcacattgcgcccgccagtat-tct
ggcgggcatgcctgttcgagcgtcatttcaaccc-tcaag---ctc--------------
-------------------------agc-tt--ggtgttgggact---------cgcggt
gtaaa--cccg----------------cgt-tccccaaatcgattggcggtc--------
----ac-gtcg-agc-ttccatagcgtagtaat-------ca------------------
tacac--ctcgttactggt---a--atcgtcgcggccac-gccgtaaaa-c---------
ccc--aacttct--g-------------aatgttgacc-------------------tcg
g---atcaggtaggaatacccgctgaactta-------agcat
>AIMS_BRL_103
ggt---------------------------------------------------------
------------------------------------------------------------
------------------------------------------------------ctccgt
tggtgaaccagcggagggatcattaccg--------------------------------
----------------------------------------------------------ag
-----ttt--caact-ccca-a-acc-c---ct----------------------gtgaa
cat-acct---atac------gttgcctcggc---------------ggatc--------
--------agcccgc----gc-------------------------cccgtaaaacggga
cg-gcccgcccgaggaccc---c-taaactctgt--tt----------------------
---------ttagtg----------gaacttctgagta---------------------a
aacaaacaaataaatc--------------------------------aaaactttcaac
aacggatctcttggttctggcatcgatgaagaacgcagcaaaatgcgataagtaatgtga
attgcagaattcagtgaatcatcgaatctttgaacgcacattgcgcccgccagtat-tct
ggcgggcatgcctgttcgagcgtcatttcaaccc-tcaag---ctc--------------
-------------------------agc-tt--ggtgttgggact---------cgcggt
gtaaa--cccg----------------cgt-tccccaaatcgattggcggtc--------
----ac-gtcg-agc-ttccatagcgtagtaat-------ca------------------
tacac--ctcgttactggt---a--atcgtcgcggccac-gccgtaaaa-c---------
ccc--aacttct--g-------------aatgttgacc-------------------tcg
g---atcaggtaggaatacccgctgaactta-------agcat
>AIMS_BRL_81
ggt---------------------------------------------------------
------------------------------------------------------------
------------------------------------------------------ctccgt
tggtgaaccagcggagggatcattaccg--------------------------------
----------------------------------------------------------ag
-----ttt--caact-ccca-a-acc-c---ct----------------------gtgaa
cat-acct---atac------gttgcctcggc---------------ggatc--------
--------agcccgc----gc-------------------------cccgtaaaacggga
cg-gcccgcccgaggaccc---c-taaactctgt--tt----------------------
---------ttagtg----------gaacttctgagta---------------------a
aacaaacaaataaatc--------------------------------aaaactttcaac
aacggatctcttggttctggcatcgatgaagaacgcagcaaaatgcgataagtaatgtga
attgcagaattcagtgaatcatcgaatctttgaacgcacattgcgcccgccagtat-tct
ggcgggcatgcctgttcgagcgtcatttcaaccc-tcaag---ctc--------------
-------------------------agc-tt--ggtgttgggact---------cgcggt
gtaaa--cccg----------------cgt-tccccaaatcgattggcggtc--------
----ac-gtcg-agc-ttccatagcgtagtaat-------ca------------------
tacac--ctcgttactggt---a--atcgtcgcggccac-gccgtaaaa-c---------
ccc--aacttct--g-------------aatgttgacc-------------------tcg
g---atcaggtaggaatacccgctgaactta-------agcat
>AIMS_BRL_78
ggt---------------------------------------------------------
------------------------------------------------------------
------------------------------------------------------ctccgt
tggtgaaccagcggagggatcattaccg--------------------------------
----------------------------------------------------------ag
-----ttt--caact-ccca-a-acc-c---ct----------------------gtgaa
cat-acct---atac------gttgcctcggc---------------ggatc--------
--------agcccgc----gc-------------------------cccgtaaaacggga
cg-gcccgcccgaggaccc---c-taaactctgt--tt----------------------
---------ttagtg----------gaacttctgagta---------------------a
aacaaacaaataaatc--------------------------------aaaactttcaac
aacggatctcttggttctggcatcgatgaagaacgcagcaaaatgcgataagtaatgtga
attgcagaattcagtgaatcatcgaatctttgaacgcacattgcgcccgccagtat-tct
ggcgggcatgcctgttcgagcgtcatttcaaccc-tcaag---ctc--------------
-------------------------agc-tt--ggtgttgggact---------cgcggt
gtaaa--cccg----------------cgt-tccccaaatcgattggcggtc--------
----ac-gtcg-agc-ttccatagcgtagtaat-------ca------------------
tacac--ctcgttactggt---a--atcgtcgcggccac-gccgtaaaa-c---------
ccc--aacttct--g-------------aatgttgacc-------------------tcg
g---atcaggtaggaatacccgctgaactta-------agcat
>AIMS_BRL_128
ggt---------------------------------------------------------
------------------------------------------------------------
------------------------------------------------------ctccgt
tggtgaaccagcggagggatcattaccg--------------------------------
----------------------------------------------------------ag
-----ttt--caact-ccca-a-acc-c---ct----------------------gtgaa
cat-acct---atac------gttgcctcggc---------------ggatc--------
--------agcccgc----gc-------------------------cccgtaaaacggga
cg-gcccgcccgaggaccc---c-taaactctgt--tt----------------------
---------ttagtg----------gaacttctgagta---------------------a
aacaaacaaataaatc--------------------------------aaaactttcaac
aacggatctcttggttctggcatcgatgaagaacgcagcaaaatgcgataagtaatgtga
attgcagaattcagtgaatcatcgaatctttgaacgcacattgcgcccgccagtat-tct
ggcgggcatgcctgttcgagcgtcatttcaaccc-tcaag---ctc--------------
-------------------------agc-tt--ggtgttgggact---------cgcggt
gtaaa--cccg----------------cgt-tccccaaatcgattggcggtc--------
----ac-gtcg-agc-ttccatagcgtagtaat-------ca------------------
tacac--ctcgttactggt---a--atcgtcgcggccac-gccgtaaaa-c---------
ccc--aacttct--g-------------aatgttgacc-------------------tcg
g---atcaggtaggaatacccgctgaactta-------agcat
>AIMS_BRL_30
ggt---------------------------------------------------------
------------------------------------------------------------
------------------------------------------------------ctccgt
tggtgaaccagcggagggatcattaccg--------------------------------
----------------------------------------------------------ag
-----ttt-acaact-ccca-a-acc-c---ct----------------------gtgaa
cat-acct---atac------gttgcctcggc---------------ggatc--------
--------agcccgc----gc-------------------------cccgtaaaacggga
cg-gcccgcccgaggaccc---c-taaactctgt--tt----------------------
---------ttagtg----------gaacttctgagta---------------------a
aacaaacaaataaatc--------------------------------aaaactttcaac
aacggatctcttggttctggcatcgatgaagaacgcagcaaaatgcgataagtaatgtga
attgcagaattcagtgaatcatcgaatctttgaacgcacattgcgcccgccagtat-tct
ggcgggcatgcctgttcgagcgtcatttcaaccc-tcaag---ctc--------------
-------------------------agc-tt--ggtgttgggact---------cgcggt
gtaaa--cccg----------------cgt-tccccaaatcgattggcggtc--------
----ac-gtcg-agc-ttccatagcgtagtaat-------ca------------------
tacac--ctcgttactggt---a--atcgtcgcggccac-gccgtaaaa-c---------
ccc--aacttct--g-------------aatgttgacc-------------------tcg
g---atcaggtaggaatacccgctgaactta-------agcat
>AIMS_BRL_203
ggt---------------------------------------------------------
------------------------------------------------------------
------------------------------------------------------ctccgt
tggtgaaccagcggagggatcattaccg--------------------------------
----------------------------------------------------------ag
-----ttt-acaact-ccca-a-acc-c---ct----------------------gtgaa
cat-acct---atac------gttgcctcggc---------------ggatc--------
--------agcccgc----gc-------------------------cctgtaaaacggga
cg-gcccgcccgagga-cc---c-taaactctgt--tt----------------------
---------ttagtg----------gaacttctgagta---------------------a
aacaaacaaataaatc--------------------------------aaaactttcaac
aacggatctcttggttctggcatcgatgaagaacgcagcaaaatgcgataagtaatgtga
attgcagaattcagtgaatcatcgaatctttgaacgcacattgcgcccgccagtat-tct
ggcgggcatgcctgttcgagcgtcatttcaaccc-tcaag---ctc--------------
-------------------------agc-tt--ggtgttgggact---------cgcggt
---aa--cccg----------------cgt-tccccaaatcgattggcggtc--------
----ac-gtcg-agc-ttccatagcgtagtaat-------ca------------------
tacac--ctcgttactggt---a--atcgtcgcggccac-gccgtaaaa-c---------
ccc--aacttct--g-------------aatgttgacc-------------------tcg
g---atcaggtaggaatacccgctgaactta-------agcat
>AIMS_BRL_85
ggt---------------------------------------------------------
------------------------------------------------------------
------------------------------------------------------ctccgt
tggtgaaccagcggagggatcattaccg--------------------------------
----------------------------------------------------------ag
-----ttt--aaact-ccca-a-acc-c---ct----------------------gtgaa
cat-acct---atac------gttgcctcggc---------------ggatc--------
--------agcccgc----gc-------------------------cccgtaaaacggga
cg-gcccgccgcaggatcc---a-caaaccctgaattt----------------------
---------ttattg----------taacttctgagtc---------------------t
aaaaaacaaataaatc--------------------------------aaaactttcaac
aacggatctcttggttctggcatcgatgaagaacgcagcaaaatgcgataagtaatgtga
attgcagaattcagtgaatcatcgaatctttgaacgcacattgcgcccgccagtat-tct
ggcgggcatgcctgttcgagcgtcatttcaaccc-tcaag---ccc--------------
--------cc--------------gggt-tt--ggtgttggggatcgggaatcgcggctt
ctgccgcctcc----------------cgg-ccccgaaatctagtggcggtc--------
----tc-gctgcagc-ctccattgcgtagtagc-------ta------------------
-acac--ctcgcaactgga---a--cgcggcgcggccaa-gccgttaaacc---------
ccc--aacttct--g-------------aatgttgacc-------------------tcg
g---atcaggtaggaatacccgctgaactta-------agcat
>AIMS_BRL_145
ggt---------------------------------------------------------
------------------------------------------------------------
------------------------------------------------------ctccgt
tggtgaaccagcggagggatcattaccg--------------------------------
----------------------------------------------------------ag
-----ttt--caact-ccca-a-acc-c---ct----------------------gtgaa
cat-acct---ttat------gttgcctcggc---------------ggatc--------
--------agcccgc----gc-------------------------cccgtaaaacggga
cg-gcccgccgcaggaacc---a-caaaactctga-tt----------------------
---------ttagtg----------taacttctgagtc---------------------t
aaaaaacaaataaatc--------------------------------aaaactttcaac
aacggatctcttggttctggcatcgatgaagaacgcagcaaaatgcgataagtaatgtga
attgcagaattcagtgaatcatcgaatctttgaacgcacattgcgcccgccagtat-tct
ggcgggcatgcctgttcgagcgtcatttcaaccc-tcaag---ccc--------------
--------cc--------------gggt-tt--gggttgggggaat--------cgggct
gtactccagcc----------------cgg-ccccgaaatctagtggcggtc--------
----tc-gctgcagc-ctccattgcgtagtagc-------ta------------------
-acac--ctcgcaactgga---a--cgcggcgcggccaa-gccgttaaacc---------
ccc--aacttct--g-------------aatgttgacc-------------------tcg
g---atcaggtaggaatacccgctgaactta-------agcat
>AIMS_BRL_143
ggt---------------------------------------------------------
------------------------------------------------------------
------------------------------------------------------ctccgt
tggtgaaccagcggagggatcattaccg--------------------------------
----------------------------------------------------------ag
-----ttt-acaact-ccca-a-acc-c-a-at----------------------gtgaa
cca-tacc-a-aact------gttgcctcggc---------------ggggt---cacgc
cccgggtgcgtcgca----gc-------------------------cccgga--accagg
cg--cccgccggagggaccaa-c-caaactctttctgt------------agtcccctcg
cggacgttatttctt----------acagctctgagca---------------------a
aaattcaaaatgaatc--------------------------------aaaactttcaac
aacggatctcttggttctggcatcgatgaagaacgcagcgaaatgcgataagtaatgtga
attgcagaattcagtgaatcatcgaatctttgaacgcacattgcgcccgccagtat-tct
ggcgggcatgcctgtccgagcgtcatttcaaccc-tcgaa---ccc--------------
--------ctcc------gg----gggt-cc--ggcgttggggat--------------c
gggaacccctaagacggga-----tcccgg-ccccgaaatacagtggcggtc--------
----tc-gccgcagc-ctctcatgcgcagtagt-------tt------------------
-gcacaactcgcaccggga---g--cgcggcgcgtccacgtccgtaaaaca---------
ccc--aacttctg-a-------------aatgttgacc-------------------tcg
g---atcaggtaggaatacccgctgaactta-------agcat
>AIMS_BRL_241
ggt---------------------------------------------------------
------------------------------------------------------------
------------------------------------------------------ctccgt
tggtgaaccagcggagggatcattaccg--------------------------------
----------------------------------------------------------ag
-----ttt-acaact-ccca-a-acc-c-a-at----------------------gtgaa
cgt-tacc-a-aact------gttgcctcggc---------------gggat--ctctgc
cccgggtgcgtcgca----gc-------------------------cccgga--ccaagg
cg--cccgccggaggaccaac-c-aaaactctttttgtatacc-----------ccctcg
cgggttttttataa----------------tctgagcc-ttctcggcgcctctcgtaggc
gtttcgaaaatgaatc--------------------------------aaaactttcaac
aacggatctcttggttctggcatcgatgaagaacgcagcgaaatgcgataagtaatgtga
attgcagaattcagtgaatcatcgaatctttgaacgcacattgcgcccgccagtat-tct
ggcgggcatgcctgtccgagcgtcatttcaaccc-tcgaa---ccc--------------
--------ctcc------gg----gggg-tc--ggcgttggggat--------------c
ggccctgcctcttggcggt-----ggccgt-ctccgaaatacagtggcggtc--------
----tc-gccgcagc-ctctcctgcgcagtagt-------tt------------------
-gcac-actcgcatcggga---g--cgcggcgcgtccacagccgttaaaca---------
ccc--aacttctg-a-------------aatgttgacc-------------------tcg
g---atcaggtaggaatacccgctgaactta-------agcat
>AIMS_BRL_4
ggt---------------------------------------------------------
------------------------------------------------------------
------------------------------------------------------ctccgt
tggtgaaccagcggagggatcattaccg--------------------------------
----------------------------------------------------------ag
-----ttt-acaact-ccca-a-acc-cca-at----------------------gtgaa
cgt-tacc-a-atct------gttgcctcggc---------------gggat--ctctgc
cccgggcgcgtcgca----gc-------------------------cccggatcccatgg
cg--cccgccggaggaccaac---caaactcttttttc-tctccgtcgcggcttccgtcg
cggctctgttttaac----------tttgctctgagcctttctcggcgaccctagcgggc
gtctcgaaaatgaatc--------------------------------aaaactttcaac
aacggatctcttggttctggcatcgatgaagaacgcagcgaaatgcgataagtaatgtga
attgcagaattcagtgaatcatcgaatctttgaacgcacattgcgcccgccagtat-tct
ggcgggcatgcctgtccgagcgtcatttcaaccc-tcgaa---ccc--------------
--------ctcc------gg----gggg-tc--ggcgttggggat--------------c
ggcacgccctcac-acggg-----tgccgg-ccccgaaatccagtggcggtc--------
----tc-gccgcagc-ctctcctgcgcagtagt-------tt------------------
-gcac-actcgcaccggga---g--cgcggcgcggccacagccgtaaaaca---------
ccccaaacttctg-a-------------aatgttgacc-------------------tcg
g---atcaggtaggaatacccgctgaactta-------agcat
>AIMS_BRL_36
ggt---------------------------------------------------------
------------------------------------------------------------
------------------------------------------------------ctccgt
tggtgaaccagcggagggatcattaccg--------------------------------
----------------------------------------------------------ag
-----ttt-acaact-ccca-a-acc-cca-at----------------------gtgaa
cgt-tacc-a-atct------gttgcctcggc---------------gggat--ctctgc
cccgggcgcgtcgca----gc-------------------------cccggatcccatgg
cg--cccgccggaggaccaac---caaactcttttttc-tctccgtcgcggcttccgtcg
cggctctgttttaac----------tttgctctgagcctttctcggcgaccctagcgggc
gtctcgaaaatgaatc--------------------------------aaaactttcaac
aacggatctcttggttctggcatcgatgaagaacgcagcgaaatgcgataagtaatgtga
attgcagaattcagtgaatcatcgaatctttgaacgcacattgcgcccgccagtat-tct
ggcgggcatgcctgtccgagcgtcatttcaaccc-tcgaa---ccc--------------
--------ctcc------gg----gggg-tc--ggcgttggggat--------------c
ggcacgccctcac-acggg-----tgccgg-ccccgaaatccagtggcggtc--------
----tc-gccgcagc-ctctcctgcgcagtagt-------tt------------------
-gcac-actcgcaccggga---g--cgcggcgcggccacagccgtaaaaca---------
ccccaaacttctg-a-------------aatgttgacc-------------------tcg
g---atcaggtaggaatacccgctgaactta-------agcat
>AIMS_BRL_160
ggt---------------------------------------------------------
------------------------------------------------------------
------------------------------------------------------ttccgt
aggtgaacctgcggaaggatcattacac--------------------------------
------------------------------------------------------------
-----------aatt-tctttt-ttccttgttc-atctttgaacagggaaaagaattgga
ttc-acccagtctattgagacgattcctgggt----------------------------
------------------------------------------------------------
--taacaaagaatggaccatttattaaaacattgaatt----------------------
-----------------------------gtcaaaaaaaaataccaattgattttattga
aaaagaaagaaaagaccttttaatcgaggttcacgtatttctttttaaacaactttaggc
aatggatctcttggctctcgcatcgatgaaaagcgtatcaaattgcgataattaatgcga
tctgca---ttctgcgaatcatcgagttcttgaacgcacctcgcaccctttggcttgtcc
ttggggtatgcttgtttcactacaactaccaacccacaaatgtcat--------------
--------ttcttgataaaagaattgaccat--tgtgattgggat---------------
-----------------------gtgaaag-gtttgaactggacggtttgaa--------
----------------cctttcatcctgaaaatgaatccatcggattcatttcatggatt
ggttttgtttcctttgcat-----------------------------------------
--taattttcttgattgaaaagcataggggatttggccaatttacacatcagactcgttg
tctgaatcaggtaggatccccgctgaactta-------agcat
>AIMS_BRL_168
ggt---------------------------------------------------------
------------------------------------------------------------
------------------------------------------------------ttccgt
aggtgaacctgcggaaggatcatt-cac--------------------------------
------------------------------------------------------------
-----------aatt-tctttt-ttccttgttcaatctttgaacagggaaaagaattgga
ttc-acccagtctattgagacgattcctgggt----------------------------
------------------------------------------------------------
--taacaaagaatggaccatttattaaaacattgaatt----------------------
-----------------------------gtcaaaaaaaaataccaattgattttattga
aaaagaaagaaaagaccttttaatcgaggttcacgtatttctttttaaacaactttaggc
aatggatctcttggctctcgcaacgatgaagagcgtatcaaattgcgataattaatgcga
tctgca---ttctgcgaatcatcgagttcttgaacgcacctcgcaccctttggcttgtcc
ttggggtatgcttgtttcactacaactaccaacccacaaatgtcat--------------
--------ttcttgataaaagaattgaccat--tgtgattgggat---------------
-----------------------gtgaaag-gtttgaactggacggtttgaa--------
----------------cctttcatcctgaaaatgaatccatcggattcatttcatgaatt
ggttttgtttcctttgcat-----------------------------------------
--taattttcttgattgaaaagcataggggatttggccaatttaaacatcaaactcgttg
tctgaatcagataggatccccgctgaactta-------agcat
>AIMS_BRL_60
------------------------------------------------------------
------------------------------------------------------------
--------------------------------------------------------ccgt
tggtgaacgagcggagggatcattaccg--------------------------------
----------------------------------------------------------ag
-----ttt-acaact-ccca-a-acc-cca-at----------------------gtgaa
cgt-tacc-a-atct------gttgcctcggc---------------gggattctcttgc
cccgggcgcgtcgca----gc-------------------------cccggatcccatgg
cg--cccgccggaggaccaactc-caaactctttttttctctccgtcgcggctcccgtcg
cggctctgttttatt----------tttgctctgagcctttctcggcgaccctagcgggc
gtctcgaaaatgaatc--------------------------------aaaactttcaac
aacggatctcttggttctggcatcgatgaagaacgcagcgaaatgcgataagtaatgtga
attgcagaattcagtgaatcatcgaatctttgaacgcacattgcgcccgccagtat-tct
ggcgggcatgcctgtccgagcgtcatttcaaccc-tcgaa---ccc--------------
--------ctcc------gg----gggt-cg--cggttggggg-----------------
gatccggcccctc-accgg------gccgc-ccccgaaatacaggggcggtc--------
----tc-cccgcacc-ctctccggcgcagtagt-------tt------------------
-gcac-actcgcaccggga---g--cgcggcgcggccacagccgtaaaaca---------
ccccaaacttctg-a-------------aatgttgacc-------------------tcg
g---atcaagtaagaatacccgcttaactta-------agcat
>AIMS_BRL_209
ggt---------------------------------------------------------
------------------------------------------------------------
------------------------------------------------------ctccgt
tggtgaaccagcggagggatcattaccg--------------------------------
----------------------------------------------------------ag
-----ttt--aaact-ccca-a-acc-cca-at----------------------gtgaa
cgt-tacc-a-atct------gttgcctcggc---------------gggattctcttgc
cccgggcgcgtcgca----gc-------------------------cccggatcccatgg
cg--cccgccggaggaccaactc-caaactctttttttctctccgtcgcggctcccgtcg
cggctctgttttatt----------tttgctctgagcctttctcggcgaccctagcgggc
gtctcgaaaatgaatc--------------------------------aaaactttcaac
aacggatctcttggttctggcatcgatgaagaacgcagcgaaatgcgataagtaatgtga
attgcagaattcagtgaatcatcgaatctttgaacgcacattgcgcccgccagtat-tct
ggcgggcatgcctgtccgagcgtcatttcaaccc-tcgaa---ccc--------------
--------ctcc------gg----gggt-cg--cgtggggggg-----------------
gaatcggcccctc-acggg------cccgc-ccccgaaatacagtggcggtc--------
----tc-gccgcagc-ctctcctgcgcagtagt-------tt------------------
-gcac-actcgcaccggga---g--cgcggcgcggccacagccgtaaaaca---------
ccccaaacttctg-a-------------aatgttgacc-------------------tcg
g---atcaggtaagaatacccgctgaactta-------agcat
>AIMS_BRL_138
ggt---------------------------------------------------------
------------------------------------------------------------
------------------------------------------------------ctccgt
aggtgaacctgcggagggatcattacaa--------------------------------
--------------------------------gttg----acccc------gg----ccc
tcgggccgggatgtt-caca-a-ccctttg-----------------------------t
tg--tcc--gactct------gttgcctccgg----------------------------
--------------------------------------ggcgaccctgcctccggg-cg-
-ggggccccgggtggacatttca-aactcttgcgtaac----------------------
-------------------------------------------tttgcagtctgagta-a
atttaattaataaatt--------------------------------aaaactttcaac
aacggatctctcggttctggcatcgatgaagaacgcagcgaaatgcgataagtaatgtga
attgcagaattcagtgaatcatcgaatctttgaacgcacattgcgccccctggtat-tcc
ggggggcatgcctgttcgagcgtcatttcaccac-tcaag---cct--------------
--------cgc------------------tt--ggtattgggcgacgcggtccg------
------------------------ccgcgc-gcctcaaat---cgaccggct--------
----gggtctttcgt-cccctcagcgttgtgg----------------------------
-aaactattcgctaaaggg---tgccgcgggaggcc--acgccgtaaaaca---------
accccatttct-----------------aaggttgacc-------------------tcg
g---atcaggtagggatacccgctgaactta-------agcat
>AIMS_BRL_234
ggt---------------------------------------------------------
------------------------------------------------------------
------------------------------------------------------ctccgt
aggtgaacctgcggagggatcattacaa--------------------------------
--------------------------------gttg----acccc------gg----ccc
tcgggccgggatgtt-caca-a-ccctttg-----------------------------t
tg--tcc--gactct------gttgcctccgg----------------------------
--------------------------------------ggcgaccctgcctccggg-cg-
-ggggccccgggtggacatttca-aactcttgcgtaac----------------------
-------------------------------------------tttgcagtctgagta-a
atttaattaataaatt--------------------------------aaaactttcaac
aacggatctcttggttctggcatcgatgaagaacgcagcgaaatgcgataagtaatgtga
attgcagaattcagtgaatcatcgaatctttgaacgcacattgcgccccctggtat-tcc
ggggggcatgcctgttcgagcgtcatttcaccac-tcaag---cct--------------
--------cgc------------------tt--ggtattgggcgacgcggtccg------
------------------------ccgcgc-gcctcaaat---cgaccggct--------
----gggtctttcgt-cccctcagcgttgtgg----------------------------
-aaactattcgctaaaggg---tgccgcgggaggcc--acgccgtaaaaca---------
accccatttct-----------------aaggttgacc-------------------tcg
g---atcaggtagggatacccgctgaactta-------agcat
>AIMS_BRL_137
ggt---------------------------------------------------------
------------------------------------------------------------
------------------------------------------------------ctccgt
tagtgaacctgcggagggatcattacag--------------------------------
----------------------------------tg----acccc------gg----tct
aaccaccgggatgtt-cata-a-ccctttg-----------------------------t
tg--tcc--gactct------gttgcctccgg----------------------------
--------------------------------------ggcgaccctgccttcggg-cg-
-ggggctccgggtggacacttca-aactcttgcgtaac----------------------
-------------------------------------------tttgcagtctgagta-a
atttaattaataaatt--------------------------------aaaacttttaac
aacggatctcttggttctggcatcgattaagaacgcagcgaaatgcgataagtaatgtga
attgcagaattcagtgaatcatctaatctttgaacgcacattgcaccccctggtat-tcc
ggggggcatgcctgttcgagcgtcatttcaccac-tcaag---cct--------------
--------cgc------------------tt--ggtattgggcaacgcggtccg------
------------------------ccgcgt-gcctcacat---cgaccggct--------
----gggtcttctgt-cccctaagcgttgtgg----------------------------
-aaactattcgctaaaggg---tgct-cgggaggct--acgccgtaaaaca---------
aacccatttct-----------------aaggttgacc-------------------tcg
g---atcacgtagggatacccgctgaactta-------agcat
>AIMS_BRL_156
ggt---------------------------------------------------------
------------------------------------------------------------
------------------------------------------------------ctccgt
tagtgaacctgcggagggatcattacaa--------------------------------
--------------------------------g-tg----acccc------gg----tct
aaccaccgggatgtt-cata-a-ccctttg-----------------------------t
tg--tcc--gactct------gttgcctccgg----------------------------
--------------------------------------ggcgaccctgccttcggg-cg-
-ggggctccgggtggacacttca-aactcttgcgtaac----------------------
-------------------------------------------tttgcagtctgagta-a
acttaattaataaatt--------------------------------aaaacttttaac
aacggatctcttggttctggcatcgatgaagaacgcagcgaaatgcgataagtaatgtga
attgcagaattcagtgaatcatcgaatctttgaacgcacattgcgccccctggtat-tcc
ggggggcatgcctgttcgagcgtcatttcaccac-tcaag---cct--------------
--------cgc------------------tt--ggtattgggcaacgcggtccg------
------------------------ccgcgt-gcctcaaat---cgaccggct--------
----gggtcttctgt-cccctaagcgttgtgg----------------------------
-aaactattcgctaaaggg---tgct-cgggaggct--acgccgtaaaaca---------
aacccatttct-----------------aaggttgacc-------------------tcg
g---atcaggtagggatacccgctgaactta-------agcat
>AIMS_BRL_31
ggt---------------------------------------------------------
------------------------------------------------------------
------------------------------------------------------ctccgt
aggtgaacctgcggagggatcattacaa--------------------------------
--------------------------------g-tg----acccc------gg----tct
aaccaccgggatgtt-cata-a-ccctttg-----------------------------t
tg--tcc--gactct------gttgcctccgg----------------------------
--------------------------------------ggcgaccctgccttcggg-cg-
-ggggctccgggtggacacttca-aactcttgcgtaac----------------------
-------------------------------------------tttgcagtctgagta-a
acttaattaataaatt--------------------------------aaaacttttaac
aacggatctcttggttctggcatcgatgaagaacgcagcgaaatgcgataagtaatgtga
attgcagaattcagtgaatcatcgaatctttgaacgcacattgcgccccctggtat-tcc
ggggggcatgcctgttcgagcgtcatttcaccac-tcaag---cct--------------
--------cgc------------------tt--ggtattgggcaacgcggtccg------
------------------------ccgcgt-gcctcaaat---cgaccggct--------
----gggtcttctgt-cccctaagcgttgtgg----------------------------
-aaactattcgctaaaggg---tgtt-cgggaggct--acgccgtaaaaca---------
accccatttct-----------------aaggttgacc-------------------tcg
g---atcaggtagggatacccgctgaactta-------agcat
>AIMS_BRL_44
ggt---------------------------------------------------------
------------------------------------------------------------
------------------------------------------------------ctccgt
aggtgaacctgcggagggatcattacaa--------------------------------
--------------------------------g-tg----acccc------gg----tct
aaccaccgggatgtt-cata-a-ccctttg-----------------------------t
tg--tcc--gactct------gttgcctccgg----------------------------
--------------------------------------ggcgaccctgccttcggg-cg-
-ggggctccgggtggacacttca-aactcttgcgtaac----------------------
-------------------------------------------tttgcagtctgagta-a
acttaattaataaatt--------------------------------aaaacttttaac
aacggatctcttggttctggcatcgatgaagaacgcagcgaaatgcgataagtaatgtga
attgcagaattcagtgaatcatcgaatctttgaacgcacattgcgccccctggtat-tcc
ggggggcatgcctgttcgagcgtcatttcaccac-tcaag---cct--------------
--------cgc------------------tt--ggtattgggcaacgcggtccg------
------------------------ccgcgt-gcctcaaat---cgaccggct--------
----gggtcttctgt-cccctaagcgttgtgg----------------------------
-aaactattcgctaaaggg---tgct-cgggaggct--acgccgtaaaaca---------
accccatttct-----------------aaggttgacc-------------------tcg
g---atcaggtagggatacccgctgaactta-------agcat
>AIMS_BRL_32
ggt---------------------------------------------------------
------------------------------------------------------------
------------------------------------------------------ctccgt
aggtgaacctgcggagggatcattacaa--------------------------------
--------------------------------g-tg----acccc------gg----tct
aaccaccgggatgtt-cata-a-ccctttg-----------------------------t
tg--tcc--gactct------gttgcctccgg----------------------------
--------------------------------------ggcgaccctgccttcggg-cg-
-ggggctccgggtggacacttca-aactcttgcgtaac----------------------
-------------------------------------------tttgcagtctgagta-a
acttaattaataaatt--------------------------------aaaacttttaac
aacggatctcttggttctggcatcgatgaagaacgcagcgaaatgcgataagtaatgtga
attgcagaattcagtgaatcatcgaatctttgaacgcacattgcgccccctggtat-tcc
ggggggcatgcctgttcgagcgtcatttcaccac-tcaag---cct--------------
--------cgc------------------tt--ggtattgggcaacgcggtccg------
------------------------ccgcgt-gcctcaaat---cgaccggct--------
----gggtcttctgt-cccctaagcgttgtgg----------------------------
-aaactattcgctaaaggg---tgct-cgggaggct--acgccgtaaaaca---------
aacccatttct-----------------aaggttgacc-------------------tcg
g---atcaggtagggatacccgctgaactta-------agcat
>3_ITS4
ggt---------------------------------------------------------
------------------------------------------------------------
------------------------------------------------------ctccgt
aggtgaacctgcggagggatcattacaa--------------------------------
--------------------------------g-tg----acccc------gg----tct
aaccaccgggatgtt-cata-a-ccctttg-----------------------------t
tg--tcc--gactct------gttgcctccgg----------------------------
--------------------------------------ggcgaccctgccttcggg-cg-
-ggggctccgggtggacacttca-aactcttgcgtaac----------------------
-------------------------------------------tttgcagtctgagta-a
acttaattaataaatt--------------------------------aaaacttttaac
aacggatctcttggttctggcatcgatgaagaacgcagcgaaatgcgataagtaatgtga
attgcagaattcagtgaatcatcgaatctttgaacgcacattgcgccccctggtat-tcc
ggggggcatgcctgttcgagcgtcatttcaccac-tcaag---cct--------------
--------cgc------------------tt--ggtattgggcaacgcggtccg------
------------------------ccgcgt-gcctcaaat---cgaccggct--------
----gggtcttctgt-cccctaagcgttgtgg----------------------------
-aaactattcgctaaaggg---tgct-cgggaggct--acgccgtaaaaca---------
aacccatttct-----------------aagg----------------------------
-------------------------------------------
>99_ITS4
ggt---------------------------------------------------------
------------------------------------------------------------
------------------------------------------------------ctccgt
aggtgaacctgcggagggatcattacaa--------------------------------
--------------------------------g-tg----acccc------gg----tct
taccaccgggatgtt-cata-a-ccctttg-----------------------------t
tg--tcc--gactct------gttgcctccgg----------------------------
--------------------------------------ggcgaccctgccttcggg-cg-
-ggggctccgggtggacacttca-aactcttgcgtaac----------------------
-------------------------------------------tttgcagtctgagta-a
acttaattaataaatt--------------------------------aaaacttttaac
aacggatctcttggttctggcatcgatgaagaacgcagcgaaatgcgataagtaatgtga
attgcagaattcagtgaatcatcgaatctttgaacgcacattgcgccccctggtat-tcc
ggggggcatgcctgttcgagcgtcatttcaccac-tcaag---cct--------------
--------cgc------------------tt--ggtattgggcaacgcggtccg------
------------------------ccgcgt-gcctcaaat---cgaccggct--------
----gggtcttctgt-cccctaagcgttgtgg----------------------------
-aaactattcgctaaaggg---tgtt-cgggaggct--acgccgtaaaaca---------
accccatttct-----------------aagg----------------------------
-------------------------------------------
>117_ITS4
ggt---------------------------------------------------------
------------------------------------------------------------
------------------------------------------------------ctccgt
aggtgaacctgcggagggatcattacaa--------------------------------
--------------------------------g-tg----acccc------gg----ttt
-accaccgggatgtt-cata-a-ccctttg-----------------------------t
tg--tcc--gactct------gttgcctccgg----------------------------
--------------------------------------ggcgaccctgccttcggg-cg-
-ggggctccgggtggacacttca-aactcttgcgtaac----------------------
-------------------------------------------tttgcagtctgagta-a
acttaattaataaatt--------------------------------aaaacttttaac
aacggatctcttggttctggcatcgatgaagaacgcagcgaaatgcgataagtaatgtga
attgcagaattcagtgaatcatcgaatctttgaacgcacattgcgccccctggtat-tcc
ggggggcatgcctgttcgagcgtcatttcaccac-tcaag---cct--------------
--------cgc------------------tt--ggtattgggcaacgcggtccg------
------------------------ccgcgt-gcctcaaat---cgaccggct--------
----gggtcttctgt-cccctaagcgttgtgg----------------------------
-aaactattcgctaaaggg---tgct-cgggaggct--acgccgtaaaaca---------
accccatttct-----------------aagg----------------------------
-------------------------------------------
>106_ITS4
ggt---------------------------------------------------------
------------------------------------------------------------
------------------------------------------------------ctccgt
aggtgaacctgcggagggatcattacaa--------------------------------
--------------------------------gttg----acccc------gg----ccc
tcgggccgggatgtt-caca-a-ccctttg-----------------------------t
tg--tcc--gactct------gttgcctccgg----------------------------
--------------------------------------ggcgaccctgcctccggg-cg-
-ggggccccgggtggacatttca-aactcttgcgtaac----------------------
-------------------------------------------tttgcagtctgagta-a
atttaattaataaatt--------------------------------aaaactttcaac
aacggatctcttggttctggcatcgatgaagaacgcagcgaaatgcgataagtaatgtga
attgcagaattcagtgaatcatcgaatctttgaacgcacattgcgccccctggtat-tcc
ggggggcatgcctgttcgagcgtcatttcaccac-tcaag---cct--------------
--------cgc------------------tt--ggtattgggcgacgcggtccg------
------------------------ccgcgc-gcctcaaat---cgaccggct--------
----gggtctttcgt-cccctcagcgttgtgg----------------------------
-aaactattcgctaaaggg---tgccgcgggaggcc--acgccgtaaaaca---------
accccatttct-----------------aagg----------------------------
-------------------------------------------
>5_ITS4
ggt---------------------------------------------------------
------------------------------------------------------------
------------------------------------------------------ctccgt
aggtgaacctgcggagggatcattaccg--------------------------------
--------------------------------agtgtggcgctcc------gg----cgc
c----------tccc-tcca-a-ccccatg-----------------------------t
cga-aac--gactct------gttgcctcggg----------------------------
--------------------------------------ggcgacccggccttcggg-cgt
cggggcccccggtggacaccttc-ataactcttgcatc----------------------
-------------------------------------------tcttgcgtctgagt--g
atacatataatcaatc--------------------------------aaaactttcaac
aacggatctcttggttctggcatcgatgaagaacgcagcgaaatgcgataagtaatgtga
attgcagaattcagtgaatcatcgaatctttgaacgcacattgcgccccctggcat-tcc
ggggggcatgcctgttcgagcgtcattacaccac-tcaag---cct--------------
--------ggc------------------tt--ggtattgagcgccgcggcctgc-----
------------------------ccgcgc-gctccaatg---tctccggct--------
----gagccgtccgt--ctctaagcgttgtga----------------------------
-atagcgatcgcttgcgag---g-cc-cgggcggttcgacgccgttaaacc---------
ccccattttct-----------------atgg----------------------------
-------------------------------------------
>20_ITS4
ggt---------------------------------------------------------
------------------------------------------------------------
------------------------------------------------------ctccgt
aggtgaacctgcggagggatcattaccg--------------------------------
--------------------------------agtgtggcgctcc------gg----cgc
c----------tccc-tcca-a-ccccatg-----------------------------t
cga-aac--gactct------gttgcctcggg----------------------------
--------------------------------------ggcgacccggccttcggg-cgt
cggggcccccggtggacaccttc-ataactcttgcatc----------------------
-------------------------------------------tcttgcgtctgagt--g
atacatataatcaatc--------------------------------aaaactttcaac
aacggatctcttggttctggcatcgatgaagaacgcagcgaaatgcgataagtaatgtga
attgcagaattcagtgaatcatcgaatctttgaacgcacattgcgccccctggcat-tcc
ggggggcatgcctgttcgagcgtcattacaccac-tcaag---cct--------------
--------ggc------------------tt--ggtattgagcgccgcggcctgc-----
------------------------ccgcgc-gctccaatg---tctccggct--------
----gagccgtccgt--ctctaagcgttgtga----------------------------
-atagcgatcgcttgcgag---g-cc-cgggcggttcgacgccgttaaacc---------
ccccattttct-----------------atgg----------------------------
-------------------------------------------
>19_ITS4
ggt---------------------------------------------------------
------------------------------------------------------------
------------------------------------------------------ctccgt
aggtgaacctgcggagggatcattaccg--------------------------------
--------------------------------agtgtggcgctcc------gg----cgc
c----------tccc-tcca-a-ccccatg-----------------------------t
cga-aac--gactct------gttgcctcggg----------------------------
--------------------------------------ggcgacccggccttcggg-cgt
cggggcccccggcggacaccttc-ataactcttgcatc----------------------
-------------------------------------------tcttgcgtctgagt--g
atacatataatcaatc--------------------------------aaaactttcaac
aacggatctcttggttctggcatcgatgaagaacgcagcgaaatgcgataagtaatgtga
attgcagaattcagtgaatcatcgaatctttgaacgcacattgcgccccctggcat-tcc
ggggggcatgcctgttcgagcgtcattacaccac-tcaag---cct--------------
--------ggc------------------tt--ggtattgagcgccgcggcctgc-----
------------------------ccgcgc-gctccaatg---tctccggct--------
----gagccgtccgt--ctctaagcgttgtga----------------------------
-atagcgatcgcttgcgag---g-cc-cgggcggttcgacgccgttaaacc---------
ccccattttct-----------------atgg----------------------------
-------------------------------------------
>38_ITS4
ggt---------------------------------------------------------
------------------------------------------------------------
------------------------------------------------------ctccgt
aggtgaacctgcggagggatcattaccg--------------------------------
--------------------------------agtgtggcgctcc------gg----cgc
c----------tccc-tcca-a-ccccatg-----------------------------t
cga-aac--gactct------gttgcctcggg----------------------------
--------------------------------------ggcgacccggccttcggg-cgt
cggggcccccggtggacaccttc-ataactcttgcatc----------------------
-------------------------------------------tcttgcgtctgagt--g
atacatataatcaatc--------------------------------aaaactttcaac
aacggatctcttggttctggcatcgatgaagaacgcagcgaaatgcgataagtaatgtga
attgcagaattcagtgaatcatcgaatctttgaacgcacattgcgccccctggcat-tcc
ggggggcatgcctgttcgagcgtcattacaccac-tcaag---cct--------------
--------ggc------------------tt--ggtattgagcgccgcggcctgc-----
------------------------ccgcgc-gctccaatg---tctccggct--------
----gagccgtccgt--ctctaagcgttgtga----------------------------
-atagcgatcgcttgcgag---g-cc-cgggcggttcgacgccgttaaa-----------
------------------------------------------------------------
-------------------------------------------
>46_ITS4
ggt---------------------------------------------------------
------------------------------------------------------------
------------------------------------------------------ctccgt
aggtgaacctgcggagggatcattaccg--------------------------------
--------------------------------agtgtggcgctcc------gg----cgc
c----------tccc-tcca-a-ccccatg-----------------------------t
cga-aac--gactct------gttgcctcggg----------------------------
--------------------------------------ggcgacccggccttcggg-cgt
cggggcccccggtggacaccttc-ataactcttgcatc----------------------
-------------------------------------------tcttgcgtctgagt--g
atacatataatcaatc--------------------------------aaaactttcaac
aacggatctcttggttctggcatcgatgaagaacgcagcgaaatgcgataagtaatgtga
attgcagaattcagtgaatcatcgaatctttgaacgcacattgcgccccctggcat-tcc
ggggggcatgcctgttcgagcgtcattacaccac-tcaag---cct--------------
--------ggc------------------tt--ggtattgagcgccgcggcctgc-----
------------------------ccgcgc-gctccaatg---tctccggct--------
----gagccgtccgt--ctctaagcgttgtga----------------------------
-atagcgatcgcttgcgag---g-cc-cgggcggttcgacgccg----------------
------------------------------------------------------------
-------------------------------------------
>64_ITS4
ggt---------------------------------------------------------
------------------------------------------------------------
------------------------------------------------------ctccgt
aggtgaacctgcggagggatcattaccg--------------------------------
--------------------------------agtgtggcgctcc------gg----cgc
c----------tccc-tcca-a-ccccatg-----------------------------t
cga-aac--gactct------gttgcctcggg----------------------------
--------------------------------------ggcgacccggccttcggg-cgt
cggggcccccggtggacaccttc-ataactcttgcatc----------------------
-------------------------------------------tcttgcgtctgagt--g
atacatgtaatcaatc--------------------------------aaaactttcaac
aacggatctcttggttctggcatcgatgaagaacgcagcgaaatgcgataagtaatgtga
attgcagaattcagtgaatcatcgaatctttgaacgcacattgcgccccctggcat-tcc
ggggggcatgcctgttcgagcgtcattacaccac-tcaag---cct--------------
--------ggc------------------tt--ggtattgagcgccgcggcctgc-----
------------------------ccgcgc-gctccaatg---tctccggct--------
----gagccgtccgt--ctctaagcgttgtga----------------------------
-atagcgatcgcttgcgag---gccc-cgggcggttcgacgccgttaaacc---------
cccca-------------------------------------------------------
-------------------------------------------
>111_ITS4
ggt---------------------------------------------------------
------------------------------------------------------------
------------------------------------------------------ctccgt
aggtgaacctgcggagggatcattactg--------------------------------
--------------------------------agtgtgg-gctcc------gg----c-c
c----------tacc-tcca-a-ccccatg-----------------------------t
cga-aac--gactct------gttgcctcggg----------------------------
--------------------------------------ggcgacccggccttcggg-cgt
cggggcccccggtggacaccttc-ataactcttgcatc----------------------
-------------------------------------------tcttgcgtctgagt--g
atacatataatcaatc--------------------------------aaaactttcaac
aacggatctcttggttctggcatcgatgaagaacgcagcgaaatgcgataagtaatgtga
attgcagaattcagtgaatcatcgaatctttgaacgcacattgcgccccctggcat-tcc
ggggggcatgcctgttcgagcgtcattacaccac-tcaag---cct--------------
--------ggc------------------tt--ggtattgagcgccgcggcctgc-----
------------------------ccgcgc-gctccaatg---tctccggct--------
----gagccgtccgt--ctctaagcgttgtga----------------------------
-atagcgatcgcttgcgag---g-cc-cgggcggttcgacgccgttaaacc---------
ccccattttct-----------------atgg----------------------------
-------------------------------------------
>37_ITS4
ggt---------------------------------------------------------
------------------------------------------------------------
------------------------------------------------------ctccgt
aggtgaacctgcggagggatcattactg--------------------------------
--------------------------------agtgtgg-gctcc------gg----c-c
c----------tacc-tcca-a-ccccatg-----------------------------t
cga-aac--gactct------gttgcctcggg----------------------------
--------------------------------------ggcgacccggccttcggg-cgt
cggggcccccggtggacaccttc-ataactcttgcatc----------------------
-------------------------------------------tcttgcgtctgagt--g
atacatataatcaatc--------------------------------aaaactttcaac
aacggatctcttggttctggcatcgatgaagaacgcagcgaaatgcgataagtaatgtga
attgcagaattcagtgaatcatcgaatctttgaacgcacattgcgccccctggcat-tcc
ggggggcatgcctgttcgagcgtcattacaccac-tcaag---cct--------------
--------ggc------------------tt--ggtattgagcgccgcggcctgc-----
------------------------ccgcgc-gctccaatg---tctccggct--------
----gagccgtccgt--ctctaagcgttgtga----------------------------
-atagcgatcgcttgcgag---g-cc-cgggcggttcgacgccg----------------
------------------------------------------------------------
-------------------------------------------
>50_ITS4
ggt---------------------------------------------------------
------------------------------------------------------------
------------------------------------------------------ctccgt
aggtgaacctgcggagggatcattactg--------------------------------
--------------------------------agtgtgg-gctcc------gg----c-c
c----------tacc-tcca-a-ccccatg-----------------------------t
cga-aac--gactct------gttgcctcggg----------------------------
--------------------------------------ggcgacccggccttcggg-cgt
cggggcccccggtggacaccttc-ataactcttgcatc----------------------
-------------------------------------------tcttgcgtctgagt--g
atacatataatcaatc--------------------------------aaaactttcaac
aacggatctcttggttctggcatcgatgaagaacgcagcgaaatgcgataagtaatgtga
attgcagaattcagtgaatcatcgaatctttgaacgcacattgcgccccctggcat-tcc
ggggggcatgcctgttcgagcgtcattacaccac-tcaag---cct--------------
--------ggc------------------tt--ggtattgagcgccgcggcctgc-----
------------------------ccgcgc-gctccaatg---tctccggct--------
----gagccgtccgt--ctctaagcgttgtga----------------------------
-atagcgatcgcttgcgag---g-cc-cgggcggttcgacgccgttaaacc---------
ccccccca----------------------------------------------------
-------------------------------------------
>63_ITS4
-ct---------------------------------------------------------
------------------------------------------------------------
------------------------------------------------------ttccgt
aggtgaacctgcggagggatcattactg--------------------------------
--------------------------------agtgtgg-gctcc------gg----c-c
c----------tacc-tcca-a-ccccatg-----------------------------t
cga-aac--gactct------gttgcctcggg----------------------------
--------------------------------------ggcgacccggccttcggg-cgt
cggggcccccggtggacaccttc-ataactcttgcatc----------------------
-------------------------------------------tcttgcgtctgagt--g
atacatataatcaatc--------------------------------aaaactttcaac
aacggatctcttggttctggcatcgatgaagaacgcagcgaaatgcgataagtaatgtga
attgcagaattcagtgaatcatcgaatctttgaacgcacattgcgccccctggcat-tcc
ggggggcatgcctgttcgagcgtcattacaccac-tcaag---cct--------------
--------ggc------------------tt--ggtattgagcgccgcggcctgc-----
------------------------ccgcgc-gctccaatg---tctccggct--------
----gagccgtccgt--ctctaagcgttgtga----------------------------
-atagcgatcgcttgcgag---g-cc-cgggcggttcgacgccgttaaa-----------
------------------------------------------------------------
-------------------------------------------
>58_ITS4
ggt---------------------------------------------------------
------------------------------------------------------------
------------------------------------------------------ctccgt
tggtgaaccagcggagggatcattaccg--------------------------------
----------------------------------------------------------ag
-----ttt-acaact-ccca-a-acc-c---at----------------------gtgaa
cat-tacc-t-ctat------gttgcttcggc---------------ggagc--------
--------cgccccg----gcgcccggaaccccctgcggtcccgcggcccggaaccaagg
cg--cccgccggaggcc-----a-caaactcttctgtt----------------------
---------tttacag---------tttcttctgagtg-----------tgccgcaaggc
agtatacaaatgaatc--------------------------------aaaactttcaac
aacggatctcttggttctggcatcgatgaagaacgcagcgaaatgcgataagtaatgtga
attgcagaattcagtgaatcatcgaatctttgaacgcacattgcgcccgccagaat-tct
ggcgggcatgcctgttcgagcgtcatttcaaccc-tcgag---ctc--------------
--------ccctttcggggggagc-----cc--ggcgttggggac---------------
-----------ccggcgctaacaacgccgg-ccccgaaatggagtggcggcc--------
----cg-tccgcggc-gacctctgcgtagtaac---------------------------
--aaccactcgcaccggga---c--ccgggcgcggccac-gccgtaaaac----------
------------------------------------------------------------
-------------------------------------------
>98_ITS4
ggt---------------------------------------------------------
------------------------------------------------------------
------------------------------------------------------ctccgt
aggtgaacctgcggagggatcattaccg--------------------------------
--------------------------------agtgacgcgccccctcggggg----cgc
c----------acct-ccca-a-ccctttg-at----------------------ttgat
caa-gac--ctcttt------a-tgcctcggg----------------------------
--------------------------------------ggcgacccggccttcgggtcgt
tcggtccccccggcggcgcccaa-ccaaccctgcatca----------------------
-------------------------------------------attgtcgtctgattt-t
gcaagtaaattcaatc--------------------------------aaaactttcaac
aacggatctcttggttctcgcatcgatgaagaacgcagcgaaatgcgataagtaatgtga
attgcagaattcagtgaatcatcgaatctttgaacgcacattgcgccctttggcat-tcc
gaagggcatgcctgttcgagcgtcattacaccaa-tcacg---cct--------------
--------ggc------------------gt--ggtattgggcgacggggcgagtcacat
cg----------------------ccccgc-gcctcaatgatctttccggcg--------
----ggacggaccgt--atctcagcgttgtgc----------------------------
-aaacgagtcgctggcgat---gtgcgggagcggac--gtgccgttaaacc---------
ccccattttct-----------------catgg---------------------------
-------------------------------------------
>103_ITS4
ggt---------------------------------------------------------
------------------------------------------------------------
------------------------------------------------------ctccgt
aggtgaacctgcggagggatcattaccg--------------------------------
--------------------------------agtgtta------------gg----tgg
cagctgccgccgacc-tcca-a-ccctttg-----------------------------t
taa-acca-aaccgc------gttgcctcggg----------------------------
--------------------------------------gggcgtctcgccgtcgcc-ggc
gagcacccccggaggaccactca-actctgcgt---------------------------
-------------------------------------------ccttgcgtcggagtatt
ggatgataaatcaatc--------------------------------aaaactttcaac
aacggatctcttggttctggcatcgatgaagaacgcagcgaaatgcgataagtaatgtga
attgcagaattcagtgaatcatcgaatctttgaacgcacattgcgccctttggcat-tcc
gaagggcatgcccgttcgagcgtcatttcaccaa-tcaag---cct--------------
--------ggc------------------tt--ggtcttgggcgaggggctgcgc-----
------------------------gccccg-gcccctaaa---tcgtcggct--------
----ggacggttcga--ttctcagcgttgtggt-------at------------------
-catcaattcgctgcggga---ga---cgaccggac--gcgccgttaaacc---------
tttacttcagg-------------------------------------------------
-------------------------------------------
>16_ITS4
ggt---------------------------------------------------------
------------------------------------------------------------
------------------------------------------------------ctccgt
tggtgaaccagcggagggatcattaccg--------------------------------
----------------------------------------------------------ag
-----ttt-acaact-ccca-a-acc-c---ct----------------------gtgaa
cat-acct-a-caac------gttgcctcggc---------------ggacccccgcctc
----------------------------------------------cccgtaacacggga
gcggcccgccagaggaccca--a-caaaccctgttatt----------------------
---------ttcag-----------tatcttctgagtg----------------------
-aaaacacaatcaatt--------------------------------aaaactttcaac
aacggatctcttggttctggcatcgatgaagaacgcagcgaaatgcgataagtaatgtga
attgcagaattcagtgaatcatcgaatctttgaacgcacattgcgcccgccagtac-tct
ggcgggcatgcctgttcgagcgtcattacatccc-tcaag---ccc--------------
--------cttc------------gggc-tt--ggtgttgggcat---------------
cggccgtccctccagcggc-----ggccgt-gccccaaatacagtggcggtc--------
----tc-gcccccgg-ctcctctgcgtagtagt-------a-------------------
-acat--ctcgcactggga---c--ggagcgtaggccac-gccgtaaaaca---------
acccaactttctg-a---------------------------------------------
-------------------------------------------
>51_ITS4
ggt---------------------------------------------------------
------------------------------------------------------------
------------------------------------------------------ctccgt
tggtgaaccagcggagggatcattactg--------------------------------
----------------------------------------------------------ag
-----ttt-acgctc-taca-a-ccc-t---tt----------------------gtgaa
cat-acct-ataact------gttgcttcggc---------------gggtagggtctcc
gtgaccctcccggcc--------------------------tcccgcccccgggcgggtc
ggcgcccgccggaggataa---c-caaactctgatttaacgacg----------------
-------------------------tttcttctgagtg----------------------
gtacaagcaaataatc--------------------------------aaaacttttaac
aacggatctcttggttctggcatcgatgaagaacgcagcgaaatgcgataagtaatgtga
attgcagaattcagtgaatcatcgaatctttgaacgcacattgcgcccgccagcat-tct
ggcgggcatgcctgttcgagcgtcatttcaaccc-tcaag---ctc--------------
--------tgc------------------tt--ggtgttggggcc---------------
---------ctacagctga-----tgtagg-ccctcaaaggtagtggcggac--------
----cctcccggagc-ctcctttgcgtagtaac-------tt------------------
tacgt--ctcgcactggga---t---ccggagggactcttgccgtgaaacc---------
ccccaattttcc--a-------------aagg----------------------------
-------------------------------------------
>60_ITS4
------------------------------------------------------------
------------------------------------------------------------
------------------------------------------------------------
------------------------------------------------------------
------------------------------------------------------------
------------------------------------------------------------
------------------------------------------------------------
--------------------------------------------------cgggcgggtc
ggcgcccgccggaggataa---c-caaactctgatttaacgacg----------------
-------------------------tttcttctgagtg----------------------
gtacaagcaaataatc--------------------------------aaaacttttaac
aacggatctcttggttctggcatcgatgaagaacgcagcgaaatgcgataagtaatgtga
attgcagaattcagtgaatcatcgaatctttgaacgcacattgcgcccgccagcat-tct
ggcgggcatgcctgttcgagcgtcatttcaaccc-tcaag---ctc--------------
--------tgc------------------tt--ggtgttggggcc---------------
---------ctacagctga-----tgtagg-ccctcaaaggtagtggcggac--------
----cctcccggagc-ctcctttgcgtagtaac-------tt------------------
tacgt--ctcgcactggga---t---ccggagggactcttgccgtgaaacc---------
ccccaattttcc--a-------------aaggttgacc-------------------tcg
g---atcaggtaggaatacccgctgaactta-------agcat
>61_ITS4
ggt---------------------------------------------------------
------------------------------------------------------------
------------------------------------------------------ttccgt
aggtgaacctgcggaaggatcattactgaaatgtaataacttctattgaaaggttcca--
-------------------------------------------gagtaggcgc----tac
aacgccgaaatgacc-ttctca-ccc-----tt----------------------gtgta
ctc-acta------t------gttgctttggc---------------gggtcgacctggt
tccgacccaggcggccggcgcccccagccttaactggccaggacgcccggctaa------
-gtgcccgccagtatacaaaact-caagaattcattttgt--------------------
-------------------------gaagtcctgatat----------------------
-atcatttaattgatt--------------------------------aaaactttcaac
aacggatctcttggttctggcatcgatgaagaacgcagcgaaatgcgataagtaatgtga
attgcagaattcagtgaatcatcgaatctttgaacgcacattgcgccctctggtat-tcc
ggagggcatgcctgttcgagcgtcatttcaaccc-tcaag---ctc--------------
--------tgc------------------tt--ggtattgggcaa---------------
--------cgtccgctgcc-----ggacgt-gccttgaagacctcggcgacg--------
----gc-gtcctagc-ctcga--gcgtagtagt-------aa------------------
aatat--ctcgctttggag------tgctgggcgacggccgccggacaatcgaccttcgg
tctatttttccaagg-------------aaggttgacc-------------------tcg
g---atcaggtagggatacc-----------------------
>84_ITS4
------------------------------------------------------------
------------------------------------------------------------
------------------------------------------------------------
--------------------cattactg-aatgtaataacttctattgaaaggttcca--
-------------------------------------------gagtaggcgc----tac
aacgccgaaatgacc-ttctca-ccc-----tt----------------------gtgta
ctc-acta------t------gttgctttggc---------------gggtcgacctggt
tccgacccaggcggccggcgcccccagccttaactggccaggacgcccggctaa------
-gtgcccgccagtatacaaaact-caagaattcattttgt--------------------
-------------------------gaagtcctgatat----------------------
-atcatttaattgatt--------------------------------aaaactttcaac
aacggatctcttggttctggcatcgatgaagaacgcagcgaaatgcgataagtaatgtga
attgcagaattcagtgaatcatcgaatctttgaacgcacattgcgccctctggtat-tcc
ggagggcatgcctgttcgagcgtcatttcaaccc-tcaag---ctc--------------
--------tgc------------------tt--ggtattgggcaa---------------
--------cgtccgctgcc-----ggacgt-gccttgaagacctcggcgacg--------
----gc-gtcctagc-ctcga--gcgtagtagt-------aa------------------
aatat--ctcgctttggag------tgctgggcgacggccgccggacaatcgaccttcgg
tctatttttcc-----------------aaggttgacc-------------------tcg
g---atcaggtagggatacccgctgaactta-------agcat
>36_ITS4
ggt---------------------------------------------------------
------------------------------------------------------------
------------------------------------------------------ctccgt
tggtgaaccagcggagggatcattaccg--------------------------------
----------------------------------------------------------aa
gttactcttcataccctttt-----------------------------------gtgaa
cct-tacc-cctcgccgcgcggttgcctcggcgtggaggtcgggagtggggccgcccagc
gcggaccccgcctcc---------------------------------------------
ggcccccgccggccgcgc------caaactcttaattt----------------------
--------------------------------gcatagcggactgtatgttctgatttat
cttgaaaaaacaagtc--------------------------------aaaactttcaac
aacggatctcttggttctggcatcgatgaagaacgcagcgaaatgcgataagtaatgtga
attgcagaattcagtgaatcatcgaatctttgaacgcacattgcgcccggcagcaa-tct
gccgggcatgcctgtccgagcgtcatttctgccc-tcgag---ctc--------------
--------ggttctctcgaaccgacgc--cc--ggtgttggggcg---------------
----ctgcgggctcagccc-----cgcagg-ccctgaaatgaagtggcggtc--------
----cc-gccgcggc-gccccctgcgtagtaag-------tc------------------
tttgcacctcgcatcgggt------cccggcgtaggcca-gccgtcgaacc---------
------------------------------------------------------------
-------------------------------------------
>102_ITS4
ggt---------------------------------------------------------
------------------------------------------------------------
------------------------------------------------------ctccgt
tggtgaaccagcggagggatcattactg--------------------------------
----------------------------------------------------------ag
-----tgtaaaaact-ccca-a-acc-a---at----------------------gtgaa
cat-acc-----act------gttgcttcggc---------------ggcct--------
--------cgtcccgcggagcgtcttccccccaggggggctggcgcggcccggacccagg
cg--accgccggaggac-----c-caaactcttgcctt----------------------
---------tatagtg---------cat-atctgagtg--------------------gc
ataagcaaaataaatc--------------------------------aaaactttcagc
aacggatctcttggttctggcatcgatgaagaacgcagcaaaatgcgataagtaatgtga
attgcagaattcagtgaatcatcgaatctttgaacgcacattgcgcccgccagtat-tct
ggcgggcatgcctgtctgagcgtcatttcaaccc-tcggg---acc--------------
--------ccgttcgcg-------ggac-cc--ggcgttggggat---------------
-cagcc---ctctccgggg-----ggctgg-ccccgaaatctagtggcggtc--------
----cg-ccagcgat-ctcctctgcgcagtagt-------t-------------------
gatac--ctcgcagctgga---t--agcggtcgggccac-gccgtaaaacc---------
ccc--aacttct--c-------------aagg----------------------------
-------------------------------------------
>45_ITS4
ggg---------------------------------------------------------
------------------------------------------------------------
------------------------------------------------------gcccgc
cggtaacccag-------------------------------------------------
------------------------------------------------------------
-----------aatc-tctg-------ttt-tc----------------------gtacc
cga-cgta-acctct----gagtgttcctagc----------------------------
------------------------------------------------------------
------------------------------------------------------------
------------------------------------------------------------
--------gaactgtt--------------------------------aaaactttcagc
aacggatctcttggctctagcatcgatgaagaacgcagcgaaacgcgataagtagtgtga
attgcagaattcagtgaatcatcgaatctttgaacgcacatggcgccccctggtat-tcc
ggggggcatgcctgtccgagcgtcgtttcaaccc-tcgggactgcc--------------
--------ctttcgcggggcggtc-----cc--ggcgttggggat------------cta
cgaccgggcgcccaccggcgcccccgtagg-ccctgaaaagcagcggcggac--------
----ccgcggcggccctccccttgcgtagtagc-------ta------------------
---acgcctcgcatcggga------ccccgcgtgccccagcccctaaaacc---------
-----cccatcc----------------aagcccgccc-------------------ccg
g---cggcacaaggt----------------------------
>72_ITS4
ggt---------------------------------------------------------
------------------------------------------------------------
------------------------------------------------------ttccgt
aggtgaacctgcggaaggatcattacag----------------------------aatg
aaaagtgcttaac-----------------------------------------------
----------------tgcattttttcttacac----------------------atgtg
ttt-ttct-ttttttgaaaactttgctttggt----------------------------
-----------------------------------------------aggccttctatat
ggggcctgccagagattaaactc-------------------------------------
------------------------------------aaccaaattttatttaatgtcaac
cgattatttaatagtc--------------------------------aaaactttcaac
aacggatctcttggttctcgcatcgatgaagaacgcagcgaaatgcgataagtaatatga
attgcagatattcgtgaatcatcgaatctttgaacgcacattgcgccctttggtat-tcc
aaagggcatgcctgtttgagcgtcatttctccc--tcaaaccctcg--------------
--------ggt------------------tt--ggtgttgagcga---------------
------------------tacgctgggttt-gcttgaaagaaaggcggagta--------
------------------------taaactaatggataggtt------------------
ttttccactcattggtaca-----------------------------------------
------------------------------------------------------------
-------------------------------------aactcc
>109_ITS4
ggt---------------------------------------------------------
------------------------------------------------------------
------------------------------------------------------ttccgt
aggtgaacctgcggaaggatcattacag----------------------------aatg
aaaagtgcttaac-----------------------------------------------
----------------tgcattttttcttacac----------------------atgtg
ttt-ttct-ttttttgaaaactttgctttggt----------------------------
-----------------------------------------------aggccttctatat
ggggcctgccagagattaaactc-------------------------------------
------------------------------------aaccaaattttatttaatgtcaac
cgattatttaatagtc--------------------------------aaaactttcaac
aacggatctcttggttctcgcatcgatgaagaacgcagcgaaatgcgataagtaatatga
attgcagatattcgtgaatcatcgaatctttgaacgcacattgcgccctttggtat-tcc
aaagggcatgcctgtttgagcgtcatttctccc--tcaaaccctcg--------------
--------ggt------------------tt--ggtgttgagcga---------------
------------------tacgctgggttt-gcttgaaagaaaggcggagta--------
------------------------taaactaatggataggtt------------------
ttttccactcattggtaca-----------------------------------------
------------------------------------------------------------
-------------------------------------aactcc
>107_ITS4
ggt---------------------------------------------------------
------------------------------------------------------------
------------------------------------------------------ttccgt
aggtgaacctgcggaaggatcattacag--aaaggcatgccagcgcttaactgcgcggcg
tgaaccga----------------------------------------------------
----------------cacacatgttttttgtt----------------------ataaa
---------------------aataatttggt----------------------------
------------------------------------------------cgccaactttaa
gttgatggccagccgaaaacttc-------------------------------------
-----------------------------attacgaattgttttttaaaatttaatcaac
acaatcaaaaataatc--------------------------------aaaactttcaac
aacggatctcttggttctcgcatcgatgaagaacgcagcgaaatgcgataagtaatatga
attgcagattttcgtgaatcatcgaatctttgaacgcacattgcgccctctggtat-tcc
atagggcatgcctgtttgagcgtcatttcactc--tcaaacctttt--------------
--------ggt------------------tt--ggtgatgagcag---------------
--------tacggcctttttgagggcgttt-gcttgaaatgaaatggcacgatggtacta
aaaggtacaccacggattattcaatgtattagg-------tt------------------
tatccaactcgttgaagca-----------------------------------------
------------------------------------------------------------
----aaccgggggaggtaactttggtacgttggtcgggccagc
>112_ITS4
ggt---------------------------------------------------------
------------------------------------------------------------
------------------------------------------------------ttccgt
aggtgaacctgcggaaggatcattacagtattctttttgccagcgcttaattgcgcggcg
aaaaaaccttaca-----------------------------------------------
----------------cacagtgttttttgtta----------------------ttaca
aga-act--------------tttgctttggt----------------------------
-----------------------------------------------ctggactagaaat
agtttgggccagaggtttactga-------------------------------------
--actaaacttcaatatttatattgaattgttatttatttaattgtcaatttgttgatta
aattcaaaaaatcttc--------------------------------aaaactttcaac
aacggatctcttggttctcgcatcgatgaagaacgcagcgaaatgcgataagtaatatga
attgcagattttcgtgaatcatcgaatctttgaacgcacattgcgccctctggtat-tcc
agagggcatgcctgtttgagcgtcatttctctc--tcaaaccttcg--------------
--------ggt------------------tt--ggtattgagtga---------------
------tactcttagttgaactaggcgttt-gcttgaaatgtattggcatga-gtggtac
tggatagtgctatatgactttcaatgtattagg-------tt------------------
tatccaactcgttgaatag-----------------------------------------
--------------------------------tttaatggtatatttctcggtattctag
gctcggccttacaatataacaaacaag----------------
>120_ITS4
ggt---------------------------------------------------------
------------------------------------------------------------
------------------------------------------------------ttccgt
aggtgaacctgcggaaggatcattacagtattctttttgccagcgcttaattgcgcggcg
aaaaaaccttaca-----------------------------------------------
----------------cacagtgttttttgtta----------------------ttaca
aga-act--------------tttgctttggt----------------------------
-----------------------------------------------ctggactagaaat
agtttgggccagaggtttactga-------------------------------------
--actaaacttcaatatttatattgaattgttatttatttaattgtcaatttgttgatta
aattcaaaaaatcttc--------------------------------aaaactttcaac
aacggatctcttggttctcgcatcgatgaagaacgcagcgaaatgcgataagtaatatga
attgcagattttcgtgaatcatcgaatctttgaacgcacattgcgccctctggtat-tcc
agagggcatgcctgtttgagcgtcatttctctc--tcaaaccttcg--------------
--------ggt------------------tt--ggtattgagtga---------------
------tactcttagttgaactaggcgttt-gcttgaaatgtattggcatga-gtggtac
tggatagtgctatatgactttcnatgtattagg-------tt------------------
tatccaactcgttgaatag-----------------------------------------
--------------------------------tttaatggtatatttctcggtattctag
gctcggccttacaatataacaaacaag----------------
>93_ITS4
ggt---------------------------------------------------------
------------------------------------------------------------
------------------------------------------------------ttccgt
aggtgaacctgcggaaggatcattagtgaatatag------gacgtccaact---taact
tggagtccgaact-----------------------------------------------
----------------ctcact-ttctaaccct----------------------gtgca
---------------------cttgtttggga----------------------------
-----------------------------------------------tag---------t
aactctcgcaagagagcgaactc-------------------------------------
-----------------------ctattcacttataaacacaaagtctatgaatgtatta
aattttataacaaaat--------------------------------aaaactttcaac
aacggatctcttggctctcgcatcgatgaagaacgcagcgaaatgcgataagtaatgtga
attgcagaattcagtgaatcatcgaatctttgaacgcaccttgcgctccatggtat-tcc
gtggagcatgcctgtttgagtgtcatgaatact--tcaaccctcctctttcttaatgatt
gaagaggtgtt------------------tg--gtttctgagcgc---------------
------tgctggcctttacggtc-tagctc-gttcgtaatgcattagcatcc-------g
caatcgaacttcggattgacttggcgtaataga-------ct------------------
------attcgctgaggaa-----------------------------------------
-----------------------ttctagtcttcggac-------------------tag
a---gccgggttgggttaaaggaagcttcta-------atcag
>23_ITS4
ggt---------------------------------------------------------
------------------------------------------------------------
------------------------------------------------------ttccgt
aggtgaacctgcggaaggatcattattg--------------------------------
---------------------------------------------------------aga
ttctacttttacacc-tgtgaattttattttaa---------------------------
---------------------tttgctttggc----------------------------
-----------------------------------------------------------t
gtggttttccggaatattattta-------------------------------------
-------ttctgggaatttacggccaatgtttaacaaaacacatttatttaattttgtct
gaaaaatatgaaaatc--------------------------------aaaagtttcaac
aacggatctcttggttctcgcatcgatgaagaacgcagcaaagcgcgataggtaatgtga
attgcaga----cgtgaatcattgaatttttgaacgcacattgcaccttttagtat-tct
gaaaggtatacctgtacgagcgtcatttcttct--tcaatgaatattttattgtt-----
-------ttacaatttgattt--------ttattgtgttggag-----------------
-------------------ttatacgcagc-tcttaaaatgatgatagagta--------
------------------------------------------------------------
------------------------------------------------------------
----------------------------catgttagac-------------------aca
atgtacta-------------------ctct-------aatct
>35_ITS4
ggt---------------------------------------------------------
------------------------------------------------------------
------------------------------------------------------ttccgt
aggtgaacctgcggaaggatcattagtgaatttaaaaaatacagaattggattgaaaa--
---------------------------------------------------------aaa
tccaaattcttatttctttattcttctcttcca----------------------ctgtg
aaa-ttttaaactattcgggcggccttttggc----------------------------
------------------------cggtcgaggtttagagatgggactgagtgaaaaaaa
attgttggggagtgcctccactttcaagtggagcggacgatctgcagttttagttcttct
gttctctgatctagccgaattacccaatttttagagacaatgttaaatttgaatgtgttt
ttttattaaacaaatt--------------------------------aaaactttcagt
gacggatctcttggctctcgcatcgatgaagaacgcagtaaatcgcgatacgtaatgtga
attgcagaaatatgtgaatcatcgaatctttgaacgcatcttgcgctctggggtac-tcc
tcagagcatgcctgtttgagtgtcttttaattc--tcatctcataattttttattaattt
aaaataattataggtggatcg--------tggctgttttgacgac------------taa
gctcgtctcagctgaaatatagaaagcgac-gtctaaaattcagagtaataa--------
------------------------------------------------------------
------------------------------------------------------------
----------------------------gatgttaacg-------------------tcg
gcgtgataagtaaattacgcagtcagttttc-------tgtct
>18_ITS4
ggt---------------------------------------------------------
------------------------------------------------------------
------------------------------------------------------ttctgt
aggtgaacctgcagaaggatcattagag--------------------------------
-----------------------------------------------aattgcataggag
caccactctgtgggc-tccgaa-ctcttcc-ta----------------------ttcca
cat-acacctgtgcatgcatgatcgtgttggc----------------------------
-----------------------------------------------------------t
actgtcgcctagcggctctggct-------------------------------------
--gatgcggttgtctttttcatttaactctatgttaatggatgtatacaaaccgagctat
acgctcaaatgaaagt--------------------------------aaaactttcgac
aacggatctcttggttctcccatcgatgaagaacgcagcgaaatgcgataagtaatgtga
attgcagaattcagtgaatcatcgaatctttgaacgcaccttgcgctcttgggtaa-tcc
caagagcatgcctgtttgagtgtcatgaatccctcacaaagcaagt--------------
----------------------------------tttttaactaagacttgcggcgtgga
tttgagcgctgcctgcgataagctgggctc-gcttgaaatggagtagcaagt--------
----------------------------------------ttgtatgagtgcaaacgctt
gccgttcatcgttatggtt-----------------------------------------
--------------------------------tcatccgatgagtatacggttggtggat
gtgtttatagtaggactagcttccaatcgcgttttc--aacgc
>42_ITS4
ggt---------------------------------------------------------
------------------------------------------------------------
------------------------------------------------------ttctgt
aggtgaacctgcagaaggatcattagag--------------------------------
-----------------------------------------------aattgcataggag
caccactctgtgggc-tccgaa-ctcttcc-ta----------------------ttcca
cat-acacctgtgcatgcatgatcgtgttggc----------------------------
-----------------------------------------------------------t
actgtcgcctagcggctctggct-------------------------------------
--gatgcggttgtctttttcatttaactctatgttaatggatgtatacaaaccgagctat
acgctcaaatgaaagt--------------------------------aaaactttcgac
aacggatctcttggttctcccatcgatgaagaacgcagcgaaatgcgataagtaatgtga
attgcagaattcagtgaatcatcgaatctttgaacgcaccttgcgctcttgggtaa-tcc
caagagcatgcctgtttgagtgtcatgaatccctcacaaagcaagt--------------
----------------------------------tttttaactaagacttgcggcgtgga
tttgagcgctgcctgcgataagctgggctc-gcttgaaatggagtagcaagt--------
----------------------------------------ttgtatgagtgcaaacgctt
gccgttcatcgttatggtt-----------------------------------------
--------------------------------tcatccgatgagtatacggttggtggat
gtgtttatagtaggactagcttccaatcgcgttttc--aacgc
>116_ITS4
ggt---------------------------------------------------------
------------------------------------------------------------
------------------------------------------------------ttctgt
aggtgaacctgcagaaggatcattagag--------------------------------
-----------------------------------------------aattgcataggag
caccactctgtgggc-tccgaa-ctcttcc-ta----------------------ttcca
cat-acacctgtgcatgcatgatcgtgttggc----------------------------
-----------------------------------------------------------t
actgtcgcctagcggctctggct-------------------------------------
--gatgcggttgtctttttcatttaactctatgttaatggatgtatacaaaccgagctat
acgctcaaatgaaagt--------------------------------aaaactttcgac
aacggatctcttggttctcccatcgatgaagaacgcagcgaaatgcgataagtaatgtga
attgcagaattcagtgaatcatcgaatctttgaacgcaccttgcgctcttgggtaa-tcc
caagagcatgcctgtttgagtgtcatgaatccctcacaaagcaagt--------------
----------------------------------tttttaactaagacttgcggcgtgga
tttgagcgctgcctgcgataagctgggctc-gcttgaaatggagtagcaagt--------
----------------------------------------ttgtatgagtgcaaacgctt
gccgttcatcgttatggtt-----------------------------------------
--------------------------------tcatccgatgagtatacggttggtggat
gtgtttatagtaggactagcttccaatcgcgttttncaagcgc
>118_ITS4
cgtttgagattgggcaatctgcagccaagcgctacgagtgatctactcttgcgtgctgtt
cacaggccaaatggtagtgggtggagtttttactctgcttaagatatggtcggtcccttg
atgagagtcttggggtgagttgtctggatggcatgccatcaaactttagaaacgttctgt
aggtgaacctgcagaaggatcattagag--------------------------------
-----------------------------------------------aattgcataggag
caccactctgtgggc-tccgaa-ctcttcc-ta----------------------ttcca
cat-acacctgtgcatgcatgatcgtgttggc----------------------------
-----------------------------------------------------------t
actgtcgcctagcggctctggct-------------------------------------
--gatgcggttgtctttttcatttaactctatgttaatggatgtatacaaaccgagctat
acgctcaaatgaaagt--------------------------------aaaactttcgac
aacggatctcttggttctcccatcgatgaagaacgcagcgaaatgcgataagtaatgtga
attgcagaattcagtgaatcatcgaatctttgaacgcaccttgcgctcttgggtaa-tcc
caagagcatgcctgtttgagtgtcatgaatccctcacaaagcaagt--------------
---------------------------------ttttttaactaagacttgcggcgtgga
tttgagcgctgcctgcgataagctgggctc-gcttgaaatggagtagcaagt--------
----------------------------------------ttgtatgagtgcaaacgctt
gccgttcatcgttatggtt-----------------------------------------
--------------------------------tcatccgatgagtatacggttggtggat
gtgtttatagtaggactagcttccaatcgcgttttc--aacgc
