# Supplementary material for: Diversity of Marine-Derived Fungal Cultures Exposed by DNA Barcodes: The Algorithm Matters
Source: PLoS One. 2015 Aug 26;10(8):e0136130. doi: 10.1371/journal.pone.0136130 (PMC4550264; doi:10.1371/journal.pone.0136130)
Supplement: S4 File — (TXT) [file pone.0136130.s004.txt]

>AIMS_BRL_160
GGTT--------------------------------------------------------
------------------------------------------------------------
------------------------------------------------------------
----------------------TCCGTAGGTGA----ACCTGCGGAAGGAT---------
--CATT-AC---------------------------------------------------
----------------------------------------------ACAATTTCTTTT--
-----------TTCCTTGTTCA---------------------TCTTTGAACAGGGAAAA
GAATTGGATTCACCCAGTCT------------AT---TG-------AGAC---GATTC--
------------------------------------------------------------
------------------------------CTGGGTTAACAA---------AGAATGGAC
CATT--------------TATTAAAACATTGAAT---------------TGTCAAAAAAA
AATACCAATTGATTTTATTGAAAAAGAAAGAAAAGACCTTTTAATCGAGGTTCACGTATT
TCTTTTTAAACAACTTTAGGCAATGGATCTCTTGGCTCTCGCATCGATGAAAAGCGTATC
AAATTGCGATAATTAATGCGATCTGCA---TTCTGCGAATCATCGAGTTCTTGAACGCAC
CTCGCACCCTTTGGCTTGTCCTTGGGGTATGCTTGTTTCACTACAACTACCAACCCACAA
ATGTCAT------TTCTTGAT-----------------------AAAAGAATT--GACCA
---------------TT-------------GTGATT-------GGG---ATGTGAAAGGT
TTGAACT----------------------GGACGGTTTG--AACCTTTCATCCTGAAAAT
---GAATC------------------CA-------TC---------------GGATTCAT
TTCATGGATTGGT--------TTTGTTTCCTTTGCAT------TAATTTTCTTGATTG--
---------------------------------AAAAGCATAGGGGATTTGGCCAATTTA
C-----------ACATCAGACTCGTTGTCTGAAT----CA-GGTAGG----ATCC-C---
-----------------CG-CTGA-AC-------TT---AAGCAT
>AIMS_BRL_168
GGTT--------------------------------------------------------
------------------------------------------------------------
------------------------------------------------------------
----------------------TCCGTAGGTGA----ACCTGCGGAAGGAT---------
--CATTCAC------------------------------------------------AA-
---------------------------------------TTTCTTTTTTCCTTGTTCA--
-----------ATCTTTGAACA-------------------------------GGGAAAA
GAATTGGATTCACCCAGTCT------------AT---TG-------AGAC---GATTC--
------------------------------------------------------------
------------------------------CTGGGTTAACAA---------AGAATGGAC
CATT--------------TATTAAAACATTGAAT---------------TGTCAAAAAAA
AATACCAATTGATTTTATTGAAAAAGAAAGAAAAGACCTTTTAATCGAGGTTCACGTATT
TCTTTTTAAACAACTTTAGGCAATGGATCTCTTGGCTCTCGCAACGATGAAGAGCGTATC
AAATTGCGATAATTAATGCGATCTGCA---TTCTGCGAATCATCGAGTTCTTGAACGCAC
CTCGCACCCTTTGGCTTGTCCTTGGGGTATGCTTGTTTCACTACAACTACCAACCCACAA
ATGTCAT------TTCTTGAT-----------------------AAAAGAATT--GACCA
---------------TT-------------GTGATT-------GGG---ATGTGAAAGGT
TTGAACT----------------------GGACGGTTTG--AACCTTTCATCCTGAAAAT
---GAATC------------------CA-------TC---------------GGATTCAT
TTCATGAATTGGT--------TTTGTTTCCTTTGCAT------TAATTTTCTTGATTG--
---------------------------------AAAAGCATAGGGGATTTGGCCAATTTA
A-----------ACATCAAACTCGTTGTCTGAAT----CA-GATAGG----ATCC-C---
-----------------CG-CTGA-AC-------TT---AAGCAT
>118_ITS4
GGTTAACGGCCTCGCGGATCGTAAAAACGTTTGAGATTGGGCAATCTGCAGCCAAGCGCT
ACGAGTGATCTACTCTTGCGTGCTGTTCACAGGCCAAATGGTAGTGGGTGGAGTTTTTAC
TCTGCTTAAGATATGGTCGGTCCCTTGATGAGAGTCTTGGGGTGAGTTGTCTGGATGGCA
TGCCATCAAACTTTAGAAACGTTCTGTAGGTGA----ACCTGCAGAAGGAT---------
--CATT-AG-----------------------------AGAATTGCATAGG------AG-
----------------------------------------CACCACTCTGTGGGCTCCGA
ACTCTTCCTATTCCAC---ATA---------------------CACCTGTGCATGCATGA
TCGTGTTGGCTACT------------------GT---CG--CCTAGCGGCTCTGGCTG--
-----------------------------------------------------------A
TGCGGTTGT--------------CTT----------TTTCAT-------------TTAAC
TCTA-----------TGTTAATGGATGTATACAA-----------------ACCGAGCT-
--------------------ATACGCTCAAATGAAAGT----------------------
---------AAAACTTTCGACAACGGATCTCTTGGTTCTCCCATCGATGAAGAACGCAGC
GAAATGCGATAAGTAATGTGAATTGCAGAATTCAGTGAATCATCGAATCTTTGAACGCAC
CTTGCGCTCTTGGGTAA-TCCCAAGAGCATGCCTGTT--------------------TGA
GTGTCAT------GAATCCCTCACAAAGCAAGTTTTTTTAACTAAGA---CTTGCGGC--
---------------GT-------------GGATTT-------GAG------CGCTGCCT
GCGATAA-------------------GCTGGGC-----T--CGCTTG---------AAAT
---GGAGTAG----------------CA------------------------AGTTTGTA
TGAGTGCAAACGC---------TTGCC-GTTCATCGT-------TATGGTTTCATCCG--
-------------------------------ATGAG------------------------
--------TATACGGTTGG--TGGATGTGTTTAT-------AGTAGGACTAGCTT-C---
-----------------CA-ATCGCGT-------TTTCAACGCAC
>116_ITS4
GGTT--------------------------------------------------------
------------------------------------------------------------
------------------------------------------------------------
----------------------TCTGTAGGTGA----ACCTGCAGAAGGAT---------
--CATT-AG-----------------------------AGAATTGCATAGG------AG-
----------------------------------------CACCACTCTGTGGGCTCCGA
ACTCTTCCTATTCCAC---ATA---------------------CACCTGTGCATGCATGA
TCGTGTTGGCTACT------------------GT---CG--CCTAGCGGCTCTGGCTG--
-----------------------------------------------------------A
TGCGGTTGT--------------CTT----------TTTCAT-------------TTAAC
TCTA-----------TGTTAATGGATGTATACAA-----------------ACCGAGCT-
--------------------ATACGCTCAAATGAAAGT----------------------
---------AAAACTTTCGACAACGGATCTCTTGGTTCTCCCATCGATGAAGAACGCAGC
GAAATGCGATAAGTAATGTGAATTGCAGAATTCAGTGAATCATCGAATCTTTGAACGCAC
CTTGCGCTCTTGGGTAA-TCCCAAGAGCATGCCTGTT--------------------TGA
GTGTCAT--------GAATCCCTCACAAAGCAAGTTTTTTAACTAAGA--CTTGCGGC--
---------------GT-------------GGATTT-------GAG------CGCTGCCT
GCGATAA-------------------GCTGGGC-----T--CGCTTG---------AAAT
---GGAGTAG----------------CA------------------------AGTTTGTA
TGAGTGCAAACGC---------TTGCC-GTTCATCGT-------TATGGTTTCATCCG--
-------------------------------ATGAG------------------------
--------TATACGGTTGG--TGGATGTGTTTAT-------AGTAGGACTAGCTT-C---
-----------------CA-ATCGCGT-------TTTNCAAGCGC
>18_ITS4
GGTT--------------------------------------------------------
------------------------------------------------------------
------------------------------------------------------------
----------------------TCTGTAGGTGA----ACCTGCAGAAGGAT---------
--CATT-AG-----------------------------AGAATTGCATAGG------AG-
----------------------------------------CACCACTCTGTGGGCTCCG-
-----------AACTCTTCCTA------------TTCCACATACACCTGTGCATGCATGA
TCGTGTTGGCTACT------------------GT---CG--CCTAGCGGCTCTGGCTG--
-----------------------------------------------------------A
TGCGGTTGT--------------CTT----------TTTCAT-------------TTAAC
TCTA-----------TGTTAATGGATGTATACAA-----------------ACCGAGCT-
--------------------ATACGCTCAAATGAAAGT----------------------
---------AAAACTTTCGACAACGGATCTCTTGGTTCTCCCATCGATGAAGAACGCAGC
GAAATGCGATAAGTAATGTGAATTGCAGAATTCAGTGAATCATCGAATCTTTGAACGCAC
CTTGCGCTCTTGGGTAA-TCCCAAGAGCATGCCTGTT--------------------TGA
GTGTCAT--------GAATCCCTCACAAAGCAAGTTTTTTAACTAAGA--CTTGCGGC--
---------------GT-------------GGATTT-------GAG------CGCTGCCT
GCGATAA-------------------GCTGGGC-----T--CGCTTG---------AAAT
---GGAGTAG----------------CA------------------------AGTTTGTA
TGAGTGCAAACGC---------TTGCC-GTTCATCGT-------TATGGTTTCATCCG--
-------------------------------ATGAG------------------------
--------TATACGGTTGG--TGGATGTGTTTAT-------AGTAGG---ACTAG-C---
-----------------TT-CCAA-TC---GCGTTTTCAACGCAC
>42_ITS4
GGTT--------------------------------------------------------
------------------------------------------------------------
------------------------------------------------------------
----------------------TCTGTAGGTGA----ACCTGCAGAAGGAT---------
--CATT-AG-----------------------------AGAATTGCATAGG------AG-
----------------------------------------CACCACTCTGTGGGCTCCG-
-----------AACTCTTCCTA------------TTCCACATACACCTGTGCATGCATGA
TCGTGTTGGCTACT------------------GT---CG--CCTAGCGGCTCTGGCTG--
-----------------------------------------------------------A
TGCGGTTGT--------------CTT----------TTTCAT-------------TTAAC
TCTA-----------TGTTAATGGATGTATACAA-----------------ACCGAGCT-
--------------------ATACGCTCAAATGAAAGT----------------------
---------AAAACTTTCGACAACGGATCTCTTGGTTCTCCCATCGATGAAGAACGCAGC
GAAATGCGATAAGTAATGTGAATTGCAGAATTCAGTGAATCATCGAATCTTTGAACGCAC
CTTGCGCTCTTGGGTAA-TCCCAAGAGCATGCCTGTT--------------------TGA
GTGTCAT--------GAATCCCTCACAAAGCAAGTTTTTTAACTAAGA--CTTGCGGC--
---------------GT-------------GGATTT-------GAG------CGCTGCCT
GCGATAA-------------------GCTGGGC-----T--CGCTTG---------AAAT
---GGAGTAG----------------CA------------------------AGTTTGTA
TGAGTGCAAACGC---------TTGCC-GTTCATCGT-------TATGGTTTCATCCG--
-------------------------------ATGAG------------------------
--------TATACGGTTGG--TGGATGTGTTTAT-------AGTAGG---ACTAG-C---
-----------------TT-CCAA-TC---GCGTTTTCAACGCAC
>35_ITS4
GGTT--------------------------------------------------------
------------------------------------------------------------
------------------------------------------------------------
----------------------TCCGTAGGTGA----ACCTGCGGAAGGAT---------
--CATT-AG-----------TGAATTTAAAAAATACAGAATTGGATTGAAA------AA-
-------------------------------------------AATCCAAATTCTTAT--
-----------TTCTTTATTCT---------------------TCTCTTCCACTGTG---
-----------AAATTTTAAACTATTCGGGCGGCCTTTT--GGC--CGGTCGAGGTTT--
--------------------------AGAGATGGGACTGAGTGAAAAAAAATTGTTGGGG
AGTGCCTCCACTTTCAAGTGGAGCGG----ACGAT-CTGCAG-----------TTTTAGT
TCTT-----------CTGTTCTCTGATCTAGCCG----AATTACCCAATTTTTAGAGACA
ATGTTAAATTTGAATGTGTTTTTTTATTAAACAAATT-----------------------
---------AAAACTTTCAGTGACGGATCTCTTGGCTCTCGCATCGATGAAGAACGCAGT
AAATCGCGATACGTAATGTGAATTGCAGAAATATGTGAATCATCGAATCTTTGAACGCAT
CTTGCGCTCTGGGGTAC-TCCTCAGAGCATGCCTGTT--------------------TGA
GTGTCTT------TTAATTCT--C--------------------AT----CTCATAAT--
---------------TT-------------TTTATT------------------------
------------------------------AAT------------TT---------AAAA
TAATTATAGG----------------TG-------GA-----------TCGTGGCTG--T
TTTGACGACTAAG----------------CTCGTCTC--------AGCTGAAATATAGAA
AGCGA-C------------------------GTCTA-----------------AAATTCA
G--AGTAATAAGATGTTAACGTCGG-------------CGTGATAAGTAAATTACGCAGT
CAGTTTTCTGTCTATCTCT-CTGGTGT-------TCGCTACGAAT
>93_ITS4
GGTT--------------------------------------------------------
------------------------------------------------------------
------------------------------------------------------------
----------------------TCCGTAGGTGA----ACCTGCGGAAGGAT---------
--CATT-AG----------------------------------TGAATATA------GG-
--------------------------ACGTCCAACTTAACTTGGAGTCCGAACTCTCA--
-----------CTTTCTAACCC-------------------------------TGTG---
----------CACTTGTT-------------------TG-------GGATAGTAACTC--
------------------------------------------------------------
-----TCGC---------------------AAGAG------------------AGCGAAC
TCCT------------------ATTCACTTATAA---------ACACAAAGTCTATGAA-
--------------TGTATTAAATTTTATAACAAAAT-----------------------
---------AAAACTTTCAACAACGGATCTCTTGGCTCTCGCATCGATGAAGAACGCAGC
GAAATGCGATAAGTAATGTGAATTGCAGAATTCAGTGAATCATCGAATCTTTGAACGCAC
CTTGCGCTCCATGGTAT-TCCGTGGAGCATGCCTGTT--------------------TGA
GTGTCATGAATACTTCAACCC-TC--------------------------CTC--TTT--
---------------CTTAATGATTGAAGAGGTGTT-------TGG------TTTCTGAG
CGCTGCT-----------------------GGCCTTTAC--GGTCTAGCTCGTTCGTAAT
---GCATTAG----------------CA-------TC-CGCAATCGAACTTCGGATTGAC
TTGGCGTAATAGA--------------------CTAT-----------------------
----------------------TC-------GCTGA----------------GGAATTCT
A----------GTCTTCGGACTAGA-------GC----CG-GGTTGG---GTTAA-----
--------------------AGGAAGC-------TT-CTAATCAG
>23_ITS4
GGTT--------------------------------------------------------
------------------------------------------------------------
------------------------------------------------------------
----------------------TCCGTAGGTGA----ACCTGCGGAAGGAT---------
--CATT-AT----------------------------------------TG------AG-
------------------------------------------------------ATTC--
-----------TACTT---TTA---------------------CACCTGTGAATTTT---
-----------ATTTTAA--------------TT---TG--CTT--TGGCTGTGGTTT--
---------------------------------TCCGGAATATTATTTATTCTGGGAATT
TACGGCCAA--------------TGTTTAACAAAA-CACATT---------TATTT-AAT
TTTG-----------------------------------------------TCTGAAAA-
--------------------------ATATGAAAATC-----------------------
---------AAAAGTTTCAACAACGGATCTCTTGGTTCTCGCATCGATGAAGAACGCAGC
AAAGCGCGATAGGTAATGTGAATTGCAGA----CGTGAATCATTGAATTTTTGAACGCAC
ATTGCACCTTTTAGTAT-TCTGAAAGGTATACCTGTA--------------------CGA
GCGTCAT------TTCTTCTT--C--------------------AATGAATAT-------
---------------TT---------------TATT------------------------
--------------------------------------G----TTTT---------A---
---CAATTTG------------------------------------------ATTTT--T
ATTGTGTTGGAGT--------TATACGCAGCTCTTAA-----------------------
-------------------------------AATGA------------------------
----------------TGATAGAGT-------AC----AT-GTTAGACACAATGTAC---
-----------------TA-CTCTAAT-------CT---AACTTT
>72_ITS4
GGTT--------------------------------------------------------
------------------------------------------------------------
------------------------------------------------------------
----------------------TCCGTAGGTGA----ACCTGCGGAAGGAT---------
--CATT-AC----------------------------------AGAATGAA------AA-
---------------------------------------------------GTGCTTA--
-----------ACTGCATTTTT----------------------TCTTACACATGTG---
--------TTTTTCTTTTTTTGAAAAC-----TT---TG--CTT--TGGT-A-GGCCT--
-----------------------------------------------------TCTATAT
GGGGCCTGC---------------------CAGAGATTAAAC--------TCAACCAAAT
TTTA-------------------TTTAATGTCAA------------------CCGATTA-
---------------------------TTTAATAGTC-----------------------
---------AAAACTTTCAACAACGGATCTCTTGGTTCTCGCATCGATGAAGAACGCAGC
GAAATGCGATAAGTAATATGAATTGCAGATATTCGTGAATCATCGAATCTTTGAACGCAC
ATTGCGCCCTTTGGTAT-TCCAAAGGGCATGCCTGTT--------------------TGA
GCGTCAT------TTCTCCC--TC--------------------AAA---CCCTCGGG--
---------------TT------------TGGTGTT-------GAG------CGATACGC
T----------------------------GGGT-----T--TGCTTG---------AAAG
-----AAAGG----------------CG--------------------------------
-GAGTATAA---------------------------------------------------
-------------------------------ACTAA------------------------
--------------------------------------TG-GATAGGTTTTTTCCACT--
-----------------CA-TTGGTAC------------AAACTC
>109_ITS4
GGTT--------------------------------------------------------
------------------------------------------------------------
------------------------------------------------------------
----------------------TCCGTAGGTGA----ACCTGCGGAAGGAT---------
--CATT-AC----------------------------------AGAATGAA------AA-
---------------------------------------------------GTGCTTA--
-----------ACTGCATTTTT----------------------TCTTACACATGTG---
--------TTTTTCTTTTTTTGAAAAC-----TT---TG--CTT--TGGT-A-GGCCT--
-----------------------------------------------------TCTATAT
GGGGCCTGC--------------CAGAGATTAAACTCAACCA---------------AAT
TTTA-------------------TTTAATGTCAA------------------CCGATTA-
---------------------------TTTAATAGTC-----------------------
---------AAAACTTTCAACAACGGATCTCTTGGTTCTCGCATCGATGAAGAACGCAGC
GAAATGCGATAAGTAATATGAATTGCAGATATTCGTGAATCATCGAATCTTTGAACGCAC
ATTGCGCCCTTTGGTAT-TCCAAAGGGCATGCCTGTT--------------------TGA
GCGTCAT------TTCTCCC--TC--------------------AAA---CCCTCGGG--
---------------TT------------TGGTGTT-------GAG----------CGAT
ACGCTGG-------------------------------GTTTGCTTG---------AAAG
-----AAAGG----------------CG-------GA----------------GTATAAA
CTAATGGATAGGT--------TTTTTCCACTCATTGG-----------------------
TACAA-----------------AC-------TCCAA-----------------AACTTCT
T--------CCAAATTCGACCTCAA-------AT----CA-----GG-------------
---------------------------------------------
>107_ITS4
GGTT--------------------------------------------------------
------------------------------------------------------------
------------------------------------------------------------
----------------------TCCGTAGGTGA----ACCTGCGGAAGGAT---------
--CATT-AC---------------AGAAAGGCATGCCAGCGCTTAACTGCGCGGCGTGA-
------------------------------------------------------------
-----------ACCGACACACA---------------------TGTTTTTTGTTATA---
------AAAATAATTTG---------------GTCGCCAACTTT--AAGT---TGATG--
------------------------------------------------------------
---GCCAGC---------------------CGAAAACTTCAT-----------TACGAAT
TGTT-----------------TTTTAAAATTTAA-----------------TCAACACA-
------------------------ATCAAAAATAATC-----------------------
---------AAAACTTTCAACAACGGATCTCTTGGTTCTCGCATCGATGAAGAACGCAGC
GAAATGCGATAAGTAATATGAATTGCAGATTTTCGTGAATCATCGAATCTTTGAACGCAC
ATTGCGCCCTCTGGTAT-TCCATAGGGCATGCCTGTT--------------------TGA
GCGTCAT-------TTCACTC-TC--------------------AAACCTTTT--GGT--
---------------TT-------------GGTGAT-------GAG------CAGTACGG
CCTTTTT--------------------GAGGGC-----GTTTGCTTG---------AAAT
---GAAATGG----------------CACGATGGTACTAAAAGGTACACCACGGATT-AT
TCAATGTATTAGG-------TTTATCCAACTCGTTGA-----------------------
-------------------------------AGCAA------------------------
------------------ACCGGGG-------------GA-GGTAACTTTGGTACGT---
-----------------TG------GT-------CGGGCCAGC--
>112_ITS4
GGTT--------------------------------------------------------
------------------------------------------------------------
------------------------------------------------------------
----------------------TCCGTAGGTGA----ACCTGCGGAAGGAT---------
--CATT-AC---------------AGTATTCTTTTTGCCAGCGCTTAATTG------CGC
GGCGAAAAAACCTTA----------------------------CA---------------
---------------C---ACA---------------------GTGTTT----TTTG---
TTATTACAAGAACTTT---------------------TG--CTT--TGGTCTGGACTA--
---------------------------------------------------GAAATAGTT
TGGGCCAGA-----------------------GGT-TTACTG---------AACTA-AAC
TTCA----------ATATTTATATTGAATTGTTA-----TTTATTTAATTGTCAATTTG-
--------------TTGATTAAATTCAAAAAATCTTC-----------------------
---------AAAACTTTCAACAACGGATCTCTTGGTTCTCGCATCGATGAAGAACGCAGC
GAAATGCGATAAGTAATATGAATTGCAGATTTTCGTGAATCATCGAATCTTTGAACGCAC
ATTGCGCCCTCTGGTAT-TCCAGAGGGCATGCCTGTT--------------------TGA
GCGTCAT------TTCTCTCT--C--------------------AAACCTTCG--GGT--
---------------TT-------------GGTATT-------GAG------TGATACTC
TTAGT------------------TGAACTAGGCGTTT-G----CTTG---------AAAT
---GTATTGGCATGAGTGGTACTGGATA-------GT-----GCTATAT---GACTT---
TCAATGTATTAGG-------TTTATCCAACTCGTTGAATAG-------------------
-------------------------------TTTAA------------TGGTATATTTCT
C--------GGTATTCTAGGCTCGGCCTTACAATATAACA-AACAAG-------------
---------------------------------------------
>120_ITS4
GGTT--------------------------------------------------------
------------------------------------------------------------
------------------------------------------------------------
----------------------TCCGTAGGTGA----ACCTGCGGAAGGAT---------
--CATT-AC------------------------------------------------AG-
-------------------------------------TATTCTTTTTGCCAGCGCTTA--
-----------ATTGCGCGGCGAAAAAACCTTACACACAGTGTTTTTTGTTATTACA---
--------AGAACTTT---------------------TG--CTT--TGGTCTGGACTA--
---------------------------------------------------GAAATAGTT
TGGGCCAGA---------------GGTTTACTGAACTAAACTTCAATATTTATATTGAAT
TGTT--------------ATTTATTTAATTGTCA-------------ATTTGTTGATTA-
---------------------AATTCAAAAAATCTTC-----------------------
---------AAAACTTTCAACAACGGATCTCTTGGTTCTCGCATCGATGAAGAACGCAGC
GAAATGCGATAAGTAATATGAATTGCAGATTTTCGTGAATCATCGAATCTTTGAACGCAC
ATTGCGCCCTCTGGTAT-TCCAGAGGGCATGCCTGTT--------------------TGA
GCGTCAT------TTCTCTC--TC--------------------AAA--CCTTCGGGT--
---------------TT-------------GGTATT-------GAG------TGATACTC
TTAGTTG-----------------------AACTAGGCGTTTGCTTG---------AAAT
---GTATTGGCATGAGTGGTACTGGATA-------GT--------GCTATATGACTT---
TCNATGTATTAGG-------TTTATCCAACTCGTTGA-----------------------
-ATAG--------------------------TTTAA--------------TGGTATATTT
CTCGGTATTCTAGGCTCGGCCTTAC-------------------------AATAT-A---
--------------------ACAA-AC------------AAG---
>AIMS_BRL_240
GGTT--------------------------------------------------------
------------------------------------------------------------
------------------------------------------------------------
----------------------TCCGTAGGTGA----ACCTGCGGAGGGAT---------
--CATT-AC----------------------------------CGAGTGCG------GG-
-------------------------------------------CCCCTCGCGGGTCCA--
-----------ACCTC---CCA-----------------------CCCGTGTCTCTT---
-------GAATACCCT----------------GT---TG--CTT--TGGC-G-GGCCC--
----------------ACCGGGACACCCCCGGTCGCCGGGGGGCACTGCGCCCCCGGGCC
CGCGCCCGC---------------------CAGAG-CGCCGA-------------TGAAC
CCGA------------------------ATGAAG---------AAGGACTGTCTGAGTC-
---------------------TACGATATAATTATC------------------------
---------AAAACTTTCAACAATGGATCTCTTGGTTCCGGCATCGATGAAGAACGCAGC
GAAATGCGATAAGTAATGTGAATTGCAGAATTCCGTGAATCATCGAATCTTTGAACGCAC
ATTGCGCCCCCTGGCAT-TCCGGGGGGCATGCCTGTC--------------------CGA
GCGTCAT------TTCTGCCC-TC--------------------AAG---CCC--GGC--
---------------TT------------GTGTGTG-------GGG------GCGTGGTC
CCCCCGG------TTTCGGGGGG-------GAC-----C--TGCCCG---------AAAG
---GCAGCGG----------------CG-------AC-----GTTCCGCCTAGGTCC--T
CGAGCGTATGGGG-------CTTTGTC-ACCCGCTCG-------GGAGGGGCCTACGG--
-GCGTTGG--------------CC-------ATCCA---------------CCCATTTTT
T---------TACGGTTGACCTCGG-------AT----CA-GGTAGG---ATTAC-C---
-----------------CG-CTGA-AC-------TT---AAGCAT
>AIMS_BRL_191
GGTT--------------------------------------------------------
------------------------------------------------------------
------------------------------------------------------------
----------------------TCCGTAGGTGA----ACCTGCGGAAGGAT---------
--CATT-AC----------------------------------CGAGTGAG------GG-
-----------------------------------------CTGCCTTCGGGCGCCCA--
-----------ACCTC---CCA-----------------------CCCG----TGAA---
----------TACCTTACCACT----------GT---TG--CTT--CGGC-GAGGAGC--
---------------------------------------------------CCCTTCCGG
GGGGCGAGT--------------CGC----CGGGGACCACATG--------------AAC
TTCT---------------------TGATTGTAG----------AGTTGCGTCTGAGCC-
--------------------TGAAATATAAATCAGTC-----------------------
---------AAAACTTTCAACAATGGATCTCTTGGTTCCGGCATCGATGAAGAACGCAGC
GAACTGCGATAAGTAATGTGAATTGCAGAATTCAGTGAATCATCGAGTCTTTGAACGCAC
ATTGCGCCCCCTGGCAT-TCCGGGGGGCATGCCTGTC--------------------CGA
GCGTCAT------TGCTGCCCTTC--------------------AAG---CCC--GGC--
---------------TT------------GTGTGTT-------GGG------TCGTCGTC
CCCTCCG--------------------GGGGAC-----G--GGCCCG---------AAAG
---GCAGCGG----------------CG-------GC-----ACCGCGTCC-GGTCC--T
CGAGCGTATGGGG-------CTTTGTC-ACCCGCTCG-------ATAAGGACCGGCCGGG
CGCCA-G---------------CC-GGCGTCTCCAA---------------CCTTTTTTT
C---------TCAGGTTGACCTCGG-------AT----CA-GGTAGG---GATAC-C---
-----------------CG-CTGA-AC-------TT---AAGCAT
>AIMS_BRL_18
GGTT--------------------------------------------------------
------------------------------------------------------------
------------------------------------------------------------
----------------------TCCGTAGGTGA----ACCTGCGGAAGGAT---------
--CATT-AC----------------------------------CGAGTGCG------GG-
-----------------------------------------CTGCCTCCGGGCGCCCA--
-----------ACCTC---CCA-----------------------CCCT----TGAA---
----------TACTAAACACT-----------GT---TG--CTT--CGGCGGGGAGCC--
----------------------------------------------------CCTTCCGG
GGGGCAAGC--------------CGC----CGGGGACCACTG---------------AAC
TTCA------------TGCCTGAGAGTGATGCAG-----------TCTGAGTCTGAATT-
--------------------------ATAAATCAGTC-----------------------
---------AAAACTTTCAACAATGGATCTCTTGGTTCCGGCATCGATGAAGAACGCAGC
GAACTGCGATAAGTAATGTGAATTGCAGAATTCAGTGAATCATCGAGTCTTTGAACGCAC
ATTGCGCCCCCTGGCAT-TCCGGGGGGCATGCCTGTC--------------------CGA
GCGTCAT------TGCTGCCCTTC--------------------AAG---CCC--GGC--
---------------TT------------GTGTGTT-------GGG------TCGTCGTC
CCCCCCG-GGG-------------------GAC-----G--GGCCCG---------AAAG
---GCAGCGG----------------CG-------GC-----ACCGTGTCC-GGTCC--T
CGAGCGTATGGGG-------CTTTGTC-ACCCGCTCG-------ATTAGGGCCGGCCGGG
CGCTA-G---------------CC-GGCGTCATCAA---------------TCTATTTTA
C----------CAGGTTGACCTCGG-------AT----CA-GGTAGG---GATAC-C---
-----------------CG-CTGA-AC-------TT---AAGCAT
>6_ITS4
GGTT--------------------------------------------------------
------------------------------------------------------------
------------------------------------------------------------
----------------------TCCGTAGGTGA----ACCTGCGGAAGGAT---------
--CATT-AC----------------------------------CGAGTGCG------GG-
-----------------------------------------CTGCCTCCGGGCGCCCA--
-----------ACCTC---CCA---------------------CCCTTGAATACTAA---
---------ACACT------------------GT---TG--CTT--CGGCGGGGAGCC--
----------------------------------------------------CCTTCCGG
GGGGCAAGC--------------CGC----CGGGGACCACTG---------------AAC
TTCA------------TGCCTGAGAGTGATGCAG-----------TCTGAGTCTGAATT-
--------------------------ATAAATCAGTC-----------------------
---------AAAACTTTCAACAATGGATCTCTTGGTTCCGGCATCGATGAAGAACGCAGC
GAACTGCGATAAGTAATGTGAATTGCAGAATTCAGTGAATCATCGAGTCTTTGAACGCAC
ATTGCGCCCCCTGGCAT-TCCGGGGGGCATGCCTGTC--------------------CGA
GCGTCAT------TGCTGCCCTTC--------------------AAG---CCC--GGC--
---------------TT------------GTGTGTT-------GGG------TCGTCGTC
CCCCCCG--------------------GGGGAC-----G--GGCCCG---------AAAG
---GCAGCGG----------------CG-------GC-----ACCGTGTCC-GGTCC--T
CGAGCGTATGGGG-------CTTTGTC-ACCCGCTCG-------ATTAGGGCCGGCCGGG
CGCTA-G---------------CC-GGCGTCATCAA---------------TCTATTTTA
C-------------------------------------CA-----GG-------------
---------------------------------------------
>AIMS_BRL_175
GGTT--------------------------------------------------------
------------------------------------------------------------
------------------------------------------------------------
----------------------TCCGTAGGTGA----ACCTGCGGAAGGAT---------
--CATT-AC----------------------------------CGAGTGCG------GG-
-----------------------------------------CTGCCTCCGGGCGCCCA--
-----------ACCTC---CCA-----------------------CCCT----TGAA---
----------TACTAAACACT-----------GT---TG--CTT--CGGCGGGGAGCC--
----------------------------------------------------CCTTCCGG
GGGGCAAGC--------------CGC----CGGGGACCACTG---------------AAC
TTCA------------TGCCTGAGAGTGATGCAG-----------TCTGAGTCTGAATT-
--------------------------ATAAATCAGTC-----------------------
---------AAAACTTTCAACAATGGATCTCTTGGTTCCGGCATCGATGAAGAACGCAGC
GAACTGCGATAAGTAATGTGAATTGCAGAATTCAGTGAATCATCGAGTCTTTGAACGCAC
ATTGCGCCCCCTGGCAT-TCCGGGGGGCATGCCTGTC--------------------CGA
GCGTCAT------TGCTGCCCTTC--------------------AAG---CCC--GGC--
---------------TT------------GTGTGTT-------GGG------TCGTCGTC
CCCCCCG--------------------GGGGAC-----G--GGCCCG---------AAAG
---GCAGCGG----------------CG-------GC-----ACCGTGTCC-GGTCC--T
CGAGCGTATGGGG-------CTTTGTC-ACCCGCTCG-------ATTAGGGCCGGCCGGG
CGCCA-G---------------CC-GGCGTCATCAA---------------TCTATTTTA
C----------CAGGTTGACCTCGG-------AT----CA-GGTAGG---GATAC-C---
-----------------CG-CTGA-AC-------TT---AAGCAT
>AIMS_BRL_174
GGTT--------------------------------------------------------
------------------------------------------------------------
------------------------------------------------------------
----------------------TCCGTAGGTGA----ACCTGCGGAAGGAT---------
--CATT-AC----------------------------------CGAGTGCG------GG-
-----------------------------------------CTGCCTCCGGGCGCCCA--
-----------ACCTC---CCA---------------------CCCTTGAATACTTA---
--------AACACT------------------GT---TG--CTT--CGGCGGGGAGCC--
----------------------------------------------------CCTTCCGG
GGGGCAAGC--------------CGC----CGGGGACCACTG---------------AAC
TTCA------------TGCCTGAGAGTGATGCAG-----------TCTGAGTCTGAATT-
--------------------------ATAAATCAGTC-----------------------
---------AAAACTTTCAACAATGGATCTCTTGGTTCCGGCATCGATGAAGAACGCAGC
GAACTGCGATAAGTAATGTGAATTGCAGAATTCAGTGAATCATCGAGTCTTTGAACGCAC
ATTGCGCCCCCTGGCAT-TCCGGGGGGCATGCCTGTC--------------------CGA
GCGTCAT------TGCTGCCCTTC--------------------AAG---CCC--GGC--
---------------TT------------GTGTGTT-------GGG------TCGTCGTC
CCCCCCG--------------------GGGGAC-----G--GGCCCG---------AAAG
---GCAGCGG----------------CG-------GC-----ACCGTGTCC-GGTCC--T
CGAGCGTATGGGG-------CTTTGTC-ACCCGCTCG-------ATTAGGGCCGGCCGGG
CGCCA-G---------------CC-GGCGTCATCAA---------------TCTATTTTA
C----------CAGGTTGACCTCGG-------AT----CA-GGTAGG---GATAC-C---
-----------------CG-CTGA-AC-------TT---AAGCAT
>AIMS_BRL_159
GGTT--------------------------------------------------------
------------------------------------------------------------
------------------------------------------------------------
----------------------TCCGTAGGTGA----ACCTGCGGAAGGAT---------
--CATT-AC----------------------------------CGAGTGCG------GG-
-----------------------------------------CTGCCTCCGGGCGCCCA--
-----------ACCTC---CCA---------------------CCCTTGAATACTTA---
--------AACACT------------------GT---TG--CTT--CGGCGGGGAGCC--
----------------------------------------------------CCTTCCGG
GGGGCAAGC--------------CGC----CGGGGACCACTG---------------AAC
TTCA------------TGCCTGAGAGTGATGCAG-----------TCTGAGTCTGAATT-
--------------------------ATAAATCAGTC-----------------------
---------AAAACTTTCAACAATGGATCTCTTGGTTCCGGCATCGATGAAGAACGCAGC
GAACTGCGATAAGTAATGTGAATTGCAGAATTCAGTGAATCATCGAGTCTTTGAACGCAC
ATTGCGCCCCCTGGCAT-TCCGGGGGGCATGCCTGTC--------------------CGA
GCGTCAT------TGCTGCCCTTC--------------------AAG---CCC--GGC--
---------------TT------------GTGTGTT-------GGG------TCGTCGTC
CCCCCCG--------------------GGGGAC-----G--GGCCCG---------AAAG
---GCAGCGG----------------CG-------GC-----ACCGTGTCC-GGTCC--T
CGAGCGTATGGGG-------CTTTGTC-ACCCGCTCG-------ATTAGGGCCGGCCGGG
CGCCA-G---------------CC-GGCGTCATCAA---------------TCTATTTTA
C----------CAGGTTGACCTCGG-------AT----CA-GGTAGG---GATAC-C---
-----------------CG-CTGA-AC-------TT---AAGCAT
>AIMS_BRL_239
GGTT--------------------------------------------------------
------------------------------------------------------------
------------------------------------------------------------
----------------------TCCGTAGGTGA----ACCTGCGGAAGGAT---------
--CATT-AC----------------------------------CGAGTGCG------GG-
-----------------------------------------CTGCCTCCGGGCGCCCA--
-----------ACCTC---CCA---------------------CCCTTGAATACTTA---
--------AACACT------------------GT---TG--CTT--CGGCGGGGAGCC--
----------------------------------------------------CCTTCCGG
GGGGCAAGC--------------CGC----CGGGGACCACTG---------------AAC
TTCA------------TGCCTGAGAGTGATGCAG-----------TCTGAGTCTGAATT-
--------------------------ATAAATCAGTC-----------------------
---------AAAACTTTCAACAATGGATCTCTTGGTTCCGGCATCGATGAAGAACGCAGC
GAACTGCGATAAGTAATGTGAATTGCAGAATTCAGTGAATCATCGAGTCTTTGAACGCAC
ATTGCGCCCCCTGGCAT-TCCGGGGGGCATGCCTGTC--------------------CGA
GCGTCAT------TGCTGCCCTTC--------------------AAG---CCC--GGC--
---------------TT------------GTGTGTT-------GGG------TCGTCGTC
CCCCCCG--------------------GGGGAC-----G--GGCCCG---------AAAG
---GCAGCGG----------------CG-------GC-----ACCGTGTCC-GGTCC--T
CGAGCGTATGGGG-------CTTTGTC-ACCCGCTCG-------ATTAGGGCCGGCCGGG
CGCCA-G---------------CC-GGCGTCATCAA---------------TCTATTTTA
C----------CAGGTTGACCTCGG-------AT----CA-GGTAGG---GATAC-C---
-----------------CG-CTGA-AC-------TT---AAGCAT
>AIMS_BRL_48
GGTT--------------------------------------------------------
------------------------------------------------------------
------------------------------------------------------------
----------------------TCCGTAGGTGA----ACCTGCGGAAGGAT---------
--CATT-AC----------------------------------CGAGTGCG------GG-
-----------------------------------------CTGCCTCCGGGCGCCCA--
-----------ACCTC---CCA-----------------------CCCG----TGAC---
----------TACCTAACACT-----------GT---TG--CTT--CGGCGGGGAGCC--
-------------------------------------------------------CCCCA
GGGGCGAGC--------------CGC----CGGGGACCACTG---------------AAC
TTCA------------TGCCTGAGAGTGATGCAG-----------TCTGAGCCTGAATA-
---------------------------CAAATCAGTC-----------------------
---------AAAACTTTCAACAATGGATCTCTTGGTTCCGGCATCGATGAAGAACGCAGC
GAACTGCGATAAGTAATGTGAATTGCAGAATTCAGTGAATCATCGAGTCTTTGAACGCAC
ATTGCGCCCCCTGGCAT-TCCGGGGGGCATGCCTGTC--------------------CGA
GCGTCAT------TGCTGCCC-TC--------------------AAG---CCC--GGC--
---------------TT------------GTGTGTT-------GGG------TCGTCGTC
CCCCCCG--------------------GGGGAC-----G--GGCCCG---------AAAG
---GCAGCGG----------------CG-------GC-----ACCGTGTCC-GGTCC--T
CGAGCGTATGGGG-------CTTTGTC-ACCCGCTCG-------ATTAGGGCCGGCCGGG
CGCCA-G---------------CC-GGCGTCTCCAA--------------CCTTATTTTT
C---------TCAGGTTGACCTCGG-------AT----CA-GGTAGG---GATAC-C---
-----------------CG-CTGA-AC-------TT---AAGCAT
>AIMS_BRL_225
GGTT--------------------------------------------------------
------------------------------------------------------------
------------------------------------------------------------
----------------------TCCGTAGGTGA----ACCTGCGGAAGGAT---------
--CATT-AC----------------------------------CGAGTGCG------GG-
-----------------------------------------CTGCCTCCGGGCGCCCA--
-----------ACCTC---CCA-----------------------CCCG----TGAC---
----------TACCTAACACT-----------GT---TG--CTT--CGGCGGGGAGCC--
-------------------------------------------------------CCCTA
GGGGCGAGC--------------CGC----CGGGGACCACTG---------------AAC
TTCA------------TGCCTGAGAGTGATGCAG-----------TCTGAGCCTGAATA-
---------------------------CAAATCAGTC-----------------------
---------AAAACTTTCAACAATGGATCTCTTGGTTCCGGCATCGATGAAGAACGCAGC
GAACTGCGATAAGTAATGTGAATTGCAGAATTCAGTGAATCATCGAGTCTTTGAACGCAC
ATTGCGCCCCCTGGCAT-TCCGGGGGGCATGCCTGTC--------------------CGA
GCGTCAT------TGCTGCCC-TC--------------------AAG---CCC--GGC--
---------------TT------------GTGTGTT-------GGG------TCGTCGTC
CCCCCCG--------------------GGGGAC-----G--GGCCCG---------AAAG
---GCAGCGG----------------CG-------GC-----ACCGTGTCC-GGTCC--T
CGAGCGTATGGGG-------CTTTGTC-ACCCGCTCG-------ATTAGGGCCGGCCGGG
CGCCA-G---------------CC-GGCGTCTCCAA--------------CCTTATTTTT
C---------TCAGGTTGACCTCGG-------AT----CA-GGTAGG---GATAC-C---
-----------------CG-CTGA-AC-------TT---AAGCAT
>66_ITS4
GGTT--------------------------------------------------------
------------------------------------------------------------
------------------------------------------------------------
----------------------TCCGTAGGTGA----ACCTGCGGAAGGAT---------
--CATT-AC----------------------------------TGAGTGCG------GG-
-----------------------------------------CTGCCTTCGGGCGCCCA--
-----------ACCTC---CCA-----------------------------CCCGTG---
--------ACTACCTAACACT-----------GT---TG--CTT--CGGCGGGGAGCC--
------------------------------------------------------CTCTCG
GGGGCGAGC--------------CGC----CGGGGACTACTG---------------AAC
TTCA------------TGCCTGAGAGTGATGCAG-----------TCTGAGTCTGAATA-
--------------------------TAAAATCAGTC-----------------------
---------AAAACTTTCAACAATGGATCTCTTGGTTCCGGCATCGATGAAGAACGCAGC
GAACTGCGATAAGTAATGTGAATTGCAGAATTCAGTGAATCATCGAGTCTTTGAACGCAC
ATTGCGCCCCCTGGCAT-TCCGGGGGGCATGCCTGTC--------------------CGA
GCGTCAT------TGCTGCCCATC--------------------AAG---CCC--GGC--
---------------TT------------GTGTGTT-------GGG------TCGTCGTC
CCCCCCG--------------------GGGGAC-----G--GGCCCG---------AAAG
---GCAGCGG----------------CG-------GC-----ACCGTGTCC-GGTCC--T
CGAGCGTATGGGG-------CTTTGTC---------------------------------
-------------------------------ACCCG------------------------
--------------------CTCGA-------TT----TAGGGCCGGCCGGGCGC-C---
-----------------AG-CCGACGT-------CC---AACC--
>85_ITS4
GGTT--------------------------------------------------------
------------------------------------------------------------
------------------------------------------------------------
----------------------TCCGTAGGTGA----ACCTGCGGAAGGAT---------
--CATT-AC----------------------------------TGAGTGCG------GG-
-----------------------------------------CTGCCTTCGGGCGCCCA--
-----------ACCTC---CCA-----------------------------CCCGTG---
--------ACTACCTAACACT-----------GT---TG--CTT--CGGCGGGGAGCC--
------------------------------------------------------CTCTCG
GGGGCGAGC--------------CGC----CGGGGACTACTG---------------AAC
TTCA------------TGCCTGAGAGTGATGCAG-----------TCTGAGTCTGAATA-
--------------------------TAAAATCAGTC-----------------------
---------AAAACTTTCAACAATGGATCTCTTGGTTCCGGCATCGATGAAGAACGCAGC
GAACTGCGATAAGTAATGTGAATTGCAGAATTCAGTGAATCATCGAGTCTTTGAACGCAC
ATTGCGCCCCCTGGCAT-TCCGGGGGGCATGCCTGTC--------------------CGA
GCGTCAT------TGCTGCCCATC--------------------AAG---CCC--GGC--
---------------TT------------GTGTGTT-------GGG------TCGTCGTC
CCCCCCG--------------------GGGGAC-----G--GGCCCG---------AAAG
---GCAGCGG----------------CG-------GC-----ACCGTGTCC-GGTCC--T
CGAGCGTATGGGG-------CTTTGTC---------------------------------
-------------------------------ACCCG------------------------
--------------------CTCGA-------TT----TAGGGCCGGCCGGGCGC-C---
-----------------AG-CCGACGT-------CC---------
>AIMS_BRL_232
GGTT--------------------------------------------------------
------------------------------------------------------------
------------------------------------------------------------
----------------------TCCGTAGGTGA----ACCTGCGGAAGGAT---------
--CATT-AC----------------------------------TGAGTGCG------GG-
-----------------------------------------CTGCCTCCGGGCGCCCA--
-----------ACCTC---CCA-----------------------CCCG----TGAA---
----------TACCTAACACT-----------GT---TG--CTT--CGGC-GGGGAGC--
-----------------------------------------------------TCCCTCG
GGGGCGAGC--------------CGC----CGGGGACTACTG---------------AAC
TTCA------------TGCCTGAGAGTGATGCAG-----------TCTGAGTCTGAATA-
--------------------------TAAAATCAGTC-----------------------
---------AAAACTTTCAACAATGGATCTCTTGGTTCCGGCATCGATGAAGAACGCAGC
GAACTGCGATAAGTAATGTGAATTGCAGAATTCAGTGAATCATCGAGTCTTTGAACGCAC
ATTGCGCCCCCTGGCAT-TCCGGGGGGCATGCCTGTC--------------------CGA
GCGTCAT------TGCTGCCCATC--------------------AAG---CCC--GGC--
---------------TT------------GTGTGTT-------GGG------TCGTCGTC
CCCCCCG-GGG-------------------GAC-----G--GGCCCG---------AAAG
---GCAGCGG----------------CG-------GC-----ACCGTGTCC-GGTCC--T
CGAGCGTATGGGG-------CTTTATC-ACCCGCTCG------ACTAGGGCCGGCCGG--
-GCGC-C--AG-----------CC-------GACGT----------CTCCAACCATTTTT
C--------TTCAGGTTGACCTCGG-------AT----CA-GGTAGG---GATAC-C---
-----------------CG-CTGA-AC-------TT---AAGCAT
>AIMS_BRL_95
GGTC--------------------------------------------------------
------------------------------------------------------------
------------------------------------------------------------
----------------------TCCGTAGGTGA----ACCTGCGGAAGGAT---------
--CATT-AC----------------------------------TGAGTGCG------GG-
-----------------------------------------CTGCCTCCGGGCGCCCA--
-----------ACCTC---CCA-----------------------CCCG----TGAA---
----------TACCTAACACT-----------GT---TG--CTT--CGGC-GGGGAAC--
-----------------------------------------------------CCCCTCG
GGGGCGAGC--------------CGC----CGGGGACTACTG---------------AAC
TTCA------------TGCCTGAGAGTGATGCAG-----------TCTGAGTCTGAATA-
--------------------------TAAAATCAGTC-----------------------
---------AAAACTTTCAACAATGGATCTCTTGGTTCCGGCATCGATGAAGAACGCAGC
GAACTGCGATAAGTAATGTGAATTGCAGAATTCAGTGAATCATCGAGTCTTTGAACGCAC
ATTGCGCCCCCTGGCAT-TCCGGGGGGCATGCCTGTC--------------------CGA
GCGTCAT------TGCTGCCCATC--------------------AAG---CCC--GGC--
---------------TT------------GTGTGTT-------GGG------TCGTCGTC
CCCCCCG-GGG-------------------GAC-----G--GGCCCG---------AAAG
---GCAGCGG----------------CG-------GC-----ACCGTGTCC-GGTCC--T
CGAGCGTATGGGG-------CTTTGTC-ACCCGCTCG------ACTAGGGCCGGCCGG--
-GCGC-C--AG-----------CC-------GACGT----------CTCCAACCATTTTT
C--------TTCAGGTTGACCTCGG-------AT----CA-GGTAGG---GATAC-C---
-----------------CG-CTGA-AC-------TT---AAGCAT
>AIMS_BRL_189
GGTT--------------------------------------------------------
------------------------------------------------------------
------------------------------------------------------------
----------------------TCCGTAGGTGA----ACCTGCGGAGGGAT---------
--CATT-AC----------------------------------TGAGTGCG------GG-
-----------------------------------------CTGCCTCCGGGCGCCCA--
-----------ACCTC---CCA-----------------------CCCG----TGAA---
----------TACCTAACACT-----------GT---TG--CTT--CGGC-GGGGAAC--
-----------------------------------------------------CCCCTCG
GGGGCGAGC--------------CGC----CGGGGACTACTG---------------AAC
TTCA------------TGCCTGAGAGTGATGCAG-----------TCTGAGTCTGAATA-
--------------------------TAAAATCAGTC-----------------------
---------AAAACTTTCAACAATGGATCTCTTGGTTCCGGCATCGATGAAGAACGCAGC
GAACTGCGATAAGTAATGTGAATTGCAGAATTCAGTGAATCATCGAGTCTTTGAACGCAC
ATTGCGCCCCCTGGCAT-TCCGGGGGGCATGCCTGTC--------------------CGA
GCGTCAT------TGCTGCCCATC--------------------AAG---CCC--GGC--
---------------TT------------GTGTGTT-------GGG------TCGTCGTC
CCCCCCG-GGG-------------------GAC-----G--GGCCCG---------AAAG
---GCAGCGG----------------CG-------GC-----ACCGTGTCC-GGTCC--T
CGAGCGTATGGGG-------CTTTGTC-ACCCGCTCG------ACTAGGGCCGGCCGG--
-GCGC-C--AG-----------CC-------GACGT----------CTCCAACCATTTTT
C--------TTCAGGTTGACCTCGG-------AT----CA-GGTAGG---GATAC-C---
-----------------CG-CTGA-AC-------TT---AAGCAT
>AIMS_BRL_244
GGTT--------------------------------------------------------
------------------------------------------------------------
------------------------------------------------------------
----------------------TCCGTAGGTGA----ACCTGCGGAAGGAT---------
--CATT-AC----------------------------------TGAGTGCG------GG-
-----------------------------------------CTGCCTCCGGGCGCCCA--
-----------ACCTC---CCA-----------------------CCCG----TGAA---
----------TACCTAACACT-----------GT---TG--CTT--CGGCGGGGAACC--
------------------------------------------------------CCCTCG
GGGGCGAGC--------------CGC----CGGGGACTACTG---------------AAC
TTCA------------TGCCTGAGAGTGATGCAG-----------TCTGAGTCTGAATA-
--------------------------TAAAATCAGTC-----------------------
---------AAAACTTTCAACAATGGATCTCTTGGTTCCGGCATCGATGAAGAACGCAGC
GAACTGCGATAAGTAATGTGAATTGCAGAATTCAGTGAATCATCGAGTCTTTGAACGCAC
ATTGCGCCCCCTGGCAT-TCCGGGGGGCATGCCTGTC--------------------CGA
GCGTCAT------TGCTGCCCATC--------------------AAG---CCC--GGC--
---------------TT------------GTGTGTT-------GGG------TCGTCGTC
CCCCCCCGGGG-------------------GAC-----G--GGCCCG---------AAAG
---GCAGCGG----------------CG-------GC-----ACCGTGTCC-GGTCC--T
CGAGCGTATGGGG-------CTTTGTC-ACCCGCTCG-------ACTAGGGCCGGCCGGG
CGCCA-G---------------CC-GACGTCTCCAA----------------CCATTTTT
C--------TTCAGGTTGACCTCGG-------AT----CA-GGTAGG---GATAC-C---
-----------------CG-CTGA-AC-------TT---AAGCAT
>AIMS_BRL_215
GGTT--------------------------------------------------------
------------------------------------------------------------
------------------------------------------------------------
----------------------TCCGTAGGTGA----ACCTGCGGAAGGAT---------
--CATT-AC----------------------------------TGAGTGCG------GG-
-----------------------------------------CTGCCTCCGGGCGCCCA--
-----------ACCTC---CCA-----------------------CCCG----TGAA---
----------TACCTAACACT-----------GT---TG--CTT--CGGCGGGGAACC--
------------------------------------------------------CCCTCG
GGGGCGAGC--------------CGC----CGGGGACTACTG---------------AAC
TTCA------------TGCCTGAGAGTGATGCAG-----------TCTGAGTCTGAATA-
--------------------------TAAAATCAGTC-----------------------
---------AAAACTTTCAACAATGGATCTCTTGGTTCCGGCATCGATGAAGAACGCAGC
GAACTGCGATAAGTAATGTGAATTGCAGAATTCAGTGAATCATCGAGTCTTTGAACGCAC
ATTGCGCCCCCTGGCAT-TCCGGGGGGCATGCCTGTC--------------------CGA
GCGTCAT------TGCTGCCCATC--------------------AAG---CCC--GGC--
---------------TT------------GTGTGTT-------GGG------TCGTCGTC
CCCCCCG--------------------GGGGAC-----G--GGCCCG---------AAAG
---GCAGCGG----------------CG-------GC-----ACCGTGTCC-GGTCC--T
CGAGCGTATGGGG-------CTTTGTC-ACCCGCTCG-------ACTAGGGCCGGCCGGG
CGCCA-G---------------CC-GACGTCTCCAA----------------CCATTTTT
C--------TTCAGGTTGACCTCGG-------AT----CA-GGTAGG---GATAC-C---
-----------------CG-CTGA-AC-------TT---AAGCAT
>AIMS_BRL_188
GGTT--------------------------------------------------------
------------------------------------------------------------
------------------------------------------------------------
----------------------TCCGTAGGTGA----ACCTGCGGAAGGAT---------
--CATT-AC----------------------------------TGAGTGCG------GG-
-----------------------------------------CTGCCTCCGGGCGCCCA--
-----------ACCTC---CCA-----------------------CCCG----TGAA---
----------TACCTAACACT-----------GT---TG--CTT--CGGCGGGGAACC--
------------------------------------------------------CCCTCG
GGGGCGAGC--------------CGC----CGGGGACTACTG---------------AAC
TTCA------------TGCCTGAGAGTGATGCAG-----------TCTGAGTCTGAATA-
--------------------------TAAAATCAGTC-----------------------
---------AAAACTTTCAACAATGGATCTCTTGGTTCCGGCATCGATGAAGAACGCAGC
GAACTGCGATAAGTAATGTGAATTGCAGAATTCAGTGAATCATCGAGTCTTTGAACGCAC
ATTGCGCCCCCTGGCAT-TCCGGGGGGCATGCCTGTC--------------------CGA
GCGTCAT------TGCTGCCCATC--------------------AAG---CCC--GGC--
---------------TT------------GTGTGTT-------GGG------TCGTCGTC
CCCCCCG--------------------GGGGAC-----G--GGCCCG---------AAAG
---GCAGCGG----------------CG-------GC-----ACCGTGTCC-GGTCC--T
CGAGCGTATGGGG-------CTTTGTC-ACCCGCTCG-------ACTAGGGCCGGCCGGG
CGCCA-G---------------CC-GACGTCTCCAA----------------CCATTTTT
C--------TTCAGGTTGACCTCGG-------AT----CA-GGTAGG---GATAC-C---
-----------------CG-CTGA-AC-------TT---AAGCAT
>AIMS_BRL_186
GGTT--------------------------------------------------------
------------------------------------------------------------
------------------------------------------------------------
----------------------TCCGTAGGTGA----ACCTGCGGAAGGAT---------
--CATT-AC----------------------------------TGAGTGCG------GG-
-----------------------------------------CTGCCTCCGGGCGCCCA--
-----------ACCTC---CCA-----------------------CCCG----TGAA---
----------TACCTAACACT-----------GT---TG--CTT--CGGCGGGGAACC--
------------------------------------------------------CCCTCG
GGGGCGAGC--------------CGC----CGGGGACTACTG---------------AAC
TTCA------------TGCCTGAGAGTGATGCAG-----------TCTGAGTCTGAATA-
--------------------------TAAAATCAGTC-----------------------
---------AAAACTTTCAACAATGGATCTCTTGGTTCCGGCATCGATGAAGAACGCAGC
GAACTGCGATAAGTAATGTGAATTGCAGAATTCAGTGAATCATCGAGTCTTTGAACGCAC
ATTGCGCCCCCTGGCAT-TCCGGGGGGCATGCCTGTC--------------------CGA
GCGTCAT------TGCTGCCCATC--------------------AAG---CCC--GGC--
---------------TT------------GTGTGTT-------GGG------TCGTCGTC
CCCCCCG--------------------GGGGAC-----G--GGCCCG---------AAAG
---GCAGCGG----------------CG-------GC-----ACCGTGTCC-GGTCC--T
CGAGCGTATGGGG-------CTTTGTC-ACCCGCTCG-------ACTAGGGCCGGCCGGG
CGCCA-G---------------CC-GACGTCTCCAA----------------CCATTTTT
C--------TTCAGGTTGACCTCGG-------AT----CA-GGTAGG---GATAC-C---
-----------------CG-CTGA-AC-------TT---AAGCAT
>AIMS_BRL_190
GGTT--------------------------------------------------------
------------------------------------------------------------
------------------------------------------------------------
----------------------TCCGTAGGTGA----ACCTGCGGAAGGAT---------
--CATT-AC----------------------------------TGAGTGCG------GG-
-----------------------------------------CTGCCTCCGGGCGCCCA--
-----------ACCTC---CCA-----------------------CCCG----TGAA---
----------TACCTAACACT-----------GT---TG--CTT--CGGCGGGGAACC--
------------------------------------------------------CCCTCG
GGGGCGAGC--------------CGC----CGGGGACTACTG---------------AAC
TTCA------------TGCCTGAGAGTGATGCAG-----------TCTGAGTCTGAATA-
--------------------------TAAAATCAGTC-----------------------
---------AAAACTTTCAACAATGGATCTCTTGGTTCCGGCATCGATGAAGAACGCAGC
GAACTGCGATAAGTAATGTGAATTGCAGAATTCAGTGAATCATCGAGTCTTTGAACGCAC
ATTGCGCCCCCTGGCAT-TCCGGGGGGCATGCCTGTC--------------------CGA
GCGTCAT------TGCTGCCCATC--------------------AAG---CCC--GGC--
---------------TT------------GTGTGTT-------GGG------TCGTCGTC
CCCCCCG--------------------GGGGAC-----G--GGCCCG---------AAAG
---GCAGCGG----------------CG-------GC-----ACCGTGTCC-GGTCC--T
CGAGCGTATGGGG-------CTTTGTC-ACCCGCTCG-------ACTAGGGCCGGCCGGG
CGCCA-G---------------CC-GACGTCTCCAA----------------CCATTTTT
C--------TTCAGGTTGACCTCGG-------AT----CA-GGTAGG---GATAC-C---
-----------------CG-CTGA-AC-------TT---AAGCAT
>AIMS_BRL_211
GGTT--------------------------------------------------------
------------------------------------------------------------
------------------------------------------------------------
----------------------TCCGTAGGTGA----ACCTGCGGAAGGAT---------
--CATT-AC----------------------------------TGAGTGCG------GG-
-----------------------------------------CTGCCTCCGGGCGCCCA--
-----------ACCTC---CCA-----------------------CCCG----TGAA---
----------TACCTAACACT-----------GT---TG--CTT--CGGCGGGGAACC--
------------------------------------------------------CCCTCG
GGGGCGAGC--------------CGC----CGGGGACTACTG---------------AAC
TTCA------------TGCCTGAGAGTGATGCAG-----------TCTGAGTCTGAATA-
--------------------------TAAAATCAGTC-----------------------
---------AAAACTTTCAACAATGGATCTCTTGGTTCCGGCATCGATGAAGAACGCAGC
GAACTGCGATAAGTAATGTGAATTGCAGAATTCAGTGAATCATCGAGTCTTTGAACGCAC
ATTGCGCCCCCTGGCAT-TCCGGGGGGCATGCCTGTC--------------------CGA
GCGTCAT------TGCTGCCCATC--------------------AAG---CCC--GGC--
---------------TT------------GTGTGTT-------GGG------TCGTCGTC
CCCCCCG--------------------GGGGAC-----G--GGCCCG---------AAAG
---GCAGCGG----------------CG-------GC-----ACCGTGTCC-GGTCC--T
CGAGCGTATGGGG-------CTTTGTC-ACCCGCTCG-------ACTAGGGCCGGCCGGG
CGCCA-G---------------CC-GACGTCTCCAA----------------CCATTTTT
C--------TTCAGGTTGACCTCGG-------AT----CA-GGTAGG---GATAC-C---
-----------------CG-CTGA-AC-------TT---AAGCAT
>AIMS_BRL_194
GGTT--------------------------------------------------------
------------------------------------------------------------
------------------------------------------------------------
----------------------TCCGTAGGTGA----ACCTGCGGAAGGAT---------
--CATT-AC----------------------------------TGAGTGCG------GG-
-----------------------------------------CTGCCTCCGGGCGCCCA--
-----------ACCTC---CCA-----------------------CCCG----TGAA---
----------TACCTAACACT-----------GT---TG--CTT--CGGCGGGGAACC--
------------------------------------------------------CCCTCG
GGGGCGAGC--------------CGC----CGGGGACTACTG---------------AAC
TTCA------------TGCCTGAGAGTGATGCAG-----------TCTGAGTCTGAATA-
--------------------------TAAAATCAGTC-----------------------
---------AAAACTTTCAACAATGGATCTCTTGGTTCCGGCATCGATGAAGAACGCAGC
GAACTGCGATAAGTAATGTGAATTGCAGAATTCAGTGAATCATCGAGTCTTTGAACGCAC
ATTGCGCCCCCTGGCAT-TCCGGGGGGCATGCCTGTC--------------------CGA
GCGTCAT------TGCTGCCCATC--------------------AAG---CCC--GGC--
---------------TT------------GTGTGTT-------GGG------TCGTCGTC
CCCCCCG--------------------GGGGAC-----G--GGCCCG---------AAAG
---GCAGCGG----------------CG-------GC-----ACCGTGTCC-GGTCC--T
CGAGCGTATGGGG-------CTTTGTC-ACCCGCTCG-------ACTAGGGCCGGCCGGG
CGCCA-G---------------CC-GACGTCTCCAA----------------CCATTTTT
C--------TTCAGGTTGACCTCGG-------AT----CA-GGTAGG---GATAC-C---
-----------------CG-CTGA-AC-------TT---AAGCAT
>AIMS_BRL_157
GGTT--------------------------------------------------------
------------------------------------------------------------
------------------------------------------------------------
----------------------TCCGTAGGTGA----ACCTGCGGAAGGAT---------
--CATT-AC----------------------------------TGAGTGCG------GG-
-----------------------------------------CTGCCTCCGGGCGCCCA--
-----------ACCTC---CCA-----------------------CCCG----TGAA---
----------TACCTAACACT-----------GT---TG--CTT--CGGCGGGGAACC--
------------------------------------------------------CCCTCG
GGGGCGAGC--------------CGC----CGGGGACTACTG---------------AAC
TTCA------------TGCCTGAGAGTGATGCAG-----------TCTGAGTCTGAATA-
--------------------------TAAAATCAGTC-----------------------
---------AAAACTTTCAACAATGGATCTCTTGGTTCCGGCATCGATGAAGAACGCAGC
GAACTGCGATAAGTAATGTGAATTGCAGAATTCAGTGAATCATCGAGTCTTTGAACGCAC
ATTGCGCCCCCTGGCAT-TCCGGGGGGCATGCCTGTC--------------------CGA
GCGTCAT------TGCTGCCCATC--------------------AAG---CCC--GGC--
---------------TT------------GTGTGTT-------GGG------TCGTCGTC
CCCCCCG--------------------GGGGAC-----G--GGCCCG---------AAAG
---GCAGCGG----------------CG-------GC-----ACCGTGTCC-GGTCC--T
CGAGCGTATGGGG-------CTTTGTC-ACCCGCTCG-------ACTAGGGCCGGCCGGG
CGCCA-G---------------CC-GACGTCTCCAA----------------CCATTTTT
C--------TTCAGGTTGACCTCGG-------AT----CA-GGTAGG---GATAC-C---
-----------------CG-CTGA-AC-------TT---AAGCAT
>AIMS_BRL_170
GGTT--------------------------------------------------------
------------------------------------------------------------
------------------------------------------------------------
----------------------TCCGTAGGTGA----ACCTGCGGAAGGAT---------
--CATT-AC----------------------------------TGAGTGCG------GG-
-----------------------------------------CTGCCTCCGGGCGCCCA--
-----------ACCTC---CCA-----------------------CCCG----TGAA---
----------TACCTAACACT-----------GT---TG--CTT--CGGCGGGGAACC--
------------------------------------------------------CCCTCG
GGGGCGAGC--------------CGC----CGGGGACTACTG---------------AAC
TTCA------------TGCCTGAGAGTGATGCAG-----------TCTGAGTCTGAATA-
--------------------------TAAAATCAGTC-----------------------
---------AAAACTTTCAACAATGGATCTCTTGGTTCCGGCATCGATGAAGAACGCAGC
GAACTGCGATAAGTAATGTGAATTGCAGAATTCAGTGAATCATCGAGTCTTTGAACGCAC
ATTGCGCCCCCTGGCAT-TCCGGGGGGCATGCCTGTC--------------------CGA
GCGTCAT------TGCTGCCCATC--------------------AAG---CCC--GGC--
---------------TT------------GTGTGTT-------GGG------TCGTCGTC
CCCCCCG--------------------GGGGAC-----G--GGCCCG---------AAAG
---GCAGCGG----------------CG-------GC-----ACCGTGTCC-GGTCC--T
CGAGCGTATGGGG-------CTTTGTC-ACCCGCTCG-------ACTAGGGCCGGCCGGG
CGCCA-G---------------CC-GACGTCTCCAA----------------CCATTTTT
C--------TTCAGGTTGACCTCGG-------AT----CA-GGTAGG---GATAC-C---
-----------------CG-CTGA-AC-------TT---AAGCAT
>AIMS_BRL_24
GGTT--------------------------------------------------------
------------------------------------------------------------
------------------------------------------------------------
----------------------TCCGTAGGTGA----ACCTGCGGAAGGAT---------
--CATT-AC----------------------------------TGAGTGCG------GG-
-----------------------------------------CTGCCTCCGGGCGCCCA--
-----------ACCTC---CCA-----------------------CCCG----TGAA---
----------TACCTAACACT-----------GT---TG--CTT--CGGCGGGGAACC--
------------------------------------------------------CCCTCG
GGGGCGAGC--------------CGC----CGGGGACTACTG---------------AAC
TTCA------------TGCCTGAGAGTGATGCAG-----------TCTGAGTCTGAATA-
--------------------------TAAAATCAGTC-----------------------
---------AAAACTTTCAACAATGGATCTCTTGGTTCCGGCATCGATGAAGAACGCAGC
GAACTGCGATAAGTAATGTGAATTGCAGAATTCAGTGAATCATCGAGTCTTTGAACGCAC
ATTGCGCCCCCTGGCAT-TCCGGGGGGCATGCCTGTC--------------------CGA
GCGTCAT------TGCTGCCCATC--------------------AAG---CCC--GGC--
---------------TT------------GTGTGTT-------GGG------TCGTCGTC
CCCCCCG--------------------GGGGAC-----G--GGCCCG---------AAAG
---GCAGCGG----------------CG-------GC-----ACCGTGTCC-GGTCC--T
CGAGCGTATGGGG-------CTTTGTC-ACCCGCTCG-------ACTAGGGCCGGCCGGG
CGCCA-G---------------CC-GACGTCTCCAA----------------CCATTTTT
C--------TTCAGGTTGACCTCGG-------AT----CA-GGTAGG---GATAC-C---
-----------------CG-CTGA-AC-------TT---AAGCAT
>AIMS_BRL_17
GGTT--------------------------------------------------------
------------------------------------------------------------
------------------------------------------------------------
----------------------TCCGTAGGTGA----ACCTGCGGAAGGAT---------
--CATT-AC----------------------------------TGAGTGCG------GG-
-----------------------------------------CTGCCTCCGGGCGCCCA--
-----------ACCTC---CCA-----------------------CCCG----TGAA---
----------TACCTAACACT-----------GT---TG--CTT--CGGCGGGGAACC--
------------------------------------------------------CCCTCG
GGGGCGAGC--------------CGC----CGGGGACTACTG---------------AAC
TTCA------------TGCCTGAGAGTGATGCAG-----------TCTGAGTCTGAATA-
--------------------------TAAAATCAGTC-----------------------
---------AAAACTTTCAACAATGGATCTCTTGGTTCCGGCATCGATGAAGAACGCAGC
GAACTGCGATAAGTAATGTGAATTGCAGAATTCAGTGAATCATCGAGTCTTTGAACGCAC
ATTGCGCCCCCTGGCAT-TCCGGGGGGCATGCCTGTC--------------------CGA
GCGTCAT------TGCTGCCCATC--------------------AAG---CCC--GGC--
---------------TT------------GTGTGTT-------GGG------TCGTCGTC
CCCCCCG--------------------GGGGAC-----G--GGCCCG---------AAAG
---GCAGCGG----------------CG-------GC-----ACCGTGTCC-GGTCC--T
CGAGCGTATGGGG-------CTTTGTC-ACCCGCTCG-------ACTAGGGCCGGCCGGG
CGCCA-G---------------CC-GACGTCTCCAA----------------CCATTTTT
C--------TTCAGGTTGACCTCGG-------AT----CA-GGTAGG---GATAC-C---
-----------------CG-CTGA-AC-------TT---AAGCAT
>22_ITS4
GGTT--------------------------------------------------------
------------------------------------------------------------
------------------------------------------------------------
----------------------TCCGTAGGTGA----ACCTGCGGAAGGAT---------
--CATT-AC--------------------------------CGAGTGTTTG------GA-
-------------------------------------TGCCCCTTCTCGGGGTGTCCG--
-----------TCCTC---CCA---------------------TCCGTGTCTATTTG---
----------TACCCT----------------GT---TG--CTT--CGGC-G-GGCCC--
--------------------GCCCTTCGTGGCCGCCGGGGGGCTTCCCTGCCCCCGGGCC
CGTGCCCGC---------------------CGGAGACCTCAA----------CCATGAAC
ACTG----------------TCTGAAGGTTGCAG-----------------TCTGAGTA-
-------------------CCGATATAAAAAATCGTT-----------------------
---------AAAACTTTCAACAACGGATCTCTTGGTTCCGGCATCGATGAAGAACGCAGC
GAAATGCGATACGTAATGTGAATTGCAGAATTCAGTGAATCATCGAGTCTTTGAACGCAC
ATTGCGCCCCCTGGTAT-TCCGGGGGGCATGCCTGTC--------------------CGA
GCGTCAT------TGCTGCCC-TC--------------------AAG---CAC--GGC--
---------------TT------------GTGTGTT-------GGG------CCCCCGTC
CCCCTCC--------------CAGGAAGGGGAC-----G--GGCCCG---------AAAG
---GCAGCGG----------------CG-------GC-----ACCGTGTCC-GGTCC--T
CGAGCGTATGGGAAGCAACTTTTTGTC-ACCCGCTCC-------TGTAGGTCCGGCCG--
-GCGG-----------------CC------------------------------------
----------------TGCC------------------CA-------------AC-C---
--------------------CCAACCT-------TTTTTAACCAG
>119_ITS4
GGTT--------------------------------------------------------
------------------------------------------------------------
------------------------------------------------------------
----------------------TCCGTAGGTGA----ACCTGCGGAAGGAT---------
--CATT-AC----------------------------------CGAGTGCG------GG-
---------------------------------------------CCCTCTGGGTCCA--
-----------ACCTC---CCA-----------------------TCCGTGTCTCTT---
---------GTACCCT----------------GT---TG--CTT--CGGC-G-GGCCC--
---------------------GCCTTCATGGCCGCCGGGGGGCTCTCTAGCCCCCGGGCC
CGCGCCCGC---------------------CGGAGACTCCAA----------CATTGAAC
ACTG----------------TCTGAAGTTTGCAG-----------------TCTGAGTT-
-----------------TTCATAAAAGAAAAATCGTT-----------------------
---------AAAACTTTCAACAACGGATCTCTTGGTTCCGGCATCGATGAAGAACGCAGC
GAAATGCGATACGTAATGTGAATTGCAGAATTCAGTGAATCATCGAGTCTTTGAACGCAC
ATTGCGCCCTCTGGTAT-TCCGGGGGGCATGCCTGTC--------------------CGA
GCGTCAT------TGCTGCCC-TC--------------------AAG---CAC--GGC--
---------------TT------------GTGTGTT-------GGG------CCCCCGTC
CCGGTTC--------------TCCAGCCGGGAC-----G--GGCCCG---------AAAG
---GCAGCGG----------------CG-------GC-----ACCGTGTCC-GGTCC--T
CGAGTGTATGGGG-------CTCTGTC-ACCCACTCG-------TGTAGGTCCGGCCG--
-GCGG-------------------------------------------------------
---------------CTAGCCTCAA-----------------------------------
--------------------CCAA-AC-------TTTTAAACCAG
>130_ITS4
GGTT--------------------------------------------------------
------------------------------------------------------------
------------------------------------------------------------
----------------------TCCGTAGGTGA----ACCTGCGGAAGGAT---------
--CATT-AC----------------------------------CGAGTGCG------GG-
---------------------------------------------CCCTCTGGGTCCA--
-----------ACCTC---CCA-----------------------TCCGTGTCTCTT---
---------GTACCCT----------------GT---TG--CTT--CGGC-G-GGCCC--
-----------------------GCCTTTTGGCCGCCGGGGGGCTTCCCGCCCCCGGGCC
CGCGCCCGC---------------------CGGAGACTCCAA-----------CACGAAC
ACTG----------------TCTGAAGGTTGCCG-----------------TCTGAGTT-
-----------------TTCATATACGAAAAATCGTT-----------------------
---------AAAACTTTCAACAACGGATCTCTTGGTTCCGGCATCGATGAAGAACGCAGC
GAAATGCGATACGTAATGTGAATTGCAGAATTCAGTGAATCATCGAGTCTTTGAACGCAC
ATTGCGCCCTCTGGTAT-TCCGGGGGGCATGCCTGTC--------------------CGA
GCGTCAT------TGCTGCCC-TC--------------------AAG---CAC--GGC--
---------------TT------------GTGTGTT-------GGG----CCCCCCCGTC
CCGGTTC--------------TCCAGCCGGGAC-----G--GGCCCG---------AAAG
---GCAGCGG----------------CG-------GC-----ACCGTGTCC-GGTCC--T
CGAGTGTATGGGG-------CTCTGTC-ACCCACTCG-------TGTAGGCCCGGCCG--
-GCGG-----------------CC-----------------------------AGCCTCT
T--------------------------------T----CA-------------AC-----
--------------------CAAA-AC-------TTCTTAACCAG
>125_ITS4
GNTT--------------------------------------------------------
------------------------------------------------------------
------------------------------------------------------------
----------------------TCCGTAGGTGA----ACCTGCGGAAGGAT---------
--CATT-AC----------------------------------NGAGTGTA------GG-
------------------------------------------GTTCNTAGNGAGCCCA--
-----------ACNTC---CCA---------------------CCCGTG----TTTA---
-------CTGNAACCTTA--------------GT---TG--NTT--NGGC-G-GGCCC--
-----------------------NCCTTTAAGGCCNCCGGGGGGCATCAGCCCCCGGGCC
CGCGCCCGC---------------------CGGAGACACCAC--------------GAAN
TNTN--------------------TTTGATNTAG------------TNAANTCTGAGTT-
------------------GATTGTATCGCAATCAGTT-----------------------
---------AAAACTTTCAACAATGGATCTNTTGGTTCCGGCATCGATGAAGAACGCAGC
GAAATGCGATAANTAGTGTGAATTGCANAATTCCGTGAATCATNGAGTCTTTGAACGCAC
ATTGCGCCCCCTGGTAT-TCCGGGGGGCATGCCTGTC--------------------CGA
GCGTCAT------TGCTGCCCATC--------------------AAG---CAC--GGC--
---------------TT------------GTGTGTT-------GGG------TCGTCGTC
CCCTCTT----------------CGGGGGGGAC-----G--GGCCCC---------AAAG
---GCAGCGG----------------CG-------GC-----ACCGCNTCC-GATCC--T
CGAGCGTATGGGG-------CTTTGTC-ACCCGCTCT--------GTAGGCCCGGCCG--
-GCGCTTG--------------CC------------------------------------
-----------------GAACGCAA-------AA----CA----------ACCAT-----
-------------------------TC-------TTTCCAGG---
>AIMS_BRL_13
GGTT--------------------------------------------------------
------------------------------------------------------------
------------------------------------------------------------
----------------------TCCGTAGGTGA----ACCTGCGGAAGGAT---------
--CATT-AC----------------------------------CGAGTGTA------GG-
------------------------------------------GTTCCTAGCGAGCCCA--
-----------ACCTC---CCA---------------------CCCGTG----TTTA---
-------CTGTACCTTA---------------GT---TG--CTT--CGGC-G-GGCCC--
-----------------------GCCATTCATGGCCGCCGGGGGCTCTCAGCCCCGGGCC
CGCGCCCGC---------------------CGGAGACACCAC--------------GAAC
TCTG---------------TCTGATCTAGTGAAG-----------------TCTGAGTT-
------------------GATTGTATCGCAATCAGTT-----------------------
---------AAAACTTTCAACAATGGATCTCTTGGTTCCGGCATCGATGAAGAACGCAGC
GAAATGCGATAACTAGTGTGAATTGCAGAATTCCGTGAATCATCGAGTCTTTGAACGCAC
ATTGCGCCCCCTGGTAT-TCCGGGGGGCATGCCTGTC--------------------CGA
GCGTCAT------TGCTGCCCATC--------------------AAG---CAC--GGC--
---------------TT------------GTGTGTT-------GGG------TCGTCGTC
CCCTCTC----------------CGGGGGGGAC-----G--GGCCCC---------AAAG
---GCAGCGG----------------CG-------GC-----ACCGCGTCC-GATCC--T
CGAGCGTATGGGG-------CTTTGTC-ACCCGCTCT--------GTAGGCCCGGCCG--
-GCGC-----------------TT-GCCGAACGCAA--------------ATCAATCTTT
T--------TCCAGGTTGACCTCGG-------AT----CA-GGTAGG---GATAC-C---
-----------------CG-CTGA-AC-------TT---AAGCAT
>AIMS_BRL_149
GGTT--------------------------------------------------------
------------------------------------------------------------
------------------------------------------------------------
----------------------TCCGTAGGTGA----ACCTGCGGAAGGAT---------
--CATT-AC----------------------------------CGAGTGTA------GG-
------------------------------------------GTTCCTAGCGAGCCCA--
-----------ACCTC---CCA---------------------CCCGTG----TTTA---
-------CTGTACCTTA---------------GT---TG--CTT--CGGC-G-GGCCC--
-----------------------GCCATTCATGGCCGCCGGGGGCTCTCAGCCCCGGGCC
CGCGCCCGC---------------------CGGAGACACCAC--------------GAAC
TCTG---------------TCTGATCTAGTGAAG-----------------TCTGAGTT-
------------------GATTGTATCGCAATCAGTT-----------------------
---------AAAACTTTCAACAATGGATCTCTTGGTTCCGGCATCGATGAAGAACGCAGC
GAAATGCGATAACTAGTGTGAATTGCAGAATTCCGTGAATCATCGAGTCTTTGAACGCAC
ATTGCGCCCCCTGGTAT-TCCGGGGGGCATGCCTGTC--------------------CGA
GCGTCAT------TGCTGCCCATC--------------------AAG---CAC--GGC--
---------------TT------------GTGTGTT-------GGG------TCGTCGTC
CCCTCTC----------------CGGGGGGGAC-----G--GGCCCC---------AAAG
---GCAGCGG----------------CG-------GC-----ACCGCGTCC-GATCC--T
CGAGCGTATGGGG-------CTTTGTC-ACCCGCTCT--------GTAGGCCCGGCCG--
-GCGC-----------------TT-GCCGAACGCAA--------------ATCAATCTTT
T--------TCCAGGTTGACCTCGG-------AT----CA-GGTAGG---GATAC-C---
-----------------CG-CTGA-AC-------TT---AAGCAT
>AIMS_BRL_61
GGTT--------------------------------------------------------
------------------------------------------------------------
------------------------------------------------------------
----------------------TCCGTAGGTGA----ACCTGCGGAAGGAT---------
--CATT-AC----------------------------------CGAGTGTA------GG-
------------------------------------------GTTCCTAGCGAGCCCA--
-----------ACCTC---CCA---------------------CCCGTG----TTTA---
-------CTGTACCTTA---------------GT---TG--CTT--CGGC-G-GGCCC--
-------------------------GCCGTCATGGCCGCCGGGGGCGTCAGCCCCGGGCC
CGCGCCCGC---------------------CGGAGACACCAC--------------GAAC
TCTG---------------TCTGATCTAGTGAAG-----------------TCTGAGTT-
------------------GATTGTATCGCAATCAGTT-----------------------
---------AAAACTTTCAACAATGGATCTCTTGGTTCCGGCATCGATGAAGAACGCAGC
GAAATGCGATAACTAGTGTGAATTGCAGAATTCCGTGAATCATCGAGTCTTTGAACGCAC
ATTGCGCCCCCTGGTAT-TCCGGGGGGCATGCCTGTC--------------------CGA
GCGTCAT------TGCTGCCCATC--------------------AAG---CAC--GGC--
---------------TT------------GTGTGTT-------GGG------TCGTCGTC
CCCTCTC----------------CGGGGGGGAC-----G--GGCCCC---------AAAG
---GCAGCGG----------------CG-------GC-----ACCGCGTCC-GATCC--T
CGAGCGTATGGGG-------CTTTGTC-ACCCGCTCT--------GTAGGCCCGGCCG--
-GCGC-----------------TT-GCCGAACGCAA-----------AACAACCATTTTT
T---------CCAGGTTGACCTCGG-------AT----CA-GGTAGG---GATAC-C---
-----------------CG-CTGA-AC-------TT---AAGCAT
>AIMS_BRL_135
GGTT--------------------------------------------------------
------------------------------------------------------------
------------------------------------------------------------
----------------------TCCGTAGGTGA----ACCTGCGGAAGGAT---------
--CATT-AC----------------------------------TGAGTGAG------GG-
---------------------------------------------CCCTCTGGGTCCA--
-----------ACCTC---CCA---------------------CCCGTG----TTTA---
-------TTGTACCTT----------------GT---TG--CTT--CGGC-A-GGCCC--
------------------------GCCTCACGGCCGCCGGGGGGCTTCTGCCCCCGGGCC
CGCGCCTGC--------------CGG------AGA-CAATCT-------------TGAAC
GCTG----------------TCTGAAGAATGCAG-----------------TCTGAGCG-
--------------------ATTAAGCAAAATTAGTT-----------------------
---------AAAACTTTCAACAACGGATCTCTTGGTTCCGGCATCGATGAAGAACGCAGC
GAAATGCGATAATTAATGTGAATTGCAGAATTCAGTGAATCATCGAGTCTTTGAACGCAC
ATTGCGCCCCCTGGTAT-TCCGGGGGGCATGCCTGTC--------------------CGA
GCGTCAT------TGCTGCCC-TC--------------------AAG---CAC--GGC--
---------------TT------------GTTTGTT-------GGG------TCTTGTTC
CCCCGGG-----------------------AAC-----A--GGCCCG---------AAAG
---GCAGTGG----------------CG-------GC--------ACCGTCCGATCC--T
CGAGCGTATGGGG-------CTTTGTC-ACCCGCTCT--------GTAGGCCCGGCCG--
-GCGC-T--TG-----------CC-------GACCC------------CAATCAATCTTT
T---------TCAGGTTGACCTCGG-------AT----CA-GGTAGG---GATAC-C---
-----------------CG-CTGA-AC-------TT---AAGCAT
>AIMS_BRL_212
GGTT--------------------------------------------------------
------------------------------------------------------------
------------------------------------------------------------
----------------------TCCGTAGGTGA----ACCTGCGGAAGGAT---------
--CATT-AC----------------------------------TGAGTGAG------GG-
---------------------------------------------CCCTCTGGAGTCA--
-----------ACCTC---CCA-----------------------CCCGTGTTTATT---
---------GTACCTT----------------GT---TG--CTT--CGGC-A-GGCCC--
------------------------GCCTCACGGCCGCCGGGGGGCTTCTGCCCCCGGGCC
CGCGCCTGC---------------------CGGAGACAATCT-------------TGAAC
GCTG----------------TCTGAAGAATGCAG-----------------TCTGAGCG-
--------------------ATTAAGCAAAATTAGTT-----------------------
---------AAAACTTTCAACAACGGATCTCTTGGTTCCGGCATCGATGAAGAACGCAGC
GAAATGCGATAATTAATGTGAATTGCAGAATTCAGTGAATCATCGAGTCTTTGAACGCAC
ATTGCGCCCCCTGGTAT-TCCGGGGGGCATGCCTGTC--------------------CTA
GCGCCAT------TGCTGCCC-TC--------------------ACG---CCC--GGC--
---------------TT------------GTGTGTT-------GAG------TCTTGTCC
CCCCCGG---------------------GGGAC-----A--GGCCCG---------AAAA
---GCACTGG----------------CG-------GC--------ACCGTCCGATCC--T
CGAGCGTATGGGG-------CTTTGTC-ACCCGCTCT--------GTAGGCCCGGCCGGC
TGCTT--------------------------GCCGA----------CCCCCATCACTCTT
T------TTTTCAGGTTGACCTCGC-------AT----CA-AGTAAG---GATAC-C---
-----------------CG-CTGA-AC-------TT---AAGCAT
>AIMS_BRL_231
GGTT--------------------------------------------------------
------------------------------------------------------------
------------------------------------------------------------
----------------------TCCGTAGGTGA----ACCTGCGGGAGGAT---------
--CATT-AC----------------------------------CGAGTGCG------GG-
---------------------------------------------TCCTTTGGGCCCA--
-----------ACCTC---CCA----------------------TCCTTTAATTATG---
---------ATACCCT----------------GT---TG--CTT--CGGC-G-GGCCC--
-----------------GCCGCTTGTCCTTTGCCGGGGGGGCGCCTTTGCCCCCCGGGCC
CGTGCCCGC---------------------CGGAGACCCCAA-----------CACGAAC
ACTG---------------TCTGAAAGCGTGCAG-----------------TCTGAGTT-
-------------------GATTGAATGCAATCAGTT-----------------------
---------AAAACTTTCAACAATGGATCTCTTGGTTCCGGCATCGATGAAGAACGCAGC
GAAATGCGATAACTAATGTGAATTGCAGAATTCAGTGAATCATCGAGTCTTTGAACGCAC
ATTGCGCCCCCTGGTAT-TCCGGGGGGCATGCCTGTC--------------------CGA
GCGTCAT------TGCTGCCC-TC--------------------AAG---CCC--GGC--
---------------TT------------GTGTGTT-------GGG------TCGCCGTC
CCCCTCT----------------CCGGGGGGAC-----G--GGCCCG---------AAAG
---GCAGCGG----------------CG-------GC-----ACCGCGTCC-GATCC--T
CGAGCGTATGGGG-------CTTTGTC-ACATGCTCT--------GTAGGATTGGCCG--
-GCGC-----------------CT-------GCCGA------CGTTTTCCAACCATTTTT
T---------CCAGGTTGACCTCGG-------AT----CA-GGTAGG---GATAC-C---
-----------------CG-CTGA-AC-------TT---AAGCAT
>AIMS_BRL_230
GGTT--------------------------------------------------------
------------------------------------------------------------
------------------------------------------------------------
----------------------TCCGTAGGTGA----ACCTGCGGAAGGAT---------
--CATT-AC----------------------------------CGAGTGCG------GG-
---------------------------------------------TCCTTTGGGCCC---
-----------ACCTC---CCA---------------------TCCGTG----TCTA---
-------TTATACCCT----------------GT---TG--CTT--CGGC-G-GGCCC--
-----------------GCCGCTTGTCGGCCGCCGGGGGGGCGCCTTTGCCCCCCGGGCC
CGTGCCCGC---------------------CGGAGACCCCAA-----------CACGAAC
ACTG---------------TCTGAAAGCGTGCAG-----------------TCTGAGTT-
-------------------GATTGAATGCAATCAGTT-----------------------
---------AAAACTTTCAACAATGGATCTCTTGGTTCCGGCATCGATGAAGAACGCAGC
GAAATGCGATAACTAATGTGAATTGCAGAATTCAGTGAATCATCGAGTCTTTGAACGCAC
ATTGCGCCCCCTGGTAT-TCCGGGGGGCATGCCTGTC--------------------CGA
GCGTCAT------TGCTGCCC-TC--------------------AAG---CCC--GGC--
---------------TT------------GTGTGTG-------GGG------TCGCCGTC
CCCCTCT----------------CCGGGGGGAC-----G--GGCCCG---------AAAG
---GCAGCGG----------------CG-------GC-----ACCGCGTCC-GATCC--T
CGAGCGTATGGGG-------CTTTGTC-ACATGCTCT--------GTAGGATTGACCG--
-GCGC-----------------CT-------GCCGA------CATTTTCCAACCATTCTT
T---------CCCGGTTGACCTCGC-------AT----CA-AGTAAG---GATAC-G---
-----------------CG-CTGA-AC-------TT---AAGCAT
>AIMS_BRL_173
GGTT--------------------------------------------------------
------------------------------------------------------------
------------------------------------------------------------
----------------------TCCGTAGGTGA----ACCTGCGGAAGGAT---------
--CATT-AC----------------------------------CGAGTGCG------GG-
---------------------------------------------TCCTTTGGGCCCA--
-----------ACCTC---CCA---------------------TCCCCTTCCTATTA---
----------TACCCT----------------GT---TG--CTT--CGGC-G-GGCCC--
-----------------GCCGCTTGTCGGCCGCCGGGGGGGCGCCTTTGCCCCCCGGGCC
CGTGCCCGC---------------------CGGAGACCCCAA-----------CACGAAC
ACTG---------------TCTGAAAGCGTGCAG-----------------TCTGAGTT-
-------------------GATTGAATGCAATCAGTT-----------------------
---------AAAACTTTCAACAATGGATCTCTTGGTTCCGGCATCGATGAAGAACGCAGC
GAAATGCGATAACTAATGTGAATTGCAGAATTCAGTGAATCATCGAGTCTTTGAACGCAC
ATTGCGCCCCCTGGTAT-TCCGGGGGGCATGCCTGTC--------------------CGA
GCGTCAT------TGCTGCCC-TC--------------------AAG---CCC--GGC--
---------------TT------------GTGTGTT-------GGG------TCGCCGTC
CCCCTCT----------------CCGGGGGGAC-----G--GGCCCG---------AAAG
---GCAGCGG----------------CG-------GC-----ACCGCGTCC-GATCC--T
CGAGCGTATGGGG-------CTTTGTC-ACATGCTCT--------GTAGGATTGGCCG--
-GCGC-----------------CT-------GCCGA------CGTTTTCCAACCATTCTT
T---------CCAGGTTGACCTCGG-------AT----CA-GGTAGG---GATAC-C---
-----------------CG-CTGA-AC-------TT---AAGCAT
>110_ITS4
GGTT--------------------------------------------------------
------------------------------------------------------------
------------------------------------------------------------
----------------------TCCGTAGGTGA----ACCTGCGGAAGGAT---------
--CATT-AC----------------------------------CGAGTGCG------GG-
--------------------------------------------TCCCTTTGGGCCCA--
-----------ACCTC---CCA---------------------TCCGTG----TCTA---
-------TTGTACCCT----------------GT---TG--CTT--CGGC-G-GGCCC--
-----------------GCCGCTTGTCGGCCGCCGGGGGGGCGCCTCTGCCCCCCGGGCC
CGTGCCCGC---------------------CGGAGACCCCAA-----------CACGAAC
ACTG---------------TCTGAAAGCGTGCAG-----------------TCTGAGTT-
-------------------GATTGAATGCAATCAGTT-----------------------
---------AAAACTTTCAACAATGGATCTCTTGGTTCCGGCATCGATGAAGAACGCAGC
GAAATGCGATAACTAATGTGAATTGCAGAATTCAGTGAATCATCGAGTCTTTGAACGCAC
ATTGCGCCCCCTGGTAT-TCCGGGGGGCATGCCTGTC--------------------CGA
GCGTCAT------TGCTGCCC-TC--------------------AAG---CCC--GGC--
---------------TT------------GTGTGTT-------GGG------TCGCCGTC
CCCCTCT----------------CCGGGGGGAC-----G--GGCCCG---------AAAG
---GCAGCGG----------------CG-------GC-----ACCGCGTCC-GATCC--T
CGAGCGTATGGGG-------CTTTGTC-ACATGCTCT--------GTAGGATTGGCCG--
-GCGC-------------------------------------------------------
--------------------------------------------------------C---
-----------------TG-CCGACGT-------TTTCCAACCAT
>AIMS_BRL_15
GGTT--------------------------------------------------------
------------------------------------------------------------
------------------------------------------------------------
----------------------TCCGTAGGTGA----ACCTGCGGAAGGAT---------
--CATT-AC----------------------------------CGAGTGCG------GG-
---------------------------------------------TCCTTTGGGCCCA--
-----------ACCTC---CCA-----------------------TCCGTGTCTATT---
---------GTACCCT----------------GT---TG--CTT--CGGC-G-GGCCC--
-----------------GCCGCTTGTCGGCCGCCGGGGGGGCGCCTCTGCCCCCCGGGCC
CGTGCCCGC---------------------CGGAGACCCCAA-----------CACGAAC
ACTG---------------TCTGAAAGCGTGCAG-----------------TCTGAGTT-
-------------------GATTGAATGCAATCAGTT-----------------------
---------AAAACTTTCAACAATGGATCTCTTGGTTCCGGCATCGATGAAGAACGCAGC
GAAATGCGATAACTAATGTGAATTGCAGAATTCAGTGAATCATCGAGTCTTTGAACGCAC
ATTGCGCCCCCTGGTAT-TCCGGGGGGCATGCCTGTC--------------------CGA
GCGTCAT------TGCTGCCC-TC--------------------AAG---CCC--GGC--
---------------TT------------GTGTGTT-------GGG------TCGCCGTC
CCCCTCT----------------CCGGGGGGAC-----G--GGCCCG---------AAAG
---GCAGCGG----------------CG-------GC-----ACCGCGTCC-GATCC--T
CGAGCGTATGGGG-------CTTTGTC-ACATGCTCT--------GTAGGATTGGCCG--
-GCGC-----------------CT-------GCCGA------CGTTTTCCAACCATTCTT
T---------CCAGGTTGACCTCGG-------AT----CA-GGTAGG---GATAC-C---
-----------------CG-CTGA-AC-------TT---AAGCAT
>AIMS_BRL_91
------------------------------------------------------------
------------------------------------------------------------
------------------------------------------------------------
----------------------------GGTGA----ACCTGCGGAAGGAT---------
--CATT-AC----------------------------------CGAGTGCG------GG-
---------------------------------------------TCCTTTGGGCCCA--
-----------ACCTC---CCA---------------------TCCGTG----TCTA---
-------TTGTACCCT----------------GT---TG--CTT--CGGC-G-GGCCC--
-----------------GCCGCTTGTCGGCCGCCGGGGGGGCGCCTCTGCCCCCCGGGCC
CGTGCCCGC---------------------CGGAGACCCCAA-----------CACGAAC
ACTG---------------TCTGAAAGCGTGCAG-----------------TCTGAGTT-
-------------------GATTGAATGCAATCAGTT-----------------------
---------AAAACTTTCAACAATGGATCTCTTGGTTCCGGCATCGATGAAGAACGCAGC
GAAATGCGATAACTAATGTGAATTGCAGAATTCAGTGAATCATCGAGTCTTTGAACGCAC
ATTGCGCCCCCTGGTAT-TCCGGGGGGCATGCCTGTC--------------------CGA
GCGTCAT------TGCTGCCC-TC--------------------AAG---CCC--GGC--
---------------TT------------GTGTGTG-------GGG------TCGCCGTC
CCCCTCT----------------CCGGGGGGAC-----G--GGCCCG---------AAAG
---GCAGCGG----------------CG-------GC-----ACCGCGTCC-GATCC--T
CGAGCGTATGGGG-------CTTTGTC-ACATGCTCT--------GTAGGATTGGCCG--
-GCGC-----------------CT-------GCCGA------CGTTTTCCAACCATTCTT
T---------CCAGGTTGACCTCGG-------AT----CA-GGTAGG---GATAC-C---
-----------------CG-CTGA-AC-------TT---AAGCAT
>AIMS_BRL_229
GGTT--------------------------------------------------------
------------------------------------------------------------
------------------------------------------------------------
----------------------TCCGTAGGTGA----ACCTGCGGAAGGAT---------
--CATT-AC----------------------------------CGAGTGCG------GG-
---------------------------------------------TCCTTTGGGCCCA--
-----------ACCTC---CCA-----------------------TCCGTGTCTATT---
---------GTACCCT----------------GT---TG--CTT--CGGC-G-GGCCC--
-----------------GCCGCTTGTCGGCCGCCGGGGGGGCGCCTCTGCCCCCCGGGCC
CGTGCCCGC---------------------CGGAGACCCCAA-----------CACGAAC
ACTG---------------TCTGAAAGCGTGCAG-----------------TCTGAGTT-
-------------------GATTGAATGCAATCAGTT-----------------------
---------AAAACTTTCAACAATGGATCTCTTGGTTCCGGCATCGATGAAGAACGCAGC
GAAATGCGATAACTAATGTGAATTGCAGAATTCAGTGAATCATCGAGTCTTTGAACGCAC
ATTGCGCCCCCTGGTAT-TCCGGGGGGCATGCCTGTC--------------------CGA
GCGTCAT------TGCTGCCC-TC--------------------AAG---CCC--GGC--
---------------TT------------GTGTGTG-------GGG------TCGCCGTC
CCCCTCT----------------CCGGGGGGAC-----G--GGCCCG---------AAAG
---GCAGCGG----------------CG-------GC-----ACCGCGTCC-GATCC--T
CGAGCGTATGGGG-------CTTTGTC-ACATGCTCT--------GTAGGATTGGCCG--
-GCGC-----------------CT-------GCCGA------CGTTTTCCAACCATTCTT
T---------CCAGGTTGACCTCGG-------AT----CA-GGTAGG---GATAC-C---
-----------------CG-CTGA-AC-------TT---AAGCAT
>AIMS_BRL_152
GGTT--------------------------------------------------------
------------------------------------------------------------
------------------------------------------------------------
----------------------TCCGTAGGTGA----ACCTGCGGAAGGAT---------
--CATT-AC----------------------------------CGAGTGCG------GG-
---------------------------------------------TCCTTTGGGCCCA--
-----------ACCTC---CCA-----------------------TCCGTGTCTATT---
---------GTACCCT----------------GT---TG--CTT--CGGC-G-GGCCC--
-----------------GCCGCTTGTCGGCCGCCGGGGGGGCGCCTCTGCCCCCCGGGCC
CGTGCCCGC---------------------CGGAGACCCCAA-----------CACGAAC
ACTG---------------TCTGAAAGCGTGCAG-----------------TCTGAGTT-
-------------------GATTGAATGCAATCAGTT-----------------------
---------AAAACTTTCAACAATGGATCTCTTGGTTCCGGCATCGATGAAGAACGCAGC
GAAATGCGATAACTAATGTGAATTGCAGAATTCAGTGAATCATCGAGTCTTTGAACGCAC
ATTGCGCCCCCTGGTAT-TCCGGGGGGCATGCCTGTC--------------------CGA
GCGTCAT------TGCTGCCC-TC--------------------AAG---CCC--GGC--
---------------TT------------GTGTGTG-------GGG------TCGCCGTC
CCCCTCT----------------CCGGGGGGAC-----G--GGCCCG---------AAAG
---GCAGCGG----------------CG-------GC-----ACCGCGTCC-GATCC--T
CGAGCGTATGGGG-------CTTTGTC-ACATGCTCT--------GTAGGATTGGCCG--
-GCGC-----------------CT-------GCCGA------CGTTTTCCAACCATTCTT
T---------CCAGGTTGACCTCGG-------AT----CA-GGTAGG---GATAC-C---
-----------------CG-CTGA-AC-------TT---AAGCAT
>AIMS_BRL_67
------------------------------------------------------------
------------------------------------------------------------
------------------------------------------------------------
----------------------------GGTGA----ACCTGCGGAGGGAT---------
--CATT-AC----------------------------------CGAGTGCG------GG-
---------------------------------------------TCCTTTGGGCCCA--
-----------ACCTC---CCA---------------------TCCGTG----TCTA---
-------TTATACCCT----------------GT---TG--CTT--CGGC-G-GGCCC--
-----------------GCCGCTTGTCGGCCGCCGGGGGGGCGCCTTTGCCCCCCGGGCC
CGTGCCCGC---------------------CGGAGACCCCAA-----------CACGAAC
ACTG---------------TCTGAAAGCGTGCAG-----------------TCTGAGTT-
-------------------GATTGAATGCAATCAGTT-----------------------
---------AAAACTTTCAACAATGGATCTCTTGGTTCCGGCATCGATGAAGAACGCAGC
GAAATGCGATAACTAATGTGAATTGCAGAATTCAGTGAATCATCGAGTCTTTGAACGCAC
ATTGCGCCCCCTGGTAT-TCCGGGGGGCATGCCTGTC--------------------CGA
GCGTCAT------TGCTGCCC-TC--------------------AAG---CCC--GGC--
---------------TT------------GTGTGTG-------GGG------TCGCCGTC
CCCCTCT----------------CCGGGGGGAC-----G--GGCCCG---------AAAG
---GCAGCGG----------------CG-------GC-----ACCGCGTCC-GATCC--T
CGAGCGTATGGGG-------CTTTGTC-ACATGCTCT--------GTAGGATTGGCCG--
-GCGC-----------------CT-------GCCGA------CGTTTTCCAACCATTTTT
T---------CCAGGTTGACCTCGG-------AT----CA-GGTAGG---GATAC-C---
-----------------CG-CTGA-AC-------TT---AAGCAT
>AIMS_BRL_142
GGTC--------------------------------------------------------
------------------------------------------------------------
------------------------------------------------------------
----------------------TCCGTAGGTGA----ACCTGCGGAGGGAT---------
--CATT-AC----------------------------------CGAGTGCG------GG-
---------------------------------------------TCCTTTGGGCCC---
-----------ACCTC---CCA-----------------------TCCGTGTCTATT---
---------ATACCCT----------------GT---TG--CTT--CGGC-G-GGCCC--
-----------------GCCGCTTGTCGGCCGCCGGGGGGGCGCCTTTGCCCCCCGGGCC
CGTGCCCGC---------------------CGGAGACCCCAA-----------CACGAAC
ACTG---------------TCTGAAAGCGTGCAG-----------------TCTGAGTT-
-------------------GATTGAATGCAATCAGTT-----------------------
---------AAAACTTTCAACAATGGATCTCTTGGTTCCGGCATCGATGAAGAACGCAGC
GAAATGCGATAACTAATGTGAATTGCAGAATTCAGTGAATCATCGAGTCTTTGAACGCAC
ATTGCGCCCCCTGGTAT-TCCGGGGGGCATGCCTGTC--------------------CGA
GCGTCAT------TGCTGCCC-TC--------------------AAG---CCC--GGC--
---------------TT------------GTGTGTG-------GGG------TCGCCGTC
CCCCTCT----------------CCGGGGGGAC-----G--GGCCCG---------AAAG
---GCAGCGG----------------CG-------GC-----ACCGCGTCC-GATCC--T
CGAGCGTATGGGG-------CTTTGTC-ACATGCTCT--------GTAGGATTGGCCG--
-GCGC-----------------CT-------GCCGA------CGTTTTCCAACCATTTTT
T---------CCAGGTTGACCTCGG-------AT----CA-GGTAGG---GATAC-C---
-----------------CG-CTGA-AC-------TT---AAGCAT
>AIMS_BRL_94
------------------------------------------------------------
------------------------------------------------------------
------------------------------------------------------------
----------------------------GGTGA----ACCTGCGGAAGGAT---------
--CATT-AC----------------------------------CGAGTGCG------GG-
---------------------------------------------TCCTTTGGGCCCA--
-----------ACCTC---CCA---------------------TCCGTG----TCTA---
-------TTATACCCT----------------GT---TG--CTT--CGGC-G-GGCCC--
-----------------GCCGCTTGTCGGCCGCCGGGGGGGCGCCTTTGCCCCCCGGGCC
CGTGCCCGC---------------------CGGAGACCCCAA-----------CACGAAC
ACTG---------------TCTGAAAGCGTGCAG-----------------TCTGAGTT-
-------------------GATTGAATGCAATCAGTT-----------------------
---------AAAACTTTCAACAATGGATCTCTTGGTTCCGGCATCGATGAAGAACGCAGC
GAAATGCGATAACTAATGTGAATTGCAGAATTCAGTGAATCATCGAGTCTTTGAACGCAC
ATTGCGCCCCCTGGTAT-TCCGGGGGGCATGCCTGTC--------------------CGA
GCGTCAT------TGCTGCCC-TC--------------------AAG---CCC--GGC--
---------------TT------------GTGTGTG-------GGG------TCGCCGTC
CCCCTCT----------------CCGGGGGGAC-----G--GGCCCG---------AAAG
---GCAGCGG----------------CG-------GC-----ACCGCGTCC-GATCC--T
CGAGCGTATGGGG-------CTTTGTC-ACATGCTCT--------GTAGGATTGGCCG--
-GCGC-----------------CT-------GCCGA------CGTTTTCCAACCATTTTT
T---------CCAGGTTGACCTCGG-------AT----CA-GGTAGG---GATAC-C---
-----------------CG-CTGA-AC-------TT---AAGCAC
>AIMS_BRL_92
------------------------------------------------------------
------------------------------------------------------------
------------------------------------------------------------
----------------------------GGTGA----ACCTGCGGAAGGAT---------
--CATT-AC----------------------------------CGAGTGCG------GG-
---------------------------------------------TCCTTTGGGCCCA--
-----------ACCTC---CCA---------------------TCCGTG----TCTA---
-------TTATACCCT----------------GT---TG--CTT--CGGC-G-GGCCC--
-----------------GCCGCTTGTCGGCCGCCGGGGGGGCGTCTTTGCCCCCCGGGCC
CGTGCCCGC---------------------CGGAGACCCCAA-----------CACGAAC
ACTG---------------TCTGAAAGCGTGCAG-----------------TCTGAGTT-
-------------------GATTGAATGCAATCAGTT-----------------------
---------AAAACTTTCAACAATGGATCTCTTGGTTCCGGCATCGATGAAGAACGCAGC
GAAATGCGATAACTAATGTGAATTGCAGAATTCAGTGAATCATCGAGTCTTTGAACGCAC
ATTGCGCCCCCTGGTAT-TCCGGGGGGCATGCCTGTC--------------------CGA
GCGTCAT------TGCTGCCC-TC--------------------AAG---CCC--GGC--
---------------TT------------GTGTGTG-------GGG------TCGCCGTC
CCCCTCT----------------CCGGGGGGAC-----G--GGCCCG---------AAAG
---GCAGCGG----------------CG-------GC-----ACCGCGTCC-GATCC--T
CGAGCGTATGGGG-------CTTTGTC-ACATGCTCT--------GTAGGATTGGCCG--
-GCGC-----------------CT-------GCCGA------CGTTTTCCAACCATTTTT
T---------CCAGGTTGACCTCGG-------AT----CA-GGTAGG---GATAC-C---
-----------------CG-CTGA-AC-------TT---AAGCAT
>AIMS_BRL_119
------------------------------------------------------------
------------------------------------------------------------
------------------------------------------------------------
----------------------------GGTGA----ACCTGCGGAAGGAT---------
--CATT-AC----------------------------------CGAGTGCG------GG-
---------------------------------------------TCCTTTGGGCCCA--
-----------ACCTC---CCA---------------------TCCGTG----TCTA---
-------TTATACCCT----------------GT---TG--CTT--CGGC-G-GGCCC--
-----------------GCCGCTTGTCGGCCGCCGGGGGGGCGCCTTTGCCCCCCGGGCC
CGTGCCCGC---------------------CGGAGTCCCCAA-----------CACGAAC
ACTG---------------TCTGAAAGCGTGCAG-----------------TCTGAGTT-
-------------------GATTGAATGCAATCAGTT-----------------------
---------AAAACTTTCAACAATGGATCTCTTGGTTCCGGCATCGATGAAGAACGCAGC
GAAATGCGATAACTAATGTGAATTGCAGAATTCAGTGAATCATCGAGTCTTTGAACGCAC
ATTGCGCCCCCTGGTAT-TCCGGGGGGCATGCCTGTC--------------------CGA
GCGTCAT------TGCTGCCC-TC--------------------AAG---CCC--GGC--
---------------TT------------GTGTGTG-------GGG------TCGCCGTC
CCCCTCT----------------CCGGGGGGAC-----G--GGCCCG---------AAAG
---GCAGCGG----------------CG-------GC-----ACCGCGTCC-GATCC--T
CGAGCGTATGGGG-------CTTTGTC-ACATGCTCT--------GTAGGATTGGCCG--
-GCGC-----------------CT-------GCCGA------CGTTTTCCAACCATTTTT
T---------CCAGGTTGACCTCGG-------AT----CA-GGTAGG---GATAC-C---
-----------------CG-CTGA-AC-------TT---AAGCAT
>AIMS_BRL_90
GGTT--------------------------------------------------------
------------------------------------------------------------
------------------------------------------------------------
----------------------TCCGTAGGTGA----ACCTGCGGAAGGAT---------
--CATT-AC----------------------------------CGAGTGCG------GG-
---------------------------------------------TCCTTTGGGCCCA--
-----------ACCTC---CCA---------------------TCCGTG----TCTA---
-------TTATACCCT----------------GT---TG--CTT--CGGC-G-GGCCC--
-----------------GCCGCTTGTCGGCCGCCGGGGGGGCGCCTTTGCCCCCCGGGCC
CGTGCCCGC---------------------CGGAGACCCCAA-----------CACGAAC
ACTG---------------TCTGAAAGCGTGCAG-----------------TCTGAGTT-
-------------------GATTGAATGCAATCAGTT-----------------------
---------AAAACTTTCAACAATGGATCTCTTGGTTCCGGCATCGATGAAGAACGCAGC
GAAATGCGATAACTAATGTGAATTGCAGAATTCAGTGAATCATCGAGTCTTTGAACGCAC
ATTGCGCCCCCTGGTAT-TCCGGGGGGCATGCCTGTC--------------------CGA
GCGTCAT------TGCTGCCC-TC--------------------AAG---CCC--GGC--
---------------TT------------GTGTGTT-------GGG------TCGCCGTC
CCCCTCT----------------CCGGGGGGAC-----G--GGCCCG---------AAAG
---GCAGCGG----------------CG-------GC-----ACCGCGTCC-GATCC--T
CGAGCGTATGGGG-------CTTTGTC-ACATGCTCT--------GTAGGATTGGCCG--
-GCGC-----------------CT-------GCCGA------CGTTTTCCAACCATTCTT
T---------CCAGGTTGACCTCGG-------AT----CA-GGTAGG---GATAC-C---
-----------------CG-CTGA-AC-------TT---AAGCAT
>AIMS_BRL_46
GGTT--------------------------------------------------------
------------------------------------------------------------
------------------------------------------------------------
----------------------TCCGTAGGTGA----ACCTGCGGAAGGAT---------
--CATT-AC----------------------------------CGAGTGCG------GG-
---------------------------------------------TCCTTTGGGCCCA--
-----------ACCTC---CCA-----------------------TCCGTGTCTATT---
---------ATACCCT----------------GT---TG--CTT--CGGC-G-GGCCC--
-----------------GCCGCTTGTCGGCCGCCGGGGGGGCGCCTTTGCCCCCCGGGCC
CGTGCCCGC---------------------CGGAGACCCCAA-----------CACGAAC
ACTG---------------TCTGAAAGCGTGCAG-----------------TCTGAGTT-
-------------------GATTGAATGCAATCAGTT-----------------------
---------AAAACTTTCAACAATGGATCTCTTGGTTCCGGCATCGATGAAGAACGCAGC
GAAATGCGATAACTAATGTGAATTGCAGAATTCAGTGAATCATCGAGTCTTTGAACGCAC
ATTGCGCCCCCTGGTAT-TCCGGGGGGCATGCCTGTC--------------------CGA
GCGTCAT------TGCTGCCC-TC--------------------AAG---CCC--GGC--
---------------TT------------GTGTGTT-------GGG------TCGCCGTC
CCCCTCT----------------CCGGGGGGAC-----G--GGCCCG---------AAAG
---GCAGCGG----------------CG-------GC-----ACCGCGTCC-GATCC--T
CGAGCGTATGGGG-------CTTTGTC-ACATGCTCT--------GTAGGATTGGCCG--
-GCGC-----------------CT-------GCCGA------CGTTTTCCAACCATTCTT
T---------CCAGGTTGACCTCGG-------AT----CA-GGTAGG---GATAC-C---
-----------------CG-------C------------------
>AIMS_BRL_118
------------------------------------------------------------
------------------------------------------------------------
------------------------------------------------------------
----------------------------GGTGA----ACCTGCGGAAGGAT---------
--CATT-AC----------------------------------CGAGTGCG------GG-
---------------------------------------------TCCTTTGGGCCCA--
-----------ACCTC---CCA---------------------TCCGTG----TCTA---
-------TTATACCCT----------------GT---TG--CTT--CGGC-G-GGCCC--
-----------------GCCGCTTGTCGGCCGCCGGGGGGGCGCCTTTGCCCCCCGGGCC
CGTGCCCGC---------------------CGGAGACCCCAA-----------CACGAAC
ACTG---------------TCTGAAAGCGTGCAG-----------------TCTGAGTT-
-------------------GATTGAATGCAATCAGTT-----------------------
---------AAAACTTTCAACAATGGATCTCTTGGTTCCGGCATCGATGAAGAACGCAGC
GAAATGCGATAACTAATGTGAATTGCAGAATTCAGTGAATCATCGAGTCTTTGAACGCAC
ATTGCGCCCCCTGGTAT-TCCGGGGGGCATGCCTGTC--------------------CGA
GCGTCAT------TGCTGCCC-TC--------------------AAG---CCC--GGC--
---------------TT------------GTGTGTG-------GGG------TCGCCGTC
CCCCTCT----------------CCGGGGGGAC-----G--GGCCCG---------AAAG
---GCAGCGG----------------CG-------GC-----ACCGCGTCC-GATCC--T
CGAGCGTATGGGG-------CTTTGTC-ACATGCTCT--------GTAGGATTGGCCG--
-GCGC-----------------CT-------GCCGA------CGTTTTCCAACCATTCTT
T---------CCAGGTTGACCTCGG-------AT----CA-GGTAGG---GATAC-C---
-----------------CG-CTGA-AC-------TT---AAGCAT
>AIMS_BRL_76
------------------------------------------------------------
------------------------------------------------------------
------------------------------------------------------------
----------------------------GGTGA----ACCTGCGGAAGGAT---------
--CATT-AC----------------------------------CGAGTGCG------GG-
---------------------------------------------TCCTTTGGGCCCA--
-----------ACCTC---CCA-----------------------TCCGTGTCTATT---
---------ATACCCT----------------GT---TG--CTT--CGGC-G-GGCCC--
-----------------GCCGCTTGTCGGCCGCCGGGGGGGCGCCTTTGCCCCCCGGGCC
CGTGCCCGC---------------------CGGAGACCCCAA-----------CACGAAC
ACTG---------------TCTGAAAGCGTGCAG-----------------TCTGAGTT-
-------------------GATTGAATGCAATCAGTT-----------------------
---------AAAACTTTCAACAATGGATCTCTTGGTTCCGGCATCGATGAAGAACGCAGC
GAAATGCGATAACTAATGTGAATTGCAGAATTCAGTGAATCATCGAGTCTTTGAACGCAC
ATTGCGCCCCCTGGTAT-TCCGGGGGGCATGCCTGTC--------------------CGA
GCGTCAT------TGCTGCCC-TC--------------------AAG---CCC--GGC--
---------------TT------------GTGTGTG-------GGG------TCGCCGTC
CCCCTCT----------------CCGGGGGGAC-----G--GGCCCG---------AAAG
---GCAGCGG----------------CG-------GC-----ACCGCGTCC-GATCC--T
CGAGCGTATGGGG-------CTTTGTC-ACATGCTCT--------GTAGGATTGGCCG--
-GCGC-----------------CT-------GCCGA------CGTTTTCCAACCATTCTT
T---------CCAGGTTGACCTCGG-------AT----CA-GGTAGG---GATAC-C---
-----------------CG-CTGA-AC-------TT---AAGCAT
>AIMS_BRL_68
GGTT--------------------------------------------------------
------------------------------------------------------------
------------------------------------------------------------
----------------------TCCGTAGGTGA----ACCTGCGGAAGGAT---------
--CATT-AC----------------------------------CGAGTGCG------GG-
---------------------------------------------TCCTTTGGGCCCA--
-----------ACCTC---CCA-----------------------TCCGTGTCTATT---
---------ATACCCT----------------GT---TG--CTT--CGGC-G-GGCCC--
-----------------GCCGCTTGTCGGCCGCCGGGGGGGCGCCTTTGCCCCCCGGGCC
CGTGCCCGC---------------------CGGAGACCCCAA-----------CACGAAC
ACTG---------------TCTGAAAGCGTGCAG-----------------TCTGAGTT-
-------------------GATTGAATGCAATCAGTT-----------------------
---------AAAACTTTCAACAATGGATCTCTTGGTTCCGGCATCGATGAAGAACGCAGC
GAAATGCGATAACTAATGTGAATTGCAGAATTCAGTGAATCATCGAGTCTTTGAACGCAC
ATTGCGCCCCCTGGTAT-TCCGGGGGGCATGCCTGTC--------------------CGA
GCGTCAT------TGCTGCCC-TC--------------------AAG---CCC--GGC--
---------------TT------------GTGTGTG-------GGG------TCGCCGTC
CCCCTCT----------------CCGGGGGGAC-----G--GGCCCG---------AAAG
---GCAGCGG----------------CG-------GC-----ACCGCGTCC-GATCC--T
CGAGCGTATGGGG-------CTTTGTC-ACATGCTCT--------GTAGGATTGGCCG--
-GCGC-----------------CT-------GCCGA------CGTTTTCCAACCATTCTT
T---------CCAGGTTGACCTCGG-------AT----CA-GGTAGG---GATAC-C---
-----------------CG-CTGA-AC-------TT---AAGCAT
>AIMS_BRL_210
GGTT--------------------------------------------------------
------------------------------------------------------------
------------------------------------------------------------
----------------------TCCGTAGGTGA----ACCTGCGGAAGGAT---------
--CATT-AC----------------------------------CGAGTGCG------GG-
---------------------------------------------TCCTTTGGGCCCA--
-----------ACCTC---CCA-----------------------TCCGTGTCTATT---
---------ATACCCT----------------GT---TG--CTT--CGGC-G-GGCCC--
-----------------GCCGCTTGTCGGCCGCCGGGGGGGCGCCTTTGCCCCCCGGGCC
CGTGCCCGC---------------------CGGAGACCCCAA-----------CACGAAC
ACTG---------------TCTGAAAGCGTGCAG-----------------TCTGAGTT-
-------------------GATTGAATGCAATCAGTT-----------------------
---------AAAACTTTCAACAATGGATCTCTTGGTTCCGGCATCGATGAAGAACGCAGC
GAAATGCGATAACTAATGTGAATTGCAGAATTCAGTGAATCATCGAGTCTTTGAACGCAC
ATTGCGCCCCCTGGTAT-TCCGGGGGGCATGCCTGTC--------------------CGA
GCGTCAT------TGCTGCCC-TC--------------------AAG---CCC--GGC--
---------------TT------------GTGTGTG-------GGG------TCGCCGTC
CCCCTCT----------------CCGGGGGGAC-----G--GGCCCG---------AAAG
---GCAGCGG----------------CG-------GC-----ACCGCGTCC-GATCC--T
CGAGCGTATGGGG-------CTTTGTC-ACATGCTCT--------GTAGGATTGGCCG--
-GCGC-----------------CT-------GCCGA------CGTTTTCCAACCATTCTT
T---------CCAGGTTGACCTCGG-------AT----CA-GGTAGG---GATAC-C---
-----------------CG-CTGA-AC-------TT---AAGCAT
>AIMS_BRL_93
------------------------------------------------------------
------------------------------------------------------------
------------------------------------------------------------
----------------------------GGTGA----ACCTGCGGAAGGAT---------
--CATT-AC----------------------------------CGAGTGCG------GG-
----------------------------------------------TCCTTTGGGCCA--
-----------ACCTC---CCA-----------------------TCCGTGTCTATT---
---------ATACCCT----------------GT---TG--CTT--CGGC-G-GGCCC--
-----------------GCCGCTTGTCGGCCGCCGGGGGGGCGCCTTTGCCCCCCGGGCC
CGTGCCCGC---------------------CGGAGACCCCAA-----------CACGAAC
ACTG---------------TCTGAAAGCGTGCAG-----------------TCTGAGTT-
-------------------GATTGAATGCAATCAGTT-----------------------
---------AAAACTTTCAACAATGGATCTCTTGGTTCCGGCATCGATGAAGAACGCAGC
GAAATGCGATAACTAATGTGAATTGCAGAATTCAGTGAATCATCGAGTCTTTGAACGCAC
ATTGCGCCCCCTGGTAT-TCCGGGGGGCATGCCTGTC--------------------CGA
GCGTCAT------TGCTGCCC-TC--------------------AAG---CCC--GGC--
---------------TT------------GTGTGTG-------GGG------TCGCCGTC
CCCCTCT----------------CCGGGGGGAC-----G--GGCCCG---------AAAG
---GCAGCGG----------------CG-------GC-----ACCGCGTCC-GATCC--T
CGAGCGTATGGGG-------CTTTGTC-ACATGCTCT--------GTAGGATTGGCCG--
-GCGC-----------------CT-------GCCGA------CGTTTTCCAACCATTCTT
T---------CCAGGTTGACCTCGG-------AT----CA-GGTAGG---GATAC-C---
-----------------CG-CTGA-AC-------TT---AAGCAT
>AIMS_BRL_182
GGTT--------------------------------------------------------
------------------------------------------------------------
------------------------------------------------------------
----------------------TCCGTAGGTGA----ACCTGCGGAAGGAT---------
--CATT-AC----------------------------------CGAGTGCG------GG-
---------------------------------------------TCCTTTGGGCCCA--
-----------ACCTC---CCA---------------------TCCGTG----TCTA---
-------TTATACCCT----------------GT---TG--CTT--CGGC-G-GGCCC--
-----------------GCCGCTTGTCGGCCGCCGGGGGGGCGCCTTTGCCCCCCGGGCC
CGTGCCCGC---------------------CGGAGACCCCAA-----------CACGAAC
ACTG---------------TCTGAAAGCGTGCAG-----------------TCTGAGTT-
-------------------GATTGAATGCAATCAGTT-----------------------
---------AAAACTTTCAACAATGGATCTCTTGGTTCCGGCATCGATGAAGAACGCAGC
GAAATGCGATAACTAATGTGAATTGCAGAATTCAGTGAATCATCGAGTCTTTGAACGCAC
ATTGCGCCCCCTGGTAT-TCCGGGGGGCATGCCTGTC--------------------CGA
GCGTCAT------TGCTGCCC-TC--------------------AAG---CCC--GGC--
---------------TT------------GTGTGTG-------GGG------TCGCCGTC
CCCCTCT----------------CCGGGGGGAC-----G--GGCCCG---------AAAG
---GCAGCGG----------------CG-------GC-----ACCGCGTCC-GATCC--T
CGAGCGTATGGGG-------CTTTGTC-ACATGCTCT--------GTAGGATTGGCCG--
-GCGC-----------------CT-------GCCGA------CGTTTTCCAACCATTTTT
T---------CCAGGTTGACCTCGG-------AT----CA-GGTAGG---GATAC-C---
-----------------CG-CTGA-AC-------TT---AAGCAT
>AIMS_BRL_177
GGTT--------------------------------------------------------
------------------------------------------------------------
------------------------------------------------------------
----------------------TCCGTAGGTGA----ACCTGCGGAAGGAT---------
--CATT-AC----------------------------------CGAGTGCG------GG-
---------------------------------------------TCCTTTGGGCCCA--
-----------ACCTC---CCA-----------------------TCCGTGTCTATT---
---------ATACCCT----------------GT---TG--CTT--CGGC-G-GGCCC--
-----------------GCCGCTTGTCGGCCGCCGGGGGGGCGCCTTTGCCCCCCGGGCC
CGTGCCCGC---------------------CGGAGACCCCAA-----------CACGAAC
ACTG---------------TCTGAAAGCGTGCAG-----------------TCTGAGTT-
-------------------GATTGAATGCAATCAGTT-----------------------
---------AAAACTTTCAACAATGGATCTCTTGGTTCCGGCATCGATGAAGAACGCAGC
GAAATGCGATAACTAATGTGAATTGCAGAATTCAGTGAATCATCGAGTCTTTGAACGCAC
ATTGCGCCCCCTGGTAT-TCCGGGGGGCATGCCTGTC--------------------CGA
GCGTCAT------TGCTGCCC-TC--------------------AAG---CCC--GGC--
---------------TT------------GTGTGTG-------GGG------TCGCCGTC
CCCCTCT----------------CCGGGGGGAC-----G--GGCCCG---------AAAG
---GCAGCGG----------------CG-------GC-----ACCGCGTCC-GATCC--T
CGAGCGTATGGGG-------CTTTGTC-ACATGCTCT--------GTAGGATTGGCCG--
-GCGC-----------------CT-------GCCGA------CGTTTTCCAACCATTTTT
T---------CCAGGTTGACCTCGG-------AT----CA-GGTAGG---GATAC-C---
-----------------CG-CTGA-AC-------TT---AAGCAT
>AIMS_BRL_169
GGTT--------------------------------------------------------
------------------------------------------------------------
------------------------------------------------------------
----------------------TCCGTAGGTGA----ACCTGCGGAAGGAT---------
--CATT-AC----------------------------------CGAGTGCG------GG-
---------------------------------------------TCCTTTGGGCCCA--
-----------ACCTC---CCA-----------------------TCCGTGTCTATT---
---------ATACCCT----------------GT---TG--CTT--CGGC-G-GGCCC--
-----------------GCCGCTTGTCGGCCGCCGGGGGGGCGCCTTTGCCCCCCGGGCC
CGTGCCCGC---------------------CGGAGACCCCAA-----------CACGAAC
ACTG---------------TCTGAAAGCGTGCAG-----------------TCTGAGTT-
-------------------GATTGAATGCAATCAGTT-----------------------
---------AAAACTTTCAACAATGGATCTCTTGGTTCCGGCATCGATGAAGAACGCAGC
GAAATGCGATAACTAATGTGAATTGCAGAATTCAGTGAATCATCGAGTCTTTGAACGCAC
ATTGCGCCCCCTGGTAT-TCCGGGGGGCATGCCTGTC--------------------CGA
GCGTCAT------TGCTGCCC-TC--------------------AAG---CCC--GGC--
---------------TT------------GTGTGTG-------GGG------TCGCCGTC
CCCCTCT----------------CCGGGGGGAC-----G--GGCCCG---------AAAG
---GCAGCGG----------------CG-------GC-----ACCGCGTCC-GATCC--T
CGAGCGTATGGGG-------CTTTGTC-ACATGCTCT--------GTAGGATTGGCCG--
-GCGC-----------------CT-------GCCGA------CGTTTTCCAACCATTTTT
T---------CCAGGTTGACCTCGG-------AT----CA-GGTAGG---GATAC-C---
-----------------CG-CTGA-AC-------TT---AAGCAT
>AIMS_BRL_150
GGTT--------------------------------------------------------
------------------------------------------------------------
------------------------------------------------------------
----------------------TCCGTAGGTGA----ACCTGCGGAAGGAT---------
--CATT-AC----------------------------------CGAGTGCG------GG-
---------------------------------------------TCCTTTGGGCCCA--
-----------ACCTC---CCA-----------------------TCCGTGTCTATT---
---------ATACCCT----------------GT---TG--CTT--CGGC-G-GGCCC--
-----------------GCCGCTTGTCGGCCGCCGGGGGGGCGCCTTTGCCCCCCGGGCC
CGTGCCCGC---------------------CGGAGACCCCAA-----------CACGAAC
ACTG---------------TCTGAAAGCGTGCAG-----------------TCTGAGTT-
-------------------GATTGAATGCAATCAGTT-----------------------
---------AAAACTTTCAACAATGGATCTCTTGGTTCCGGCATCGATGAAGAACGCAGC
GAAATGCGATAACTAATGTGAATTGCAGAATTCAGTGAATCATCGAGTCTTTGAACGCAC
ATTGCGCCCCCTGGTAT-TCCGGGGGGCATGCCTGTC--------------------CGA
GCGTCAT------TGCTGCCC-TC--------------------AAG---CCC--GGC--
---------------TT------------GTGTGTG-------GGG------TCGCCGTC
CCCCTCT----------------CCGGGGGGAC-----G--GGCCCG---------AAAG
---GCAGCGG----------------CG-------GC-----ACCGCGTCC-GATCC--T
CGAGCGTATGGGG-------CTTTGTC-ACATGCTCT--------GTAGGATTGGCCG--
-GCGC-----------------CT-------GCCGA------CGTTTTCCAACCATTTTT
T---------CCAGGTTGACCTCGG-------AT----CA-GGTAGG---GATAC-C---
-----------------CG-CTGA-AC-------TT---AAGCAT
>AIMS_BRL_166
GGTT--------------------------------------------------------
------------------------------------------------------------
------------------------------------------------------------
----------------------TCCGTAGGTGA----ACCTGCGGAAGGAT---------
--CATT-AC----------------------------------CGAGTGCG------GG-
---------------------------------------------TCCTTTGGGCCCA--
-----------ACCTC---CCA-----------------------TCCGTGTCTATT---
---------ATACCCT----------------GT---TG--CTT--CGGC-G-GGCCC--
----------------GCCGCTTGTCGGCCGCCGGGGGGGGCGCCTTTGCCCCCCGGGCC
CGTGCCCGC---------------------CGGAGACCCCAA-----------CACGAAC
ACTG---------------TCTGAAAGCGTGCAG-----------------TCTGAGTT-
-------------------GATTGAATGCAATCAGTT-----------------------
---------AAAACTTTCAACAATGGATCTCTTGGTTCCGGCATCGATGAAGAACGCAGC
GAAATGCGATAACTAATGTGAATTGCAGAATTCAGTGAATCATCGAGTCTTTGAACGCAC
ATTGCGCCCCCTGGTAT-TCCGGGGGGCATGCCTGTC--------------------CGA
GCGTCAT------TGCTGCCC-TC--------------------AAG---CCC--GGC--
---------------TT------------GTGTGTG-------GGG------TCGCCGTC
CCCCTCT----------------CCGGGGGGAC-----G--GGCCCG---------AAAG
---GCAGCGG----------------CG-------GC-----ACCGCGTCC-GATCC--T
CGAGCGTATGGGG-------CTTTGTC-ACATGCTCT--------GTAGGATTGGCCG--
-GCGC-----------------CT-------GCCGA------CGTTTTCCAACCATTTTT
T---------CCAGGTTGACCTCGG-------AT----CA-GGTAGG---GATAC-C---
-----------------CG-CTGA-AC-------TT---AAGCAT
>AIMS_BRL_151
GGTT--------------------------------------------------------
------------------------------------------------------------
------------------------------------------------------------
----------------------TCCGTAGGTGA----ACCTGCGGAAGGAT---------
--CATT-AC----------------------------------CGAGTGCG------GG-
---------------------------------------------TCCTTTGGGCCCA--
-----------ACCTC---CCA---------------------TCCGTG----TCTA---
-------TTATACCCT----------------GT---TG--CTT--CGGC-G-GGCCC--
-----------------GCCGCTTGTCGGCCGCCGGGGGGGCGCCTTTGCCCCCCGGGCC
CGTGCCCGC---------------------CGGAGACCCCAA-----------CACGAAC
ACTG---------------TCTGAAAGCGTGCAG-----------------TCTGAGTT-
-------------------GATTGAATGCAATCAGTT-----------------------
---------AAAACTTTCAACAATGGATCTCTTGGTTCCGGCATCGATGAAGAACGCAGC
GAAATGCGATAACTAATGTGAATTGCAGAATTCAGTGAATCATCGAGTCTTTGAACGCAC
ATTGCGCCCCCTGGTAT-TCCGGGGGGCATGCCTGTC--------------------CGA
GCGTCAT------TGCTGCCC-TC--------------------AAG---CCC--GGC--
---------------TT------------GTGTGTT-------GGG------TCGCCGTC
CCCCTCT----------------CCGGGGGGAC-----G--GGCCCG---------AAAG
---GCAGCGG----------------CG-------GC-----ACCGCGTCC-GATCC--T
CGAGCGTATGGGG-------CTTTGTC-ACATGCTCT--------GTAGGATTGGCCG--
-GCGC-----------------CT-------GCCGA------CGTTTTCCAACCATTTTT
T---------CCAGGTTGACCTCGG-------AT----CA-GGTAGG---GATAC-C---
-----------------CG-CTGA-AC-------TT---AAGCAT
>AIMS_BRL_153
GGTT--------------------------------------------------------
------------------------------------------------------------
------------------------------------------------------------
----------------------TCCGTAGGTGA----ACCTGCGGAAGGAT---------
--CATT-AC----------------------------------CGAGTGCG------GG-
---------------------------------------------TCCTTTGGGCCCA--
-----------ACCTC---CCA-----------------------TCCGTGTCTATT---
---------ATACCCT----------------GT---TG--CTT--CGGC-G-GGCCC--
-----------------GCCGCTTGTCGGCCGCCGGGGGGGCGCCTTTGCCCCCCGGGCC
CGTGCCCGC---------------------CGGAGACCCCAA-----------CACGAAC
ACTG---------------TCTGAAAGCGTGCAG-----------------TCTGAGTT-
-------------------GATTGAATGCAATCAGTT-----------------------
---------AAAACTTTCAACAATGGATCTCTTGGTTCCGGCATCGATGAAGAACGCAGC
GAAATGCGATAACTAATGTGAATTGCAGAATTCAGTGAATCATCGAGTCTTTGAACGCAC
ATTGCGCCCCCTGGTAT-TCCGGGGGGCATGCCTGTC--------------------CGA
GCGTCAT------TGCTGCCC-TC--------------------AAG---CCC--GGC--
---------------TT------------GTGTGTT-------GGG------TCGCCGTC
CCCCTCT----------------CCGGGGGGAC-----G--GGCCCG---------AAAG
---GCAGCGG----------------CG-------GC-----ACCGCGTCC-GATCC--T
CGAGCGTATGGGG-------CTTTGTC-ACATGCTCT--------GTAGGATTGGCCG--
-GCGC-----------------CT-------GCCGA------CGTTTTCCAACCATTTTT
T---------CCAGGTTGACCTCGG-------AT----CA-GGTAGG---GATAC-C---
-----------------CG-CTGA-AC-------TT---AAGCAT
>AIMS_BRL_80
GGTT--------------------------------------------------------
------------------------------------------------------------
------------------------------------------------------------
----------------------TCCGTAGGTGA----ACCTGCGGAAGGAT---------
--CATT-AC----------------------------------CGAGTGCG------GG-
---------------------------------------------TCCTCGTGGCCCA--
-----------ACCTC---CCA-----------------------CCCGTGACTATT---
---------GTACCTT----------------GT---TG--CTT--CGGC-G-GGCCC--
------------------GCCAGCCCTGCTGGCCGCCGGGGGGCATCTCGCCCCCGGGCC
CGTGCCCGC---------------------CGGAGACCCCAA-----------CATGAAC
CCTG--------------TTCTGAAAGCTTGCAG-----------------TCTGAGTG-
------------------TGATTCTTTGCAATCAGTT-----------------------
---------AAAACTTTCAACAATGGATCTCTTGGTTCCGGCATCGATGAAGAACGCAGC
GAAATGCGATAACTAATGTGAATTGCAGAATTCAGTGAATCATCGAGTCTTTGAACGCAC
ATTGCGCCCCCTGGTAT-TCCGGGGGGCATGCCTGTC--------------------CGA
GCGTCAT------TGCTGCCC-TC--------------------AAG---CCC--GGC--
---------------TT------------GTGTGTT-------GGG------TCCTCGTC
CCCCGGC----------------TCCGGGGGAC-----G--GGCCCG---------AAAG
---GCAGCGG----------------CG-------GC-----ACCGCGTCC-GGTCC--T
CGAGCGTATGGGG-------CTTTGTC-TTCCGCTCT--------GCAGGCCCGGCCG--
-GCGC-----------------CC-------GCCGG-----CGCATTTTTTGCAACCTTT
T---ATTTTTCCAGGTTGACCTCGG-------AT----CA-GGTAGG---GATAC-C---
-----------------CG-CTGA-AC-------TT---AAGCAT
>AIMS_BRL_65
GGTT--------------------------------------------------------
------------------------------------------------------------
------------------------------------------------------------
----------------------TCCGTAGGTGA----ACCTGCGGAGGGAT---------
--CATT-AC----------------------------------CGAGTGCG------GG-
---------------------------------------------TCTTTATGGCCCA--
-----------ACCTC---CCA-----------------------CCCGTGACTATT---
---------GTACCTT----------------GT---TG--CTT--CGGC-G-GGCCC--
------------------GCCAGCGTTGCTGGCCGCCGGGGGGCGACTCGCCCCCGGGCC
CGTGCCCGC--------------CGG------AGA-CCCCAA---------CATG--AAC
CCTG--------------TTCTGAAAGCTTGCAG-----------------TCTGAGTG-
------------------TGATTCTTTGCAATCAGTT-----------------------
---------AAAACTTTCAACAATGGATCTCTTGGTTCCGGCATCGATGAAGAACGCAGC
GAAATGCGATAACTAATGTGAATTGCAGAATTCAGTGAATCATCGAGTCTTTGAACGCAC
ATTGCGCCCCCTGGTAT-TCCGGGGGGCATGCCTGTC--------------------CGA
GCGTCAT------TGCTGCCC-TC--------------------AAG---CCC--GGC--
----------------T-----------GGTGTGTT-------GGG------CCCTCGTC
CCCCGGC--------TCCCGGGG-------GAC-----G--GGCCCG---------AAAG
---GCAGCGG----------------CG-------GC-----ACCGCGTCC-GGTCC--T
CGAGCGTATGGGG-------CTTCGTC-TTCCGCTCC--------GTAGGCCCGGCCG--
-GCGC-----------------CC-------GCCGACGCATTTATTTGCAACTTGTTTTT
T--------TCCAGGTTGACCTCGG-------AT----CA-GGTAGG---GATAC-C---
-----------------CG-CTGA-AC-------TT---AAGCAT
>AIMS_BRL_45
GGTT--------------------------------------------------------
------------------------------------------------------------
------------------------------------------------------------
----------------------TCCGTAGGTGA----ACCTGCGGAAGGAT---------
--CATT-AC----------------------------------CGAGTGCG------GG-
---------------------------------------------TCTTTATGGCCCA--
-----------ACCTC---CCA-----------------------CCCGTGACTATT---
---------GTACCTT----------------GT---TG--CTT--CGGC-G-GGCCC--
------------------GCCAGCGTTGCTGGCCGCCGGGGGGCGACTCGCCCCCGGGCC
CGTGCCCGC---------------------CGGAGACCCCAA-----------CATGAAC
CCTG--------------TTCTGAAAGCTTGCAG-----------------TCTGAGTG-
------------------TGATTCTTTGCAATCAGTT-----------------------
---------AAAACTTTCAACAATGGATCTCTTGGTTCCGGCATCGATGAAGAACGCAGC
GAAATGCGATAACTAATGTGAATTGCAGAATTCAGTGAATCATCGAGTCTTTGAACGCAC
ATTGCGCCCCCTGGTAT-TCCGGGGGGCATGCCTGTC--------------------CGA
GCGTCAT------TGCTGCCC-TC--------------------AAG---CCC--GGC--
---------------TT------------GTGTGTT-------GGG------CCCTCGTC
CCCCGGC---------------TCCCGGGGGAC-----G--GGCCCG---------AAAG
---GCAGCGG----------------CG-------GC-----ACCGCGTCC-GGTCC--T
CGAGCGTATGGGG-------CTTCGTC-TTCCGCTCC--------GTAGGCCCGGCCG--
-GCGC-----------------CC-------GCCGACGCATTTATTTGCAACTTGTTTTT
T--------TCCAGGTTGACCTCGG-------AT----CA-GGTAGG---GATAC-C---
-----------------CG-CTGA-AC-------TT---AAGCAT
>AIMS_BRL_38
GGTT--------------------------------------------------------
------------------------------------------------------------
------------------------------------------------------------
----------------------TCCGTAGGTGA----ACCTGCGGAAGGAT---------
--CATT-AC----------------------------------CGAGTGCG------GG-
---------------------------------------------TCTTTATGGCCCA--
-----------ACCTC---CCA-----------------------CCCGTGACTATT---
---------GTACCTT----------------GT---TG--CTT--CGGC-G-GGCCC--
------------------GCCAGCGTTGCTGGCCGCCGGGGGGCGACTCGCCCCCGGGCC
CGTGCCCGC---------------------CGGAGACCCCAA-----------CATGAAC
CCTG--------------TTCTGAAAGCTTGCAG-----------------TCTGAGTG-
------------------TGATTCTTTGCAATCAGTT-----------------------
---------AAAACTTTCAACAATGGATCTCTTGGTTCCGGCATCGATGAAGAACGCAGC
GAAATGCGATAACTAATGTGAATTGCAGAATTCAGTGAATCATCGAGTCTTTGAACGCAC
ATTGCGCCCCCTGGTAT-TCCGGGGGGCATGCCTGTC--------------------CGA
GCGTCAT------TGCTGCCC-TC--------------------AAG---CCC--GGC--
---------------TT------------GTGTGTT-------GGG------CCCTCGTC
CCCCGGC---------------TCCCGGGGGAC-----G--GGCCCG---------AAAG
---GCAGCGG----------------CG-------GC-----ACCGCGTCC-GGTCC--T
CGAGCGTATGGGG-------CTTCGTC-TTCCGCTCC--------GTAGGCCCGGCCG--
-GCGC-----------------CC-------GCCGACGCATTTATTTGCAACTTGTTTTT
T--------TCCAGGTTGACCTCGG-------AT----CA-GGTAGG---GATAC-C---
-----------------CG-CTGA-AC-------TT---AAGCAT
>AIMS_BRL_50
GGTT--------------------------------------------------------
------------------------------------------------------------
------------------------------------------------------------
----------------------TCCGTAGGTGA----ACCTGCGGAAGGAT---------
--CATT-AC----------------------------------CGAGTGCG------GG-
---------------------------------------------TCTTTATGGCCCA--
-----------ACCTC---CCA-----------------------CCCGTGACTATT---
---------GTACCTT----------------GT---TG--CTT--CGGC-G-GGCCC--
------------------GCCAGCGTTGCTGGCCGCCGGGGGGCGACTCGCCCCCGGGCC
CGTGCCCGC---------------------CGGAGACCCCAA-----------CATGAAC
CCTG--------------TTCTGAAAGCTTGCAG-----------------TCTGAGTG-
------------------TGATTCTTTGCAATCAGTT-----------------------
---------AAAACTTTCAACAATGGATCTCTTGGTTCCGGCATCGATGAAGAACGCAGC
GAAATGCGATAACTAATGTGAATTGCAGAATTCAGTGAATCATCGAGTCTTTGAACGCAC
ATTGCGCCCCCTGGTAT-TCCGGGGGGCATGCCTGTC--------------------CGA
GCGTCAT------TGCTGCCC-TC--------------------AAG---CCC--GGC--
---------------TT------------GTGTGTT-------GGG------CCCTCGTC
CCCCGGC---------------TCCCGGGGGAC-----G--GGCCCG---------AAAG
---GCAGCGG----------------CG-------GC-----ACCGCGTCC-GGTCC--T
CGAGCGTATGGGG-------CTTCGTC-TTCCGCTCC--------GTAGGCCCGGCCG--
-GCGC-----------------CC-------GCCGACGCATTTATTTGCAACTTGTTTTT
T--------TCCAGGTTGACCTCGG-------AT----CA-GGTAGG---GATAC-C---
-----------------CG-CTGA-AC-------TT---AAGCAT
>AIMS_BRL_1
GGTT--------------------------------------------------------
------------------------------------------------------------
------------------------------------------------------------
----------------------TCCGTAGGTGA----ACCTGCGGAAGGAT---------
--CATT-AC----------------------------------CGAGTGCG------GG-
---------------------------------------------TCTTTATGGCCCA--
-----------ACCTC---CCA-----------------------CCCGTGACTATT---
---------GTACCTT----------------GT---TG--CTT--CGGC-G-GGCCC--
------------------GCCAGCGTTGCTGGCCGCCGGGGGGCGACTCGCCCCCGGGCC
CGTGCCCGC---------------------CGGAGACCCCAA-----------CATGAAC
CCTG--------------TTCTGAAAGCTTGCAG-----------------TCTGAGTG-
------------------TGATTCTTTGCAATCAGTT-----------------------
---------AAAACTTTCAACAATGGATCTCTTGGTTCCGGCATCGATGAAGAACGCAGC
GAAATGCGATAACTAATGTGAATTGCAGAATTCAGTGAATCATCGAGTCTTTGAACGCAC
ATTGCGCCCCCTGGTAT-TCCGGGGGGCATGCCTGTC--------------------CGA
GCGTCAT------TGCTGCCC-TC--------------------AAG---CCC--GGC--
---------------TT------------GTGTGTT-------GGG------CCCTCGTC
CCCCGGC---------------TCCCGGGGGAC-----G--GGCCCG---------AAAG
---GCAGCGG----------------CG-------GC-----ACCGCGTCC-GGTCC--T
CGAGCGTATGGGG-------CTTCGTC-TTCCGCTCC--------GTAGGCCCGGCCG--
-GCGC-----------------CC-------GCCGACGCATTTATTTGCAACTTGTTTTT
T--------TCCAGGTTGACCTCGG-------AT----CA-GGTAGG---GATAC-C---
-----------------CG-CTGA-AC-------TT---AAGCAT
>AIMS_BRL_73
GGTT--------------------------------------------------------
------------------------------------------------------------
------------------------------------------------------------
----------------------TCCGTAGGTGA----ACCTGCGGAAGGAT---------
--CATT-AC----------------------------------CGAGTGCG------GG-
---------------------------------------------TCTTTATGGCCCA--
-----------ACCTC---CCA-----------------------CCCGTGACTATT---
---------GTACCTT----------------GT---TG--CTT--CGGC-G-GGCCC--
------------------GCCAGCGTTGCTGGCCGCCGGGGGGCGACTCGCCCCCGGGCC
CGTGCCCGC---------------------CGGAGACCCCAA-----------CATGAAC
CCTG--------------TTCTGAAAGCTTGCAG-----------------TCTGAGTG-
------------------TGATTCTTTGCAATCAGTT-----------------------
---------AAAACTTTCAACAATGGATCTCTTGGTTCCGGCATCGATGAAGAACGCAGC
GAAATGCGATAACTAATGTGAATTGCAGAATTCAGTGAATCATCGAGTCTTTGAACGCAC
ATTGCGCCCCCTGGTAT-TCCGGGGGGCATGCCTGTC--------------------CGA
GCGTCAT------TGCTGCCC-TC--------------------AAG---CCC--GGC--
---------------TG------------GTGTGTT-------GGG------CCCTCGTC
CCCCGGC---------------TCCCGGGGGAC-----G--GGCCCG---------AAAG
---GCAGCGG----------------CG-------GC-----ACCGCGTCC-GGTCC--T
CGAGCGTATGGGG-------CTTCGTC-TTCCGCTCC--------GTAGGCCCGGCCG--
-GCGC-----------------CC-------GCCGACGCATTTATTTGCAACTTGTTTTT
T--------TCCAGGTTGACCTCGG-------AT----CA-GGTAGG---GATAC-C---
-----------------CG-CTGA-AC-------TT---AAGCAT
>AIMS_BRL_72
------------------------------------------------------------
------------------------------------------------------------
------------------------------------------------------------
----------------------------GGTGA----ACCTGCGGAAGGAT---------
--CATT-AC----------------------------------CGAGTGCG------GG-
---------------------------------------------TCTTTATGGCCCA--
-----------ACCTC---CCA-----------------------CCCGTGACTATT---
---------GTACCTT----------------GT---TG--CTT--CGGC-G-GGCCC--
------------------GCCAGCGTTGCTGGCCGCCGGGGGGCGACTCGCCCCCGGGCC
CGTGCCCGC---------------------CGGAGACCCCAA-----------CATGAAC
CCTG--------------TTCTGAAAGCTTGCAG-----------------TCTGAGTG-
------------------TGATTCTTTGCAATCAGTT-----------------------
---------AAAACTTTCAACAATGGATCTCTTGGTTCCGGCATCGATGAAGAACGCAGC
GAAATGCGATAACTAATGTGAATTGCAGAATTCAGTGAATCATCGAGTCTTTGAACGCAC
ATTGCGCCCCCTGGTAT-TCCGGGGGGCATGCCTGTC--------------------CGA
GCGTCAT------TGCTGCCC-TC--------------------AAG---CCC--GGC--
---------------TG------------GTGTGTT-------GGG------CCCTCGTC
CCCCGGC---------------TCCCGGGGGAC-----G--GGCCCG---------AAAG
---GCAGCGG----------------CG-------GC-----ACCGCGTCC-GGTCC--T
CGAGCGTATGGGG-------CTTCGTC-TTCCGCTCC--------GTAGGCCCGGCCG--
-GCGC-----------------CC-------GCCGACGCATTTATTTGCAACTTGTTTTT
T--------TCCAGGTTGACCTCGG-------AT----CA-GGTAGG---GATAC-C---
-----------------CG-CTGA-AC-------TT---AAGCAT
>AIMS_BRL_49
GGTT--------------------------------------------------------
------------------------------------------------------------
------------------------------------------------------------
----------------------TCCGTAGGTGA----ACCTGCGGAAGGAT---------
--CATT-AC----------------------------------CGAGTGAG------GG-
---------------------------------------------TCCTCGTGGCCCA--
-----------ACCTC---CCA-----------------------CCCGTGACTATT---
---------GTACCTTT---------------GT---TG--CTT--CGGC-G-GGCCC--
--------------------GCCAGCTTGCTGGCCGCCGGGGGGCATCCGCCCCCGGGCC
CGCGCCCGC---------------------CGAAGACCCCAA------------TTGAAC
ACTG--------------TTCTGAAAGCCTGTAT--------------GAATCCGATTC-
------------------------TTTGTAATCAGTT-----------------------
---------AAAACTTTCAACAATGGATCTCTTGGTTCCGGCATCGATGAAGAACGCAGC
GAAATGCGATAACTAATGTGAATTGCAGAATTCAGTGAATCATCGAGTCTTTGAACGCAC
ATTGCGCCCCCTGGTAT-TCCGGGGGGCATGCCTGTC--------------------CGA
GCGTCAT------TGCTGCCC-TC--------------------AAG---CCC--GGC--
---------------TT------------GTGTGTT-------GGG------TCCTCGTC
CTCCCTT--------CCCGGGGG-------GAC-----G--GGCCCG---------AAAG
---GCAGCGG----------------CG-------GC-----ACCGCGTCC-GGTCC--T
CGAGCGTATGGGG-------CTTTGTC-ACCCGCTCT--------GTAGGCCCGGCCG--
-GCGC-----------------CA-GCCGACGCAAA---------------TCACCTTTT
T-------TTCCAGGTTGACCTCGG-------AT----CA-GGTAGG---GATAC-C---
-----------------CG-CTGA-AC-------TT---AAGCAT
>AIMS_BRL_165
GGTT--------------------------------------------------------
------------------------------------------------------------
------------------------------------------------------------
----------------------TCCGTAGGTGA----ACCTGCGGAAGGAT---------
--CATT-AC----------------------------------CGAGTGAG------GG-
---------------------------------------------TCCTCGTGGCCCA--
-----------ACCTC---CCA-----------------------CCCGTGACTACT---
---------GTACCACT---------------GT---TG--CTT--CGGC-G-GGCCC--
-------------------GCCAGCCTAGCTGGCCGCCGGGGGGCTTCTGCCCCCGGGCC
CGCGCCCGC---------------------CGGAGACCCCAA---------CACGAACAC
TGTT---------------TCTGAAAGCCTGTAT--------------GAATCCGATTC-
------------------------TTTGTAATCAGTT-----------------------
---------AAAACTTTCAACAATGGATCTCTTGGTTCCGGCATCGATGAAGAACGCAGC
GAAATGCGATAACTAATGTGAATTGCAGAATTCAGTGAATCATCGAGTCTTTGAACGCAC
ATTGCGCCCCCTGGTAT-TCCGGGGGGCATGCCTGTC--------------------CGA
GCGTCAT------TACTGCCC-TC--------------------AAG---CCC--GGC--
---------------TT--------------GTATT-------GGG------TCCTCGTC
CCCCCGG----------------------GGAC-----G--GGCCCG---------AAAG
---GCAGCGG----------------CG-------GC-----ACCGCGTCC-GGTCC--T
CGAGCGTATGGGG-------CTTTGTC-ACCCGCTCT--------GTAGGCCCGGCCG--
-GCGC-----------------CA-GCCCACGCAGA------------TCATCCTTTTTT
T----------CAGGTTGACCTCGG-------AT----CA-GGTAGG---GATAC-C---
-----------------CG-CTGA-AC-------TT---AAGCAT
>94_ITS4
GGTT--------------------------------------------------------
------------------------------------------------------------
------------------------------------------------------------
----------------------TCCGTAGGTGA----ACCTGCGGAAGGAT---------
--CATT-AC----------------------------------CGAGTGAG------GG-
---------------------------------------------CCCTCTGGGTCCA--
-----------ACCTC---CCA---------------------CCCGTG----TTTA---
------ACTGTACCTT----------------GT---TG--CTT--CGGC-G-GGCCC--
----------------------GCCTCACGGCCGCCGGGGGGCTCTCCTGCCCCCGGGCC
CGCGCCCGC--------------CGA----AGACA----------------CCTGTGAAC
GCTG----------------TCTGAAGTATGCAG-----------------TCTGAGAC-
--------------------AACTAGCTAAATTAGTT-----------------------
---------AAAACTTTCAACAACGGATCTCTTGGTTCCGGCATCGATGAAGAACGCAGC
GAAATGCGATAATTAATGTGAATTGCAGAATTCAGTGAATCATCGAGTCTTTGAACGCAC
ATTGCGCCCTCTGGTAT-TCCGGAGGGCATGCCTGTC--------------------CGA
GCGTCAT------TGCTGCCC-TC--------------------AAG---CAC--GGC--
---------------TT------------GTGTGTT-------GGG------CCCTCGTC
CCCCCGG----------------------GGAC-----G--GGCCCG---------AAAG
---GCAGCGG----------------CG-------GC-----ACCGCGTCC-GGTCC--T
CGAGCGTATGGGG-------CTTCGTC-ACCCGCTCG--------TTAGGCCCGGCCG--
-GCGC-------------------------------------------------------
----------------------CAG-------------CC----------GACCC-----
-----------------CC-CTCAATC-------TT---AACCAG
>129_ITS4
GGTT--------------------------------------------------------
------------------------------------------------------------
------------------------------------------------------------
----------------------TCCGTAGGTGA----ACCTGCGGAAGGAT---------
--CATT-AC----------------------------------CGAGTGAG------GG-
---------------------------------------------CCCTCTGGGTCCA--
-----------ACCTC---CCA-----------------------CCCGTGTTTATC---
---------GTACCTT----------------GT---TG--CTT--CGGC-G-GGCCC--
------------------------GCCGTAAGGCCGCCGGGGGGCATCTGCCCTCTGGCC
CGCGCCCGC---------------------CGAAGACACCAT-------------TGAAC
GCTG----------------TCTGAAGATTGCAG-----------------TCTGAGCA-
---------------------ATTAGTTAAATAACTT-----------------------
---------AAAACTTTCAACAACGGATCTCTTGGTTCCGGCATCGATGAAGAACGCAGC
GAAATGCGATACGTAATGTGAATTGCAGAATTCAGTGAATCATCGAGTCTTTGAACGCAC
ATTGCGCCCCCTGGTAT-TCCGGGGGGCATGCCTGTC--------------------CGA
GCGTCAT------TGCTGCCC-TC--------------------AAG---CAC--GGC--
---------------TT------------GTGTGTT-------GGG------CTCCGTCC
TCCTCCC-------------------GGGGGAC-----G--GGCCCG---------AAAG
---GCAGCGG----------------CG-------GC-----ACCGCGTCC-GGTCC--T
CGAGCGTATGGGG-------CTTCGTC-ACCCGCTCT--------GTAGGCCCGGCCG--
-GCGC-----------------TT-------GCCGA------------------------
--------------------------------------CA--------------------
-----------------CA-TCAATCT-------TTTCCAGG---
>132_ITS4
GGTT--------------------------------------------------------
------------------------------------------------------------
------------------------------------------------------------
----------------------TCCGTAGGTGA----ACCTGCGGAAGGAT---------
--CATT-AC----------------------------------CGAGTGAG------GG-
---------------------------------------------CCCTCTGGGTCCA--
-----------ACCTC---CCA---------------------CCCGTG----TTTA---
-------TCGTACCTT----------------GT---TG--CTT--CGGC-G-GGCCC--
------------------------GCCGTAAGGCCGCCGGGGGGCATCTGCCCTCTGGCC
CGCGCCCGC--------------CGA------AGA-CACCAT-------------TGAAC
GCTG----------------TCTGAAGATTGCAG-----------------TCTGAGCA-
---------------------ATTAGTTAAATAACTT-----------------------
---------AAAACTTTCAACAACGGATCTCTTGGTTCCGGCATCGATGAAGAACGCAGC
GAAATGCGATACGTAATGTGAATTGCAGAATTCAGTGAATCATCGAGTCTTTGAACGCAC
ATTGCGCCCCCTGGTAT-TCCGGGGGGCATGCCTGTC--------------------CGA
GCGTCAT------TGCTGCCC-TC--------------------AAG---CAC--GGC--
---------------TT------------GTGTGTT-------GGG------CTCCGTCC
TCCTCCC------------GGGG-------GAC-----G--GGCCCG---------AAAG
---GCAGCGG----------------CG-------GC-----ACCGCGTCC-GGTCC--T
CGAGCGTATGGGG-------CTTCGTC-ACCCGCTCT--------GTAGGCCCGGCCG--
-GCGC-T--TG-----------CC------------------------------------
-----------------GACAC----------AT----CA-------------AT-C---
--------------------------T-------TTTCCAGG---
>105_ITS4
GGTT--------------------------------------------------------
------------------------------------------------------------
------------------------------------------------------------
----------------------TCCGTAGGTGA----ACCTGCGGAAGGAT---------
--CATT-AC----------------------------------CGAGTGAG------GG-
---------------------------------------------CCCTCTGGGTCCA--
-----------ACCTC---CCA-----------------------CCCGTGTTTATC---
---------GTACCTT----------------GT---TG--CTT--CGGC-G-GGCCC--
------------------------GCCGTAAGGCCGCCGGGGGGCATCTGCCCTCTGGCC
CGCGCCCGC---------------------CGAAGACACCAT-------------TGAAC
GCTG----------------TCTGAAGATTGCAG-----------------TCTGAGCA-
---------------------ATTAGTTAAATAACTT-----------------------
---------AAAACTTTCAACAACGGATCTCTTGGTTCCGGCATCGATGAAGAACGCAGC
GAAATGCGATACGTAATGTGAATTGCAGAATTCAGTGAATCATCGAGTCTTTGAACGCAC
ATTGCGCCCCCTGGTAT-TCCGGGGGGCATGCCTGTC--------------------CGA
GCGTCAT------TGCTGCCC-TC--------------------AAG---CAC--GGC--
---------------TT------------GTGTGTT-------GGG------CTCCGTCC
TCCTCCC-------------------GGGGGAC-----G--GGCCCG---------AAAG
---GCAGCGG----------------CG-------GC-----ACCGCGTCC-GGTCC--T
CGAGCGTATGGGG-------CTTCGTC-ACCCGCTCT--------GTAGGCCCGGCCG--
-GCGC-------------------------------------------------------
---------------TTGCCGACAC-------AT----CA-------------AT-C---
-----------------TT---------------TTTCCAGG---
>121_ITS4
GGTT--------------------------------------------------------
------------------------------------------------------------
------------------------------------------------------------
----------------------TCCGTAGGTGA----ACCTGCGGAAGGAT---------
--CATT-AC----------------------------------CGAGTGAG------GG-
---------------------------------------------CCCTCTGGGTCCA--
-----------ACCTC---CCA-----------------------CCCGTGTTTATC---
---------GTACCTT----------------GT---TG--CTT--CGGC-G-GGCCC--
------------------------GCCGTAAGGCCGCCGGGGGGCATCTGCCCTCTGGCC
CGCGCCCGC---------------------CGAAGACACCAT-------------TGAAC
GCTG----------------TCTGAAGATTGCAG-----------------TCTGAGCA-
---------------------ATTAGTTAAATAACTT-----------------------
---------AAAACTTTCAACAACGGATCTCTTGGTTCCGGCATCGATGAAGAACGCAGC
GAAATGCGATACGTAATGTGAATTGCAGAATTCAGTGAATCATCGAGTCTTTGAACGCAC
ATTGCGCCCCCTGGTAT-TCCGGGGGGCATGCCTGTC--------------------CGA
GCGTCAT------TGCTGCCC-TC--------------------AAG---CAC--GGC--
---------------TT------------GTGTGTT-------GGG------CTCCGTCC
TCCTCCC-------------------GGGGGAC-----G--GGCCCG---------AAAG
---GCAGCGG----------------CG-------GC-----ACCGCGTCC-GGTCC--T
CGAGCGTATGGGG-------CTTCGTC-ACCCGCTCT--------GTAGGCCCGGCCG--
-GCGC-------------------------------------------------------
---------------TTGCCGACAC-------AT----CA-------------AT-C---
-----------------TT---------------TTTCCAGG---
>113_ITS4
GGTT--------------------------------------------------------
------------------------------------------------------------
------------------------------------------------------------
----------------------TCCGTAGGTGA----ACCTGCGGAAGGAT---------
--CATT-AC----------------------------------CGAGTGAG------GG-
---------------------------------------------CCCTCTGGGTCCA--
-----------ACCTC---CCA-----------------------CCCGTGTTTATC---
---------GTACCTT----------------GT---TG--CTT--CGGC-G-GGCCC--
------------------------GCCGTAAGGCCGCCGGGGGGCATCTGCCCTCTGGCC
CGCGCCCGC---------------------CGAAGACACCAT-------------TGAAC
GCTG----------------TCTGAAGATTGCAG-----------------TCTGAGCA-
---------------------ATTAGTTAAATAACTT-----------------------
---------AAAACTTTCAACAACGGATCTCTTGGTTCCGGCATCGATGAAGAACGCAGC
GAAATGCGATACGTAATGTGAATTGCAGAATTCAGTGAATCATCGAGTCTTTGAACGCAC
ATTGCGCCCCCTGGTAT-TCCGGGGGGCATGCCTGTC--------------------CGA
GCGTCAT------TGCTGCCC-TC--------------------AAG---CAC--GGC--
---------------TT------------GTGTGTT-------GGG------CTCCGTCC
TCCTCCC-------------------GGGGGAC-----G--GGCCCG---------AAAG
---GCAGCGG----------------CG-------GC-----ACCGCGTCC-GGTCC--T
CGAGCGTATGGGG-------CTTCGTC-ACCCGCTCT--------GTAGGCCCGGCCG--
-GCGC-------------------------------------------------------
---------------TTGCCGACAC-------AT----CA-------------AT-----
--------------------CTTT----------TTTCCAGG---
>126_ITS4
GGTT--------------------------------------------------------
------------------------------------------------------------
------------------------------------------------------------
----------------------TCCGTAGGTGA----ACCTGCGGAAGGAT---------
--CATT-AC----------------------------------CGAGTGAG------GG-
---------------------------------------------CCNTNTGGGTCCA--
-----------ACCTC---CCA---------------------CCCGTG----TTTA---
-------TTTTACCTT----------------GT---TG--CTT--CGGC-G-GGCCC--
----------------------NCNTTAACTGGCCGCCGGGGGGCTTACGCCCCCGGGCC
CGCGCCCGC---------------------CGAAGACACCCT-------------CNAAC
TNTG----------------TNTNAAGATTGTAG-----------------TNTGAGTG-
---------------------AAAATATAAATTATTT-----------------------
---------AAAACTTTCAACAACGGATNTNTTGGTTCCGGCATCGATGAAGAACGCAGC
GAAATGCGATACGTAATGTGAATTGCA-AATTCAGTGAATCATNGAGTNTTTGAACGCAC
ATTGCNCCCCCTGGTAT-TCCGGGGGGCATGCCTGTC--------------------CGA
GCGTCAT------TTNTGCCC-TC--------------------AAG---CAC--GGC--
---------------TT------------GTGTGTT-------GGG------CCCCGTCC
TCCGATC-----------------CCGGGGGAC-----G--GNCCCG---------AAAG
---GCAGCGG----------------CG-------GC-----ACCGCGTCC-GGTCC--T
CGAGCGTATGGGG-------CTTTGTC-ACCCGCTCT--------GTAGGCCCGGCCG--
-GCGC-----------------TT-------GCCGA------------------------
----------------TCAACCCAA-------AT----------------TTTAT-C---
--------------------CAGG---------------------
>10_ITS4
GGTT--------------------------------------------------------
------------------------------------------------------------
------------------------------------------------------------
----------------------TCCGTAGGTGA----ACCTGCGGAAGGAT---------
--CATT-AC----------------------------------CGAGTGAG------GG-
---------------------------------------------CCCTCTGGGTCCA--
-----------ACCTC---CCA---------------------CCCGTG----TTTA---
-------TTTTACCTT----------------GT---TG--CTT--CGGC-G-GGCCC--
----------------------GCCTTTACTGGCCGCCGGGGGGCTCACGCCCCCGGGCC
CGCGCCCGC--------------CGA----AGACA----------------CCCTCGAAC
TCTG----------------TCTGAAGATTGAAG-----------------TCTGAGTG-
---------------------AAAATATAAATTATTT-----------------------
---------AAAACTTTCAACAACGGATCTCTTGGTTCCGGCATCGATGAAGAACGCAGC
GAAATGCGATACGTAATGTGAATTGCA-AATTCAGTGAATCATCGAGTCTTTGAACGCAC
ATTGCGCCCCCTGGTAT-TCCGGGGGGCATGCCTGTC--------------------CGA
GCGTCAT------TGCTGCCC-TC--------------------AAG---CCC--GGC--
---------------TT------------GTGTGTT-------GGG------CCCCGTCC
TCCGATT----------CCGGGG-------GAC-----G--GGCCCG---------AAAG
---GCAGCGG----------------CG-------GC-----ACCGCGTCC-GGTCC--T
CGAGCGTATGGGG-------CTTTGTC-ACCCGCTCT--------GTAGGCCCGGCCG--
-GCGC-T--TG-----------CC------GATCAA--------------CCCAAATTTT
T-------------------------------AT----CC----AGG-------------
---------------------------------------------
>AIMS_BRL_47
GGTT--------------------------------------------------------
------------------------------------------------------------
------------------------------------------------------------
----------------------TCCGTAGGTGA----ACCTGCGGAAGGAT---------
--CATT-AC----------------------------------CGAGTGAG------GG-
---------------------------------------------CCCTCTGGGTCCA--
-----------ACCTC---CCA-----------------------CCCGTGTTTATT---
---------TTACCTT----------------GT---TG--CTT--CGGC-G-GGCCC--
----------------------GCCTTTACTGGCCGCCGGGGGGCTCACGCCCCCGGGCC
CGCGCCCGC---------------------CGAAGACACCCT-------------CGAAC
TCTG----------------TCTGAAGATTGAAG-----------------TCTGAGTG-
---------------------AAAATATAAATTATTT-----------------------
---------AAAACTTTCAACAACGGATCTCTTGGTTCCGGCATCGATGAAGAACGCAGC
GAAATGCGATACGTAATGTGAATTGCA-AATTCAGTGAATCATCGAGTCTTTGAACGCAC
ATTGCGCCCCCTGGTAT-TCCGGGGGGCATGCCTGTC--------------------CGA
GCGTCAT------TGCTGCCC-TC--------------------AAG---CCC--GGC--
---------------TT------------GTGTGTT-------GGG------CCCCGTCC
TCCGATT-----------------CCGGGGGAC-----G--GGCCCG---------AAAG
---GCAGCGG----------------CG-------GC-----ACCGCGTCC-GGTCC--T
CGAGCGTATGGGG-------CTTTGTC-ACCCGCTCT--------GTAGGCCCGGCCG--
-GCGCTTG--------------CC------GATCAA--------------CCCAAATTTT
T-------ATCCAGGTTGACCTCGG-------AT----CA-GGTAGG---GATAC-C---
-----------------CG-CTGA-AC-------TT---AAGCAT
>25_ITS4
GGTT--------------------------------------------------------
------------------------------------------------------------
------------------------------------------------------------
----------------------TCCGTAGGTGA----ACCTGCGGAAGGAT---------
--CATT-AC----------------------------------CGAGTGAG------GG-
---------------------------------------------CCCTCTGGGTCCA--
-----------ACCTC---CCA-----------------------CCCGTGTTTATT---
---------TTACCTT----------------GT---TG--CTT--CGGC-G-GGCCC--
----------------------GCCTTTACTGGCCGCCGGGGGGCTCACGCCCCCGGGCC
CGCGCCCGC---------------------CGAAGACACCCT-------------CGAAC
TCTG----------------TCTGAAGATTGAAG-----------------TCTGAGTG-
---------------------AAAATATAAATTATTT-----------------------
---------AAAACTTTCAACAACGGATCTCTTGGTTCCGGCATCGATGAAGAACGCAGC
GAAATGCGATACGTAATGTGAATTGCA-AATTCAGTGAATCATCGAGTCTTTGAACGCAC
ATTGCGCCCCCTGGTAT-TCCGGGGGGCATGCCTGTC--------------------CGA
GCGTCAT------TGCTGCCC-TC--------------------AAG---CCC--GGC--
---------------TT------------GTGTGTT-------GGG------CCCCGTCC
TCCGATT-----------------CCGGGGGAC-----G--GGCCCG---------AAAG
---GCAGCGG----------------CG-------GC-----ACCGCGTCC-GGTCC--T
CGAGCGTATGGGG-------CTTTGTC-ACCCGCTCT--------GTAGGCCCGGCCG--
-GCGC-------------------------------------------------------
---------------TTGCCG-----------AT----CA-------------AC-----
--------------------CCAA-AT-------TT--------T
>AIMS_BRL_83
------------------------------------------------------------
------------------------------------------------------------
------------------------------------------------------------
----------------------------GGTGA----AGCTGCGGAGGGAT---------
--CATT-AC---------------------------------CGAAGTGAG------GG-
--------------------------------------------GCCCTCTGGGTCCA--
-----------ACCCT---CCC---------------------ACCCGTTGTTTATT---
---------TTACCTT----------------GT---TG--CTT--CGGC-G-GGCCC--
----------------------GCCTTAACTGGCCGCCGGGGGGCTTACGCCCCCGGGCC
CGCGCCCGC---------------------CGAAGACACCCT-------------CGAAC
TCTG----------------TCTGAAGATTGTAG-----------------TCTGAGTG-
---------------------AAAATATAAATTATTT-----------------------
---------AAAACTTTCAACAACGGATCTCTTGGTTCCGGCATCGATGAAGAACGCAGC
GAAATGCGATACGTAATGTGAATTGCA-AATTCAGTGAATCATCGAGTCTTTGAACGCAC
ATTGCGCCCCCTGGTAT-TCCGGGGGGCATGCCTGTC--------------------CGA
GCGTCAT------TTCTGCCC-TC--------------------AAG---CAC--GGC--
---------------TT------------GTGTGTT-------GGG------CCCCGTCC
TCCGATC-----------------CCGGGGGAC-----G--GGCCCG---------AAAG
---GCAGCGG----------------CG-------GC-----ACCGCGTCC-GGTCC--T
CGAGCGTATGGGG-------CTTTGTC-ACCCGCTCT--------GTAGGCCCGGCCG--
-GCGCTTG--------------CC-G-----ATCAA-------------CCCAAATTTTT
A--------TCCAGGTTGACCTCGG-------AT----CA-GGTAGG---GATAC-C---
-----------------CG-CTGA-AC-------TT---AAGCAT
>AIMS_BRL_125
------------------------------------------------------------
------------------------------------------------------------
------------------------------------------------------------
----------------------------GGTGA----ACCTGCGGAAGGAT---------
--CATT-AC---------------------------------CGAAGTGAG------GG-
------------------------------------------CCCCTCTGGGTTCCAA--
-----------CCCTC---CCA---------------------CCCGTG----TTTA---
-------TTTTACCTT----------------GT---TG--CTT--CGGC-G-GGCCC--
----------------------GCCTTAACTGGCCGCCGGGGGGCTTACGCCCCCGGGCC
CGCGCCCGC---------------------CGAAGACACCCT-------------CGAAC
TCTG----------------TCTGAAGATTGTAG-----------------TCTGAGTG-
---------------------AAAATATAAATTATTT-----------------------
---------AAAACTTTCAACAACGGATCTCTTGGTTCCGGCATCGATGAAGAACGCAGC
GAAATGCGATACGTAATGTGAATTGCA-AATTCAGTGAATCATCGAGTCTTTGAACGCAC
ATTGCGCCCCCTGGTAT-TCCGGGGGGCATGCCTGTC--------------------CGA
GCGTCAT------TTCTGCCC-TC--------------------AAG---CAC--GGC--
---------------TG------------GTGTGTT-------GGG------CCCCGTCC
TCCGATC-----------------CCGGGGGAC-----G--GGCCCG---------AAAG
---GCAGCGG----------------CG-------GC-----ACCGCGTCC-GGTCC--T
CGAGCGTATGGGG-------CTTTGTC-ACCCGCTCT--------GTAGGCCCGGCCG--
-GCGCTTG--------------CC-G-----ATCAA-------------CCCAAATTTTT
A--------TCCAGGTTGACCTCGG-------AT----CA-GGTAGG---GATAC-C---
-----------------CG-CTGA-AC-------TT---AAGCAT
>AIMS_BRL_126
------------------------------------------------------------
------------------------------------------------------------
------------------------------------------------------------
----------------------------GGTGA----ACCTGCGGAGGGAT---------
--CATT-AC----------------------------------CGAGTGAG------GG-
---------------------------------------------CCCTCTGGGTCCA--
-----------ACCTC---CCA-----------------------CCCGTGTTTATT---
---------TTACCTT----------------GT---TG--CTT--CGGC-G-GGCCC--
----------------------GCCTTAACTGGCCGCCGGGGGGCTTACGCCCCCGGGCC
CGCGCCCGC---------------------CGAAGACACCCT-------------CGAAC
TCTG----------------TCTGAAGATTGTAG-----------------TCTGAGTG-
---------------------AAAATATAAATTATTT-----------------------
---------AAAACTTTCAACAACGGATCTCTTGGTTCCGGCATCGATGAAGAACGCAGC
GAAATGCGATACGTAATGTGAATTGCA-AATTCAGTGAATCATCGAGTCTTTGAACGCAC
ATTGCGCCCCCTGGTAT-TCCGGGGGGCATGCCTGTC--------------------CGA
GCGTCAT------TTCTGCCC-TC--------------------AAG---CAC--GGC--
---------------TG------------GTGTGTT-------GGG------CCCCGTCC
TCCGATC-----------------CCGGGGGAC-----G--GGCCCG---------AAAG
---GCAGCGG----------------CG-------GC-----ACCGCGTCC-GGTCC--T
CGAGCGTATGGGG-------CTTTGTC-ACCCGCTCT--------GTAGGCCCGGCCG--
-GCGCTTG--------------CC------GATCAA--------------CCCAAATTTT
T-------ATCCAGGTTGACCTCGG-------AT----CA-GGTAGG---GATAC-C---
-----------------CG-CTGA-AC-------TT---AAGCAT
>AIMS_BRL_124
------------------------------------------------------------
------------------------------------------------------------
------------------------------------------------------------
----------------------------GGTGA----ACCTGCGGAGGGAT---------
--CATT-AC----------------------------------CGAGTGAG------GG-
--------------------------------------------CCCTTCTGGGTCCA--
-----------ACCTC---CCA-----------------------CCCGTGTTTATT---
---------TTACCTT----------------GT---TG--CTT--CGGC-G-GGCCC--
----------------------GCCTTAACTGGCCGCCGGGGGGCTTACGCCCCCGGGCC
CGCGCCCGC---------------------CGAAGACACCCT-------------CGAAC
TCTG----------------TCTGAAGATTGTAG-----------------TCTGAGTG-
---------------------AAAATATAAATTATTT-----------------------
---------AAAACTTTCAACAACGGATCTCTTGGTTCCGGCATCGATGAAGAACGCAGC
GAAATGCGATACGTAATGTGAATTGCA-AATTCAGTGAATCATCGAGTCTTTGAACGCAC
ATTGCGCCCCCTGGTAT-TCCGGGGGGCATGCCTGTC--------------------CGA
GCGTCAT------TTCTGCCC-TC--------------------AAG---CAC--GGC--
---------------TG------------GTGTGTT-------GGG------CCCCGTCC
TCCGATC-----------------CCGGGGGAC-----G--GGCCCG---------AAAG
---GCAGCGG----------------CG-------GC-----ACCGCGTCC-GGTCC--T
CGAGCGTATGGGG-------CTTTGTC-ACCCGCTCT--------GTAGGCCCGGCCG--
-GCGCTTG--------------CC------GATCAA--------------CCCAAATTTT
T-------ATCCAGGTTGACCTCGG-------AT----CA-GGTAGG---GATAC-C---
-----------------CG-CTGA-AC-------TT---AAGCAT
>AIMS_BRL_181
GGTT--------------------------------------------------------
------------------------------------------------------------
------------------------------------------------------------
----------------------TCCGTAGGTGA----ACCTGCGGAAGGAT---------
--CATT-AC----------------------------------CGAGTGAG------GG-
---------------------------------------------CCCTCTGGGTCCA--
-----------ACCTC---CCA---------------------CCCGTG----TTTA---
-------TTTTACCTT----------------GT---TG--CTT--CGGC-G-GGCCC--
----------------------GCCTTAACTGGCCGCCGGGGGGCTTACGCCCCCGGGCC
CGCGCCCGC---------------------CGAAGACACCCT-------------CGAAC
TCTG----------------TCTGAAGATTGTAG-----------------TCTGAGTG-
---------------------AAAATATAAATTATTT-----------------------
---------AAAACTTTCAACAACGGATCTCTTGGTTCCGGCATCGATGAAGAACGCAGC
GAAATGCGATACGTAATGTGAATTGCA-AATTCAGTGAATCATCGAGTCTTTGAACGCAC
ATTGCGCCCCCTGGTAT-TCCGGGGGGCATGCCTGTC--------------------CGA
GCGTCAT------TTCTGCCC-TC--------------------AAG---CAC--GGC--
---------------TG------------GTGTGTT-------GGG------CCCCGTCC
TCCGATC-----------------CCGGGGGAC-----G--GGCCCG---------AAAG
---GCAGCGG----------------CG-------GC-----ACCGCGTCC-GGTCC--T
CGAGCGTATGGGG-------CTTTGTC-ACCCGCTCT--------GTAGGCCCGGCCG--
-GCGCTTG--------------CC-G-----ATCAA-------------CCCAAATTTTT
A--------TCCAGGTTGACCTCGG-------AT----CA-GGTAGG---GATAC-C---
-----------------CG-CTGA-AC-------TT---AAGCAT
>AIMS_BRL_193
GGTT--------------------------------------------------------
------------------------------------------------------------
------------------------------------------------------------
----------------------TCCGTAGGTGA----ACCTGCGGAAGGAT---------
--CATT-AC----------------------------------CGAGTGAG------GG-
---------------------------------------------CCCTCTGGGTCCA--
-----------ACCTC---CCA---------------------CCCGTG----TTTA---
-------TTTTACCTT----------------GT---TG--CTT--CGGC-G-GGCCC--
----------------------GCCTTAACTGGCCGCCGGGGGGCTTACGCCCCCGGGCC
CGCGCCCGC--------------CGA----AGACA----------------CCCTCGAAC
TCTG----------------TCTGAAGATTGTAG-----------------TCTGAGTG-
---------------------AAAATATAAATTATTT-----------------------
---------AAAACTTTCAACAACGGATCTCTTGGTTCCGGCATCGATGAAGAACGCAGC
GAAATGCGATACGTAATGTGAATTGCA-AATTCAGTGAATCATCGAGTCTTTGAACGCAC
ATTGCGCCCCCTGGTAT-TCCGGGGGGCATGCCTGTC--------------------CGA
GCGTCAT------TGCTGCCC-TC--------------------AAG---CAC--GGC--
---------------TT------------GTGTGTT-------GGG------CCCCGTCC
TCCGATC----------CCGGGG-------GAC-----G--GGCCCG---------AAAG
---GCAGCGG----------------CG-------GC-----ACCGCGTCC-GGTCC--T
CGAGCGTATGGGG-------CTTTGTC-ACCCGCTCT--------GTAGGCCCGGCCG--
-GCGC-T--TG-----------CC-------GATCA------------ACCCAAATTTTT
A--------TCCAGGTTGACCTCGG-------AT----CA-GGTAGG---GATAC-C---
-----------------CG-CTGA-AC-------TT---AAGCAT
>122_ITS4
GGTT--------------------------------------------------------
------------------------------------------------------------
------------------------------------------------------------
----------------------TCCGTAGGTGA----ACCTGCGGAAGGAT---------
--CATT-AC----------------------------------CGAGTGAG------GG-
---------------------------------------------CCCTCTGGGTCCA--
-----------ACCTC---CCA---------------------CCCGTG----TTTA---
-------TTTTACCTT----------------GT---TG--CTT--CGGC-G-GGCCC--
----------------------GCCTTAACTGGCCGCCGGGGGGCTTACGCCCCCGGGCC
CGCGCCCGC---------------------CGAAGACACCCT-------------CGAAC
TCTG----------------TCTGAAGATTGTAG-----------------TCTGAGTG-
---------------------AAAATATAAATTATTT-----------------------
---------AAAACTTTCAACAACGGATCTCTTGGTTCCGGCATCGATGAAGAACGCAGC
GAAATGCGATACGTAATGTGAATTGCA-AATTCAGTGAATCATCGAGTCTTTGAACGCAC
ATTGCGCCCCCTGGTAT-TCCGGGGGGCATGCCTGTC--------------------CGA
GCGTCAT------TTCTGCCC-TC--------------------AAG---CAC--GGC--
---------------TT------------GTGTGTT-------GGG------CCCCGTCC
TCCGATC-----------------CCGGGGGAC-----G--GGCCCG---------AAAG
---GCAGCGG----------------CG-------GC-----ACCGCGTCC-GGTCC--T
CGAGCGTATGGGG-------CTTTGTC-ACCCGCTCT--------GTAGGCCCGGCCG--
-GCGC-----------------TT-------GCCGA------------------------
----------------TCAACCCAA-------AT----------------TTTAT-C---
--------------------CAGG---------------------
>AIMS_BRL_88
GGTT--------------------------------------------------------
------------------------------------------------------------
------------------------------------------------------------
----------------------TCCGTAGGTGA----ACCTGCGGAAGGAT---------
--CATT-AC----------------------------------CGAGTGAG------GG-
---------------------------------------------CCCTCTGGGTCC---
-----------ACCTC---CCA-----------------------CCCGTGTTTATT---
---------TTACCTT----------------GT---TG--CTT--CGGC-G-GGCCC--
----------------------GCCTTAACTGGCCGCCGGGGGGCTTACGCCCCCGGGCC
CGCGCCCGC---------------------CGAAGACACCCT-------------CGAAC
TCTG----------------TCTGAAGATTGTAG-----------------TCTGAGTG-
---------------------AAAATATAAATTATTT-----------------------
---------AAAACTTTCAACAACGGATCTCTTGGTTCCGGCATCGATGAAGAACGCAGC
GAAATGCGATACGTAATGTGAATTGCA-AATTCAGTGAATCATCGAGTCTTTGAACGCAC
ATTGCGCCCCCTGGTAT-TCCGGGGGGCATGCCTGTC--------------------CGA
GCGTCAT------TTCTGCCC-TC--------------------AAG---CAC--GGC--
---------------TT------------GTGTGTT-------GGG------CCCCGTCC
TCCGATC-----------------CCGGGGGAC-----G--GGCCCG---------AAAG
---GCAGCGG----------------CG-------GC-----ACCGCGTCC-GGTCC--T
CGAGCGTATGGGG-------CTTTGTC-ACCCGCTCT--------GTAGGCCCGGCCG--
-GCGC-----------------TTG---CCGATCAA--------------CCCAAATTTT
T-------ATCCAGGTTGACCTCGG-------AT----CA-GGTAGG---GATAC-C---
-----------------CG-CTGA-AC-------TT---AAGCAT
>AIMS_BRL_89
GGTT--------------------------------------------------------
------------------------------------------------------------
------------------------------------------------------------
----------------------TCCGTAGGTGA----ACCTGCGGAAGGAT---------
--CATT-AC----------------------------------CGAGTGAG------GG-
---------------------------------------------CCCTCTGGGTCC---
-----------ACCTC---CCA-----------------------CCCGTGTTTATT---
---------TTACCTT----------------GT---TG--CTT--CGGC-G-GGCCC--
----------------------GCCTTAACTGGCCGCCGGGGGGCTTACGCCCCCGGGCC
CGCGCCCGC---------------------CGAAGACACCCT-------------CGAAC
TCTG----------------TCTGAAGATTGTAG-----------------TCTGAGTG-
---------------------AAAATATAAATTATTT-----------------------
---------AAAACTTTCAACAACGGATCTCTTGGTTCCGGCATCGATGAAGAACGCAGC
GAAATGCGATACGTAATGTGAATTGCA-AATTCAGTGAATCATCGAGTCTTTGAACGCAC
ATTGCGCCCCCTGGTAT-TCCGGGGGGCATGCCTGTC--------------------CGA
GCGTCAT------TTCTGCCC-TC--------------------AAG---CAC--GGC--
---------------TT------------GTGTGTT-------GGG------CCCCGTCC
TCCGATC-----------------CCGGGGGAC-----G--GGCCCG---------AAAG
---GCAGCGG----------------CG-------GC-----ACCGCGTCC-GGTCC--T
CGAGCGTATGGGG-------CTTTGTC-ACCCGCTCT--------GTAGGCCCGGCCG--
-GCGC------------------T-TGCCG-ATCAA--------------CCCAAATTTT
T-------ATCCAGGTTGACCTCGG-------AT----CA-GGTAGG---GATAC-C---
-----------------CG-CTGA-AC-------TT---AAGCAT
>AIMS_BRL_202
GGTT--------------------------------------------------------
------------------------------------------------------------
------------------------------------------------------------
----------------------TCCGTAGGTGA----ACCTGCGGAAGGAT---------
--CATT-AC----------------------------------CGAGTGAG------GG-
---------------------------------------------CCCTCTGGGTCCA--
-----------ACCTC---CCA-----------------------CCCGTGTTTATT---
---------TTACCTT----------------GT---TG--CTT--CGGC-G-GGCCC--
----------------------GCCTTAACTGGCCGCCGGGGGGCTTACGCCCCCGGGCC
CGCGCCCGC---------------------CGAAGACACCCT-------------CGAAC
TCTG----------------TCTGAAGATTGTAG-----------------TCTGAGTG-
---------------------AAAATATAAATTATTT-----------------------
---------AAAACTTTCAACAACGGATCTCTTGGTTCCGGCATCGATGAAGAACGCAGC
GAAATGCGATACGTAATGTGAATTGCA-AATTCAGTGAATCATCGAGTCTTTGAACGCAC
ATTGCGCCCCCTGGTAT-TCCGGGGGGCATGCCTGTC--------------------CGA
GCGTCAT------TTCTGCCC-TC--------------------AAG---CAC--GGC--
---------------TT------------GTGTGTT-------GGG------CCCCGTCC
TCCGATC-----------------CCGGGGGAC-----G--GGCCCG---------AAAG
---GCAGCGG----------------CG-------GC-----ACCGCGTCC-GGTCC--T
CGAGCGTATGGGG-------CTTTGTC-ACCCGCTCT--------GTAGGCCCGGCCG--
-GCGC------------------T-TGCCG-ATCAA--------------CCCAAATTTT
T-------ATCCAGGTTGACCTCGG-------AT----CA-GGTAGG---GATAC-C---
-----------------CG-CTGA-AC-------TT---AAGCAT
>AIMS_BRL_136
GGTT--------------------------------------------------------
------------------------------------------------------------
------------------------------------------------------------
----------------------TCCGTAGGTGA----ACCTGCGGAAGGAT---------
--CATT-AC----------------------------------CGAGTGAG------GG-
---------------------------------------------CCCTCTGGGTCCA--
-----------ACCTC---CCA-----------------------CCCGTGTTTATT---
---------TTACCTT----------------GT---TG--CTT--CGGC-G-GGCCC--
----------------------GCCTTAACTGGCCGCCGGGGGGCTTACGCCCCCGGGCC
CGCGCCCGC---------------------CGAAGACACCCT-------------CGAAC
TCTG----------------TCTGAAGATTGTAG-----------------TCTGAGTG-
---------------------AAAATATAAATTATTT-----------------------
---------AAAACTTTCAACAACGGATCTCTTGGTTCCGGCATCGATGAAGAACGCAGC
GAAATGCGATACGTAATGTGAATTGCA-AATTCAGTGAATCATCGAGTCTTTGAACGCAC
ATTGCGCCCCCTGGTAT-TCCGGGGGGCATGCCTGTC--------------------CGA
GCGTCAT------TTCTGCCC-TC--------------------AAG---CAC--GGC--
---------------TT------------GTGTGTT-------GGG------CCCCGTCC
TCCGATC-----------------CCGGGGGAC-----G--GGCCCG---------AAAG
---GCAGCGG----------------CG-------GC-----ACCGCGTCC-GGTCC--T
CGAGCGTATGGGG-------CTTTGTC-ACCCGCTCT--------GTAGGCCCGGCCG--
-GCGC------------------T-TGCCG-ATCAA--------------CCCAAATTTT
T-------ATCCAGGTTGACCTCGG-------AT----CA-GGTAGG---GATAC-C---
-----------------CG-CTGA-AC-------TT---AAGCAT
>AIMS_BRL_228
GGTT--------------------------------------------------------
------------------------------------------------------------
------------------------------------------------------------
----------------------TCCGTAGGTGA----ACCTGCGGAAGGAT---------
--CATT-AC----------------------------------CGAGTGAG------GG-
---------------------------------------------CCCTCTGGGTCCA--
-----------ACCTC---CCA-----------------------CCCGTGTTTATT---
---------TTACCTT----------------GT---TG--CTT--CGGC-G-GGCCC--
----------------------GCCTTAACTGGCCGCCGGGGGGCTTACGCCCCCGGGCC
CGCGCCCGC---------------------CGAAGACACCCT-------------CGAAC
TCTG----------------TCTGAAGATTGTAG-----------------TCTGAGTG-
---------------------AAAATATAAATTATTT-----------------------
---------AAAACTTTCAACAACGGATCTCTTGGTTCCGGCATCGATGAAGAACGCAGC
GAAATGCGATACGTAATGTGAATTGCA-AATTCAGTGAATCATCGAGTCTTTGAACGCAC
ATTGCGCCCCCTGGTAT-TCCGGGGGGCATGCCTGTC--------------------CGA
GCGTCAT------TTCTGCCC-TC--------------------AAG---CAC--GGC--
---------------TT------------GTGTGTT-------GGG------CCCCGTCC
TCCGATC-----------------CCGGGGGAC-----G--GGCCCG---------AAAG
---GCAGCGG----------------CG-------GC-----ACCGCGTCC-GGTCC--T
CGAGCGTATGGGG-------CTTTGTC-ACCCGCTCT--------GTAGGCCCGGCCG--
-GCGC------------------T-TGCCG-ATCAA--------------CCCAAATTTT
T-------ATCCAGGTTGACCTCGG-------AT----CA-GGTAGG---GATAC-C---
-----------------CG-CTGA-AC-------TT---AAGCAT
>AIMS_BRL_158
GGTT--------------------------------------------------------
------------------------------------------------------------
------------------------------------------------------------
----------------------TCCGTAGGTGA----ACCTGCGGAAGGAT---------
--CATT-AC----------------------------------CGAGTGAG------GG-
---------------------------------------------CCCTCTGGGTCCA--
-----------ACCTC---CCA-----------------------CCCGTGTTTATT---
---------TTACCTT----------------GT---TG--CTT--CGGC-G-GGCCC--
----------------------GCCTTAACTGGCCGCCGGGGGGCTTACGCCCCCGGGCC
CGCGCCCGC---------------------CGAAGACACCCT-------------CGAAC
TCTG----------------TCTGAAGATTGTAG-----------------TCTGAGTG-
---------------------AAAATATAAATTATTT-----------------------
---------AAAACTTTCAACAACGGATCTCTTGGTTCCGGCATCGATGAAGAACGCAGC
GAAATGCGATACGTAATGTGAATTGCA-AATTCAGTGAATCATCGAGTCTTTGAACGCAC
ATTGCGCCCCCTGGTAT-TCCGGGGGGCATGCCTGTC--------------------CGA
GCGTCAT------TTCTGCCC-TC--------------------AAG---CAC--GGC--
---------------TT------------GTGTGTT-------GGG------CCCCGTCC
TCCGATC-----------------CCGGGGGAC-----G--GGCCCG---------AAAG
---GCAGCGG----------------CG-------GC-----ACCGCGTCC-GGTCC--T
CGAGCGTATGGGG-------CTTTGTC-ACCCGCTCT--------GTAGGCCCGGCCG--
-GCGC------------------T-TGCCG-ATCAA--------------CCCAAATTTT
T-------ATCCAGGTTGACCTCGG-------AT----CA-GGTAGG---GATAC-C---
-----------------CG-CTGA-AC-------TT---AAGCAT
>AIMS_BRL_192
GGTT--------------------------------------------------------
------------------------------------------------------------
------------------------------------------------------------
----------------------TCCGTAGGTGA----ACCTGCGGAAGGAT---------
--CATT-AC----------------------------------CGAGTGAG------GG-
---------------------------------------------CCCTCTGGGTCCA--
-----------ACCTC---CCA-----------------------CCCGTGTTTATT---
---------TTACCTT----------------GT---TG--CTT--CGGC-G-GGCCC--
----------------------GCCTTAACTGGCCGCCGGGGGGCTTACGCCCCCGGGCC
CGCGCCCGC---------------------CGAAGACACCCT-------------CGAAC
TCTG----------------TCTGAAGATTGTAG-----------------TCTGAGTG-
---------------------AAAATATAAATTATTT-----------------------
---------AAAACTTTCAACAACGGATCTCTTGGTTCCGGCATCGATGAAGAACGCAGC
GAAATGCGATACGTAATGTGAATTGCA-AATTCAGTGAATCATCGAGTCTTTGAACGCAC
ATTGCGCCCCCTGGTAT-TCCGGGGGGCATGCCTGTC--------------------CGA
GCGTCAT------TTCTGCCC-TC--------------------AAG---CAC--GGC--
---------------TT------------GTGTGTT-------GGG------CCCCGTCC
TCCGATC-----------------CCGGGGGAC-----G--GGCCCG---------AAAG
---GCAGCGG----------------CG-------GC-----ACCGCGTCC-GGTCC--T
CGAGCGTATGGGG-------CTTTGTC-ACCCGCTCT--------GTAGGCCCGGCCG--
-GCGC------------------T-TGCCG-ATCAA--------------CCCAAATTTT
T-------ATCCAGGTTGACCTCGG-------AT----CA-GGTAGG---GATAC-C---
-----------------CG-CTGA-AC-------TT---AAGCAT
>AIMS_BRL_185
GGTT--------------------------------------------------------
------------------------------------------------------------
------------------------------------------------------------
----------------------TCCGTAGGTGA----ACCTGCGGAAGGAT---------
--CATT-AC----------------------------------CGAGTGAG------GG-
---------------------------------------------CCCTCTGGGTCCA--
-----------ACCTC---CCA-----------------------CCCGTGTTTATT---
---------TTACCTT----------------GT---TG--CTT--CGGC-G-GGCCC--
----------------------GCCTTAACTGGCCGCCGGGGGGCTTACGCCCCCGGGCC
CGCGCCCGC---------------------CGAAGACACCCT-------------CGAAC
TCTG----------------TCTGAAGATTGTAG-----------------TCTGAGTG-
---------------------AAAATATAAATTATTT-----------------------
---------AAAACTTTCAACAACGGATCTCTTGGTTCCGGCATCGATGAAGAACGCAGC
GAAATGCGATACGTAATGTGAATTGCA-AATTCAGTGAATCATCGAGTCTTTGAACGCAC
ATTGCGCCCCCTGGTAT-TCCGGGGGGCATGCCTGTC--------------------CGA
GCGTCAT------TTCTGCCC-TC--------------------AAG---CAC--GGC--
---------------TT------------GTGTGTT-------GGG------CCCCGTCC
TCCGATC-----------------CCGGGGGAC-----G--GGCCCG---------AAAG
---GCAGCGG----------------CG-------GC-----ACCGCGTCC-GGTCC--T
CGAGCGTATGGGG-------CTTTGTC-ACCCGCTCT--------GTAGGCCCGGCCG--
-GCGC------------------T-TGCCG-ATCAA--------------CCCAAATTTT
T-------ATCCAGGTTGACCTCGG-------AT----CA-GGTAGG---GATAC-C---
-----------------CG-CTGA-AC-------TT---AAGCAT
>AIMS_BRL_164
GGTT--------------------------------------------------------
------------------------------------------------------------
------------------------------------------------------------
----------------------TCCGTAGGTGA----ACCTGCGGAAGGAT---------
--CATT-AC----------------------------------CGAGTGAG------GG-
---------------------------------------------CCCTCTGGGTCCA--
-----------ACCTC---CCA-----------------------CCCGTGTTTATT---
---------TTACCTT----------------GT---TG--CTT--CGGC-G-GGCCC--
----------------------GCCTTAACTGGCCGCCGGGGGGCTTACGCCCCCGGGCC
CGCGCCCGC---------------------CGAAGACACCCT-------------CGAAC
TCTG----------------TCTGAAGATTGTAG-----------------TCTGAGTG-
---------------------AAAATATAAATTATTT-----------------------
---------AAAACTTTCAACAACGGATCTCTTGGTTCCGGCATCGATGAAGAACGCAGC
GAAATGCGATACGTAATGTGAATTGCA-AATTCAGTGAATCATCGAGTCTTTGAACGCAC
ATTGCGCCCCCTGGTAT-TCCGGGGGGCATGCCTGTC--------------------CGA
GCGTCAT------TTCTGCCC-TC--------------------AAG---CAC--GGC--
---------------TT------------GTGTGTT-------GGG------CCCCGTCC
TCCGATC-----------------CCGGGGGAC-----G--GGCCCG---------AAAG
---GCAGCGG----------------CG-------GC-----ACCGCGTCC-GGTCC--T
CGAGCGTATGGGG-------CTTTGTC-ACCCGCTCT--------GTAGGCCCGGCCG--
-GCGC------------------T-TGCCG-ATCAA--------------CCCAAATTTT
T-------ATCCAGGTTGACCTCGG-------AT----CA-GGTAGG---GATAC-C---
-----------------CG-CTGA-AC-------TT---AAGCAT
>AIMS_BRL_42
GGTT--------------------------------------------------------
------------------------------------------------------------
------------------------------------------------------------
----------------------TCCGTAGGTGA----ACCTGCGGAAGGAT---------
--CATT-AC----------------------------------CGAGTGAG------GG-
---------------------------------------------CCCTCTGGGTCCA--
-----------ACCTC---CCA-----------------------CCCGTGTTTATT---
---------TTACCTT----------------GT---TG--CTT--CGGC-G-GGCCC--
----------------------GCCTTAACTGGCCGCCGGGGGGCTTACGCCCCCGGGCC
CGCGCCCGC---------------------CGAAGACACCCT-------------CGAAC
TCTG----------------TCTGAAGATTGTAG-----------------TCTGAGTG-
---------------------AAAATATAAATTATTT-----------------------
---------AAAACTTTCAACAACGGATCTCTTGGTTCCGGCATCGATGAAGAACGCAGC
GAAATGCGATACGTAATGTGAATTGCA-AATTCAGTGAATCATCGAGTCTTTGAACGCAC
ATTGCGCCCCCTGGTAT-TCCGGGGGGCATGCCTGTC--------------------CGA
GCGTCAT------TTCTGCCC-TC--------------------AAG---CAC--GGC--
---------------TT------------GTGTGTT-------GGG------CCCCGTCC
TCCGATC-----------------CCGGGGGAC-----G--GGCCCG---------AAAG
---GCAGCGG----------------CG-------GC-----ACCGCGTCC-GGTCC--T
CGAGCGTATGGGG-------CTTTGTC-ACCCGCTCT--------GTAGGCCCGGCCG--
-GCGC------------------T-TGCCG-ATCAA--------------CCCAAATTTT
T-------ATCCAGGTTGACCTCGG-------AT----CA-GGTAGG---GATAC-C---
-----------------CG-CTGA-AC-------TT---AAGCAT
>AIMS_BRL_20
GGTT--------------------------------------------------------
------------------------------------------------------------
------------------------------------------------------------
----------------------TCCGTAGGTGA----ACCTGCGGAAGGAT---------
--CATT-AC----------------------------------CGAGTGAG------GG-
---------------------------------------------CCCTCTGGGTCCA--
-----------ACCTC---CCA-----------------------CCCGTGTTTATT---
---------TTACCTT----------------GT---TG--CTT--CGGC-G-GGCCC--
----------------------GCCTTAACTGGCCGCCGGGGGGCTTACGCCCCCGGGCC
CGCGCCCGC---------------------CGAAGACACCCT-------------CGAAC
TCTG----------------TCTGAAGATTGTAG-----------------TCTGAGTG-
---------------------AAAATATAAATTATTT-----------------------
---------AAAACTTTCAACAACGGATCTCTTGGTTCCGGCATCGATGAAGAACGCAGC
GAAATGCGATACGTAATGTGAATTGCA-AATTCAGTGAATCATCGAGTCTTTGAACGCAC
ATTGCGCCCCCTGGTAT-TCCGGGGGGCATGCCTGTC--------------------CGA
GCGTCAT------TTCTGCCC-TC--------------------AAG---CAC--GGC--
---------------TT------------GTGTGTT-------GGG------CCCCGTCC
TCCGATC-----------------CCGGGGGAC-----G--GGCCCG---------AAAG
---GCAGCGG----------------CG-------GC-----ACCGCGTCC-GGTCC--T
CGAGCGTATGGGG-------CTTTGTC-ACCCGCTCT--------GTAGGCCCGGCCG--
-GCGC------------------T-TGCCG-ATCAA--------------CCCAAATTTT
T-------ATCCAGGTTGACCTCGG-------AT----CA-GGTAGG---GATAC-C---
-----------------CG-CTGA-AC-------TT---AAGCAT
>AIMS_BRL_19
GGTT--------------------------------------------------------
------------------------------------------------------------
------------------------------------------------------------
----------------------TCCGTAGGTGA----ACCTGCGGAAGGAT---------
--CATT-AC----------------------------------CGAGTGAG------GG-
---------------------------------------------CCCTCTGGGTCCA--
-----------ACCTC---CCA-----------------------CCCGTGTTTATT---
---------TTACCTT----------------GT---TG--CTT--CGGC-G-GGCCC--
----------------------GCCTTAACTGGCCGCCGGGGGGCTTACGCCCCCGGGCC
CGCGCCCGC---------------------CGAAGACACCCT-------------CGAAC
TCTG----------------TCTGAAGATTGTAG-----------------TCTGAGTG-
---------------------AAAATATAAATTATTT-----------------------
---------AAAACTTTCAACAACGGATCTCTTGGTTCCGGCATCGATGAAGAACGCAGC
GAAATGCGATACGTAATGTGAATTGCA-AATTCAGTGAATCATCGAGTCTTTGAACGCAC
ATTGCGCCCCCTGGTAT-TCCGGGGGGCATGCCTGTC--------------------CGA
GCGTCAT------TTCTGCCC-TC--------------------AAG---CAC--GGC--
---------------TT------------GTGTGTT-------GGG------CCCCGTCC
TCCGATC-----------------CCGGGGGAC-----G--GGCCCG---------AAAG
---GCAGCGG----------------CG-------GC-----ACCGCGTCC-GGTCC--T
CGAGCGTATGGGG-------CTTTGTC-ACCCGCTCT--------GTAGGCCCGGCCG--
-GCGC------------------T-TGCCG-ATCAA--------------CCCAAATTTT
T-------ATCCAGGTTGACCTCGG-------AT----CA-GGTAGG---GATAC-C---
-----------------CG-CTGA-AC-------TT---AAGCAT
>AIMS_BRL_23
GGTT--------------------------------------------------------
------------------------------------------------------------
------------------------------------------------------------
----------------------TCCGTAGGTGA----ACCTGCGGAAGGAT---------
--CATT-AC----------------------------------CGAGTGAG------GG-
---------------------------------------------CCCTCTGGGTCCA--
-----------ACCTC---CCA-----------------------CCCGTGTTTATT---
---------TTACCTT----------------GT---TG--CTT--CGGC-G-GGCCC--
----------------------GCCTTAACTGGCCGCCGGGGGGCTTACGCCCCCGGGCC
CGCGCCCGC---------------------CGAAGACACCCT-------------CGAAC
TCTG----------------TCTGAAGATTGTAG-----------------TCTGAGTG-
---------------------AAAATATAAATTATTT-----------------------
---------AAAACTTTCAACAACGGATCTCTTGGTTCCGGCATCGATGAAGAACGCAGC
GAAATGCGATACGTAATGTGAATTGCA-AATTCAGTGAATCATCGAGTCTTTGAACGCAC
ATTGCGCCCCCTGGTAT-TCCGGGGGGCATGCCTGTC--------------------CGA
GCGTCAT------TTCTGCCC-TC--------------------AAG---CAC--GGC--
---------------TT------------GTGTGTT-------GGG------CCCCGTCC
TCCGATC-----------------CCGGGGGAC-----G--GGCCCG---------AAAG
---GCAGCGG----------------CG-------GC-----ACCGCGTCC-GGTCC--T
CGAGCGTATGGGG-------CTTTGTC-ACCCGCTCT--------GTAGGCCCGGCCG--
-GCGC------------------T-TGCCG-ATCAA--------------CCCAAATTTT
T-------ATCCAGGTTGACCTCGG-------AT----CA-GGTAGG---GATAC-C---
-----------------CG-CTGA-AC-------TT---AAGCAT
>AIMS_BRL_35
GGTT--------------------------------------------------------
------------------------------------------------------------
------------------------------------------------------------
----------------------TCCGTAGGTGA----ACCTGCGGAAGGAT---------
--CATT-AC----------------------------------CGAGTGAG------GG-
---------------------------------------------CCCTCTGGGTCCA--
-----------ACCTC---CCA-----------------------CCCGTGTTTATT---
---------TTACCTT----------------GT---TG--CTT--CGGC-G-GGCCC--
----------------------GCCTTAACTGGCCGCCGGGGGGCTTACGCCCCCGGGCC
CGCGCCCGC---------------------CGAAGACACCCT-------------CGAAC
TCTG----------------TCTGAAGATTGTAG-----------------TCTGAGTG-
---------------------AAAATATAAATTATTT-----------------------
---------AAAACTTTCAACAACGGATCTCTTGGTTCCGGCATCGATGAAGAACGCAGC
GAAATGCGATACGTAATGTGAATTGCA-AATTCAGTGAATCATCGAGTCTTTGAACGCAC
ATTGCGCCCCCTGGTAT-TCCGGGGGGCATGCCTGTC--------------------CGA
GCGTCAT------TTCTGCCC-TC--------------------AAG---CAC--GGC--
---------------TT------------GTGTGTT-------GGG------CCCCGTCC
TCCGATC-----------------CCGGGGGAC-----G--GGCCCG---------AAAG
---GCAGCGG----------------CG-------GC-----ACCGCGTCC-GGTCC--T
CGAGCGTATGGGG-------CTTTGTC-ACCCGCTCT--------GTAGGCCCGGCCG--
-GCGC------------------T-TGCCG-ATCAA--------------CCCAAATTTT
T-------ATCCAGGTTGACCTCGG-------AT----CA-GGTAGG---GATAC-C---
-----------------CG-CTGA-AC-------TT---AAGCAT
>AIMS_BRL_21
GGTT--------------------------------------------------------
------------------------------------------------------------
------------------------------------------------------------
----------------------TCCGTAGGTGA----ACCTGCGGAAGGAT---------
--CATT-AC----------------------------------CGAGTGAG------GG-
---------------------------------------------CCCTCTGGGTCCA--
-----------ACCTC---CCA-----------------------CCCGTGTTTATT---
---------TTACCTT----------------GT---TG--CTT--CGGC-G-GGCCC--
----------------------GCCTTAACTGGCCGCCGGGGGGCTTACGCCCCCGGGCC
CGCGCCCGC---------------------CGAAGACACCCT-------------CGAAC
TCTG----------------TCTGAAGATTGTAG-----------------TCTGAGTG-
---------------------AAAATATAAATTATTT-----------------------
---------AAAACTTTCAACAACGGATCTCTTGGTTCCGGCATCGATGAAGAACGCAGC
GAAATGCGATACGTAATGTGAATTGCA-AATTCAGTGAATCATCGAGTCTTTGAACGCAC
ATTGCGCCCCCTGGTAT-TCCGGGGGGCATGCCTGTC--------------------CGA
GCGTCAT------TTCTGCCC-TC--------------------AAG---CAC--GGC--
---------------TT------------GTGTGTT-------GGG------CCCCGTCC
TCCGATC-----------------CCGGGGGAC-----G--GGCCCG---------AAAG
---GCAGCGG----------------CG-------GC-----ACCGCGTCC-GGTCC--T
CGAGCGTATGGGG-------CTTTGTC-ACCCGCTCT--------GTAGGCCCGGCCG--
-GCGC------------------T-TGCCG-ATCAA--------------CCCAAATTTT
T-------ATCCAGGTTGACCTCGG-------AT----CA-GGTAGG---GATAC-C---
-----------------CG-CTGA-AC-------TT---AAGCAT
>123_ITS4
GGTT--------------------------------------------------------
------------------------------------------------------------
------------------------------------------------------------
----------------------TCCGTAGGTGA----ACCTGCGGAAGGAT---------
--CATT-AC----------------------------------CGAGTGAG------GG-
---------------------------------------------CCCTCTGGGTCCA--
-----------ACCTC---CCA-----------------------CCCGTGTTTATT---
---------TTACCTT----------------GT---TG--CTT--CGGC-G-GGCCC--
----------------------GCCTTAACTGGCCGCCGGGGGGCTTACGCCCCCGGGCC
CGCGCCCGC---------------------CGAAGACACCCT-------------CGAAC
TCTG----------------TCTGAAGATTGTAG-----------------TCTGAGTG-
---------------------AAAATATAAATTATTT-----------------------
---------AAAACTTTCAACAACGGATCTCTTGGTTCCGGCATCGATGAAGAACGCAGC
GAAATGCGATACGTAATGTGAATTGCA-AATTCAGTGAATCATCGAGTCTTTGAACGCAC
ATTGCGCCCCCTGGTAT-TCCGGGGGGCATGCCTGTC--------------------CGA
GCGTCAT------TTCTGCCC-TC--------------------AAG---CAC--GGC--
---------------TT------------GTGTGTT-------GGG------CCCCGTCC
TCCGATC-----------------CCGGGGGAC-----G--GGCCCG---------AAAG
---GCAGCGG----------------CG-------GC-----ACCGCGTCC-GGTCC--T
CGAGCGTATGGGG-------CTTTGTC-ACCCGCTCT--------GTAGGCCCGGCCG--
-GCGC-----------------TT-------GCCGA------------------------
----------------TCAACCCAA-------AT----------------TTTAT-C---
--------------------CAGG---------------------
>124_ITS4
GGTT--------------------------------------------------------
------------------------------------------------------------
------------------------------------------------------------
----------------------TCCGTAGGTGA----ACCTGCGGAAGGAT---------
--CATT-AC----------------------------------CGAGTGAG------GG-
---------------------------------------------CCCTCTGGGTCCA--
-----------ACCTC---CCA-----------------------CCCGTGTTTATT---
---------TTACCTT----------------GT---TG--CTT--CGGC-G-GGCCC--
----------------------GCCTTAACTGGCCGCCGGGGGGCTTACGCCCCCGGGCC
CGCGCCCGC---------------------CGAAGACACCCT-------------CGAAC
TCTG----------------TCTGAAGATTGTAG-----------------TCTGAGTG-
---------------------AAAATATAAATTATTT-----------------------
---------AAAACTTTCAACAACGGATCTCTTGGTTCCGGCATCGATGAAGAACGCAGC
GAAATGCGATACGTAATGTGAATTGCA-AATTCAGTGAATCATCGAGTCTTTGAACGCAC
ATTGCGCCCCCTGGTAT-TCCGGGGGGCATGCCTGTC--------------------CGA
GCGTCAT------TTCTGCCC-TC--------------------AAG---CAC--GGC--
---------------TT------------GTGTGTT-------GGG------CCCCGTCC
TCCGATC-----------------CCGGGGGAC-----G--GGCCCG---------AAAG
---GCAGCGG----------------CG-------GC-----ACCGCGTCC-GGTCC--T
CGAGCGTATGGGG-------CTTTGTC-ACCCGCTCT--------GTAGGCCCGGCCG--
-GCGC-----------------TT-------GCCGA------------------------
----------------TCAACCCAA-------AT----------------TTTAT-C---
--------------------CAGG---------------------
>127_ITS4
GGTT--------------------------------------------------------
------------------------------------------------------------
------------------------------------------------------------
----------------------TCCGTAGGTGA----ACCTGCGGAAGGAT---------
--CATT-AC----------------------------------CGAGTGAG------GG-
---------------------------------------------CCCTCTGGGTCCA--
-----------ACCTC---CCA-----------------------CCCGTGTTTATT---
---------TTACCTT----------------GT---TG--CTT--CGGC-G-GGCCC--
----------------------GCCTTAACTGGCCGCCGGGGGGCTTACGCCCCCGGGCC
CGCGCCCGC---------------------CGAAGACACCCT-------------CGAAC
TCTG----------------TCTGAAGATTGTAG-----------------TCTGAGTG-
---------------------AAAATATAAATTATTT-----------------------
---------AAAACTTTCAACAACGGATCTCTTGGTTCCGGCATCGATGAAGAACGCAGC
GAAATGCGATACGTAATGTGAATTGCA-AATTCAGTGAATCATCGAGTCTTTGAACGCAC
ATTGCGCCCCCTGGTAT-TCCGGGGGGCATGCCTGTC--------------------CGA
GCGTCAT------TTCTGCCC-TC--------------------AAG---CAC--GGC--
---------------TT------------GTGTGTT-------GGG------CCCCGTCC
TCCGATC-----------------CCGGGGGAC-----G--GGCCCG---------AAAG
---GCAGCGG----------------CG-------GC-----ACCGCGTCC-GGTCC--T
CGAGCGTATGGGG-------CTTTGTC-ACCCGCTCT--------GTAGGCCCGGCCG--
-GCGC-----------------TT-------GCCGA------------------------
----------------TCAACCCAA-------AT----------------TTTAT-C---
--------------------CAGG---------------------
>128_ITS4
GGTT--------------------------------------------------------
------------------------------------------------------------
------------------------------------------------------------
----------------------TCCGTAGGTGA----ACCTGCGGAAGGAT---------
--CATT-AC----------------------------------CGAGTGAG------GG-
---------------------------------------------CCCTCTGGGTCCA--
-----------ACCTC---CCA-----------------------CCCGTGTTTATT---
---------TTACCTT----------------GT---TG--CTT--CGGC-G-GGCCC--
----------------------GCCTTAACTGGCCGCCGGGGGGCTTACGCCCCCGGGCC
CGCGCCCGC---------------------CGAAGACACCCT-------------CGAAC
TCTG----------------TCTGAAGATTGTAG-----------------TCTGAGTG-
---------------------AAAATATAAATTATTT-----------------------
---------AAAACTTTCAACAACGGATCTCTTGGTTCCGGCATCGATGAAGAACGCAGC
GAAATGCGATACGTAATGTGAATTGCA-AATTCAGTGAATCATCGAGTCTTTGAACGCAC
ATTGCGCCCCCTGGTAT-TCCGGGGGGCATGCCTGTC--------------------CGA
GCGTCAT------TTCTGCCC-TC--------------------AAG---CAC--GGC--
---------------TT------------GTGTGTT-------GGG------CCCCGTCC
TCCGATC-----------------CCGGGGGAC-----G--GGCCCG---------AAAG
---GCAGCGG----------------CG-------GC-----ACCGCGTCC-GGTCC--T
CGAGCGTATGGGG-------CTTTGTC-ACCCGCTCT--------GTAGGCCCGGCCG--
-GCGC-----------------TT-------GCCGA------------------------
----------------TCAACCCAA-------AT----------------TTTAT-C---
--------------------CAGG---------------------
>131_ITS4
GGTT--------------------------------------------------------
------------------------------------------------------------
------------------------------------------------------------
----------------------TCCGTAGGTGA----ACCTGCGGAAGGAT---------
--CATT-AC----------------------------------CGAGTGAG------GG-
---------------------------------------------CCCTCTGGGTCCA--
-----------ACCTC---CCA-----------------------CCCGTGTTTATT---
---------TTACCTT----------------GT---TG--CTT--CGGC-G-GGCCC--
----------------------GCCTTAACTGGCCGCCGGGGGGCTTACGCCCCCGGGCC
CGCGCCCGC---------------------CGAAGACACCCT-------------CGAAC
TCTG----------------TCTGAAGATTGTAG-----------------TCTGAGTG-
---------------------AAAATATAAATTATTT-----------------------
---------AAAACTTTCAACAACGGATCTCTTGGTTCCGGCATCGATGAAGAACGCAGC
GAAATGCGATACGTAATGTGAATTGCA-AATTCAGTGAATCATCGAGTCTTTGAACGCAC
ATTGCGCCCCCTGGTAT-TCCGGGGGGCATGCCTGTC--------------------CGA
GCGTCAT------TTCTGCCC-TC--------------------AAG---CAC--GGC--
---------------TT------------GTGTGTT-------GGG------CCCCGTCC
TCCGATC-----------------CCGGGGGAC-----G--GGCCCG---------AAAG
---GCAGCGG----------------CG-------GC-----ACCGCGTCC-GGTCC--T
CGAGCGTATGGGG-------CTTTGTC-ACCCGCTCT--------GTAGGCCCGGCCG--
-GCGC-----------------TT-------GCCGA------------------------
----------------TCAACCCAA-------AT----------------TTTAT-C---
--------------------CAGG---------------------
>AIMS_BRL_220
GGTT--------------------------------------------------------
------------------------------------------------------------
------------------------------------------------------------
----------------------TCCGTAGGTGA----ACCTGCGGAAGGAT---------
--CATT-AC----------------------------------CGAGTGCG------GG-
--------------------------------------------CCCCTCGGGGCCCA--
-----------ACCTC---CCA-----------------------CCCG----TGTT---
-----GCCCGAACCTAT---------------GT---TG--CCT--CGGC-G-GGCCC--
------------------------------------------------------------
CGCGCCCGC---------------------CGACGGCCCCCC-------------TGAAC
GCTG-----------------TCTGAAGTTGCAG-----------------TCTGAGAC-
--------------------CTATAACGAAATTAGTT-----------------------
---------AAAACTTTCAACAACGGATCTCTTGGTTCCGGCATCGATGAAGAACGCAGC
GAAATGCGATAACTAATGTGAATTGCAGAATTCAGTGAATCATCGAGTCTTTGAACGCAC
ATTGCGCCCTCTGGTAT-TCCGGAGGGCATGCCTGTC--------------------CGA
GCGTCAT------TGCTGCCC-TC--------------------AAG---CCC--GGT--
---------------TG------------ATGTGTT-------GGG------CCCCGTCC
CCCCCGC-----------------CGGGGGGAC-----G--GGCCCG---------AAAG
---GCAGCGG----------------CG-------GC-----ACCGCGTCC-GGTCC--T
CGAGCGTATGGGG-------CTTCGTC-TCCCGCTCT--------AGTGGCCCGACCG--
-GCGC-----------------CA-------GCCGA------------CCCCCAACCTTT
A-----TTATCTAGGTTGACCTCGG-------AT----CA-GGTAGG---GATAC-C---
-----------------CG-CTGA-AC-------TT---AAGCAT
>AIMS_BRL_146
------------------------------------------------------------
------------------------------------------------------------
------------------------------------------------------------
----------------------------GGTGA----ACCTGCGGAAGGAT---------
--CATT-AC----------------------------------CGAGTGCG------GG-
---------------------------------------------CCCTCGGGGCCCA--
-----------CCTCCCACCCG-------------------------------TGTT---
-----GCCCGAACCTAT---------------GT---TG--CCT--CGGC-G-GGCCC--
------------------------------------------------------------
CGCGCCCGC---------------------CGACGGCCCCCC-------------TGAAC
GCTG-----------------TCTGAAGTTGCAG-----------------TCTGAGAC-
--------------------CTATAACGAAATTAGTT-----------------------
---------AAAACTTTCAACAACGGATCTCTTGGTTCCGGCATCGATGAAGAACGCAGC
GAAATGCGATAACTAATGTGAATTGCAGAATTCAGTGAATCATCGAGTCTTTGAACGCAC
ATTGCGCCCTCTGGTAT-TCCGGAGGGCATGCCTGTC--------------------CGA
GCGTCAT------TGCTGCCC-TC--------------------AAG---CCC--GGT--
---------------TG------------GTGTGTT-------GGG------CCCCGTCC
CCCCCGC-----------------CGGGGGGAC-----G--GGCCCG---------AAAG
---GCAGCGG----------------CG-------GC-----ACCGCGTCC-GGTCC--T
CGAGCGTATGGCG-------CTTCGTC-TCCCGCTCT-------AGTAGGCCCGGCCG--
-GCGC-----------------CA-------GCCGA------------CCCCCAACCTTT
A---ATTATCTCAGGTTGACCTCGG-------AT----CA-GGTAGG---GATAC-C---
-----------------CG-CTGA-AC-------TT---AAGCAT
>AIMS_BRL_139
------------------------------------------------------------
------------------------------------------------------------
------------------------------------------------------------
----------------------------GGTGA----ACCTGCGGAGGGAT---------
--CATT-AC----------------------------------CGAGTGCG------GG-
--------------------------------------------CCCCTCGGGGCCCA--
-----------ACCTC---CCA-----------------------CCCG----TGTT---
-----GCCCGAACCTAT---------------GT---TG--CCT--CGGC-G-GGCCC--
------------------------------------------------------------
CGCGCCCGC---------------------CGACGGCCCCCC-------------TGAAC
GCTG-----------------TCTGAAGTTGCAG-----------------TCTGAGAC-
--------------------CTATAACGAAATTAGTT-----------------------
---------AAAACTTTCAACAACGGATCTCTTGGTTCCGGCATCGATGAAGAACGCAGC
GAAATGCGATAACTAATGTGAATTGCAGAATTCAGTGAATCATCGAGTCTTTGAACGCAC
ATTGCGCCCTCTGGTAT-TCCGGAGGGCATGCCTGTC--------------------CGA
GCGTCAT------TGCTGCCC-TC--------------------AAG---CCC--GGC--
---------------TT-----------GGTGTGTT-------GGG------CCCCGTCC
CCCCCGC-----------------CGGGGGGAC-----G--GGCCCG---------AAAG
---GCAGCGG----------------CG-------GC-----ACCGCGTCC-GGTCC--T
CGAGCGTATGGGG-------CTTCGTC-ACCCGCTCT-------AGTAGGCCCGGCCG--
-GCGC-----------------CA-------GCCGA------------CCCCCAACCTTT
A---ATTATCTCAGGTTGACCTCGG-------AT----CA-GGTAGG---GATAC-C---
-----------------CG-CTGA-AC-------TT---AAGCAT
>AIMS_BRL_147
GGTT--------------------------------------------------------
------------------------------------------------------------
------------------------------------------------------------
----------------------TCCGTAGGTGA----ACCTGCGGAGGGAT---------
--CATT-AC----------------------------------CGAGTGCG------GG-
--------------------------------------------CCCCTCGGGGCCCA--
-----------ACCTC---CCA-----------------------CCCG----TGTT---
-----GCCCGAACCTAT---------------GT---TG--CCT--CGGC-G-GGCCC--
------------------------------------------------------------
CGCGCCCGC--------------CGA----CGGCC-CCCCTG---------------AAC
GCTG-----------------TCTGAAGTTGCAG-----------------TCTGAGAC-
--------------------CTATAACGAAATTAGTT-----------------------
---------AAAACTTTCAACAACGGATCTCTTGGTTCCGGCATCGATGAAGAACGCAGC
GAAATGCGATAACTAATGTGAATTGCAGAATTCAGTGAATCATCGAGTCTTTGAACGCAC
ATTGCGCCCTCTGGTAT-TCCGGAGGGCATGCCTGTC--------------------CGA
GCGTCAT------TGCTGCCC-TC--------------------AAG---CCC--GGC--
---------------TT------------GTGTGTT-------GGG------CCCCGTCC
CCCCCGC-----------------CGGGGGGAC-----G--GGCCCG---------AAAG
---GCAGCGG----------------CG-------GC-----ACCGCGTCC-GGTCC--T
CGAGCGTATGGGG-------CTTCGTC-ACCCGCTCT-------AGTAGGCCCGGCCG--
-GCGC-----------------CA-------GCCGA------------CCCCCAACCTTT
A---ATTATCTCAGGTTGACCTCGG-------AT----CA-GGTAGG---GATAC-C---
-----------------CG-CTGA-AC-------TT---AAGCAT
>AIMS_BRL_201
GGTT--------------------------------------------------------
------------------------------------------------------------
------------------------------------------------------------
----------------------TCCGTAGGTGA----ACCTGCGGAAGGAT---------
--CATT-AC----------------------------------CGAGTGCG------GG-
--------------------------------------------CCCCTCGGGGCCCA--
-----------ACCTC---CCA-----------------------CCCG----TGTT---
-----GCCCGAACCTAT---------------GT---TG--CCT--CGGC-G-GGCCC--
------------------------------------------------------------
CGCGCCCGC---------------------CGACGGCCCCCC-------------TGAAC
GCTG-----------------TCTGAAGTTGCAG-----------------TCTGAGAC-
--------------------CTATAACGAAATTAGTT-----------------------
---------AAAACTTTCAACAACGGATCTCTTGGTTCCGGCATCGATGAAGAACGCAGC
GAAATGCGATAACTAATGTGAATTGCAGAATTCAGTGAATCATCGAGTCTTTGAACGCAC
ATTGCGCCCTCTGGTAT-TCCGGAGGGCATGCCTGTC--------------------CGA
GCGTCAT------TGCTGCCC-TC--------------------AAG---CCC--GGC--
---------------TG------------GTGTGTT-------GGG------CCCCGTCC
CCCCCGC-----------------CGGGGGGAC-----G--GGCCCG---------AAAG
---GCAGCGG----------------CG-------GC-----ACCGCGTCC-GGTCC--T
CGAGCGTATGGGG-------CTTCGTC-ACCCGCTCT-------AGTAGGCCCGGCCG--
-GCGC-----------------CA-------GCCGA------------CCCCCAACCTTT
A---ATTATCTCAGGTTGACCTCGG-------AT----CA-GGTAGG---GATAC-C---
-----------------CG-CTGA-AC-------TT---AAGCAT
>AIMS_BRL_214
GGTT--------------------------------------------------------
------------------------------------------------------------
------------------------------------------------------------
----------------------TCCGTAGGTGA----ACCTGCGGAAGGAT---------
--CATT-AC----------------------------------CGAGTGCG------GG-
--------------------------------------------CCCCTCGGGGCCCA--
-----------ACCTC---CCA-----------------------CCCG----TGTT---
-----GCCCGAACCTAT---------------GT---TG--CCT--CGGC-G-GGCCC--
------------------------------------------------------------
CGCGCCCGC--------------CGA----CGGCC-CCCCTG---------------AAC
GCTG-----------------TCTGAAGTTGCAG-----------------TCTGAGAC-
--------------------CTATAACGAAATTAGTT-----------------------
---------AAAACTTTCAACAACGGATCTCTTGGTTCCGGCATCGATGAAGAACGCAGC
GAAATGCGATAACTAATGTGAATTGCAGAATTCAGTGAATCATCGAGTCTTTGAACGCAC
ATTGCGCCCTCTGGTAT-TCCGGAGGGCATGCCTGTC--------------------CGA
GCGTCAT------TGCTGCCC-TC--------------------AAG---CCC--GGC--
---------------TG------------GTGTGTT-------GGG------CCCCGTCC
CCCCCGC-----------------CGGGGGGAC-----G--GGCCCG---------AAAG
---GCAGCGG----------------CG-------GC-----ACCGCGTCC-GGTCC--T
CGAGCGTATGGGG-------CTTCGTC-ACCCGCTCT-------AGTAGGCCCGGCCG--
-GCGC-----------------CA-------GCCGA------------CCCCCAACCTTT
A---ATTATCTCAGGTTGACCTCGG-------AT----CA-GGTAGG---GATAC-C---
-----------------CG-CTGA-AC-------TT---AAGCAT
>AIMS_BRL_213
GGTT--------------------------------------------------------
------------------------------------------------------------
------------------------------------------------------------
----------------------TCCGTAGGTGA----ACCTGCGGAAGGAT---------
--CATT-AC----------------------------------CGAGTGCG------GG-
--------------------------------------------CCCCTCGGGGCCCA--
-----------ACCTC---CCA-----------------------CCCG----TGTT---
-----GCCCGAACCTAT---------------GT---TG--CCT--CGGC-G-GGCCC--
------------------------------------------------------------
CGCGCCCGC--------------CGA----CGGCC-CCCCTG---------------AAC
GCTG-----------------TCTGAAGTTGCAG-----------------TCTGAGAC-
--------------------CTATAACGAAATTAGTT-----------------------
---------AAAACTTTCAACAACGGATCTCTTGGTTCCGGCATCGATGAAGAACGCAGC
GAAATGCGATAACTAATGTGAATTGCAGAATTCAGTGAATCATCGAGTCTTTGAACGCAC
ATTGCGCCCTCTGGTAT-TCCGGAGGGCATGCCTGTC--------------------CGA
GCGTCAT------TGCTGCCC-TC--------------------AAG---CCC--GGC--
---------------TG------------GTGTGTT-------GGG------CCCCGTCC
CCCCCGC-----------------CGGGGGGAC-----G--GGCCCG---------AAAG
---GCAGCGG----------------CG-------GC-----ACCGCGTCC-GGTCC--T
CGAGCGTATGGGG-------CTTCGTC-ACCCGCTCT-------AGTAGGCCCGGCCG--
-GCGC-----------------CA-------GCCGA------------CCCCCAACCTTT
A---ATTATCTCAGGTTGACCTCGG-------AT----CA-GGTAGG---GATAC-C---
-----------------CG-CTGA-AC-------TT---AAGCAT
>AIMS_BRL_58
GGTT--------------------------------------------------------
------------------------------------------------------------
------------------------------------------------------------
----------------------TCCGTAGGTGA----ACCTGCGGAAGGAT---------
--CATT-AC----------------------------------CGAGTGCG------GG-
--------------------------------------------CCCCTCGGGGCCCA--
-----------ACCTC---CCA-----------------------CCCG----TGTT---
-----GCCCGAACCTAT---------------GT---TG--CCT--CGGC-G-GGCCC--
------------------------------------------------------------
CGCGCCCGC---------------------CGACGGCCCCCC-------------TGAAC
GCTG-----------------TCTGAAGTTGCAG-----------------TCTGAGAC-
--------------------CTATAACGAAATTAGTT-----------------------
---------AAAACTTTCAACAACGGATCTCTTGGTTCCGGCATCGATGAAGAACGCAGC
GAAATGCGATAACTAATGTGAATTGCAGAATTCAGTGAATCATCGAGTCTTTGAACGCAC
ATTGCGCCCTCTGGTAT-TCCGGAGGGCATGCCTGTC--------------------CGA
GCGTCAT------TGCTGCCC-TC--------------------AAG---CCC--GGC--
---------------TT------------GTGTGTT-------GGG------CCCCGTCC
CCCCCGC-----------------CGGGGGGAC-----G--GGCCCG---------AAAG
---GCAGCGG----------------CG-------GC-----ACCGCGTCC-GGTCC--T
CGAGCGTATGGGG-------CTTCGTC-ACCCGCTCT-------AGTAGGCCCGGCCG--
-GCGC-----------------CA-------GCCGA------------CCCCCAACCTTT
A---ATTATCTCAGGTTGACCTCGG-------AT----CA-GGTAGG---GATAC-C---
-----------------CG-CTGA-AC-------TT---AAGCAT
>AIMS_BRL_167
GGTT--------------------------------------------------------
------------------------------------------------------------
------------------------------------------------------------
----------------------TCCGTAGGTGA----ACCTGCGGAAGGAT---------
--CATT-AC----------------------------------CGAGTGCG------GG-
--------------------------------------------CCCCTCGGGGCCCA--
-----------ACCTC---CCA-----------------------CCCG----TGTT---
-----GCCCGAACCTAT---------------GT---TG--CCT--CGGC-G-GGCCC--
------------------------------------------------------------
CGCGCCCGC--------------CGA----CGGCC-CCCCTG---------------AAC
GCTG-----------------TCTGAAGTTGCAG-----------------TCTGAGAC-
--------------------CTATAACGAAATTAGTT-----------------------
---------AAAACTTTCAACAACGGATCTCTTGGTTCCGGCATCGATGAAGAACGCAGC
GAAATGCGATAACTAATGTGAATTGCAGAATTCAGTGAATCATCGAGTCTTTGAACGCAC
ATTGCGCCCTCTGGTAT-TCCGGAGGGCATGCCTGTC--------------------CGA
GCGTCAT------TGCTGCCC-TC--------------------AAG---CCC--GGC--
---------------TT------------GTGTGTT-------GGG------CCCCGTCC
CCCCCGC-----------------CGGGGGGAC-----G--GGCCCG---------AAAG
---GCAGCGG----------------CG-------GC-----ACCGCGTCC-GGTCC--T
CGAGCGTATGGGG-------CTTCGTC-ACCCGCTCT-------AGTAGGCCCGGCCG--
-GCGC-----------------CA-------GCCGA------------CCCCCAACCTTT
A---ATTATCTCAGGTTGACCTCGG-------AT----CA-GGTAGG---GATAC-C---
-----------------CG-CTGA-AC-------TT---AAGCAT
>AIMS_BRL_134
GGTT--------------------------------------------------------
------------------------------------------------------------
------------------------------------------------------------
----------------------TCCGTAGGTGA----ACCTGCGGAAGGAT---------
--CATT-AC----------------------------------CGAGTGCG------GG-
--------------------------------------------CCCCTCGGGGCCCA--
-----------ACCTC---CCA-----------------------CCCG----TGTT---
-----GCCCGAACCTAT---------------GT---TG--CCT--CGGC-G-GGCCC--
------------------------------------------------------------
CGCGCCCGC--------------CGA----CGGCC-CCCCTG---------------AAC
GCTG-----------------TCTGAAGTTGCAG-----------------TCTGAGAC-
--------------------CTATAACGAAATTAGTT-----------------------
---------AAAACTTTCAACAACGGATCTCTTGGTTCCGGCATCGATGAAGAACGCAGC
GAAATGCGATAACTAATGTGAATTGCAGAATTCAGTGAATCATCGAGTCTTTGAACGCAC
ATTGCGCCCTCTGGTAT-TCCGGAGGGCATGCCTGTC--------------------CGA
GCGTCAT------TGCTGCCC-TC--------------------AAG---CCC--GGC--
---------------TT------------GTGTGTT-------GGG------CCCCGTCC
CCCCCGC-----------------CGGGGGGAC-----G--GGCCCG---------AAAG
---GCAGCGG----------------CG-------GC-----ACCGCGTCC-GGTCC--T
CGAGCGTATGGGG-------CTTCGTC-ACCCGCTCT-------AGTAGGCCCGGCCG--
-GCGC-----------------CA-------GCCGA------------CCCCCAACCTTT
A---ATTATCTCAGGTTGACCTCGG-------AT----CA-GGTAGG---GATAC-C---
-----------------CG-CTGA-AC-------TT---AAGCAT
>AIMS_BRL_22
--TT--------------------------------------------------------
------------------------------------------------------------
------------------------------------------------------------
----------------------TCCGTAGGTGA----ACCTGCGGAAGGAT---------
--CATT-AC----------------------------------CGAGTGCG------GG-
--------------------------------------------CCCCTCGGGGCCCA--
-----------ACCTC---CCA-----------------------CCCG----TGTT---
-----GCCCGAACCTAT---------------GT---TG--CCT--CGGC-G-GGCCC--
------------------------------------------------------------
CGCGCCCGC--------------CGA----CGGCC-CCCCTG---------------AAC
GCTG-----------------TCTGAAGTTGCAG-----------------TCTGAGAC-
--------------------CTATAACGAAATTAGTT-----------------------
---------AAAACTTTCAACAACGGATCTCTTGGTTCCGGCATCGATGAAGAACGCAGC
GAAATGCGATAACTAATGTGAATTGCAGAATTCAGTGAATCATCGAGTCTTTGAACGCAC
ATTGCGCCCTCTGGTAT-TCCGGAGGGCATGCCTGTC--------------------CGA
GCGTCAT------TGCTGCCC-TC--------------------AAG---CCC--GGC--
---------------TT------------GTGTGTT-------GGG------CCCCGTCC
CCCCCGC-----------------CGGGGGGAC-----G--GGCCCG---------AAAG
---GCAGCGG----------------CG-------GC-----ACCGCGTCC-GGTCC--T
CGAGCGTATGGGG-------CTTCGTC-ACCCGCTCT-------AGTAGGCCCGGCCG--
-GCGC-----------------CA-------GCCGA------------CCCCCAACCTTT
A---ATTATCTCAGGTTGACCTCGG-------AT----CA-GGTAGG---GATAC-C---
-----------------CG-CTGA-AC-------TT---AAGCAT
>AIMS_BRL_140
------------------------------------------------------------
------------------------------------------------------------
------------------------------------------------------------
----------------------------GGTGA----ACCTGCGGAGGGAT---------
--CATT-AC----------------------------------CGAGTGAG------GG-
---------------------------------------------CCCTCTGGGTCCAA-
-----------CTCTC---CCA---------------------CCCGTG----TCTA---
-------TTGTACCTT----------------GT---TG--CTT--CGGC-G-GGCCC--
------------------GCCGTTTCGACGGCCGCCGGGGTGGCCTCGCGCCCCCGGGCC
CGCGCCCGC---------------------CGAAGACCCCAA-----------CATGAAC
GCTG--------------TTCTGAAAGTATGCAG-----------------TCTGAGTT-
--------------------GATTATCATAATCAGTT-----------------------
---------AAAACTTTCAACAACGGATCTCTTGGTTCCGGCATCGATGAAGAACGCAGC
GAAATGCGATAAGTAATGTGAATTGCAGAATTCAGTGAATCATCGAGTCTTTGAACGCAC
ATTGCGCCCCCTGGTAT-TCCGGGGGGCATGCCTGTC--------------------CGA
GCGTCAT------TGCTGCCC-TC--------------------AAG---CAC--GGC--
---------------TT------------GTGTGTT-------GGG------CCGCCGTC
CCCGGTT-------TCCCCCGGG-------GAC-----G--GGCCCG---------AAAG
---GCAGCGG----------------CG-------GC-----ACCGCGTCC-GGTCC--T
CGAGCGTATGGGG-------CTTTGTC-ACCCGCTCT--------GTAGGCCTGGCCG--
-GCGC-----------------CA-------GCCGA------------CACCCAACTTTA
T------TTCTAAGGTTGACCTCGG-------AT----CA-GGTAGG---GATAC-C---
-----------------CG-CTGA-AC-------TT---AAGCAT
>AIMS_BRL_84
GGTT--------------------------------------------------------
------------------------------------------------------------
------------------------------------------------------------
----------------------TCCGTAGGTGA----ACCTGCGGAAGGAT---------
--CATT-AC----------------------------------CGAGTGAG------GG-
---------------------------------------------CCCTCTGGGTCC---
-----------ACCTC---CCA------------------------CCCGCGTTCTA---
-------TCGTACCTT----------------GT---TG--CTT--CGGC-G-GGCCC--
------------------GCCGTTTCGACGGCCGCCGGGGAGGCCTTGCGCCCCCGGGCC
CGCGCCCGC---------------------CGAAGACCCCAA-----------CATGAAC
GCTG--------------TTCTGAAAGTATGCAG-----------------TCTGAGTT-
--------------------GATTATCGTAATCAGTT-----------------------
---------AAAACTTTCAACAACGGATCTCTTGGTTCCGGCATCGATGAAGAACGCAGC
GAAATGCGATAAGTAATGTGAATTGCAGAATTCAGTGAATCATCGAGTCTTTGAACGCAC
ATTGCGCCCCCTGGTAT-TCCGGGGGGCATGCCTGTC--------------------CGA
GCGTCAT------TGCTGCCC-TC--------------------AAG---CAC--GGC--
---------------TT------------GTGTGTT-------GGG------CCCCCGTC
CCCCTCT----------------CCCGGGGGAC-----G--GGCCCG---------AAAG
---GCAGCGG----------------CG-------GC-----ACCGCGTCC-GGTCC--T
CGAGCGTATGGGG-------CTTTGTC-ACCTGCTCT--------GTAGGCCCGGCCG--
-GCGC-----------------CA-------GCCGA------------CACCCAACTTTA
T----TTTTCTAAGGTTGACCTCGG-------AT----CA-GGTAGG---GATAC-C---
-----------------CG-CTGA-AC-------TT---AAGCAT
>AIMS_BRL_71
------------------------------------------------------------
------------------------------------------------------------
------------------------------------------------------------
----------------------------GGTGA----ACCTGCGGAAGGAT---------
--CATT-AC----------------------------------CGAGTGAG------GG-
---------------------------------------------CCCTCTGGGTCCA--
-----------ACCTC---CCA-----------------------CCCGTGTCTATC---
---------GTACCTT----------------GT---TG--CTT--CGGC-G-GGCCC--
------------------GCCGTTTCGACGGCCGCCGGGGAGGCCTTGCGCCCCCGGGCC
CGCGCCCGC---------------------CGAAGACCCCAA-----------CATGAAC
GCTG--------------TTCTGAAAGTATGCAG-----------------TCTGAGTT-
--------------------GATTATCGTAATCAGTT-----------------------
---------AAAACTTTCAACAACGGATCTCTTGGTTCCGGCATCGATGAAGAACGCAGC
GAAATGCGATAAGTAATGTGAATTGCAGAATTCAGTGAATCATCGAGTCTTTGAACGCAC
ATTGCGCCCCCTGGTAT-TCCGGGGGGCATGCCTGTC--------------------CGA
GCGTCAT------TGCTGCCC-TC--------------------AAG---CAC--GGC--
---------------TT------------GTGTGTT-------GGG------CCCCCGTC
CCCCTCT----------------CCCGGGGGAC-----G--GGCCCG---------AAAG
---GCAGCGG----------------CG-------GC-----ACCGCGTCC-GGTCC--T
CGAGCGTATGGGG-------CTTTGTC-ACCTGCTCT--------GTAGGCCCGGCCG--
-GCGC-----------------CA-------GCCGA------------CACCCAACTTTA
T----TTTTCTAAGGTTGACCTCGG-------AT----CA-GGTAGG---GATAC-C---
-----------------CG-CTGA-AC-------TT---AAGCAT
>AIMS_BRL_43
GGTT--------------------------------------------------------
------------------------------------------------------------
------------------------------------------------------------
----------------------TCCGTAGGTGA----ACCTGCGGAAGGAT---------
--CATT-AC----------------------------------CGAGTGAG------GG-
---------------------------------------------CCCTCTGGGTCCA--
-----------ACCTC---CCA-----------------------CCCGTGTCTATC---
---------GTACCTT----------------GT---TG--CTT--CGGC-G-GGCCC--
------------------GCCGTTTCGACGGCCGCCGGGGAGGCCTTGCGCCCCCGGGCC
CGCGCCCGC---------------------CGAAGACCCCAA-----------CATGAAC
GCTG--------------TTCTGAAAGTATGCAG-----------------TCTGAGTT-
--------------------GATTATCGTAATCAGTT-----------------------
---------AAAACTTTCAACAACGGATCTCTTGGTTCCGGCATCGATGAAGAACGCAGC
GAAATGCGATAAGTAATGTGAATTGCAGAATTCAGTGAATCATCGAGTCTTTGAACGCAC
ATTGCGCCCCCTGGTAT-TCCGGGGGGCATGCCTGTC--------------------CGA
GCGTCAT------TGCTGCCC-TC--------------------AAG---CAC--GGC--
---------------TT------------GTGTGTT-------GGG------CCCCCGTC
CCCCTCT----------------CCCGGGGGAC-----G--GGCCCG---------AAAG
---GCAGCGG----------------CG-------GC-----ACCGCGTCC-GGTCC--T
CGAGCGTATGGGG-------CTTTGTC-ACCTGCTCT--------GTAGGCCCGGCCG--
-GCGC-----------------CA-------GCCGA------------CACCCAACTTTA
T----TTTTCTAAGGTTGACCTCGG-------AT----CA-GGTAGG---GATAC-C---
-----------------CG-CTGA-AC-------TT---AAGCAT
>AIMS_BRL_25
GGTT--------------------------------------------------------
------------------------------------------------------------
------------------------------------------------------------
----------------------TCCGTAGGTGA----ACCTGCGGAAGGAT---------
--CATT-AC----------------------------------CGAGTGAG------GG-
---------------------------------------------CCCTCTGGGTCCA--
-----------ACCTC---CCA-----------------------CCCGTGTCTATC---
---------GTACCTT----------------GT---TG--CTT--CGGC-G-GGCCC--
------------------GCCGTTTCGACGGCCGCCGGGGAGGCCTTGCGCCCCCGGGCC
CGCGCCCGC---------------------CGAAGACCCCAA-----------CATGAAC
GCTG--------------TTCTGAAAGTATGCAG-----------------TCTGAGTT-
--------------------GATTATCGTAATCAGTT-----------------------
---------AAAACTTTCAACAACGGATCTCTTGGTTCCGGCATCGATGAAGAACGCAGC
GAAATGCGATAAGTAATGTGAATTGCAGAATTCAGTGAATCATCGAGTCTTTGAACGCAC
ATTGCGCCCCCTGGTAT-TCCGGGGGGCATGCCTGTC--------------------CGA
GCGTCAT------TGCTGCCC-TC--------------------AAG---CAC--GGC--
---------------TT------------GTGTGTT-------GGG------CCCCCGTC
CCCCTCT----------------CCCGGGGGAC-----G--GGCCCG---------AAAG
---GCAGCGG----------------CG-------GC-----ACCGCGTCC-GGTCC--T
CGAGCGTATGGGG-------CTTTGTC-ACCTGCTCT--------GTAGGCCCGGCCG--
-GCGC-----------------CA-------GCCGA------------CACCCAACTTTA
T----TTTTCTAAGGTTGACCTCGG-------AT----CA-GGTAGG---GATAC-C---
-----------------CG-CTGA-AC-------TT---AAGCAT
>AIMS_BRL_123
------------------------------------------------------------
------------------------------------------------------------
------------------------------------------------------------
----------------------------GGTGA----ACCTGCGGAAGGAT---------
--CATT-AT-------------------------------------CGTTG------GG-
----------------------------------------CTTCGGCCCATTCGAGAT--
-----------AACAC---CCT---------------------TGCCTT----TTTG---
--------AGTACCTTTTC-------------GT---TT--CCT--CGGC-A-GGCTC--
------------------------------------------------------------
---GCCTGC--------------CAA----CGGGGACCCTTC-------------AAAAC
GCTT----------------TGTAATACCTGTAA--------------TTGTCTGATAT-
-----------------------AACAAGCAAAAATC-----------------------
---------AAAACTTTCAACAACGGATCTCTTGGTTCTGGCATCGATGAAGAACGCAGC
GAAATGCGATAAGTAGTGTGAATTGCAGAATTCAGTGAATCATCGAATCTTTGAACGCAC
ATTGCGCCCTTTGGTAT-TCCTTAGGGCATGCCTGTT--------------------CGA
GCGTCAT------TTAAACCT-TC--------------------AAG---CTC--AGC--
---------------TT-------------GGTGAT-------GGG------TGACTGTC
CTCCCCT--------CGCGGGGG-------GAC-----T--CGCCTC---------AAAA
---ACATTGG----------------CG-------GC------CGGTACATTGGCTT---
CGAGCGCAGCAGAAACGCGGTCTCGAGTCCTCTGAAT-------------------CG--
-GCTC-----------------CC-------ATAAG---------------CCTCTTTTT
T-----------ATTTTGACCTCGG-------AT----CA-GGTAGG---GATAC-C---
-----------------CG-CTGA-AC-------TT---AAGCAT
>AIMS_BRL_56
GGTC--------------------------------------------------------
------------------------------------------------------------
------------------------------------------------------------
----------------------TCCGTAGGTGA----ACCTGCGGAAGGAT---------
--CATT-AC--------------------------------------CGTT------GG-
------------------------------------------------------------
-----------AGTTCGCTCCA----------ATCTGGGATAGAACCCTTGCCTTTG---
--------AGTACCTTCTC-------------GT---TT--CCT--CGGT-G-GGCTC--
------------------------------------------------------------
---GCCCGC--------------CGG----TGGACAACCATA---------------AAC
TCTC-------------------TGTAATAGCAG------------TATCTTCTGAGAA-
-------------------------AAACAAATAGTC-----------------------
---------AAAACTTTCAACAACGGATCTCTTGGTTCTGGCATCGATGAAGAACGCAGC
GAAATGCGATAAGTAGTGTGAATTGCAGAATTCAGTGAATCATCGAATCTTTGAACGCAC
ATTGCGCCCTTCGGTAT-TCCGTTGGGCATGCCTGTT--------------------CGA
GCGTCAT------TTAAACAT-TC--------------------AAG---CTC--AGC--
---------------TT-------------GGTGTT-------GGG------TGCTTGTC
CTCCCCC-----------------GCGGTGGAC-----T--CACCTC---------AAAT
---GCATTGG----------------CG-------GC------CGGTATGTTGGCTT---
CGAGCGCAGTAGA--------------AACGCGCCAG-----ACGTCCTGACATGCTG--
-GTCC-----------------CC-------CACAA-----------------GACCTTC
T--------TTCATCTTGACCTCGG-------AT----CA-GGTAGG---GATAC-C---
-----------------CG-CTGA-AC-------TT---AAGCAT
>AIMS_BRL_200
GGTT--------------------------------------------------------
------------------------------------------------------------
------------------------------------------------------------
----------------------TCCGTAGGTGA----ACCTGCGGAAGGAT---------
--CATT-AC--------------ATGAAATGGGGCTTGCTCCATTTAGGAG------GG-
---------------------GCTGAACGCCAGCTTTTTGCTTCAGCAAGTAGGCCCT--
-----------CTTACCATCCT---------------------TGTCT-----TTTG---
--------AGTACCCAT---------------GT---TT--CCT--CGGT-G-GGCTA--
------------------------------------------------------------
---GCCCAC--------------CAG----CTGGA-CATTAC------------CATAAC
TCTT-------------------TTAATTTTCAA-----------TCAGCGTCAGTAAA-
-----------------------TAATGAAAATAATT-----------------------
---------ACAACTTTCAACAACGGATCTCTTGGTTCTGGCATCGATGAAGAACGCAGC
GAAATGCGATAAGTAGTGTGAATTGCAGAATTCAGTGAATCATCGAATCTTTGAACGCAC
ATTGCGCCCCTTGGTAT-TCCATGGGGCATGCCTGTT--------------------CGA
GCGTCAT------TTGTAACT-TC--------------------AAG---CTT--TGC--
---------------TT-------------GGTGTT-------GGG------TGCTTGTC
TCATTGT----------------------TGAC-----T--CGCCTT---------AAAT
---GAATTGG----------------CA-------GC------CCATAATTTGGCTT--G
GAAATGCAGCACA-------ATTTGCAATTCCAGCTT--------ATATTACAGGCAA--
----------------------CC-------AGAAA---------------GAAACATCA
C------------GCTTGACCTCGG-------AT----CA-GGTAGG---GATAC-C---
-----------------CG-CTGA-AC-------TT---AAGCAT
>AIMS_BRL_176
GGTT--------------------------------------------------------
------------------------------------------------------------
------------------------------------------------------------
----------------------TCCGTAGGTGA----ACCTGCGGAAGGAT---------
--CATT-AC--------------ATGAAATGGGGCTTGCTCCATTTAGGAG------GG-
---------------------GCTGAACGCCAGCTTTTTGCTTCAGCAAGTAGGCCCT--
-----------CTTACCATCCT---------------------TGTCT-----TTTG---
--------AGTACCCAT---------------GT---TT--CCT--CGGT-G-GGCTA--
------------------------------------------------------------
---GCCCAC--------------CAG----CTGGA-CATTAC------------CATAAC
TCTT-------------------TTAATTTTCAA-----------TCAGCGTCAGTAAA-
-----------------------TAATGAAAATAATT-----------------------
---------ACAACTTTCAACAACGGATCTCTTGGTTCTGGCATCGATGAAGAACGCAGC
GAAATGCGATAAGTAGTGTGAATTGCAGAATTCAGTGAATCATCGAATCTTTGAACGCAC
ATTGCGCCCCTTGGTAT-TCCATGGGGCATGCCTGTT--------------------CGA
GCGTCAT------TTGTAACT-TC--------------------AAG---CTT--TGC--
---------------TT-------------GGTGTT-------GGG------TGCTTGTC
TCATTGT----------------------TGAC-----T--CGCCTT---------AAAT
---GAATTGG----------------CA-------GC------CCATAATTTGGCTT--G
GAAATGCAGCACA-------ATTTGCAATTCCAGCTT--------ATATTACAGGCAA--
----------------------CC-------AGAAA---------------GAAACATCA
C------------GCTTGACCTCGG-------AT----CA-GGTAGG---GATAC-C---
-----------------CG-CTGA-AC-------TT---AAGCAT
>AIMS_BRL_184
GGTT--------------------------------------------------------
------------------------------------------------------------
------------------------------------------------------------
----------------------TCCGTAGGTGA----ACCTGCGGAAGGAT---------
--CATT-AC--------------ATGAAATGGGGCTTGCTCCATTTAGGAG------GG-
---------------------GCTGAACGCCAGCTTTTTGCTTCAGCAAGTAGGCCCT--
-----------CTTACCATCCT---------------------TGTCT-----TTTG---
--------AGTACCCAT---------------GT---TT--CCT--CGGT-G-GGCTA--
------------------------------------------------------------
---GCCCAC--------------CAG----CTGGA-CATTAC------------CATAAC
TCTT-------------------TTAATTTTCAA-----------TCAGCGTCAGTAAA-
-----------------------TAATGAAAATAATT-----------------------
---------ACAACTTTCAACAACGGATCTCTTGGTTCTGGCATCGATGAAGAACGCAGC
GAAATGCGATAAGTAGTGTGAATTGCAGAATTCAGTGAATCATCGAATCTTTGAACGCAC
ATTGCGCCCCTTGGTAT-TCCATGGGGCATGCCTGTT--------------------CGA
GCGTCAT------TTGTAACT-TC--------------------AAG---CTT--TGC--
---------------TT-------------GGTGTT-------GGG------TGCTTGTC
TCATTGT----------------------TGAC-----T--CGCCTT---------AAAT
---GAATTGG----------------CA-------GC------CCATAATTTGGCTT--G
GAAATGCAGCACA-------ATTTGCAATTCCAGCTT--------ATATTACAGGCAA--
----------------------CC-------AGAAA---------------GAAACATCA
C------------GCTTGACCTCGG-------AT----CA-GGTAGG---GATAC-C---
-----------------CG-CTGA-AC-------TT---AAGCAT
>AIMS_BRL_171
GGTT--------------------------------------------------------
------------------------------------------------------------
------------------------------------------------------------
----------------------TCCGTAGGTGA----ACCTGCGGAAGGAT---------
--CATT-AC--------------ATGAAATGGGGCTTGCTCCATTTAGGAG------GG-
---------------------GCTGAACGCCAGCTTTTTGCTTCAGCAAGTAGGCCCT--
-----------CTTACCATCCT---------------------TGTCT-----TTTG---
--------AGTACCCAT---------------GT---TT--CCT--CGGT-G-GGCTA--
------------------------------------------------------------
---GCCCAC--------------CAG----CTGGA-CATTAC------------CATAAC
TCTT-------------------TTAATTTTCAA-----------TCAGCGTCAGTAAA-
-----------------------TAATGAAAATAATT-----------------------
---------ACAACTTTCAACAACGGATCTCTTGGTTCTGGCATCGATGAAGAACGCAGC
GAAATGCGATAAGTAGTGTGAATTGCAGAATTCAGTGAATCATCGAATCTTTGAACGCAC
ATTGCGCCCCTTGGTAT-TCCATGGGGCATGCCTGTT--------------------CGA
GCGTCAT------TTGTAACT-TC--------------------AAG---CTT--TGC--
---------------TT-------------GGTGTT-------GGG------TGCTTGTC
TCATTGT----------------------TGAC-----T--CGCCTT---------AAAT
---GAATTGG----------------CA-------GC------CCATAATTTGGCTT--G
GAAATGCAGCACA-------ATTTGCAATTCCAGCTT--------ATATTACAGGCAA--
----------------------CC-------AGAAA---------------GAAACATCA
C------------GCTTGACCTCGG-------AT----CA-GGTAGG---GATAC-C---
-----------------CG-CTGA-AC-------TT---AAGCAT
>AIMS_BRL_183
GGTT--------------------------------------------------------
------------------------------------------------------------
------------------------------------------------------------
----------------------TCCGTAGGTGA----ACCTGCGGAAGGAT---------
--CATT-AC--------------ATGAAATGGGGCTTGCTCCATTTAGGAG------GG-
---------------------GCTGAACGCCAGCTTTTTGCTTCAGCAAGTAGGCCCT--
-----------CTTACCATCCT---------------------TGTCT-----TTTG---
--------AGTACCCAT---------------GT---TT--CCT--CGGT-G-GGCTA--
------------------------------------------------------------
---GCCCAC--------------CAG----CTGGA-CATTAC------------CATAAC
TCTT-------------------TTAATTTTCAA-----------TCAGCGTCAGTAAA-
-----------------------TAATGAAAATAATT-----------------------
---------ACAACTTTCAACAACGGATCTCTTGGTTCTGGCATCGATGAAGAACGCAGC
GAAATGCGATAAGTAGTGTGAATTGCAGAATTCAGTGAATCATCGAATCTTTGAACGCAC
ATTGCGCCCCTTGGTAT-TCCATGGGGCATGCCTGTT--------------------CGA
GCGTCAT------TTGTAACT-TC--------------------AAG---CTT--TGC--
---------------TT-------------GGTGTT-------GGG------TGCTTGTC
TCATTGT----------------------TGAC-----T--CGCCTT---------AAAT
---GAATTGG----------------CA-------GC------CCATAATTTGGCTT--G
GAAATGCAGCACA-------ATTTGCAATTCCAGCTT--------ATATTACAGGCAA--
----------------------CC-------AGAAA---------------GAAACATCA
C------------GCTTGACCTCGG-------AT----CA-GGTAGG---GATAC-C---
-----------------CG-CTGA-AC-------TT---AAGCAT
>AIMS_BRL_204
GGTT--------------------------------------------------------
------------------------------------------------------------
------------------------------------------------------------
----------------------TCCGTAGGTGA----ACCTGCGGAAGGAT---------
--CATT-AC--------------ATGAAATGGGGCTTGCTCCATTTAGGAG------GG-
---------------------GCTGAAAAAAAGCTTTTTGCTTCAGCAAGTAGGCCCT--
-----------CTTACCATCCT---------------------TGTCT-----TTTG---
--------AGTACCCAT---------------GT---TT--CCT--CGGT-G-GGCTA--
------------------------------------------------------------
---GCCCAC--------------CAG----CTGGA-CATTAC------------CATAAC
TCTT-------------------TTAATTTTCAA-----------TCAGCGTCAGTAAA-
-----------------------TAATGAAAATAATT-----------------------
---------ACAACTTTCAACAACGGATCTCTTGGTTCTGGCATCGATGAAGAACGCAGC
GAAATGCGATAAGTAGTGTGAATTGCAGAATTCAGTGAATCATCGAATCTTTGAACGCAC
ATTGCGCCCCTTGGTAT-TCCATGGGGCATGCCTGTT--------------------CGA
GCGTCAT------TTGTAACT-TC--------------------AAG---CTT--TGC--
---------------TT-------------GGTGTT-------GGG------TGCTTGTC
TCATTGT----------------------TGAC-----T--CGCCTT---------AAAT
---GAATTGG----------------CA-------GC------CCATAATTTGGCTT--G
GAAATGCAGCACA-------ATTTGCAATTCCAGCTT--------ATATTACAGGCAA--
----------------------CC-------AGAAA---------------GAAACATCA
C------------GCTTGACGTCGG-------AT----CA-CGTAGG---GATAC-C---
-----------------CG-CTAA-AC-------TT---AAGCAT
>AIMS_BRL_236
GGTC--------------------------------------------------------
------------------------------------------------------------
------------------------------------------------------------
----------------------TCCGTAGGTGA----ACCTGCGGAGGGAT---------
--CATT-AC---------------------------ACAAATATGAAGGCG------GG-
-----------------------CTGGAACCTCTCGGGGTTACAGCCTTGCTGAATTA--
-----------TCCAC---CCT---------------------TGTCT-----TTTG---
--------CGTACTTCTT--------------GT---TT--CCT--TGGT-G-GGTTC--
------------------------------------------------------------
---GCCCAC--------------CAC----TAGGACAAACAT--------------TAAC
CTTT-------------------TGTAATTGCAA-----------TCAGCGTCAGTAAC-
------------------------AAATTAATAATT------------------------
---------ACAACTTTCAACAACGGATCTCTTGGTTCTGGCATCGATGAAGAACGCAGC
GAAATGCGATAAGTAGTGTGAATTGCAGAATTCAGTGAATCATCGAATCTTTGAACGCAC
ATTGCGCCCTTTGGTAT-TCCAAAGGGCATGCCTGTT--------------------CGA
GCGTCAT------TTGTACCC-TC--------------------AAG---CTT--TGC--
---------------TT-------------GGTGTT-------GGG------CGTCTTGT
CTCTAGC--------------TTTGCTGGAGAC-----T--CGCCTT---------AAAG
---TAATTGG----------------CA-------GC------CGGCCTACTGGTTT--C
GGAGCGCAGCACA-------AGTCGCA--CTCTCTAT--------CAGCAAAGGTCTA--
-GCAT-----------------CC-------ATTAA---------------GCCTTTTTT
C---------AACTTTTGACCTCGG-------AT----CA-GGTAGG---GATAC-C---
-----------------CG-CTGA-AC-------TT---AAGCAT
>AIMS_BRL_82
GGTC--------------------------------------------------------
------------------------------------------------------------
------------------------------------------------------------
----------------------TCGTTAGGTGA----ACCTGCGGAGGGAT---------
--CATT-AC---------------------------ACAAATATGAAGGCG------GG-
-----------------------CTGGAACCTCTCGGGGTTACAGCCTTGCTGAATTA--
-----------TTCAC---CCT---------------------TGTCT-----TTTG---
--------CGTACTTCTT--------------GT---TT--CCT--TGGT-G-GGTTC--
------------------------------------------------------------
---GCCCAC--------------CAC----TAGGACAAACAT--------------AAAC
CTTT-------------------TGTAATTGCAA-----------TCAGCGTCAGTAAC-
------------------------AAATTAATAATT------------------------
---------ACAACTTTCAACAACGGATCTCTTGGTTCTGGCATCGATGAAGAACGCAGC
GAAATGCGATAAGTAGTGTGAATTGCAGAATTCAGTGAATCATCGAATCTTTGAACGCAC
ATTGCGCCCTTTGGTAT-TCCAAAGGGCATGCCTGTT--------------------CGA
GCGTCAT------TTGTACCC-TC--------------------AAG---CTT--TGC--
---------------TT-------------GGTGTT-------GGG------CGTCTTGT
CTCTAGC-------TTTGCTGGA-------GAC-----T--CGCCTT---------AAAG
---TAATTGG----------------CA-------GC------CGGCCTACTGGTTT--C
GGAGCGCAGCACA-------AGTCGCA--CTCTCTAT--------CAGCAAAGGTCTA--
-GCAT-----------------CC-------ATTAA--------------GCCTTTTTTT
C---------AACTTTTGACCTCGG-------AT----CA-GGTAGG---GATAC-C---
-----------------CG-CTGA-AC-------TT---AAGCAT
>AIMS_BRL_53
GGTC--------------------------------------------------------
------------------------------------------------------------
------------------------------------------------------------
----------------------TCCGTAGGTGA----ACCTGCGGAGGGAT---------
--CATT-AC---------------------------ACAAATATGAAGGCG------GG-
-----------------------CTGGAACCTCTCGGGGTTACAGCCTTGCTGAATTA--
-----------TTCAC---CCT---------------------TGTCT-----TTTG---
--------CGTACTTCTT--------------GT---TT--CCT--TGGT-G-GGTTC--
------------------------------------------------------------
---GCCCAC--------------CAC----TAGGACAAACAT--------------AAAC
CTTT-------------------TGTAATTGCAA-----------TCAGCGTCAGTAAC-
------------------------AAATTAATAATT------------------------
---------ACAACTTTCAACAACGGATCTCTTGGTTCTGGCATCGATGAAGAACGCAGC
GAAATGCGATAAGTAGTGTGAATTGCAGAATTCAGTGAATCATCGAATCTTTGAACGCAC
ATTGCGCCCTTTGGTAT-TCCAAAGGGCATGCCTGTT--------------------CGA
GCGTCAT------TTGTACCC-TC--------------------AAG---CTT--TGC--
---------------TT-------------GGTGTT-------GGG------CGTCTTGT
CTCTAGC--------------TTTGCTGGAGAC-----T--CGCCTT---------AAAG
---TAATTGG----------------CA-------GC------CGGCCTACTGGTTT--C
GGAGCGCAGCACA-------AGTCGCA--CTCTCTAT--------CAGCAAAGGTCTA--
-GCAT-----------------CC-------ATTAA---------------GCCTTTTTT
C---------AACTTTTGACCTCGG-------AT----CA-GGTAGG---GATAC-C---
-----------------CG-CTGA-AC-------TT---AAGCAT
>AIMS_BRL_87
GGTC--------------------------------------------------------
------------------------------------------------------------
------------------------------------------------------------
----------------------TCCGTAGGTGA----ACCTGCGGAGGGAT---------
--CATT-AC---------------------------ACAAATATGAAGGCG------GG-
-----------------------CTGGAACCTCTCGGGGTTACAGCCTTGCTGAATTA--
-----------TTCAC---CCT---------------------TGTCT-----TTTG---
--------CGTACTTCTT--------------GT---TT--CCT--TGGT-G-GGTTC--
------------------------------------------------------------
---GCCCAC--------------CAC----TAGGACAAACAT--------------AAAC
CTTT-------------------TGTAATTGCAA-----------TCAGCGTCAGTAAC-
------------------------AAATTAATAATT------------------------
---------ACAACTTTCAACAACGGATCTCTTGGTTCTGGCATCGATGAAGAACGCAGC
GAAATGCGATAAGTAGTGTGAATTGCAGAATTCAGTGAATCATCGAATCTTTGAACGCAC
ATTGCGCCCTTTGGTAT-TCCAAAGGGCATGCCTGTT--------------------CGA
GCGTCAT------TTGTACCC-TC--------------------AAG---CTT--TGC--
---------------TT-------------GGTGTT-------GGG------CGTCTTGT
CTCTAGC--------------TTTGCTGGAGAC-----T--CGCCTT---------AAAG
---TAATTGG----------------CA-------GC------CGGCCTACTGGTTT--C
GGAGCGCAGCACA-------AGTCGCA--CTCTCTAT--------CAGCAAAGGTCTA--
-GCAT-----------------CC-------ATTAA--------------GCCTTTTTTT
C---------AACTTTTGACCTCGG-------AT----CA-GGTAGG---GATAC-C---
-----------------CG-CTGA-AC-------TT---AAGCAT
>AIMS_BRL_130
GGTC--------------------------------------------------------
------------------------------------------------------------
------------------------------------------------------------
----------------------TCCGTAGGTGA----ACCTGCGGAGGGAT---------
--CATT-AC---------------------------ACAAATATGAAGGCG------GG-
-----------------------CTGGAACCTCTCGGGGTTACAGCCTTGCTGAATTA--
-----------TTCAC---CCT---------------------TGTCT-----TTTG---
--------CGTACTTCTT--------------GT---TT--CCT--TGGT-G-GGTTC--
------------------------------------------------------------
---GCCCAC--------------CAC----TAGGACAAACAT--------------AAAC
CTTT-------------------TGTAATTGCAA-----------TCAGCGTCAGTAAC-
------------------------AAATTAATAATT------------------------
---------ACAACTTTCAACAACGGATCTCTTGGTTCTGGCATCGATGAAGAACGCAGC
GAAATGCGATAAGTAGTGTGAATTGCAGAATTCAGTGAATCATCGAATCTTTGAACGCAC
ATTGCGCCCTTTGGTAT-TCCAAAGGGCATGCCTGTT--------------------CGA
GCGTCAT------TTGTACCC-TC--------------------AAG---CTT--TGC--
---------------TT-------------GGTGTT-------GGG------CGTCTTGT
CTCTAGC--------------TTTGCTGGAGAC-----T--CGCCTT---------AAAG
---TAATTGG----------------CA-------GC------CGGCCTACTGGTTT--C
GGAGCGCAGCACA-------AGTCGCA--CTCTCTAT--------CAGCAAAGGTCTA--
-GCAT-----------------CC-------ATTAA--------------GCCTTTTTTT
C---------AACTTTTGACCTCGG-------AT----CA-GGTAGG---GATAC-C---
-----------------CG-CTGA-AC-------TT---AAGCAT
>AIMS_BRL_14
GGTC--------------------------------------------------------
------------------------------------------------------------
------------------------------------------------------------
----------------------TCCGTAGGTGA----ACCTGCGGAGGGAT---------
--CATT-AC---------------------------ACAAATATGAAGGCG------GG-
-----------------------CTGGAACCTCTCGGGGTTACAGCCTTGCTGAATTA--
-----------TTCAC---CCT---------------------TGTCT-----TTTG---
--------CGTACTTCTT--------------GT---TT--CCT--TGGT-G-GGTTC--
------------------------------------------------------------
---GCCCAC--------------CAC----TAGGACAAACAT--------------AAAC
CTTT-------------------TGTAATTGCAA-----------TCAGCGTCAGTAAC-
------------------------AAATTAATAATT------------------------
---------ACAACTTTCAACAACGGATCTCTTGGTTCTGGCATCGATGAAGAACGCAGC
GAAATGCGATAAGTAGTGTGAATTGCAGAATTCAGTGAATCATCGAATCTTTGAACGCAC
ATTGCGCCCTTTGGTAT-TCCAAAGGGCATGCCTGTT--------------------CGA
GCGTCAT------TTGTACCC-TC--------------------AAG---CTT--TGC--
---------------TT-------------GGTGTT-------GGG------CGTCTTGT
CTCTAGC--------------TTTGCTGGAGAC-----T--CGCCTT---------AAAG
---TAATTGG----------------CA-------GC------CGGCCTACTGGTTT--C
GGAGCGCAGCACA-------AGTCGCA--CTCTCTAT--------CAGCAAAGGTCTA--
-GCAT-----------------CC-------ATTAA--------------GCCTTTTTTT
C---------AACTTTTGACCTCGG-------AT----CA-GGTAGG---GATAC-C---
-----------------CG-CTGA-AC-------TT---AAGCAT
>AIMS_BRL_74
GGTC--------------------------------------------------------
------------------------------------------------------------
------------------------------------------------------------
----------------------TCCGTAGGTGA----ACCTGCGGAGGGAT---------
--CATT-AC---------------------------ACAAATATGAAGGCG------GG-
-----------------------CTGGAATCTCTCGGGGTTACAGCCTTGCTGAATTA--
-----------TTCAC---CCT---------------------TGTCT-----TTTG---
--------CGTACTTCTT--------------GT---TT--CCT--TGGT-G-GGTTC--
------------------------------------------------------------
---GCCCAC--------------CAC----TAGGACAAACAT--------------AAAC
CTTT-------------------TGTAATTGCAA-----------TCAGCGTCAGTAAC-
------------------------AAATTAATAATT------------------------
---------ACAACTTTCAACAACGGATCTCTTGGTTCTGGCATCGATGAAGAACGCAGC
GAAATGCGATAAGTAGTGTGAATTGCAGAATTCAGTGAATCATCGAATCTTTGAACGCAC
ATTGCGCCCTTTGGTAT-TCCAAAGGGCATGCCTGTT--------------------CGA
GCGTCAT------TTGTACCC-TC--------------------AAG---CTT--TGC--
---------------TT-------------GGTGTT-------GGG------CGTCTTGT
CTCTAGC--------------TTTGCTGGAGAC-----T--CGCCTT---------AAAG
---TAATTGG----------------CA-------GC------CGGCCTACTGGTTT--C
GGAGCGCAGCACA-------AGTCGCA--CTCTCTAT--------CAGCAAAGGTCTA--
-GCAT-----------------CC-------ATTAA---------------GCCTTTTTT
C---------AACTTTTGACCTCGG-------AT----CA-GGTAGG---GATAC-C---
-----------------CG-CTGA-AC-------TT---AAGCAT
>AIMS_BRL_2
GGTC--------------------------------------------------------
------------------------------------------------------------
------------------------------------------------------------
----------------------TCCGTAGGTGA----ACCTGCGGAGGGAT---------
--CATT-AC--------------------------ACAACAAAAATATGAG------GG-
---------------------TGTGGTTTGCTGGCAACAGCGTCCGCCCCAAGTATTT--
-----------TTCAC---CCA---------------------TGTCT-----TTTG---
--------CGCACTTTTT--------------GT---TT--CCT--GGGC-G-AGTTC--
------------------------------------------------------------
---GCTCGC--------------CAC----CAGGA-CCCAAC---------CATA--AAC
CTTT--------------TTTTATGCAGTTGCAA-----------TCAGCGTCAGTATA-
----------------------ATAATTCAATTTATT-----------------------
---------AAAACTTTCAACAACGGATCTCTTGGTTCTGGCATCGATGAAGAACGCAGC
GAAATGCGATACGTAGTGTGAATTGCAGAATTCAGTGAATCATCGAATCTTTGAACGCAC
ATTGCGCCCTTTGGTAT-TCCAAAGGGCATGCCTGTT--------------------CGA
GCGTCAT------TTGTACCC-TC--------------------AAG---CTT--TGC--
---------------TT-------------GGTGTT-------GGG------CGTCTTTT
TGTCTCT-CCCCTTGTTGGGGGA-------GAC--TC-G----CCTT---------AAAA
---CGATTGG----------------CA-------GC------CGACCTACTGGTTT-TC
GGAGCGCAGCACA------AATTTGCG-CCTTCCAAT-----------CCACGGGGCG--
-GCAT-----------------CC-------AGCAA----------GCCTTTGTTTTCTA
TAACAAATCCACATTTTGACCTCGG-------AT----CA-GGTAGG---GATAC-C---
-----------------CG-CTGA-AC-------TT---AAGCAT
>AIMS_BRL_3
GGTC--------------------------------------------------------
------------------------------------------------------------
------------------------------------------------------------
----------------------TCCGTAGGTGA----ACCTGCGGAGGGAT---------
--CATT-AC---ACAACAAAAATATGAGGGTGTGGTTTGCTGGCAACAGCG---------
------------------------------------------TCCGCCCCAAGTATTT--
-----------TTCAC---CCA---------------------TGTCT-----TTTG---
--------CGCACTTTTT--------------GT---TT--CCT--GGGC-G-AGTTC--
------------------------------------------------------------
---GCTCGC--------------CAC----CAGGACCCAACC------------ATAAAC
CTTT--------------TTTTATGCAGTTGCAA-----------TCAGCGTCAGTATA-
----------------------ATAATTCAATTTATT-----------------------
---------AAAACTTTCAACAACGGATCTCTTGGTTCTGGCATCGATGAAGAACGCAGC
GAAATGCGATACGTAGTGTGAATTGCAGAATTCAGTGAATCATCGAATCTTTGAACGCAC
ATTGCGCCCTTTGGTAT-TCCAAAGGGCATGCCTGTT--------------------CGA
GCGTCAT------TTGTACCC-TC--------------------AAG---CTT--TGC--
---------------TT-------------GGTGTT-------GGG------CGTCTTTT
TGTCTCT--------CCCCTTGTTGGGGGAGAC-----T--CGCCTT---------AAAA
---CGATTGG----------------CA-------GC------CGACCTACTGGTTT-TC
GGAGCGCAGCACA------AATTTGCG-CCTTCCAAT-----------CCACGGGGCG--
-GCAT-----------------CC-------AGCAA----------GCCTTTGTTTTCTA
TAACAAATCCACATTTTGACCTCGG-------AT----CA-GGTAGG---GATAC-C---
-----------------CG-CTGA-AC-------TT---AAGCAT
>AIMS_BRL_16
GGTC--------------------------------------------------------
------------------------------------------------------------
------------------------------------------------------------
----------------------TCCGTAGGTGA----ACCTGCGGAGGGAT---------
--CATT-AC---ACAACAAAAATATGAGGGTGTGGTTTGCTGGCAACAGCG---------
------------------------------------------TCCGCCCCAAGTATTT--
-----------TTCAC---CCA---------------------TGTCT-----TTTG---
--------CGCACTTTTT--------------GT---TT--CCT--GGGC-G-AGTTC--
------------------------------------------------------------
---GCTCGC--------------CAC----CAGGACCCAACC------------ATAAAC
CTTT--------------TTTTATGCAGTTGCAA-----------TCAGCGTCAGTATA-
----------------------ATAATTCAATTTATT-----------------------
---------AAAACTTTCAACAACGGATCTCTTGGTTCTGGCATCGATGAAGAACGCAGC
GAAATGCGATACGTAGTGTGAATTGCAGAATTCAGTGAATCATCGAATCTTTGAACGCAC
ATTGCGCCCTTTGGTAT-TCCAAAGGGCATGCCTGTT--------------------CGA
GCGTCAT------TTGTACCC-TC--------------------AAG---CTT--TGC--
---------------TT-------------GGTGTT-------GGG------CGTCTTTT
TGTCTCT--------CCCCTTGTTGGGGGAGAC-----T--CGCCTT---------AAAA
---CGATTGG----------------CA-------GC------CGACCTACTGGTTT-TC
GGAGCGCAGCACA------AATTTGCG-CCTTCCAAT-----------CCACGGGGCG--
-GCAT-----------------CC-------AGCAA----------GCCTTTGTTTTCTA
TAACAAATCCACATTTTGACCTCGG-------AT----CA-GGTAGG---GATAC-C---
-----------------CG-CTGA-AC-------TT---AAGCAT
>AIMS_BRL_106
GGTC--------------------------------------------------------
------------------------------------------------------------
------------------------------------------------------------
----------------------TCCGTAGGTGA----ACCTGCGGAGGGAT---------
--CATT-AC---ACAACAAAAATATGAGGGTGTGGTTTGCTGGCAACAGCG---------
------------------------------------------TCCGCCCCAAGTGTTT--
-----------TTCAC---CCA---------------------TGTCT-----TTTG---
--------CGCACTTTTT--------------GT---TT--CCT--GGGC-G-AGTTC--
------------------------------------------------------------
---GCTCGC--------------CAC----CAGGACCCAACC------------ATAAAC
CTTT--------------TTTTATGCAGTTGCAA-----------TCAGCGTCAGTATA-
----------------------ATAATTCAATTTATT-----------------------
---------AAAACTTTCAACAACGGATCTCTTGGTTCTGGCATCGATGAAGAACGCAGC
GAAATGCGATACGTAGTGTGAATTGCAGAATTCAGTGAATCATCGAATCTTTGAACGCAC
ATTGCGCCCTTTGGTAT-TCCAAAGGGCATGCCTGTT--------------------CGA
GCGTCAT------TTGTACCC-TC--------------------AAG---CTT--TGC--
---------------TT-------------GGTGTT-------GGG------CGTCTTTT
TGTCTCT--------CCCCTTGTTGGGGGAGAC-----T--CGCCTT---------AAAA
---CGATTGG----------------CA-------GC------CGACCTACTGGTTT-TC
GGAGCGCAGCACA------AATTTGCG-CCTTCCAAT-----------CCACGGGGCG--
-GCAT-----------------CC-------AGCAA----------GCCTTTGTTTTCTA
TAACAAATCCACATTTTGACCTCGG-------AT----CA-GGTAGG---GATAC-C---
-----------------CG-CTGA-AC-------TT---AAGCAT
>AIMS_BRL_163
GGTC--------------------------------------------------------
------------------------------------------------------------
------------------------------------------------------------
----------------------TCCGTAGGTGA----ACCTGCGGAGGGAT---------
--CATT-AC-----ACAAAAAATATGAAGGCTGCACGCGGCTGTGCCTCTC------GG-
------------------------------GGCCAGCTTAGCGGAGGCTGAATTATTT--
-----------TTCAC---CCA---------------------TGTCT-----TTTG---
--------CGCACTTGTT--------------GT---TT--CCT--GGGC-G-GGTTC--
------------------------------------------------------------
---GCCCGC--------------CAC----CAGGA-CCACAC-----------CATAAAC
CTTT-------------TTTTTATGCAGTTGCAA-----------TCAGCGTCAGTATA-
--------------------ACAAATGTAAATCATTT-----------------------
---------ACAACTTTCAACAACGGATCTCTTGGTTCTGGCATCGATGAAGAACGCAGC
GAAATGCGATACGTAGTGTGAATTGCAGAATTCAGTGAATCATCGAATCTTTGAACGCAC
ATTGCGCCCTTTGGTAT-TCCAAAGGGCATGCCTGTT--------------------CGA
GCGTCAT------TTGTACCC-TC--------------------AAG---CTT--TGC--
---------------TT-------------GGTGTT-------GGG------CGTTTTTG
TCTTTGG-----CCTTGCCCAAA-------GAC-----T--CGCCTT---------AAAA
---CGATTGG----------------CA-------GC------CGGCCTACTGGTTT--C
GGAGCGCAGCACA------TTTTTGCG--CTTGCAAC------CAGCAAAAGAGGCCA--
-GCAA-T---------------CC-------ATCAA-----------------GACTTCT
T-------CTCACTTTTGACCTCGG-------AT----CA-GGTAGG---GATAC-C---
-----------------CG-CTGA-AC-------TT---AAGCAT
>AIMS_BRL_96
GGTC--------------------------------------------------------
------------------------------------------------------------
------------------------------------------------------------
----------------------TCCGTAGGTGA----ACCTGCGGAGGGAT---------
--CATT-AC-----ACAAAAAATATGAAGGCTGCAACCGCCAGTTTTGGCG------GG-
-------------------------------------------GAAGCTGAATTATTT--
-----------TTCAC---CCA---------------------TGTCT-----TTTG---
--------CGCACTTGTT--------------GT---TT--CCT--GGGC-G-GGTTC--
------------------------------------------------------------
---GCCCGC--------------CAC----CAGGA-CCACAC-----------CATAAAC
CTTT---------------TTTATGCAGTTGCAA-----------TCAGCGTCAGTATA-
--------------------ACAAATGTAAATCATTT-----------------------
---------ACAACTTTCAACAACGGATCTCTTGGTTCTGGCATCGATGAAGAACGCAGC
GAAATGCGATACGTAGTGTGAATTGCAGAATTCAGTGAATCATCGAATCTTTGAACGCAC
ATTGCGCCCTTTGGTAT-TCCAAAGGGCATGCCTGTT--------------------CGA
GCGTCAT------TTGTACCC-TC--------------------AAG---CTT--TGC--
---------------TT-------------GGTGTT-------GGG------CGTTTTGT
CTTTGGC-----TTTTGCCCAAA-------GAC-----T--CGCCTT---------AAAA
---CGATTGG----------------CA-------GC------CGGCCTACTGGTTT--C
GGAGCGCAGCACA------TTTTTGCG--CTTGCAAC------TAGCTAAAGAGGCCA--
-GCAA-T---------------CC-------ATCAA-----------------GACCTTC
T------TCTCACTTTTGACCTCGG-------AT----CA-GGTAGG---GATAC-C---
-----------------CG-CTGA-AC-------TT---AAGCAT
>AIMS_BRL_219
GGTC--------------------------------------------------------
------------------------------------------------------------
------------------------------------------------------------
----------------------TCCGTAGGTGA----ACCTGCGGAGGGAT---------
--CATT-AC-----ACAAAAAATATGAAGGCTGCAACCGCCAGTTTTGGCG------GG-
-------------------------------------------GAAGCTGAATTATTT--
-----------TTCAC---CCA---------------------TGTCT-----TTTG---
--------CGCACTTGTT--------------GT---TT--CCT--GGGC-G-GGTTC--
------------------------------------------------------------
---GCCCGC--------------CAC----CAGGA-CCACAC-----------CATAAAC
CTTT---------------TTTATGCAGTTGCAA-----------TCAGCGTCAGTATA-
--------------------ACAAATGTAAATCATTT-----------------------
---------ACAACTTTCAACAACGGATCTCTTGGTTCTGGCATCGATGAAGAACGCAGC
GAAATGCGATACGTAGTGTGAATTGCAGAATTCAGTGAATCATCGAATCTTTGAACGCAC
ATTGCGCCCTTTGGTAT-TCCAAAGGGCATGCCTGTT--------------------CGA
GCGTCAT------TTGTACCC-TC--------------------AAG---CTT--TGC--
---------------TT-------------GGTGTT-------GGG------CGTTTTGT
CTTTGGC-----TTTTGCCCAAA-------GAC-----T--CGCCTT---------AAAA
---CGATTGG----------------CA-------GC------CGGCCTACTGGTTT--C
GGAGCGCAGCACA------TTTTTGCG--CTTGCAAC------TAGCTAAAGAGGCCA--
-GCAA-T---------------CC-------ATCAA-----------------GACCTTC
T------TCTCACTTTTGACCTCGG-------AT----CA-GGTAGG---GATAC-C---
-----------------CG-CTGA-AC-------TT---AAGCAT
>AIMS_BRL_235
GGTC--------------------------------------------------------
------------------------------------------------------------
------------------------------------------------------------
----------------------TCCGTAGGTGA----ACCTGCGGAGGGAT---------
--CATT-AC-----ACAAAAAATATGAAGGCTGCAACCGCCAGTTTTGGCG------GG-
-------------------------------------------GAAGCTGAATTATTT--
-----------TTCAC---CCA---------------------TGTCT-----TTTG---
--------CGCACTTGTT--------------GT---TT--CCT--GGGC-G-GGTTC--
------------------------------------------------------------
---GCCCGC--------------CAC----CAGGA-CCACAC-----------CATAAAC
CTTT---------------TTTATGCAGTTGCAA-----------TCAGCGTCAGTATA-
--------------------ACAAATGTAAATCATTT-----------------------
---------ACAACTTTCAACAACGGATCTCTTGGTTCTGGCATCGATGAAGAACGCAGC
GAAATGCGATACGTAGTGTGAATTGCAGAATTCAGTGAATCATCGAATCTTTGAACGCAC
ATTGCGCCCTTTGGTAT-TCCAAAGGGCATGCCTGTT--------------------CGA
GCGTCAT------TTGTACCC-TC--------------------AAG---CTT--TGC--
---------------TT-------------GGTGTT-------GGG------CGTTTTGT
CTTTGGC-----TTTTGCCCAAA-------GAC-----T--CGCCTT---------AAAA
---CGATTGG----------------CA-------GC------CGGCCTACTGGTTT--C
GGAGCGCAGCACA------TTTTTGCG--CTTGCAAC------TAGCTAAAGAGGCCA--
-GCAA-T---------------CC-------ATCAA-----------------GACCTTC
T------TCTCACTTTTGACCTCGG-------AT----CA-GGTAGG---GATAC-C---
-----------------CG-CTGA-AC-------TT---AAGCAT
>AIMS_BRL_237
GGTC--------------------------------------------------------
------------------------------------------------------------
------------------------------------------------------------
----------------------TCCGTAGGTGA----ACCTGCGGAGGGAT---------
--CATT-AC-----ACAAAAAATATGAAGGCTGCAACCGCCAGTTTTGGCG------GG-
-------------------------------------------GAAGCTGAATTATTT--
-----------TTCAC---CCA---------------------TGTCT-----TTTG---
--------CGCACTTGTT--------------GT---TT--CCT--GGGC-G-GGTTC--
------------------------------------------------------------
---GCCCGC--------------CAC----CAGGA-CCACAC-----------CATAAAC
CTTT---------------TTTATGCAGTTGCAA-----------TCAGCGTCAGTATA-
--------------------ACAAATGTAAATCATTT-----------------------
---------ACAACTTTCAACAACGGATCTCTTGGTTCTGGCATCGATGAAGAACGCAGC
GAAATGCGATACGTAGTGTGAATTGCAGAATTCAGTGAATCATCGAATCTTTGAACGCAC
ATTGCGCCCTTTGGTAT-TCCAAAGGGCATGCCTGTT--------------------CGA
GCGTCAT------TTGTACCC-TC--------------------AAG---CTT--TGC--
---------------TT-------------GGTGTT-------GGG------CGTTTTGT
CTTTGGC-----TTTTGCCCAAA-------GAC-----T--CGCCTT---------AAAA
---CGATTGG----------------CA-------GC------CGGCCTACTGGTTT--C
GGAGCGCAGCACA------TTTTTGCG--CTTGCAAC------TAGCTAAAGAGGCCA--
-GCAA-T---------------CC-------ATCAA-----------------GACCTTC
T------TCTCACTTTTGACCTCGG-------AT----CA-GGTAGG---GATAC-C---
-----------------CG-CTGA-AC-------TT---AAGCAT
>AIMS_BRL_218
GGTC--------------------------------------------------------
------------------------------------------------------------
------------------------------------------------------------
----------------------TCCGTAGGTGA----ACCTGCGGAGGGAT---------
--CATT-AC-----ACAAAAAATATGAAGGCTGCAACCGCCAGTTTTGGCG------GG-
-------------------------------------------GAAGCTGAATTATTT--
-----------TTCAC---CCA---------------------TGTCT-----TTTG---
--------CGCACTTGTT--------------GT---TT--CCT--GGGC-G-GGTTC--
------------------------------------------------------------
---GCCCGC--------------CAC----CAGGA-CCACAC-----------CATAAAC
CTTT---------------TTTATGCAGTTGCAA-----------TCAGCGTCAGTATA-
--------------------ACAAATGTAAATCATTT-----------------------
---------ACAACTTTCAACAACGGATCTCTTGGTTCTGGCATCGATGAAGAACGCAGC
GAAATGCGATACGTAGTGTGAATTGCAGAATTCAGTGAATCATCGAATCTTTGAACGCAC
ATTGCGCCCTTTGGTAT-TCCAAAGGGCATGCCTGTT--------------------CGA
GCGTCAT------TTGTACCC-TC--------------------AAG---CTT--TGC--
---------------TT-------------GGTGTT-------GGG------CGTTTTGT
CTTTGGC-----TTTTGCCCAAA-------GAC-----T--CGCCTT---------AAAA
---CGATTGG----------------CA-------GC------CGGCCTACTGGTTT--C
GGAGCGCAGCACA------TTTTTGCG--CTTGCAAC------TAGCTAAAGAGGCCA--
-GCAA-T---------------CC-------ATCAA-----------------GACCTTC
T------TCTCACTTTTGACCTCGG-------AT----CA-GGTAGG---GATAC-C---
-----------------CG-CTGA-AC-------TT---AAGCAT
>AIMS_BRL_205
GGTC--------------------------------------------------------
------------------------------------------------------------
------------------------------------------------------------
----------------------TCCGTAGGTGA----ACCTGCGGAGGGAT---------
--CATT-AC-----ACAAAAAATATGAAGGCTGCAACCGCCAGTTTTGGCG------GG-
-------------------------------------------GAAGCTGAATTATTT--
-----------TTCAC---CCA---------------------TGTCT-----TTTG---
--------CGCACTTGTT--------------GT---TT--CCT--GGGC-G-GGTTC--
------------------------------------------------------------
---GCCCGC--------------CAC----CAGGA-CCACAC-----------CATAAAC
CTTT---------------TTTATGCAGTTGCAA-----------TCAGCGTCAGTATA-
--------------------ACAAATGTAAATCATTT-----------------------
---------ACAACTTTCAACAACGGATCTCTTGGTTCTGGCATCGATGAAGAACGCAGC
GAAATGCGATACGTAGTGTGAATTGCAGAATTCAGTGAATCATCGAATCTTTGAACGCAC
ATTGCGCCCTTTGGTAT-TCCAAAGGGCATGCCTGTT--------------------CGA
GCGTCAT------TTGTACCC-TC--------------------AAG---CTT--TGC--
---------------TT-------------GGTGTT-------GGG------CGTTTTGT
CTTTGGC-----TTTTGCCCAAA-------GAC-----T--CGCCTT---------AAAA
---CGATTGG----------------CA-------GC------CGGCCTACTGGTTT--C
GGAGCGCAGCACA------TTTTTGCG--CTTGCAAC------TAGCTAAAGAGGCCA--
-GCAA-T---------------CC-------ATCAA-----------------GACCTTC
T------TCTCACTTTTGACCTCGG-------AT----CA-GGTAGG---GATAC-C---
-----------------CG-CTGA-AC-------TT---AAGCAT
>AIMS_BRL_26
GGTC--------------------------------------------------------
------------------------------------------------------------
------------------------------------------------------------
----------------------TCCGTAGGTGA----ACCTGCGGAGGGAT---------
--CATT-AC-----ACAAAAAATATGAAGGCTGCAACCGCCAGTTTTGGCG------GG-
-------------------------------------------GAAGCTGAATTATTT--
-----------TTCAC---CCA---------------------TGTCT-----TTTG---
--------CGCACTTGTT--------------GT---TT--CCT--GGGC-G-GGTTC--
------------------------------------------------------------
---GCCCGC--------------CAC----CAGGA-CCACAC-----------CATAAAC
CTTT---------------TTTATGCAGTTGCAA-----------TCAGCGTCAGTATA-
--------------------ACAAATGTAAATCATTT-----------------------
---------ACAACTTTCAACAACGGATCTCTTGGTTCTGGCATCGATGAAGAACGCAGC
GAAATGCGATACGTAGTGTGAATTGCAGAATTCAGTGAATCATCGAATCTTTGAACGCAC
ATTGCGCCCTTTGGTAT-TCCAAAGGGCATGCCTGTT--------------------CGA
GCGTCAT------TTGTACCC-TC--------------------AAG---CTT--TGC--
---------------TT-------------GGTGTT-------GGG------CGTTTTGT
CTTTGGC-----TTTTGCCCAAA-------GAC-----T--CGCCTT---------AAAA
---CGATTGG----------------CA-------GC------CGGCCTACTGGTTT--C
GGAGCGCAGCACA------TTTTTGCG--CTTGCAAC------TAGCTAAAGAGGCCA--
-GCAA-T---------------CC-------ATCAA-----------------GACCTTC
T------TCTCACTTTTGACCTCGG-------AT----CA-GGTAGG---GATAC-C---
-----------------CG-CTGA-AC-------TT---AAGCAT
>AIMS_BRL_111
GGTC--------------------------------------------------------
------------------------------------------------------------
------------------------------------------------------------
----------------------TCCGTAGGTGA----ACCTGCGGAGGGAT---------
--CATT-AC-----ACAAAAAATATGAAGGCTGCAACCGCCAGTTTTGGCG------GG-
-------------------------------------------GAAGCTGAATTATTT--
-----------TTCAC---CCA---------------------TGTCT-----TTTG---
--------CGCACTTGTT--------------GT---TT--CCT--GGGC-G-GGTTC--
------------------------------------------------------------
---GCCCGC--------------CAC----CAGGA-CCACAC-----------CATAAAC
CTTT---------------TTTATGCAGTTGCAA-----------TCAGCGTCAGTATA-
--------------------ACAAATGTAAATCATTT-----------------------
---------ACAACTTTCAACAACGGATCTCTTGGTTCTGGCATCGATGAAGAACGCAGC
GAAATGCGATACGTAGTGTGAATTGCAGAATTCAGTGAATCATCGAATCTTTGAACGCAC
ATTGCGCCCTTTGGTAT-TCCAAAGGGCATGCCTGTT--------------------CGA
GCGTCAT------TTGTACCC-TC--------------------AAG---CTT--TGC--
---------------TT-------------GGTGTT-------GGG------CGTTTTGT
CTTTGGC----TTTTGCCCCAAA-------GAC-----T--CGCCTT---------AAAA
---CGATTGG----------------CA-------GC------CGGCCTACTGGTTT--C
GGAGCGCAGCACA------TTTTTGCG--CTTGCAAC------TAGCTAAAGAGGCCA--
-GCAA-T---------------CC-------ATCAA-----------------GACCTTC
T------TCTCACTTTTGACCTCGG-------AT----CA-GGTAGG---GATAC-C---
-----------------CG-CTGA-AC-------TT---AAGCAT
>AIMS_BRL_222
GGTC--------------------------------------------------------
------------------------------------------------------------
------------------------------------------------------------
----------------------TCCGTAGGTGA----ACCTGCGGAGGGAT---------
--CATT-AC-----ACAAAAAATATGAAGGCTGCAACCGCCAGTTTTGGCG------GG-
-------------------------------------------GAAGCTGAATTATTT--
-----------TTCAC---CCA---------------------TGTCT-----TTTG---
--------CGCACTTGTT--------------GT---TT--CCT--GGGC-G-GGTTC--
------------------------------------------------------------
---GCCCGC--------------CAC----CAGGA-CCACAC-----------CATAAAC
CTTT---------------TTTATGCAGTTGCAA-----------TCAGCGTCAGTATA-
--------------------ACAAATGTAAATCATTT-----------------------
---------ACAACTTTCAACAACGGATCTCTTGGTTCTGGCATCGATGAAGAACGCAGC
GAAATGCGATACGTAGTGTGAATTGCAGAATTCAGTGAATCATCGAATCTTTGAACGCAC
ATTGCGCCCTTTGGTAT-TCCAAAGGGCATGCCTGTT--------------------CGA
GCGTCAT------TTGTACCC-TC--------------------AAG---CTT--TGC--
---------------TT-------------GGTGTT-------GGG------CGTTTTGT
CTTTGGC----TTTTGCCCCAAA-------GAC-----T--CGCCTT---------AAAA
---CGATTGG----------------CA-------GC------CGGCCTACTGGTTT--C
GGAGCGCAGCACA------TTTTTGCG--CTTGCAAC------TAGCTAAAGAGGCCA--
-GCAA-T---------------CC-------ATCAA-----------------GACCTTC
T------TCTCACTTTTGACCTCGG-------AT----CA-GGTAGG---GATAC-C---
-----------------CG-CTGA-AC-------TT---AAGCAT
>AIMS_BRL_180
GGTC--------------------------------------------------------
------------------------------------------------------------
------------------------------------------------------------
----------------------TCCGTTAGTGA----ACCTGCGGAGGGAT---------
--CATT-AC-----ACAAAAAATATGAAGGCTGCACGCCAGTTTTGGCGGA------GG-
-----------------------------------------------CTGAATTATTT--
-----------TTCAC---CCA---------------------TGTCT-----TTTG---
--------CGCACTTGTT--------------GT---TT--CCT--GGGC-G-GGTTC--
------------------------------------------------------------
---GCCCGC--------------CAC----CAGGA-CCACAC-----------CATAAAC
CTTT---------------TTTATGCAGTTGCAA-----------TCAGCGTCAGTATA-
--------------------ACAAATGTAAATCATTT-----------------------
---------ACAACTTTCAACAACGGATCTCTTGGTTCTGGCATCGATGAAGAACGCAGC
GAAATGCGATACGTAGTGTGAATTGCAGAATTCAGTGAATCATCGAATCTTTGAACGCAC
ATTGCGCCCTTTGGTAT-TCCAAAGGGCATGCCTGTT--------------------CGA
GCGTCAT------TTGTACCC-TC--------------------AAG---CTA--TGC--
---------------TT-------------GGTGTT-------GGG------CGTTTTGT
CTTTGGC-------CTGCCCAAA-------GAC-----T--CGCCTT---------AAAA
---CGATTGG----------------CA-------GC------CGGCCTACTGGTTT--C
GGAGCGCAGCACA------TTTTTGCG--CTTGCAAC------CAGCAAAAGAGGCCA--
-GCAA-T---------------CC-------ATCAA-----------------GACTTCT
T-------CTCACTTTTGACCTCGG-------AT----CA-GGTAGG---GATAC-C---
-----------------CG-CTGA-AC-------TT---AAGCAT
>AIMS_BRL_59
GGTC--------------------------------------------------------
------------------------------------------------------------
------------------------------------------------------------
----------------------TCCGTTGGTGA----ACCTGCGGAGGGAT---------
--CATT-AC----ACAATAACATATGAAGGCTGTACGCGGCTGTGCCCTCG------GG-
--------------------------------CCAGTTTGGCGGAGGCTGGAGTATTT--
-----------ATTAC---CCT---------------------TGTCT-----TTTG---
--------CGCACTTGTT--------------GT---TT--CCT--GGGC-G-GGTCC--
------------------------------------------------------------
---GCCCGC--------------CAC----CAGGA-CCACAT-----------GATAAAC
CTTT--------------TTTTATGCAGTTGCAA-----------TCAGCGTCAGTACA-
-------------------ACAAATGTAAAATCATTT-----------------------
---------ACAACTTTCAACAACGGATCTCTTGGTTCTGGCATCGATGAAGAACGCAGC
GAAATGCGATACGTAGTGTGAATTGCAGAATTCAGTGAATCATCGAATCTTTGAACGCAC
ATTGCGCCCTTTGGTAT-TCCAAAGGGCATGCCTGTT--------------------CGA
GCGTCAT------TTGTACCC-TC--------------------AAG---CTT--TGC--
---------------TT-------------GGTGTT-------GGG------CGTTTTTT
TGTCTTT-------------GGTTGCCAAAGAC-----T--CGCCTT---------AAAA
---GGATTGG----------------CA-------GC------CGGCCTACTGGTTT--C
GCAGCGCAGCACA------TTTTTGCG--CTTGCAAC------CAGCTAAACAGGGCG--
-GCAC-T---------------CC-------ATCAA-----------------GACTCCT
T-------TTCACGTTTGACCTCGG-------AT----CA-GGTAGG---GATAC-C---
-----------------CG-CTGA-AC-------TT---AAGCAT
>AIMS_BRL_12
GGTC--------------------------------------------------------
------------------------------------------------------------
------------------------------------------------------------
----------------------TCCGTAGGTGA----ACCTGCGGAGGGAT---------
--CATT-AC----ACAATAACATATGAAGGCTGTACGCGGCTGTGCCCTCG------GG-
--------------------------------CCAGTTTGGCGGAGGCTGGAGTATTT--
-----------ATTAC---CCT---------------------TGTCT-----TTTG---
--------CGCACTTGTT--------------GT---TT--CCT--GGGC-G-GGTCC--
------------------------------------------------------------
---GCCCGC--------------CAC----CAGGA-CCACAT-----------GATAAAC
CTTT--------------TTTTATGCAGTTGCAA-----------TCAGCGTCAGTACA-
-------------------ACAAATGTAAAATCATTT-----------------------
---------ACAACTTTCAACAACGGATCTCTTGGTTCTGGCATCGATGAAGAACGCAGC
GAAATGCGATACGTAGTGTGAATTGCAGAATTCAGTGAATCATCGAATCTTTGAACGCAC
ATTGCGCCCTTTGGTAT-TCCAAAGGGCATGCCTGTT--------------------CGA
GCGTCAT------TTGTACCC-TC--------------------AAG---CTT--TGC--
---------------TT-------------GGTGTT-------GGG------CGTTTTTT
TGTCTTT-------------GGTTGCCAAAGAC-----T--CGCCTT---------AAAA
---GGATTGG----------------CA-------GC------CGGCCTACTGGTTT--C
GCAGCGCAGCACA------TTTTTGCG--CTTGCAAC------CAGCTAAACAGGGCG--
-GCAC-T---------------CC-------ATCAA-----------------GACTCCT
T-------TTCACGTTTGACCTCGG-------AT----CA-GGTAGG---GATAC-C---
-----------------CG-CTGA-AC-------TT---AAGCAT
>AIMS_BRL_107
------------------------------------------------------------
------------------------------------------------------------
------------------------------------------------------------
----------------------------GGTGA----ACCTGCGGAGGGAT---------
--CATT-AC----ACAATAACATATGAAGGCTGTACGCGGCTGTGCCCTCG------GG-
--------------------------------CCAGTTTGGCGGAGGCTGGAGTATTT--
-----------ATTAC---CCT---------------------TGTCT-----TTTG---
--------CGCACTTGTT--------------GT---TT--CCT--GGGC-G-GGTCC--
------------------------------------------------------------
---GCCCGC--------------CAC----CAGGA-CCACAT-----------GATAAAC
CTTT--------------TTTTATGCAGTTGCAA-----------TCAGCGTCAGTACA-
-------------------ACAAATGTAAAATCATTT-----------------------
---------ACAACTTTCAACAACGGATCTCTTGGTTCTGGCATCGATGAAGAACGCAGC
GAAATGCGATACGTAGTGTGAATTGCAGAATTCAGTGAATCATCGAATCTTTGAACGCAC
ATTGCGCCCTTTGGTAT-TCCAAAGGGCATGCCTGTT--------------------CGA
GCGTCAT------TTGTACCC-TC--------------------AAG---CTT--TGC--
---------------TT-------------GGTGTT-------GGG------CGTTTTTT
TGTCTTT-------------GGTTGCCAAAGAC-----T--CGCCTT---------AAAA
---GGATTGG----------------CA-------GC------CGGCCTACTGGTTT--C
GCAGCGCAGCACA------TTTTTGCG--CTTGCAAC------CAGCTAAACAGGGCG--
-GCAC-T---------------CC-------ATCAA-----------------GACTCCT
T-------TTCACGTTTGACCTCGG-------AT----CA-GGTAGG---GATAC-C---
-----------------CG-CTGA-AC-------TT---AAGCAT
>AIMS_BRL_100
------------------------------------------------------------
------------------------------------------------------------
------------------------------------------------------------
----------------------------GGTGA----ACCTGCGGAGGGAT---------
--CATT-AC-----CAATAACATATGAAGGCTGTACGCGGCTGTGCCCTCG------GG-
--------------------------------CCAGTTTGGCGGAGGCTGGAGTATTT--
-----------ATTAC---CCT---------------------TGTCT-----TTTG---
--------CGCACTTGTT--------------GT---TT--CCT--GGGC-G-GGTCC--
------------------------------------------------------------
---GCCCGC--------------CAC----CAGGA-CCACAT-----------GATAAAC
CTTT--------------TTTTATGCAGTTGCAA-----------TCAGCGTCAGTACA-
-------------------ACAAATGTAAAATCATTT-----------------------
---------ACAACTTTCAACAACGGATCTCTTGGTTCTGGCATCGATGAAGAACGCAGC
GAAATGCGATACGTAGTGTGAATTGCAGAATTCAGTGAATCATCGAATCTTTGAACGCAC
ATTGCGCCCTTTGGTAT-TCCAAAGGGCATGCCTGTT--------------------CGA
GCGTCAT------TTGTACCC-TC--------------------AAG---CTT--TGC--
---------------TT-------------GGTGTT-------GGG------CGTTTTTT
TGTCTTT-------------GGTTGCCAAAGAC-----T--CGCCTT---------AAAA
---GGATTGG----------------CA-------GC------CGGCCTACTGGTTT--C
GCAGCGCAGCACA------TTTTTGCG--CTTGCAAC------CAGCTAAACAGGGCG--
-GCAC-T---------------CC-------ATCAA-----------------GACTCCT
T-------TTCACGTTTGACCTCGG-------AT----CA-GGTAGG---GATAC-C---
-----------------CG-CTGA-AC-------TT---AAGCAT
>AIMS_BRL_99
------------------------------------------------------------
------------------------------------------------------------
------------------------------------------------------------
----------------------------GGTGA----ACCTGCGGAGGGAT---------
--CATT-AC---------------------------ACAATACAATATGAA------GG-
------------------------------------CTGTCCGCAGCTGGAGTATTTT--
-----------ATTAC---CCT---------------------TGTCT-----TTTG---
--------CGCACTTGTT--------------GT---TT--CCT--GGGC-G-GGTTC--
------------------------------------------------------------
---GCTCGC--------------CAC----CAGGACCACCAA------------ATAAAC
CTTT---------------TTTATGCAGTTGCAA-----------TCAGCGTCAGTACA-
--------------------AACAATGTAAATCATTT-----------------------
---------ACAACTTTCAACAACGGATCTCTTGGTTCTGGCATCGATGAAGAACGCAGC
GAAATGCGATACGTAGTGTGAATTGCAGAATTCAGTGAATCATCGAATCTTTGAACGCAC
ATTGCGCCCTTTGGTAT-TCCAAAGGGCATGCCTGTT--------------------CGA
GCGTCAT------TTGTACCC-TC--------------------AAG---CTT--TGC--
---------------TT-------------GGTGTT-------GGG------CGTTTTTG
TCTTTGG-------TCGCCCAAA-------GAC-----T--CGCCTT---------AAAG
---TGATTGG----------------CA-------GC-----CGGCCTTTCTGGTTT--C
GCAGCGCAGCACA------TTTTTGCG--CTTGCCAT-----------CAGCAAAACG--
-GCAA-T---------------CC-------ATCAA--------------GCCTCCTTCT
C----------ACGTTTGACCTCGG-------AT----CA-GGTAGG---GATAC-C---
-----------------CG-CTGA-AC-------TT---AAGCAT
>AIMS_BRL_62
------------------------------------------------------------
------------------------------------------------------------
------------------------------------------------------------
----------------------------GGTGA----ACCTGCGGAGGGAT---------
--CATT-AC---------------------------ACAATACAATATGAA------GG-
------------------------------------CTGTCCGCAGCTGGAGTATTTT--
-----------ATTAC---CCT---------------------TGTCT-----TTTG---
--------CGCACTTGTT--------------GT---TT--CCT--GGGC-G-GGTTC--
------------------------------------------------------------
---GCTCGC--------------CAC----CAGGACCACCAA------------ATAAAC
CTTT---------------TTTATGCAGTTGCAA-----------TCAGCGTCAGTACA-
--------------------AACAATGTAAATCATTT-----------------------
---------ACAACTTTCAACAACGGATCTCTTGGTTCTGGCATCGATGAAGAACGCAGC
GAAATGCGATACGTAGTGTGAATTGCAGAATTCAGTGAATCATCGAATCTTTGAACGCAC
ATTGCGCCCTTTGGTAT-TCCAAAGGGCATGCCTGTT--------------------CGA
GCGTCAT------TTGTACCC-TC--------------------AAG---CTT--TGC--
---------------TT-------------GGTGTT-------GGG------CGTTTTTG
TCTTTGG-------TCGCCCAAA-------GAC-----T--CGCCTT---------AAAG
---TGATTGG----------------CA-------GC-----CGGCCTTTCTGGTTT--C
GCAGCGCAGCACA------TTTTTGCG--CTTGCCAT-----------CAGCAAAACG--
-GCAA-T---------------CC-------ATCAA--------------GCCTCCTTCT
C----------ACGTTTGACCTCGG-------AT----CA-GGTAGG---GATAC-C---
-----------------CG-CTGA-AC-------TT---AAGCAT
>AIMS_BRL_109
------------------------------------------------------------
------------------------------------------------------------
------------------------------------------------------------
----------------------------GGTGA----ACCTGCGGAGGGAT---------
--CATT-AC---------------------------ACAATACAATATGAA------GG-
------------------------------------CTGTCCGCAGCTGGAGTATTTT--
-----------ATTAC---CCT---------------------TGTCT-----TTTG---
--------CGCACTTGTT--------------GT---TT--CCT--GGGC-G-GGTTC--
------------------------------------------------------------
---GCTCGC--------------CAC----CAGGACCACCAA------------ATAAAC
CTTT---------------TTTATGCAGTTGCAA-----------TCAGCGTCAGTACA-
--------------------AACAATGTAAATCATTT-----------------------
---------ACAACTTTCAACAACGGATCTCTTGGTTCTGGCATCGATGAAGAACGCAGC
GAAATGCGATACGTAGTGTGAATTGCAGAATTCAGTGAATCATCGAATCTTTGAACGCAC
ATTGCGCCCTTTGGTAT-TCCAAAGGGCATGCCTGTT--------------------CGA
GCGTCAT------TTGTACCC-TC--------------------AAG---CTT--TGC--
---------------TT-------------GGTGTT-------GGG------CGTTTTTG
TCTTTGG-------TCGCCCAAA-------GAC-----T--CGCCTT---------AAAG
---TGATTGG----------------CA-------GC-----CGGCCTTTCTGGTTT--C
GCAGCGCAGCACA------TTTTTGCG--CTTGCCAT-----------CAGCAAAACG--
-GCAA-T---------------CC-------ATCAA--------------GCCTCCTTCT
C----------ACGTTTGACCTCGG-------AT----CA-GGTAGG---GATAC-C---
-----------------CG-CTGA-AC-------TT---AAGCAT
>AIMS_BRL_144
GGTC--------------------------------------------------------
------------------------------------------------------------
------------------------------------------------------------
----------------------TCCGTAGGTGA----ACCTGCGGAGGGAT---------
--CATT-AC----ACAATAAAATATGAAGGCTGTACGCGGCTGTGCTCTCG------GG-
--------------------------------CCAGTTTTGCGGAAGCTGAATTATTT--
-----------ATTAC---CCT---------------------TGTCT-----TTTG---
--------CGCACTTGTT--------------GT---TT--CCT--GGGC-G-GGTTC--
------------------------------------------------------------
---GCCCGC--------------CAC----CAGGA-CCACAT-----------CATAAAC
CTTT---------------TTTATGCAGTTGCAA-----------TCAGCGTCAGTATA-
--------------------ACAAATGTAAATCATTT-----------------------
---------ACAACTTTCAACAACGGATCTCTTGGTTCTGGCATCGATGAAGAACGCAGC
GAAATGCGATACGTAGTGTGAATTGCAGAATTCAGTGAATCATCGAATCTTTGAACGCAC
ATTGCGCCCTTTGGTAT-TCCAAAGGGCATGCCTGTT--------------------CGA
GCGTCAT------TTGTACCC-TC--------------------AAG---CTT--TGC--
---------------TT-------------GGTGTT-------GGG------CGTTTTTT
GTCTTTG--------------GTTGCCAAAGAC-----T--CGCCTT---------AAAA
---GGATTGG----------------CA-------GC------CGGCCTACTGGTTT--C
GCAGCGCAGCACA------TTTTTGCG--CTTGCAAT------CAGCAAAAGAGGACG--
-GCAA-T---------------CC-------ATCAA-----------------GACTCCT
T-------CTCACGTTTGACCTCGG-------AT----CA-GGTAGG---GATAC-C---
-----------------CG-CTGA-AC-------TT---AAGCAT
>AIMS_BRL_178
GGTC--------------------------------------------------------
------------------------------------------------------------
------------------------------------------------------------
----------------------TCCGTAGGTGA----ACCTGCGGAGGGAT---------
--CATT-AC----ACAATAAAATATGAAGGCTGTACGCGGCTGTGCTCTCG----GCGG-
-------------------------------GCCAGTTTTGCGGAAGCTGAATTATTT--
-----------ATTAC---CCT---------------------TGTCT-----TTTG---
--------CGCACTTGTT--------------GT---TT--CCT--GGGC-G-GGTTC--
------------------------------------------------------------
---GCCCGC--------------CAC----CAGGA-CCACAT-----------CATAAAC
CTTT---------------TTTATGCAGTTGCAA-----------TCAGCGTCAGTATA-
--------------------ACAAATGTAAATCATTT-----------------------
---------ACAACTTTCAACAACGGATCTCTTGGTTCTGGCATCGATGAAGAACGCAGC
GAAATGCGATACGTAGTGTGAATTGCAGAATTCAGTGAATCATCGAATCTTTGAACGCAC
ATTGCGCCCTTTGGTAT-TCCAAAGGGCATGCCTGTT--------------------CGA
GCGTCAT------TTGTACCC-TC--------------------AAG---CTT--TGC--
---------------TT-------------GGTGTT-------GGG------CGTTTTTT
GTCTTTG--------------GTTGCCAAAGAC-----T--CGCCTT---------AAAA
---GGATTGG----------------CA-------GC------CGGCCTACTGGTTT--C
GCAGCGCAGCACA------TTTTTGCG--CTTGCAAT------CAGCAAAAGAGGACG--
-GCAAT----------------CC-------ATCAA-----------------GACTCCT
T-------CTCACGTTTGACCTCGG-------AT----CA-GGTAGG---GATAC-C---
-----------------CG-CTGA-AC-------TT---AAGCAT
>AIMS_BRL_217
GGTC--------------------------------------------------------
------------------------------------------------------------
------------------------------------------------------------
----------------------TCCGTAGGTGA----ACCTGCGGAGGGAT---------
--CATT-AC---------------------------ACAATCAAATACGAA------GG-
-------------------------------------CCGTTCGCGGCTGGACTATTT--
-----------ATTAC---CCT---------------------TGTCT-----TTTG---
--------CGCACTTGTT--------------GT---TT--CCT--GGGC-G-GGTTC--
------------------------------------------------------------
---GCCCGC--------------CAC----CAGGACCACCAT------------ATAAAC
CTTT---------------TTTATGCAGTTGCAA-----------TCAGCGTCAGTACA-
--------------------ACAAATGTAAATCATTT-----------------------
---------ACAACTTTCAACAACGGATCTCTTGGTTCTGGCATCGATGAAGAACGCAGC
GAAATGCGATACGTAGTGTGAATTGCAGAATTCCGTGAATCATCGAATCTTTGAACGCAC
ATTGCGCCCTTTGGTAT-TCCAAAGGGCATGCCTGTT--------------------CGA
GCGTCAT------TTGTACCC-TC--------------------AAG---CTT--TGC--
---------------TT-------------GGTGTT-------GGG------CGTTTTTG
TCTTTGG------TTTGCCCAAA-------GAC-----T--CGCCTT---------AAAA
---CGATTGG----------------CA-------GC------CGGCCTACTGGTTT--C
GCAGCGCAGCACA------TTTTTGCG--CTTGCAAT------CAGCAAAAGAGGACG--
-GCAA-T---------------CC-------ATCAA-----------------GACTCCT
T-------CTCACGTTTGACCTCGG-------AT----CA-GGTAGG---GATAC-C---
-----------------CG-CTGA-AC-------TT---AAGCAT
>AIMS_BRL_40
GGTC--------------------------------------------------------
------------------------------------------------------------
------------------------------------------------------------
----------------------TCCGTAGGTGA----ACCTGCGGAGGGAT---------
--CATT-AC---------------------------ACAATAAAATACGAA------GG-
-------------------------------------CCGTTCGCGGCTGGACTATTT--
-----------ATTAC---CCT---------------------TGTCT-----TTTG---
--------CGCACTTGTT--------------GT---TT--CCT--GGGC-G-GGTTC--
------------------------------------------------------------
---GCTCGC--------------CAC----CAGGACCACCAT------------ATAAAC
CTTT---------------TTTATGCAGTTGCAA-----------TCAGCGTCAGTATA-
--------------------ACAAATGTAAATCATTT-----------------------
---------ACAACTTTCAACAACGGATCTCTTGGTTCTGGCATCGATGAAGAACGCAGC
GAAATGCGATACGTAGTGTGAATTGCAGAATTCAGTGAATCATCGAATCTTTGAACGCAC
ATTGCGCCCTTTGGTAT-TCCAAAGGGCATGCCTGTT--------------------CGA
GCGTCAT------TTGTACCC-TC--------------------AAG---CTT--TGC--
---------------TT-------------GGTGTT-------GGG------CGTTTTTG
TCCCCCT----------------AACAAGGGAC-----T--CGCCTT---------AAAA
---GGATTGG----------------CA-------GC------CGGCCTACTGGTTT--C
GCAGCGCAGCACA------TTTTTGCG--CTTGCAAT------CAGCAAAAGAGGACG--
-GCAA-T---------------CC-------ATCAA-----------------GACTCCT
T-------CTCACGTTTGACCTCGG-------AT----CA-GGTAGG---GATAC-C---
-----------------CG-CTGA-AC-------TT---AAGCAT
>AIMS_BRL_198
GGTC--------------------------------------------------------
------------------------------------------------------------
------------------------------------------------------------
----------------------TCCGTAGGTGA----ACCTGCGGAGGGAT---------
--CATT-AC---------------------------ACAATAAAATACGAA------GG-
-------------------------------------CCGTTCGCGGCTGGACTATTT--
-----------ATTAC---CCT---------------------TGTCT-----TTTG---
--------CGCACTTGTT--------------GT---TT--CCT--GGGC-G-GGTTC--
------------------------------------------------------------
---GCTCGC--------------CAC----CAGGA-CCACAA-----------TATAAAC
CTTT---------------TTTATGCAGTTGCAA-----------TCAGCGTCAGTATA-
--------------------ACAAATGTAAATCATTT-----------------------
---------ACAACTTTCAACAACGGATCTCTTGGTTCTGGCATCGATGAAGAACGCAGC
GAAATGCGATACGTAGTGTGAATTGCAGAATTCAGTGAATCATCGAATCTTTGAACGCAC
ATTGCGCCCTTTGGTAT-TCCAAAGGGCATGCCTGTT--------------------CGA
GCGTCAT------TTGTACCC-TC--------------------AAG---CTT--TGC--
---------------TT-------------GGTGTT-------GGG------CGTTTTTG
TCCCCCC--------------CAAAAGGGGGAC-----T--CGCCTT---------AAAA
---GGATTGG----------------CA-------GC------CGGCCTACTGGTTT--C
GCAGCGCAGCACA------TTTTTGCG--CTTGCAAT------CAGCAAAAGAGGACG--
-GCAA-T---------------CC-------ATCAA-----------------GACTCCT
T-------CTCACGTTTGACCTCGG-------AT----CA-GGTAGG---GATAC-C---
-----------------CG-CTGA-AC-------TT---AAGCAT
>AIMS_BRL_27
GGTC--------------------------------------------------------
------------------------------------------------------------
------------------------------------------------------------
----------------------TCCGTAGGTGA----ACCTGCGGAGGGAT---------
--CATT-AC--------------------------ACAAATACAATATGAA------GG-
----------------------------------------CTTCGGCTGGATTATTTAT-
-----------TTCAC---CCT---------------------TGTCT-----TTTG---
--------CGCACTTGTT--------------GT---TT--CCT--GGGC-G-GGTTC--
------------------------------------------------------------
---GCCCGC--------------CAC----CAGGA-CCACAC-----------CATAAAC
CTTT--------------TTTTATGCAGTTGCAG-----------TCAGCGTCAGTATA-
--------------------ACAAATGTAAATCATTT-----------------------
---------ACAACTTTCAACAACGGATCTCTTGGTTCTGGCATCGATGAAGAACGCAGC
GAAATGCGATACGTAGTGTGAATTGCAGAATTCAGTGAATCATCGAATCTTTGAACGCAC
ATTGCGCCCTTTGGTAT-TCCAAAGGGCATGCCTGTT--------------------CGA
GCGTCAT------TTGTACCC-TC--------------------AAG---CTT--TGC--
---------------TT-------------GGTGTT-------GGG------CGTCTTTT
TGTCTTT----GGCTCGCCCAGA-------GAC-----T--CGCCTT---------AAAA
---CGATTGG----------------CA-------GC------CGGCCTCCTGGTTT--C
GCAGCGCAGCACA------TTTTTGCG--CTTGCAAT-----CAGCATATAGAGGTTG--
-GCAA-T---------------CC-------ATCAA-----------------GACTTTT
T------TTTTACCTTTGACCTCGG-------AT----CA-GGTAGG---GATAC-C---
-----------------CG-CTGA-AC-------TT---AAGCAT
>AIMS_BRL_112
GGTC--------------------------------------------------------
------------------------------------------------------------
------------------------------------------------------------
----------------------TCCGTAGGTGA----ACCTGCGGAGGGAT---------
--CATT-AC-------------------------ACAAATTAAAATATGAA------GG-
----------------------------------------CTTCGGCTGGATTATTTTT-
-----------ATCAC---CCT---------------------TGTCT-----TTTG---
--------CGCACTTGTT--------------GT---TT--CCT--GGGC-G-GGTTC--
------------------------------------------------------------
---GCCCGC--------------CAC----CAGGA-CCACAC-----------CATAAAC
CTTT---------------TTTATGCAGTTGCAA-----------TCAGCGTCAGTATA-
--------------------ACAAATGTAAATCATTT-----------------------
---------ACAACTTTCAACAACGGATCTCTTGGTTCTGGCATCGATGAAGAACGCAGC
GAAATGCGATACGTAGTGTGAATTGCAGAATTCAGTGAATCATCGAATCTTTGAACGCAC
ATTGCGCCCTTTGGTAT-TCCAAAGGGCATGCCTGTT--------------------CGA
GCGTCAT------TTGTACCC-TC--------------------AAG---CTT--TGC--
---------------TT-------------GGTGTT-------GGG------CGTCTTTT
GTCTTTG----GCCTCGCCCAAA-------GAC-----T--CGCCTT---------AAAA
---CGATTGG----------------CA-------GC------CGGCCTACTGGTTT--C
GCAGCGCAGCACA------TTTTTGCG--CTTGCAAT-------CAGCAAAAAGGACG--
-GCAA-T---------------CC-------ATCAA--------------GACTACATTT
T---------TACGTTTGACCTCGG-------AT----CA-GGTAGG---GATAC-C---
-----------------CG-CTGA-AC-------TT---AAGCAT
>AIMS_BRL_216
GGTC--------------------------------------------------------
------------------------------------------------------------
------------------------------------------------------------
----------------------TCCGTAGGTGA----ACCTGCGGAGGGAT---------
--CATT-AC--------------------------ACAATTAAAATATGAA------GG-
----------------------------------------CTTCGGCTGGATTATTTTT-
-----------ATCAC---CCT---------------------TGTCT-----TTTG---
--------CGCACTTGTT--------------GT---TT--CCT--GGGC-G-GGTTC--
------------------------------------------------------------
---GCCCGC--------------CAC----CAGGA-CCACAC-----------CATAAAC
CTTT---------------TTTATGCAGTTGCAA-----------TCAGCGTCAGTATA-
--------------------ACAAATGTAAATCATTT-----------------------
---------ACAACTTTCAACAACGGATCTCTTGGTTCTGGCATCGATGAAGAACGCAGC
GAAATGCGATACGTAGTGTGAATTGCAGAATTCAGTGAATCATCGAATCTTTGAACGCAC
ATTGCGCCCTTTGGTAT-TCCAAAGGGCATGCCTGTT--------------------CGA
GCGTCAT------TTGTACCC-TC--------------------AAG---CTT--TGC--
---------------TT-------------GGTGTT-------GGG------CGTCTTTT
GTCTTTG----GCCTCGCCCAAA-------GAC-----T--CGCCTT---------AAAA
---CGATTGG----------------CA-------GC------CGGCCTACTGGTTT--C
GCAGCGCAGCACA------TTTTTGCG--CTTGCAAT--------CAGCACAAGGACG--
-GCAA-T---------------CC-------ATCAA--------------GACTACATTT
T---------TACGTTTGACCTCGG-------AT----CA-GGTAGG---GATAC-C---
-----------------CG-CTGA-AC-------TT---AAGCAT
>AIMS_BRL_11
GGTT--------------------------------------------------------
------------------------------------------------------------
------------------------------------------------------------
----------------------TCCGTAGGTGA----ACCTGCGGAAGGAT---------
--CATT-AC-------------------------------CTAGAGTTGTA------GG-
-------------------------------------------CTTTGCCTGCTATCT--
-----------CTTAC---CCA---------------------TGTCT-----TTTG---
--------AGTACCTTAC--------------GT---TT--CCT--CGGT-G-GGTTC--
------------------------------------------------------------
---GCCCAC--------------CGA----TTGGA--------------CAAATTTAAAC
CCTT-------------------TGCAGTTGAAA-----------TCAGCGTCTGAAAA-
-------------------------AACTTAATAGTT-----------------------
---------ACAACTTTCAACAACGGATCTCTTGGTTCTGGCATCGATGAAGAACGCAGC
GAAATGCGATAAGTAGTGTGAATTGCAGAATTCAGTGAATCATCGAATCTTTGAACGCAC
ATTGCGCCCCTTGGTAT-TCCATGGGGCATGCCTGTT--------------------CGA
GCGTCAT------TTGTACCT-TC--------------------AAG---CTC--TGC--
---------------TT-------------GGTGTT-------GGG------TGTTTGTC
TCCTGTA-----------------------GAC-----T--CGCCTT---------AAAA
---CAATTGG----------------CA-------GC------CGGCGTATTGATTT--C
GGAGCGCAGTACATCTCGCGCTTTGCA--CTCATAAC-----------------GACG--
-ACAT-----------------CC-------AAAAG---------------TACATTTTT
A---------CACTCTTGACCTCGG-------AT----CA-GGTAGG---GATAC-C---
-----------------CG-CTGA-AC-------TT---AAGCAT
>AIMS_BRL_121
------------------------------------------------------------
------------------------------------------------------------
------------------------------------------------------------
----------------------------GGTGA----ACCTGCGGAAGGAT---------
--CATT-AC-------------------------------CTAGAGTTGTA------GG-
-------------------------------------------CTTTGCCTGCTATCT--
-----------CTTAC---CCA---------------------TGTCT-----TTTG---
--------AGTACCTTAC--------------GT---TT--CCT--CGGT-G-GGTTC--
------------------------------------------------------------
---GCCCAC--------------CGA----TTGGACAAATTT--------------AAAC
CCTT-------------------TGCAGTTGAAA-----------TCAGCGTCTGAAAA-
-------------------------AACTTAATAGTT-----------------------
---------ACAACTTTCAACAACGGATCTCTTGGTTCTGGCATCGATGAAGAACGCAGC
GAAATGCGATAAGTAGTGTGAATTGCAGAATTCAGTGAATCATCGAATCTTTGAACGCAC
ATTGCGCCCCTTGGTAT-TCCATGGGGCATGCCTGTT--------------------CGA
GCGTCAT------TTGTACCT-TC--------------------AAG---CTC--TGC--
---------------TT-------------GGTGTT-------GGG------TGTTTGTC
TCCTGTA-----------------------GAC-----T--CGCCTT---------AAAA
---CAATTGG----------------CA-------GC------CGGCGTATTGATTT--C
GGAGCGCAGTACATCTCGCGCTTTGCA--CTCATAAC-----------------GACG--
-ACAT-----------------CC-------AAAAG---------------TACATTTGT
A---------CACTCTTGACCTCGG-------AT----CA-CGTAGG---GATAC-C---
-----------------CG-CTGA-AC-------TT---AAGCAT
>AIMS_BRL_101
------------------------------------------------------------
------------------------------------------------------------
------------------------------------------------------------
----------------------------GGTGA----ACCTGCGGAAGGAT---------
--CATT-AC------------------------------CTAGAGTTTGTA------GG-
-------------------------------------------CTTTGCCTGCTATCT--
-----------CTTAC---CCA---------------------TGTCT-----TTTG---
--------AGTACCTTC---------------GT---TT--CCT--CGGC-G-GGTCC--
------------------------------------------------------------
---GCCCGC--------------CGA----TCGGA-CAACCA-------------TAAAC
CATT-------------------TGCAGTTGCAA-----------TCAGCGTCTGAGAA-
-----------------------AAACTTTAATAGTT-----------------------
---------ACAACTTTCAACAACGGATCTCTTGGTTCTGGCATCGATGAAGAACGCAGC
GAAATGCGATAAGTAGTGTGAATTGCAGAATTCAGTGAATCATCGAATCTTTGAACGCAC
ATTGCGCCCCTTGGTAT-TCCATGGGGCATGCCTGTT--------------------CGA
GCGTCAT------TTGTACCT-TC--------------------AAG---CTC--TGC--
---------------TT-------------GGTGTT-------GGG------TGTTTGTC
TCGCCTC--------TGCGCGTA-------GAC-----T--CGCCTC---------ACAA
---CAATTGG----------------CA-------GC------CGGCGTATTGATTT--C
GGAGCGCAGTACATCTCGCGCTTTGCA--CTCATAAC-----------------GACG--
-ACAT-----------------CC-------AAAAG---------------TACATCTTT
A---------CACTCTTGACCTCGG-------AT----CA-GGTAGG---GATAC-C---
-----------------CG-CTGA-AC-------TT---AAGCAT
>AIMS_BRL_154
GGTT--------------------------------------------------------
------------------------------------------------------------
------------------------------------------------------------
----------------------TCCGTAGGTGA----ACCTGCGGAAGGAT---------
--CATT-AC------------------------------CTAGAGTTTGTA------GG-
-------------------------------------------CTTTGCCTGCTATCT--
-----------CTTAC---CCA---------------------TGTCT-----TTTG---
--------AGTACCTTC---------------GT---TT--CCT--CGGC-G-GGTCC--
------------------------------------------------------------
---GCCCGC--------------CGA----TTGGA-CAACCA-------------TAAAC
CATT-------------------TGCAGTTGCAA-----------TCAGCGTCTGAAAA-
------------------------AACTATAATAGTT-----------------------
---------ACAACTTTCAACAACGGATCTCTTGGTTCTGGCATCGATGAAGAACGCAGC
GAAATGCGATAAGTAGTGTGAATTGCAGAATTCAGTGAATCATCGAATCTTTGAACGCAC
ATTGCGCCCCTTGGTAT-TCCATGGGGCATGCCTGTT--------------------CGA
GCGTCAT------TTGTACCT-TC--------------------AAG---CTC--TGC--
---------------TT-------------GGTGTT-------GGG------TGTTTGTC
TCGCCTC--------TGCGCGTA-------GAC-----T--CGCCTC---------AAAA
---CAATTGG----------------CA-------GC------CGGCGTATTGATTT--C
GGAGCGCAGTACATCTCGCGCTTTGCA--CTCATAAC-----------------GACG--
-ACAT-----------------CC-------AAAAG---------------TACATTTTT
A---------CACTCTTGACCTCGG-------AT----CA-GGTAGG---GATAC-C---
-----------------CG-CTGA-AC-------TT---AAGCAT
>AIMS_BRL_75
------------------------------------------------------------
------------------------------------------------------------
------------------------------------------------------------
----------------------------GGTGA----ACCTGCGGAGGGAT---------
--CATT-AC-----------------------------CTAGTAGTTTGTAGACTTCGG-
------------------------------------------------TCTGCTACCT--
-----------CTTAC---CCA---------------------TGTCT-----TTTG---
--------AGTACCTTC---------------GT---TT--CCT--CGGT-G-GGTCC--
------------------------------------------------------------
---GCCCGC--------------CGA----CTGGA-CAACAT------------TCAAAC
CCTT-------------------TGCAGTTGCAA-----------TCAGCGTCTGAAAA-
------------------------AAACATAATAGTT-----------------------
---------ACAACTTTCAACAACGGATCTCTTGGTTCTGGCATCGATGAAGAACGCAGC
GAAATGCGATAAGTAGTGTGAATTGCAGAATTCAGTGAATCATCGAATCTTTGAACGCAC
ATTGCGCCCCTTGGTAT-TCCATGGGGCATGCCTGTT--------------------CGA
GCGTCAT------TTGTACCT-TC--------------------AAG---CTC--TGC--
---------------TT-------------GGTGTT-------GGGTGTTTTGTCTCGCC
TCTGCGT--------------------GTAGAC-----T--CGCCTT---------AAAA
---CAATTGG----------------CA-------GC------CGGCGTATTGATTT--C
GGAGCGCAGTACATCTCGCGCTTTGCA--CTCATAAC-----------------GACG--
-ACGT-----------------CC-------AAAAG--------------TACAATTTTA
C----------ACTCTTGACCTCGG-------AT----CA-GGTAGG---GATAC-C---
-----------------CG-CTGA-AC-------TT---AAGCAT
>AIMS_BRL_33
GGTT--------------------------------------------------------
------------------------------------------------------------
------------------------------------------------------------
----------------------TCCGTAGGTGA----ACCTGCGGAAGGAT---------
--CATT-AC------------------------------CTAGAGTTTGTAGACTTCGG-
------------------------------------------------TCTGCTACCT--
-----------CTTAC---CCA---------------------TGTCT-----TTTG---
--------AGTACCTT----------------GT---TT--CCT--CGGC-G-GGTCC--
------------------------------------------------------------
---GCCCGC--------------CGA----TTGGA-CAACAT------------TCAAAC
CCTT-------------------TGCAGTTGCAA-----------TCAGCGTCTGAAAA-
-------------------------AACATAATAGTT-----------------------
---------ACAACTTTCAACAACGGATCTCTTGGTTCTGGCATCGATGAAGAACGCAGC
GAAATGCGATAAGTAGTGTGAATTGCAGAATTCAGTGAATCATCGAATCTTTGAACGCAC
ATTGCGCCCCTTGGTAT-TCCATGGGGCATGCCTGTT--------------------CGA
GCGTCAT------TTGTACCT-TC--------------------AAG---CTC--TGC--
---------------TT-------------GGTGTT-------GGG------TGTTTTGT
CTCGCCT-------CTGCGTGTA-------GAC-----T--CGCCTT---------AAAA
---CAATTGG----------------CA-------GC------CGGCGTATTGATTT--C
GGAGCGCAGTACATCTCGCGCTTTGCA--CTCATAAC-----------------GGCG--
-ACGT-----------------CC-------AAAAG---------------TACATTTTT
A---------CACTCTTGACCTCGG-------AT----CA-GGTAGG---GATAC-C---
-----------------CG-CTGA-AC-------TT---AAGCAT
>AIMS_BRL_108
------------------------------------------------------------
------------------------------------------------------------
------------------------------------------------------------
----------------------------GGTGA----ACCTGCGGAAGGAT---------
--CATT-AC-----------------------------CAATATGAAAGCG------GG-
-----------------------TGGGGAGCCACAGAAGTCGGGGCCCTCGTGGCTCT--
-----------ACTTCTGCCCCATCTGTCTGAATATTCACCCATGTCT-----TTTG---
--------CGTACCCATT--------------GT---TT--CCT--TGGC-G-GGCTT--
------------------------------------------------------------
---GCCCGC--------------CAA----CAGGA-CATTGT-------------TAAAC
CTTT-------------------TGTAATTGCAG-----------TCAGCGTCAGAAAT-
-------------------------AACTTAATAGTT-----------------------
---------ACAACTTTCAACAACGGATCTCTTGGTTCTGGCATCGATGAAGAACGCAGC
GAAATGCGATAAGTAGTGTGAATTGCAGAATTCAGTGAATCATCGAATCTTTGAACGCAC
ATTGCGCCCCTTGGTAT-TCCATGGGGCATGCCTGTT--------------------CGA
GCGTCAT------TTGTACCC-TC--------------------AAG---CTC--TGC--
---------------TT-------------GGTGTT-------GGG------TGTTTGTC
TCTTCCG--------------------GGAGAC-----T--CGCCTC---------AAAA
---CAATTGG----------------CA-------GC------CGGCATATTGGTAT--C
GGAGCGCAGCACA-------AGTCGCGCTTCTGTCCA------------TATTTGTTG--
-GCAT-----------------CC-------AGCAA--------------GACCATTTTT
C----------ACTCTTGACCTCGG-------AT----CA-GGTAGG---GATAC-C---
-----------------CG-CTGA-AC-------TT---AAGCAT
>AIMS_BRL_172
GGTT--------------------------------------------------------
------------------------------------------------------------
------------------------------------------------------------
----------------------TCCGTTAGTGA----ACCTGCGGAAGGAT---------
--CATT-AC-------CAATATGAAAGCGGATGGGGAATCACAGGAACATG------GG-
---------------------CTCCGGCTTGCGTTTTCTGCCCCATCTTGCTGAATTA--
-----------TTCAC---CCA---------------------TGTCT-----TTTG---
--------CGTACTATTT--------------GT---TT--CCT--TGGT-G-GGCTT--
------------------------------------------------------------
---GCCTGC--------------CAA----TAGGA-CAAAAT-------------TAAAC
CTTT-------------------TGTAATTGCAA-----------TCAGCGTCAGAAAA-
--------------------------CTTTAATAGTT-----------------------
---------ACAACTTTCAACAACGGATCTCTTGGTTCTGGCATCGATGAAGAACGCAGC
GAAATGCGATAAGTAGTGTGAATTGCAGAATTCAGTGAATCATCGAATCTTTGAACGCAC
ATTGCGCCCCTTGGTAT-TCCATGGGGCATGCCTGTT--------------------CGA
GCGTCAT------TTGTACCC-TC--------------------AAG---CTT--TGC--
---------------TT-------------GGTGTT-------GGG------CGTCTTGT
CCTCTTC-----------TGGAG-------GAC-----T--CGCCTT---------AAAA
---CAATTGG----------------CA-------GC------CGGCATATTGGTAT--C
GGAGCGCAGCACA-------AGTCGCA--CTCCTTTC-------------CATGAATGTT
GGCGT-----------------CC-------ATCAA--------------GACTATTTTT
T---------CACTCTTGACCTCGG-------AT----CA-GGTAGG---GATAC-C---
-----------------CG-CTGA-AC-------TT---AAGCAT
>AIMS_BRL_114
GGTT--------------------------------------------------------
------------------------------------------------------------
------------------------------------------------------------
----------------------TCCGTAGGTGA----ACCTGCGGAGGGAT---------
--CATT-AC-----ACAAGGCCACGGGCCCCCCGGCGCCCCGGCGCTGGAG------GG-
-------------------------------------------TACCGGCCTGACTTA--
-----------CACAC---CCA----------------------CCCTTTGCCTATG---
--------TGTACCCCT---------------ATCGCTT--CCT--CGGC-A-GGCCC--
------------------------------------------------------------
---GCCTGC--------------CGC----CAGGAACCACGT--------------AAAC
CCTT---------------TGCATCATACATCAA----------------CTCTGATAC-
----------------------CAACCAAAAACTATT-----------------------
---------ACAACTTTTAACAATGGATCTCTTGGTTCTGGCATCGATGAAGAACGCAGC
GAAATGCGATAAGTAGTGTGAATTGCAGAATTCAGTGAATCATCGAATCTTTGAACGCAC
ATTGCGCCCCTCGGTAT-TCCGTGGGGCATGCCTGTT--------------------CGA
GCGTCAT------TTACACCC-TC--------------------AAG---CTC--TGC--
---------------TT-------------GGTGTT-------GGG------CGTCTGTC
CCGCCTT--------CGCGCGCG-------GAC-----T--CGCCTC---------AAAG
---TCATTGG----------------CA-------GC-------GGCCTCGCCGGCT--C
CTCGCGCAGCACA--------TTTGCG--CTTCTCGG-----AGCTCCCGGCGGGCCC--
-GCGT-----------------CC-------AGCAA----------------GCACTTCT
A----------CGACTTGACCTCGG-------AT----CA-GGTAGG---GATAC-C---
-----------------CG-CTGA-AC-------TT---AAGCAT
>AIMS_BRL_117
------------------------------------------------------------
------------------------------------------------------------
------------------------------------------------------------
----------------------------GGTGA----ACCTGCGGAAGGAT---------
--CATT-AC-------AACAAGGTTCCCTGGCCCTCGAAGCTTCGGCGGAG------GG-
---------------------------------------------GCGCTACAGCCTG--
-----------ACTTTATACCC---------------------ACCCTTTGCCTATG---
--------TGTACCCCTA--------------TTGCTTC--CCT--CGGC-G-GGTTC--
------------------------------------------------------------
---GCCCGC--------------CGA----CAGGAACCAACT--------------AAAC
CCTT------------TGCATTATACATTTAACA---------------CTTCCGATAC-
----------------------AAAACTAAATTATT------------------------
---------ACAACTTTTAACAATGGATCTCTTGGTTCTGGCATCGATGAAGAACGCAGC
GAAATGCGATAAGTAGTGTGAATTGCAGAATTCAGTGAATCATCGAATCTTTGAACGCAC
ATTGCGCCCCTCGGTAT-TCCGTGGGGCATGCCTGTT--------------------CGA
GCGTCAT------TTACACCC-TC--------------------AAG---CTC--TGC--
---------------TT-------------GGTGTT-------GGG------CGTCTGTC
CCGCCTC---------------CGTGCGCGGAC-----T--CGCCTC---------AAAG
---TCATTGG----------------CA-------GC-------GGTCTCGTCGGCT--T
CTCGCGCAGCACA--------TTTGCG--CTTCTCGG------AGCCCCGGCGGATCA--
-GCGT-----------------CC-------AGCAA---------------GCAATTTCA
T-----------GACTTGACCTCGG-------AT----CA-GGTAGG---GATAC-C---
-----------------CG-CTGA-AC-------TT---AAGCAT
>AIMS_BRL_243
GGTT--------------------------------------------------------
------------------------------------------------------------
------------------------------------------------------------
----------------------TCCGTAGGTGA----ACCTGCGGAAGGAT---------
--CATT-AC-----------------------AAAATAATCCCGGTGCTTC------GG-
------------------------------------------------CGCTGACTTA--
-----------TTTACACCCTT---------------------TGCCTA----TGTG---
----------TACCCCT---------------ATCGCTT--CCT--CGGC-A-GGCTT--
------------------------------------------------------------
---GCCTGC--------------CGC----CAGGAACCAACC--------------AAAC
CCTT----------------TGCATTATATACAA------------AAACTTCTGACAA-
-----------------------CAAACTAAATAATC-----------------------
---------AAAACTTTCAACAATGGATCTCTTGGTTCTGGCATCGATGAAGAACGCAGC
GAAATGCGATAAGTAGTGTGAATTGCAGAATTCCGTGAATCATCGAATCTTTGAACGCAC
ATTGCGCCCCTCGGTAT-TCCGTGGGGCATGCCTGTT--------------------CGA
GCGTCAT------TTACACCC-TC--------------------AAG---CCT--CGC--
---------------TT-------------GGTGTT-------GGG------CGTCTGTC
CCGCTCT--------------CGTAGCGCGGAC-----T--CGCCTC---------AAAG
---TCATTGG----------------CG-------GC------GGTCGTGCCGGCCC---
CTCGCGCAGCACA--------TTTGCG--CTTCTCGG------AGGCCTGGCGGATCA--
-GCAT-----------------CC-------AGCAA---------------GCTATTTCA
T-----------GACTTGACCTCGG-------AT----CA-GGTAGG---GATAC-C---
-----------------CG-CTGA-AC-------TT---AAGCAT
>AIMS_BRL_227
GGTT--------------------------------------------------------
------------------------------------------------------------
------------------------------------------------------------
----------------------TCCGTAGGTGA----ACCTGCGGAGGGAT---------
--CATT-AC---------------------------------GCGTATCAG------GG-
------------------------------------------TGCCGACCGGCGCTCT--
-----------TTTGCACACCC---------------------ACCCTTTGCCTATG---
--------TGTACCCTTCC-------------ATCGCTT--CCT--CGGC-G-GGCTC--
------------------------------------------------------------
---GCCCGC--------------CGG----CAGGAACCAACC--------------AAAC
CCTT----------------TGCATCCTACGCGA------------AAACTTCTGATAA-
----------------------CCACCTAAATAAGTC-----------------------
---------ACAACTTTCAACAATGGATCTCTTGGTTCTGGCATCGATGAAGAACGCAGC
GAAATGCGATAAGTAGTGTGAATTGCAGAATTCAGTGAATCATCGAATCTTTGAACGCAC
ATTGCGGCCATTGGTAT-TCCTTTGGCCATGCCTGTT--------------------CGA
GCGTCAT------TTACACCC-TC--------------------AAG--CCCC--GGC--
---------------TT-------------GGTGTT-------GGG------CGTCTGTC
CCGCGGC----------CTCGCGCGCGCGGGAC-----T--CGCCTC---------AAAG
---TCATTGG----------------CG-------GC------GGTCGTGCCGGCTC---
CTCGCGCAGCACA--------TTTGCG--CTTCTCGG------ACGCCCGGCGGATCC--
-GCGC-T---------------CC-------AGCAA----------------AGACGTCT
C---------ACGACTTGACCTCGG-------AT----CA-GGTAGG---GATAC-C---
-----------------CG-CTGA-AC-------TT---AAGCAT
>AIMS_BRL_223
GGTT--------------------------------------------------------
------------------------------------------------------------
------------------------------------------------------------
----------------------TCCGTAGGTGA----ACCTGCGGAAGGAT---------
--CATT-AC-----------------------------------GTATTAG------GG-
-----------------------------------------CTGCCCTTCGGCGCTCT--
------------TTACACACCC---------------------ACCCTTTGCCTATG---
--------TGTACCTTTC--------------ATAGCTT--CCT--CGGC-G-GGCTC--
------------------------------------------------------------
---GCCCGC--------------CGC----CAGGAACCCACG--------------AAAC
CCCT-------------------------TGCAT---CCTACATGAAAACTTCCGATTA-
---------------------CAAACCTAAATTATC------------------------
---------ACAACTTTCAACAATGGATCTCTTGGTTCTGGCATCGATGAAGAACGCAGC
GAAATGCGATAAGTAGTGTGAATTGCAGAATTCAGTGAATCATCGAATCTTTGAACGCAC
ATTGCGGCCATAGGTAT-TCCTTTGGCCATGCCTGTT--------------------CGA
GCGTCAT------TTACACCC-TC--------------------AAG---CCT--AGC--
---------------TT-------------GGTGTT-------GGG------CGTCTTGT
CCCGCCG---------TCTTCTCGCGCGCGGAC-----T--CGCCTC---------AAAG
---TCATTGG----------------CG-------GC------GGTCGTGCCGGCCC---
CTCGCGCAGCACA--------TTTGCG--CTTCTCGG------AGGCCTGGCGGATCC--
-GCGC-T---------------CC-------AGCAA-----------------GACCTTT
T--------CATGACTTGACCTCGG-------AT----CA-GGTAGG---GATAC-C---
-----------------CG-CTGA-AC-------TT---AAGCAT
>AIMS_BRL_233
GGTT--------------------------------------------------------
------------------------------------------------------------
------------------------------------------------------------
----------------------TCCGTAGGTGA----ACCTGCGGAAGGAT---------
--CATT-AC-----------------------------------GTATTAG------GG-
-----------------------------------------CTGCCCTTCGGCGCTCT--
------------TTACACACCC---------------------ACCCTTTGCCTATG---
--------TGTACCTTTC--------------ATAGCTT--CCT--CGGC-G-GGCTC--
------------------------------------------------------------
---GCCCGC--------------CGC----CAGGAACCCACG--------------AAAC
CCCT-------------------------TGCAT---CCTACATGAAAACTTCCGATTA-
---------------------CCAACCTAAATTATC------------------------
---------ACAACTTTCAACAATGGATCTCTTGGTTCTGGCATCGATGAAGAACGCAGC
GAAATGCGATAAGTAGTGTGAATTGCAGAATTCAGTGAATCATCGAATCTTTGAACGCAC
ATTGCGGCCATAGGTAT-TCCTTTGGCCATGCCTGTT--------------------CGA
GCGTCAT------TTACACCC-TC--------------------AAG---CCT--AGC--
---------------TT-------------GGTGTT-------GGG------CGTCTTTG
TCCCGCC--------GTCTTCTCGCGCGCGGAC-----A--CGCCTC---------AAAG
---TCATTGG----------------CG-------GC------GGTCGTGCCGGCCC---
CTCGCGCAGCACA--------TTTGCG--CTTCTCGG------AGGCCTGGCGGATCC--
-GCGCT----------------CC-------AGCAA-----------------GACCTTT
T--------CATGACTTGACCTCGG-------AT----CA-GGTAGG---GATAC-C---
-----------------CG-CTGA-AC-------TT---AAGCAT
>AIMS_BRL_208
GGGTACGGTAACAGTGGGAGGGATGATCCCGGCGGAGACGCCGGGTGAAATGGGCAATCC
GCAGCGAAGCCCCTCGTGCCGCCCGCCAGGGCGGCGTGGGGAACGTTCACAGACTAAGCG
GAAGTGGGTGGGGCGTCCAAGGCCCTGCTTAAGATATAGTCGGGCTCCCTCAGAAATGTC
GGAGAGCAAAACACCAAACCGTTCCGTAGGTGA----ACCTGCGGAAGGAT---------
--CATT-AC---------------------------CGAGACGAGATCGGG------GG-
-------------------------------------GGGAAACCCCCCGCAGATCGT--
-----------ATCACCACCCT-----------------------CCTT----CACA---
-------ACGCACCTCAC--------------GT---CCTTCCT--CGGC-G-GGGCA--
------------------------------------------------------------
---ACCCGC--------------CGG----CGGAACGTTCGC--------------AAAC
CCTT-----------------------TTCTCAT--------------GCATCCGAGCA-
-----GTACCCGTTCCGATGAAAGAAACAAATCGTTT-----------------------
---------ACAATCTTCAACAATGGATCTCTTGGCTCTGGCATCGATGAAGAACGCAGC
GAAATGCGATAAGTAGTGTGAATTGCAGAATCCAGTGAATCATCGAATCTTTGAACGCAC
ATTGCGCCCCTCGGTAT-TCCGTGGGGCATGCCTGTT--------------------CGA
GCGTCAT------TTCAAGGC-TC--------------------AAGCTTCTC--TGC--
---------------TT-------------GGTGTT-------GGG-----GCGTCTGTC
CCCCGTC-----------CCCCGACGGCGGGAC-----T--CGCCCC---------AAAG
---ACATTGG----------------CA-------GC--------CCAGGCCGTCCGACC
CGCCCGCAGCACA---------TTGCG--TCCGGCGG----GGTCGACGTTGCGGCCCGC
GGCGT-----------------CC-------AGCAA-----------AGGAAAGACATCT
C----------AGTTTTGACCTCGG-------AT----CA-GGTAGG---GATAC-C---
-----------------CG-CTGA-AC-------TT---AAGCAT
>AIMS_BRL_179
GGTT--------------------------------------------------------
------------------------------------------------------------
------------------------------------------------------------
----------------------TCCGTAGGTGA----ACCTGCGGAAGGAT---------
--CATT-AT----------CCATCTTCAACCAGGTGCGGTCGCGGCCTCCA------GG-
-------------------------------------------CAACTGGGTGGTTTCGC
-----------GCCGCATTCCT-------------------GCATCCTTTTTTTACG---
--------AGCACCTTTC--------------GT---TCTCCTT--CGGC-G-GGGCA--
------------------------------------------------------------
---ACCTGC--------------CGC----TGGAA-CTTAAC-------------AAAAC
CTTT----------------------TTTTGCAT--------CTAGCATTACCTGTTCT-
---------------------GATACAAACAATCGTT-----------------------
---------ACAACTTTCAACAATGGATCTCTTGGCTCTGGCATCGATGAAGAACGCAGC
GAAATGCGATAAGTAGTGTGAATTGCAGAATTCAGTGAATCATCGAATCTTTGAACGCAC
ATTGCGCCCCTTGGTAT-TCCATGGGGCATGCCTGTT--------------------CGA
GCGTCAT------CTACACCC-TC--------------------AAG---CTC--TGC--
---------------TT-------------GGTGTT-------GGG------CGTCTGTC
CCGCCTC--------TGCGCGCG-------GAC-----T--CGCCCC---------AAAT
---TCATTGG----------------CA-------GC---------GGTCTTTGCCTCCT
CTCGCGCAGCACA--------ATTGCG--TCTGCGAG---------GGGGCGTGGCCC--
-GCAT-----------------CC-------ACGAA---------------GCAACATTA
C---------CGTCTTTGACCTCGG-------AT----CA-GGTAGG---GATAC-C---
-----------------CG-CTGA-AC-------TT---AAGCAT
>AIMS_BRL_63
------------------------------------------------------------
------------------------------------------------------------
------------------------------------------------------------
----------------------------GGTGA----ACCTGCGGAAGGAT---------
--CATT-AA-----------CCTTTCAAATCAGGGTGCGGCGCGGCCCCCG------AG-
--------------------GAGCGGAAACAATCCTTGGGAGGTATGCGGGGGCTTCG--
-----------AGCCC---CCCATTTACGCACGCACGACTGCCATCCTTACTTTACG---
--------AGCACCTTCT--------------GT---TCTCCCT--CGGC-G-GGGCA--
------------------------------------------------------------
---ACCTGC--------------CGT----TGGAACCGAATA---------------AAC
TCTT-----------------------TTTGCAT--------CTAGCATTACCTGTTCC-
---------------------GAAACAAACAATCGTT-----------------------
---------ACAACTTTCAACAATGGATCTCTTGGCTCTGGCATCGATGAAGAACGCAGC
GAAATGCGATAAGTAGTGTGAATTGCAGAATTCAGTGAATCATCGAATCTTTGAACGCAC
ATTGCGCCCCTCGGTAT-TCCGTGGGGCATGCCTGTT--------------------CGA
GCGTCAT------CTACACCC-TC--------------------AAG---CTC--TGC--
---------------TT-------------GGTGTT-------GGG------CGTCTGTC
CCGCCTC--------CGCGCGTG-------GAC-----T--CGCCCC---------AAAT
---TCATTGG----------------CA-------GC---------GGTCCTTGCCTCCT
CTCGCGCAGCACA---------TTGCG--CTTCTCGA--------GGGGCTACGGCTC--
-GCGT-----------------CC-------AACAA---------------GCACATTTA
C---------CGTCTTTGACCTCGG-------AT----CA-GGTAGG---GATAC-C---
-----------------CG-CTGA-AC-------TT---AAGCAT
>9_ITS4
GGTT--------------------------------------------------------
------------------------------------------------------------
------------------------------------------------------------
----------------------TCCGTAGGTGA----ACCTGCGGAAGGAT---------
--CATTAACCTTTCAAAAAACAGGGTGCGTCGCGGCCCCCCTCCGGGGGCGGTTTGGGG-
------------------------------------TCCTCCCCTTCACGCGCGCACG--
-----------ACTGC---------------------------ATCCTTACTTTACG---
--------AGCACCTTCT--------------GT---TCTCCCT--CGGC-G-GGGCA--
------------------------------------------------------------
---ACCTGC--------------CGT----TGGAACCGAATA---------------AAC
CCTT----------------------TTTTGCAT--------CCAGCATTACCCGTTCC-
---------------------GAAACAAACAATCGTT-----------------------
---------ACAACTTTCAACAATGGATCTCTTGGCTCTGGCATCGATGAAGAACGCAGC
GAAATGCGATAAGTAGTGTGAATTGCAGAATTCAGTGAATCATCGAATCTTTGAACGCAC
ATTGCGCCCCTTGGTAT-TCCGGGGGGCATGCCTGTT--------------------CGA
GCGTCAT------CTACACCC-TC--------------------AAG---CTC--TGC--
---------------TT-------------GGTGTT-------GGG------CGTCTGTC
CCGCCTC---------------AGCGCGCGGAC-----T--CGCCCC---------AAAT
---CCATTGG----------------CA-------GC---------GGTCCTTGCCTCCT
CTCGCGCAGCACA---------TTGCG--CTTCTCGA--------GGGGCTCCGGCCC--
-GCGT-----------------CC------------------------------------
--------------------------------AA----CAAGAAAAC---ATTAC-----
-----------------CGTCTTG-AC-------CT---------
>61_ITS4
GGTT--------------------------------------------------------
------------------------------------------------------------
------------------------------------------------------------
----------------------TCCGTAGGTGA----ACCTGCGGAAGGAT---------
--CATT-AC-----TGAAATGTAATAACTTCTATTGAAAGGTTCCAGAGTA------GG-
-----------------------------------CGCTACAACGCCGAAATGACCTT--
-----------CTCAC---CCT-------------------------------TGTG---
----------TACTCACTAT------------GT---TG--CTT--TGGC-G-GGTCG--
ACCTGGTTCCGACCCAGGCGGCCGGCGCCCCCAGCCTTAACTGGCCAGGACGCCCGGCTA
AGTGCCCGC--------------CAGTATACAAAA-CTCAAG---------------AAT
TCAT-----------------------TTTGTGA---------------AGTCCTGATA-
---------------------TATCATTTAATTGATT-----------------------
---------AAAACTTTCAACAACGGATCTCTTGGTTCTGGCATCGATGAAGAACGCAGC
GAAATGCGATAAGTAATGTGAATTGCAGAATTCAGTGAATCATCGAATCTTTGAACGCAC
ATTGCGCCCTCTGGTAT-TCCGGAGGGCATGCCTGTT--------------------CGA
GCGTCAT------TTCAACCC-TC--------------------AAG---CTC--TGC--
---------------TT-------------GGTATT-------GGG------CAACGTCC
GCTGCCG-----------------------GAC-----G--TGCCTT---------GAAG
---ACCTCGG----------------CG-------AC-------GGCGTCCTAGCCT---
CGAGCGTAGTAGTAAAATAT---------CTCGCTTT--------GGAGTGCTGGGCG--
-ACGG-----------------CC-------GCCGGACAATCGACCTTCGGTCTATTTTT
C-----CAAGGAAGGTTGACCTCGG-------AT----CA-GGTAGG---GATAC-C---
---------------------------------------------
>84_ITS4
CATT--------------------------------------------------------
------------------------------------------------------------
------------------------------------------------------------
----------------------ACTGAATGTAATAACTTCTATTGAAAGGTTCCAGAGTA
GGCGCT-AC------------------------------------------------AA-
-------------------------------------------CGCCGAAATGACCTT--
-----------CTCAC---CCT-------------------------------TGTG---
----------TACTCACTAT------------GT---TG--CTT--TGGC-G-GGTCG--
ACCTGGTTCCGACCCAGGCGGCCGGCGCCCCCAGCCTTAACTGGCCAGGACGCCCGGCTA
AGTGCCCGC--------------CAGTATACAAAA-CTCAAG---------------AAT
TCAT-----------------------TTTGTGA---------------AGTCCTGATA-
---------------------TATCATTTAATTGATT-----------------------
---------AAAACTTTCAACAACGGATCTCTTGGTTCTGGCATCGATGAAGAACGCAGC
GAAATGCGATAAGTAATGTGAATTGCAGAATTCAGTGAATCATCGAATCTTTGAACGCAC
ATTGCGCCCTCTGGTAT-TCCGGAGGGCATGCCTGTT--------------------CGA
GCGTCAT------TTCAACCC-TC--------------------AAG---CTC--TGC--
---------------TT-------------GGTATT-------GGG------CAACGTCC
GCTGCCG-----------------------GAC-----G--TGCCTT---------GAAG
---ACCTCGG----------------CG-------AC-------GGCGTCCTAGCCT---
CGAGCGTAGTAGT---------AAAATATCTCGCTTT--------GGAGTGCTGGGCG--
-ACGG-----------------CC-------GCCGGACAATCGACCTTCGGTCTATTTTT
C---------CAAGGTTGACCTCGG-------AT----CA-GGTAGG---GATAC-C---
-----------------CG-CTGA-AC-------TT---AAGCAT
>103_ITS4
GGTC--------------------------------------------------------
------------------------------------------------------------
------------------------------------------------------------
----------------------TCCGTAGGTGA----ACCTGCGGAGGGAT---------
--CATT-AC----------------------------------------CG------AG-
-------------------------------------------TGTTAGGTGGCAGCT--
-----------GCCGC---CGA---------------------CCTCCAACCCTTTG---
--TTAAACCAAACCGC----------------GT---TG--CCT--CGGG-G-GGCGT--
------------------------------------------------------CTCGCC
GTCGCCGGC-----GAGCACCCCCGG-----AGGA-CCACTC---------------AAC
TCTG-------------------------------------CGTCCTTGCGTCGGAGTA-
-------------------TTGGATGATAAATCAATC-----------------------
---------AAAACTTTCAACAACGGATCTCTTGGTTCTGGCATCGATGAAGAACGCAGC
GAAATGCGATAAGTAATGTGAATTGCAGAATTCAGTGAATCATCGAATCTTTGAACGCAC
ATTGCGCCCTTTGGCAT-TCCGAAGGGCATGCCCGTT--------------------CGA
GCGTCAT-------TTCACCAATC--------------------AAG---CCT--GGC--
---------------TT-------------GGTCTT-------GGG------CGAGGGGC
TGCGCGC-CCC-------------------GGC----------CCCT---------AAA-
---TCGTCGG----------------CT-------GG--------ACGGTTCGATTC---
TCAGCGTTGTGGT--------ATCATCAATTCGCTGC----------------GGGAG--
-ACGA-C-----------------------------------------------------
--------------------------------------CG----------GACGCGC---
-----------------CG-TTAA-AC-------CT---TTACTT
>98_ITS4
GGTC--------------------------------------------------------
------------------------------------------------------------
------------------------------------------------------------
----------------------TCCGTAGGTGA----ACCTGCGGAGGGAT---------
--CATT-AC----------------------------------------CG------AG-
-----------------------------------TGACGCGCCCCCTCGGGGGCGCC--
-----------ACCTC---CCA----------------------ACCCTTTGATTTG---
-----ATCAAGACCTCTT-------------------TATGCCT--CGGGGGCGACCC--
---------------------------------------------GGCCTTCGGGTCGTT
CGGTCCCCC--------------CGG----CGGCGCCCAACC---------------AAC
CCTG------------------------CATCAA-----------TTGTCGTCTGATTT-
--------------------TGCAAGTAAATTCAATC-----------------------
---------AAAACTTTCAACAACGGATCTCTTGGTTCTCGCATCGATGAAGAACGCAGC
GAAATGCGATAAGTAATGTGAATTGCAGAATTCAGTGAATCATCGAATCTTTGAACGCAC
ATTGCGCCCTTTGGCAT-TCCGAAGGGCATGCCTGTT--------------------CGA
GCGTCAT-------TACACCAATC--------------------ACG---CCT--GGC--
---------------GT-------------GGTATT-------GGGCGACGGGGCGAGTC
ACATCGC-----------------------CCC-----G--CGCCTC---------AATG
ATCTTTCCGG----------------CG-------GG------ACGGACCGTATCTC---
--AGCGTTGTGCA------------------------------------AACGAGTCG--
----------------------CT-------GGCGA------------------------
---------------------TGTG-------------CG-GGAGCG---GACGTGC---
-----------------CG-TTAA-AC-------CC----CCCAT
>111_ITS4
GGTC--------------------------------------------------------
------------------------------------------------------------
------------------------------------------------------------
----------------------TCCGTAGGTGA----ACCTGCGGAGGGAT---------
--CATT-AC----------------------------------TGAGTGTG------GG-
------------------------------------------------CTCCGGCCCT--
-----------ACCTCCAACCC-------------------------------CATG---
----TCGAAACGACTCT---------------GT---TG--CCT--CGGGGGCGACCC--
------------------------------------------------------------
---GGCCTT--------------CGGGCGTCGGGGCCCCCGG-------------TGGAC
ACCT---------------TCATAACTCTTGCAT---------CTCTTGCGTCTGAGTG-
---------------------ATACATATAATCAATC-----------------------
---------AAAACTTTCAACAACGGATCTCTTGGTTCTGGCATCGATGAAGAACGCAGC
GAAATGCGATAAGTAATGTGAATTGCAGAATTCAGTGAATCATCGAATCTTTGAACGCAC
ATTGCGCCCCCTGGCAT-TCCGGGGGGCATGCCTGTT--------------------CGA
GCGTCAT------TACACCAC-TC--------------------AAG---CCT--GGC--
---------------TT-------------GGTATT-------GAG------CGCCGCGG
CCTGCCC-------------------------------GCGCGCTCC---------AATG
---TCTCCGG----------------CT-------GA-------GCCGTCC--GTCT--C
TAAGCGTTGTGAA------------------------------------TAGCGATCG--
----------------------CT-------TGCGA------------------------
-----------------GGCCCGGG-------------C--GGTTCG------ACGC---
-----------------CG-TTAA-ACCCCCCATTTTCTATGG--
>37_ITS4
GGTC--------------------------------------------------------
------------------------------------------------------------
------------------------------------------------------------
----------------------TCCGTAGGTGA----ACCTGCGGAGGGAT---------
--CATT-AC----------------------------------TGAGTGTG------GG-
------------------------------------------------CTCCGGCCCT--
-----------ACCTCCAACCC-------------------------------CATG---
---TCGAAACGACTCT----------------GT---TG--CCT--CGGGGGCGACCC--
------------------------------------------------------------
---GGCCTT--------------CGGGCGTCGGGG--CCCCCGGTGGACACCTTCATAAC
TCTT--------------------GCATCTCTTG---------------CGTCTGAGTG-
---------------------ATACATATAATCAATC-----------------------
---------AAAACTTTCAACAACGGATCTCTTGGTTCTGGCATCGATGAAGAACGCAGC
GAAATGCGATAAGTAATGTGAATTGCAGAATTCAGTGAATCATCGAATCTTTGAACGCAC
ATTGCGCCCCCTGGCAT-TCCGGGGGGCATGCCTGTT--------------------CGA
GCGTCAT------TACACCAC-TC--------------------AAG---CCT--GGC--
---------------TT-------------GGTATT-------GAG------CGCCGCGG
CCTGCCC------------------------GC-----G--CGCTCC---------AATG
---TCTCCGG----------------CT-------GA-------GCCGTCC--GTCT--C
TAAGCGTTGTGAA------------------------------------TAGCGATCG--
----------------------CT-------TGCGA------------------------
-----------------GGCCCGGG-------------CG-GTTCGA-------------
-----------------CG-CCG----------------------
>63_ITS4
ACTT--------------------------------------------------------
------------------------------------------------------------
------------------------------------------------------------
----------------------TCCGTAGGTGA----ACCTGCGGAGGGAT---------
--CATT-AC----------------------------------TGAGTGTG------GG-
------------------------------------------------CTCCGGCCCT--
-----------ACCTCCAACCC-------------------------------CATG---
----TCGAAACGACTCT---------------GT---TG--CCT--CGGGGGCGACCC--
------------------------------------------------------------
---GGCCTT--------------CGGGCGTCGGGGCCCCCGG-------------TGGAC
ACCT---------------TCATAACTCTTGCAT---------CTCTTGCGTCTGAGTG-
---------------------ATACATATAATCAATC-----------------------
---------AAAACTTTCAACAACGGATCTCTTGGTTCTGGCATCGATGAAGAACGCAGC
GAAATGCGATAAGTAATGTGAATTGCAGAATTCAGTGAATCATCGAATCTTTGAACGCAC
ATTGCGCCCCCTGGCAT-TCCGGGGGGCATGCCTGTT--------------------CGA
GCGTCAT------TACACCAC-TC--------------------AAG---CCT--GGC--
---------------TT-------------GGTATT-------GAG------CGCCGCGG
CCTGCCC-------------------------------GCGCGCTCC---------AATG
---TCTCCGG----------------CT-------GA-------GCCGTCC--GTCT--C
TAAGCGTTGTGAA------------------------------------TAGCGATCG--
----------------------CT-------TGCGA------------------------
-----------------GGCCCGGG-------------C--GGTTCG------ACGC---
-----------------CG-TTAA-A-------------------
>50_ITS4
GGTC--------------------------------------------------------
------------------------------------------------------------
------------------------------------------------------------
----------------------TCCGTAGGTGA----ACCTGCGGAGGGAT---------
--CATT-AC----------------------------------TGAGTGTG------GG-
------------------------------------------------CTCCGGCCCT--
-----------ACCTCCAACCC-------------------------------CATG---
---TCGAAACGACTCT----------------GT---TG--CCT--CGGGGGCGACCC--
------------------------------------------------------------
---GGCCTT--------------CGGGCGTCGGGG--CCCCCGGTGGACACCTTCATAAC
TCTT--------------------GCATCTCTTG---------------CGTCTGAGTG-
---------------------ATACATATAATCAATC-----------------------
---------AAAACTTTCAACAACGGATCTCTTGGTTCTGGCATCGATGAAGAACGCAGC
GAAATGCGATAAGTAATGTGAATTGCAGAATTCAGTGAATCATCGAATCTTTGAACGCAC
ATTGCGCCCCCTGGCAT-TCCGGGGGGCATGCCTGTT--------------------CGA
GCGTCAT------TACACCAC-TC--------------------AAG---CCT--GGC--
---------------TT-------------GGTATT-------GAG------CGCCGCGG
CCTGCCC------------------------GC-----G--CGCTCC---------AATG
---TCTCCGG----------------CT-------GA-------GCCGTCC--GTCT--C
TAAGCGTTGTGAA---------TAGCG--ATCGCTTG--------CGAGGCCCGGGCG--
------------------------------------------------------------
-------------GTTCGACGCCGT-------------TA----------AACCC-C---
-----------------CC-CCCA---------------------
>64_ITS4
GGTC--------------------------------------------------------
------------------------------------------------------------
------------------------------------------------------------
----------------------TCCGTAGGTGA----ACCTGCGGAGGGAT---------
--CATT-AC--------------------------------------CGAG------TG-
-------------------------------------------TGGCGCTCCGGCGCC--
-----------TCCCT---CCA---------------------ACCCCA----TGTC---
-----GAAACGACTCT----------------GT---TG--CCT--CGGGGGCGACCC--
------------------------------------------------------------
---GGCCTT--------------CGGGCGTCGGGG--CCCCCGGTGGACACCTTCATAAC
TCTT--------------------GCATCTCTTG---------------CGTCTGAGTG-
---------------------ATACATGTAATCAATC-----------------------
---------AAAACTTTCAACAACGGATCTCTTGGTTCTGGCATCGATGAAGAACGCAGC
GAAATGCGATAAGTAATGTGAATTGCAGAATTCAGTGAATCATCGAATCTTTGAACGCAC
ATTGCGCCCCCTGGCAT-TCCGGGGGGCATGCCTGTT--------------------CGA
GCGTCAT------TACACCAC-TC--------------------AAG---CCT--GGC--
---------------TT-------------GGTATT-------GAG------CGCCGCGG
CCTGCCC----------------------------GC-G--CGCTCC---------AATG
---TCTCCGG----------------CT-------GA-------GCCGTCC--GTCT--C
TAAGCGTTGTGAA------------------------------------TAGCGATCG--
----------------------CT-------TGCGA------------------------
-----------------GGCCCCGG-------GC-------GGTTCG------ACGC---
-----------------CG-TTAA-AC-------CCCCCA-----
>19_ITS4
GGTC--------------------------------------------------------
------------------------------------------------------------
------------------------------------------------------------
----------------------TCCGTAGGTGA----ACCTGCGGAGGGAT---------
--CATT-AC--------------------------------------CGAG------TG-
----------------------------------------------TGGCGCTCCGGC--
-----------GCCTCCCTCCA---------------------ACCCCA----TGTC---
---GAAA--CGACTCT----------------GT---TG--CCT--CGGGGGCGACCC--
----------------------------------------------GGCCTTCGGGCGTC
GGGGCCCCC-----------------------GGC-GGACAC---------CTTCATAAC
TCTT-------------------------------GCAT----CTCTTGCGTCTGAGTG-
---------------------ATACATATAATCAATC-----------------------
---------AAAACTTTCAACAACGGATCTCTTGGTTCTGGCATCGATGAAGAACGCAGC
GAAATGCGATAAGTAATGTGAATTGCAGAATTCAGTGAATCATCGAATCTTTGAACGCAC
ATTGCGCCCCCTGGCAT-TCCGGGGGGCATGCCTGTT--------------------CGA
GCGTCAT------TACACCAC-TC--------------------AAG---CCT--GGC--
---------------TT-------------GGTATT-------GAG------CGCCGCGG
CCTGCCC------------------------GC-----G--CGCTCC---------AATG
---TCTCCGG----------------CT-------GA-----GCCGTC---CGTCTC---
TAAGCGTTGTGAA---------TAGCG--ATCGCTTG-----------------------
----------------------CG------------------------------------
----------------AGGCCCGGG-------------CG-GTTCGA-------CGC---
-----------------CG-TTAA-AC-------CC----CCCAT
>5_ITS4
GGTC--------------------------------------------------------
------------------------------------------------------------
------------------------------------------------------------
----------------------TCCGTAGGTGA----ACCTGCGGAGGGAT---------
--CATT-AC----------------------------------------CG------AG-
----------------------------------------TGTGGCGCTCCGGCGCCT--
-----------CCCTCCAACCC-------------------------------CATG---
---TCGAAACGACTCT----------------GT---TG--CCT--CGGGGGCGACCC--
------------------------------------------------------------
---GGCCTT--------------CGGGCGTCGGGG--CCCCCGGTGGACACCTTCATAAC
TCTT--------------------GCATCTCTTG---------------CGTCTGAGTG-
---------------------ATACATATAATCAATC-----------------------
---------AAAACTTTCAACAACGGATCTCTTGGTTCTGGCATCGATGAAGAACGCAGC
GAAATGCGATAAGTAATGTGAATTGCAGAATTCAGTGAATCATCGAATCTTTGAACGCAC
ATTGCGCCCCCTGGCAT-TCCGGGGGGCATGCCTGTT--------------------CGA
GCGTCAT------TACACCAC-TC--------------------AAG---CCT--GGC--
---------------TT-------------GGTATT-------GAG------CGCCGCGG
CCTGCCC------------------------GC-----G--CGCTCC---------AATG
---TCTCCGG----------------CT-------GA-------GCCGTCC--GTCT--C
TAAGCGTTGTGAA---------TAGCG--ATCGCTTG--------CGAGGCCCGGGCG--
------------------------------------------------------------
-------------GTTCGACGCCGT-------------TA----------AACCCCC---
-----------------C-------AT-------TTTCTATGG--
>20_ITS4
GGTC--------------------------------------------------------
------------------------------------------------------------
------------------------------------------------------------
----------------------TCCGTAGGTGA----ACCTGCGGAGGGAT---------
--CATT-AC----------------------------------CGAGTGTG---------
---------------------------------------------------GCGCTCCGG
C----------GCCTCCCTCCA---------------------ACCCCA----TGTC---
------GAAACGACTCT---------------GT---TG--CCT--CGGGGGCGACCC--
------------------------------------------------------------
---GGCCTT--------------CGGGCGTCGGGGCCCCCGG-------------TGGAC
ACCT---------------TCATAACTCTTGCAT---------CTCTTGCGTCTGAGTG-
---------------------ATACATATAATCAATC-----------------------
---------AAAACTTTCAACAACGGATCTCTTGGTTCTGGCATCGATGAAGAACGCAGC
GAAATGCGATAAGTAATGTGAATTGCAGAATTCAGTGAATCATCGAATCTTTGAACGCAC
ATTGCGCCCCCTGGCAT-TCCGGGGGGCATGCCTGTT--------------------CGA
GCGTCAT------TACACCAC-TC--------------------AAG---CCT--GGC--
---------------TT-------------GGTATT-------GAG------CGCCGCGG
CCTGCCC-------------------------------GCGCGCTCC---------AATG
---TCTCCGG----------------CT-------GA-------GCCGTCC--GTCT--C
TAAGCGTTGTGAA---------TAGCG--ATCGCTTG--------CGAGGCCCGGGCG--
------------------------------------------------------------
-------------GTTCGACGCCGT-------------TA----------AACCC-C---
-----------------CC------AT-------TTTCTATGG--
>38_ITS4
GGTC--------------------------------------------------------
------------------------------------------------------------
------------------------------------------------------------
----------------------TCCGTAGGTGA----ACCTGCGGAGGGAT---------
--CATT-AC----------------------------------CGAGTGTG---------
---------------------------------------------------GCGCTCCGG
C----------GCCTCCCTCCA---------------------ACCCCA----TGTC---
------GAAACGACTCT---------------GT---TG--CCT--CGGGGGCGACCC--
------------------------------------------------------------
---GGCCTT--------------CGGGCGTCGGGGCCCCCGG-------------TGGAC
ACCT---------------TCATAACTCTTGCAT---------CTCTTGCGTCTGAGTG-
---------------------ATACATATAATCAATC-----------------------
---------AAAACTTTCAACAACGGATCTCTTGGTTCTGGCATCGATGAAGAACGCAGC
GAAATGCGATAAGTAATGTGAATTGCAGAATTCAGTGAATCATCGAATCTTTGAACGCAC
ATTGCGCCCCCTGGCAT-TCCGGGGGGCATGCCTGTT--------------------CGA
GCGTCAT------TACACCAC-TC--------------------AAG---CCT--GGC--
---------------TT-------------GGTATT-------GAG------CGCCGCGG
CCTGCCC-------------------------------GCGCGCTCC---------AATG
---TCTCCGG----------------CT-------GA-------GCCGTCC--GTCT--C
TAAGCGTTGTGAA------------------------------------TAGCGATCG--
----------------------CT-------TGCGA------------------------
-----------------GGCCCGGG-------------C--GGTTCG------ACGC---
-----------------CG---------------TT---AAA---
>46_ITS4
GGTC--------------------------------------------------------
------------------------------------------------------------
------------------------------------------------------------
----------------------TCCGTAGGTGA----ACCTGCGGAGGGAT---------
--CATT-AC--------------------------------------CGAG------TG-
-------------------------------------------TGGCGCTCCGGCGCC--
-----------TCCCT---CCA---------------------ACCCCA----TGTC---
-----GAAACGACTCT----------------GT---TG--CCT--CGGGGGCGACCC--
------------------------------------------------------------
---GGCCTT--------------CGGGCGTCGGGG-CCCCCGGTGGACACCTTCAT-AAC
TCTT--------------------GCATCTCTTG---------------CGTCTGAGTG-
---------------------ATACATATAATCAATC-----------------------
---------AAAACTTTCAACAACGGATCTCTTGGTTCTGGCATCGATGAAGAACGCAGC
GAAATGCGATAAGTAATGTGAATTGCAGAATTCAGTGAATCATCGAATCTTTGAACGCAC
ATTGCGCCCCCTGGCAT-TCCGGGGGGCATGCCTGTT--------------------CGA
GCGTCAT------TACACCAC-TC--------------------AAG---CCT--GGC--
---------------TT-------------GGTATT-------GAG------CGCCGCGG
CCTGCCC----------------------------GC-G--CGCTCC---------AATG
---TCTCCGG----------------CT-------GA-------GCCGTCC--GTCT--C
TAAGCGTTGTGAA------------TA---------------------------------
-GCGA-T--CG-----------CT-------TGCGA------------------------
-----------------GGCCCGGG-------------CG-GTTCGA-------------
-----------------CG-CCG----------------------
>AIMS_BRL_138
GGTC--------------------------------------------------------
------------------------------------------------------------
------------------------------------------------------------
----------------------TCCGTAGGTGA----ACCTGCGGAGGGAT---------
--CATT-AC------------------------------------------------AA-
------------------------------------------------------GTTG--
-----------ACCCCGGCCCT---------------------CGGGCCGGGATGTT---
--------CACAACCCTTTGTTGTCCGACTCTGT---TG--CCT--CCGGGGCGACCC--
------------------------------------------------------------
--TGCCTCC--------------GGG----CGGGGGCCCCGG---GTGGACATTTCAAAC
TCTT----------------GCGTAACTTTGCAG-----------------TCTGAGTA-
--------------------AATTTAATTAATAAATT-----------------------
---------AAAACTTTCAACAACGGATCTCTCGGTTCTGGCATCGATGAAGAACGCAGC
GAAATGCGATAAGTAATGTGAATTGCAGAATTCAGTGAATCATCGAATCTTTGAACGCAC
ATTGCGCCCCCTGGTAT-TCCGGGGGGCATGCCTGTT--------------------CGA
GCGTCAT------TTCACCAC-TC--------------------AAG---CCT--CGC--
---------------TT-------------GGTATT-------GGGCGACGCGGTCCGCC
GC------------------------------------G--CGCCTC---------AAAT
---CGACCGG----------------CT-------GG--------GTCTTTCGTCCC--C
TCAGCGTTGTGGA-----------AACTATTCGCTAA---------AGGGTGCCGCGGGA
GGCCACG---------------CC-------GTAAA----------ACAACCCCATTTCT
A-----------AGGTTGACCTCGG-------AT----CA-GGTAGG---GATAC-C---
-----------------CG-CTGA-AC-------TT---AAGCAT
>106_ITS4
GGTC--------------------------------------------------------
------------------------------------------------------------
------------------------------------------------------------
----------------------TCCGTAGGTGA----ACCTGCGGAGGGAT---------
--CATT-AC-------------------------------------AAGTTGACCCCGG-
------------------------------------------------------------
-----------CCCTCGGGCCG----------------------------GGATGTT---
--------CACAACCCTTTGTTGTCCGACTCTGT---TG--CCT--CCGGGGCGACCC--
------------------------------------------------------------
--TGCCTCC--------------GGG----CGGGGGCCCCGG---GTGGACATTTCAAAC
TCTT----------------GCGTAACTTTGCAG-----------------TCTGAGTA-
--------------------AATTTAATTAATAAATT-----------------------
---------AAAACTTTCAACAACGGATCTCTTGGTTCTGGCATCGATGAAGAACGCAGC
GAAATGCGATAAGTAATGTGAATTGCAGAATTCAGTGAATCATCGAATCTTTGAACGCAC
ATTGCGCCCCCTGGTAT-TCCGGGGGGCATGCCTGTT--------------------CGA
GCGTCAT------TTCACCAC-TC--------------------AAG---CCT--CGC--
---------------TT-------------GGTATT-------GGGCGACGCGGTCCGCC
GC------------------------------------G--CGCCTC---------AAAT
---CGACCGG----------------CT-------GG--------GTCTTTCGTCCC--C
TCAGCGTTGTGGA-----------AACTATTCGCTAA---------------AGGGTG--
----------------------CC------------------------------------
--------------------------------GC-------GGGAGG----CCACGC---
-----------------CG-TAAA-ACAACCCCATTTCTAAGG--
>AIMS_BRL_234
GGTC--------------------------------------------------------
------------------------------------------------------------
------------------------------------------------------------
----------------------TCCGTAGGTGA----ACCTGCGGAGGGAT---------
--CATT-AC-----------------------------------------A------AG-
-------------------------------------------------------TTG--
-----------ACCCCGGCCCT---------------------CGGGCCGGGATGTT---
--------CACAACCCTTTGTTGTCCGACTCTGT---TG--CCT--CCGGGGCGACCC--
------------------------------------------------TGCCTCCGGGCG
GGGGCCC----------------CGG----GTGGA-CATTTCA--------------AAC
TCTT----------------GCGTAACTTTGCAG-----------------TCTGAGTA-
--------------------AATTTAATTAATAAATT-----------------------
---------AAAACTTTCAACAACGGATCTCTTGGTTCTGGCATCGATGAAGAACGCAGC
GAAATGCGATAAGTAATGTGAATTGCAGAATTCAGTGAATCATCGAATCTTTGAACGCAC
ATTGCGCCCCCTGGTAT-TCCGGGGGGCATGCCTGTT--------------------CGA
GCGTCAT------TTCACCAC-TC--------------------AAG---CCT--CGC--
---------------TT-------------GGTATT-------GGG------CGACGCGG
TCCGCCG-------------------------C-----G--CGCCTC---------AAAT
---CGACCGG----------------CT-------GG--------GTCTTTCGTCCC--C
TCAGCGTTGTGGA-----------AACTATTCGCTAA--------AGGGTGCCGCGGGAG
GCCAC-G---------------CC-------GTAAA----------ACAACCCCATTTCT
A-----------AGGTTGACCTCGG-------AT----CA-GGTAGG---GATAC-C---
-----------------CG-CTGA-AC-------TT---AAGCAT
>AIMS_BRL_137
GGTC--------------------------------------------------------
------------------------------------------------------------
------------------------------------------------------------
----------------------TCCGTTAGTGA----ACCTGCGGAGGGAT---------
--CATT-AC----------------------------------------AG------TG-
------------------------------------------------------------
-----------ACCCCGGTCTA---------------------ACCACCGGGATGTT---
--------CATAACCCTTTGTTGTCCGACTCTGT---TG--CCT--CCGGGGCGACCC--
------------------------------------------------------------
--TGCCTTC--------------GGG----CGGGGGCTCCGG---GTGGACACTTCAAAC
TCTT----------------GCGTAACTTTGCAG-----------------TCTGAGTA-
--------------------AATTTAATTAATAAATT-----------------------
---------AAAACTTTTAACAACGGATCTCTTGGTTCTGGCATCGATTAAGAACGCAGC
GAAATGCGATAAGTAATGTGAATTGCAGAATTCAGTGAATCATCTAATCTTTGAACGCAC
ATTGCACCCCCTGGTAT-TCCGGGGGGCATGCCTGTT--------------------CGA
GCGTCAT------TTCACCAC-TC--------------------AAG---CCT--CGC--
---------------TT-------------GGTATT-------GGGCAACGCGGTCCGCC
GC------------------------------------G--TGCCTC---------ACAT
---CGACCGG----------------CT-------GG--------GTCTTCTGTCCC--C
TAAGCGTTGTGGA-----------AACTATTCGCTAA-------AGGGTGCTCGGGAG--
-GCTACG---------------CC-------GTAAA----------ACAAACCCATTTCT
A-----------AGGTTGACCTCGG-------AT----CA-CGTAGG---GATAC-C---
-----------------CG-CTGA-AC-------TT---AAGCAT
>AIMS_BRL_156
GGTC--------------------------------------------------------
------------------------------------------------------------
------------------------------------------------------------
----------------------TCCGTTAGTGA----ACCTGCGGAGGGAT---------
--CATT-AC---------------------------------------AAG------TG-
------------------------------------------------------------
-----------ACCCCGGTCTA---------------------ACCACCGGGATGTT---
--------CATAACCCTTTGTTGTCCGACTCTGT---TG--CCT--CCGGGGCGACCC--
------------------------------------------------------------
--TGCCTTC--------------GGG----CGGGGGCTCCGG---GTGGACACTTCAAAC
TCTT----------------GCGTAACTTTGCAG-----------------TCTGAGTA-
--------------------AACTTAATTAATAAATT-----------------------
---------AAAACTTTTAACAACGGATCTCTTGGTTCTGGCATCGATGAAGAACGCAGC
GAAATGCGATAAGTAATGTGAATTGCAGAATTCAGTGAATCATCGAATCTTTGAACGCAC
ATTGCGCCCCCTGGTAT-TCCGGGGGGCATGCCTGTT--------------------CGA
GCGTCAT------TTCACCAC-TC--------------------AAG---CCT--CGC--
---------------TT-------------GGTATT-------GGGCAACGCGGTCCGCC
GC------------------------------------G--TGCCTC---------AAAT
---CGACCGG----------------CT-------GG--------GTCTTCTGTCCC--C
TAAGCGTTGTGGA-----------AACTATTCGCTAA-------AGGGTGCTCGGGAG--
-GCTACG---------------CC-------GTAAA----------ACAAACCCATTTCT
A-----------AGGTTGACCTCGG-------AT----CA-GGTAGG---GATAC-C---
-----------------CG-CTGA-AC-------TT---AAGCAT
>117_ITS4
GGTC--------------------------------------------------------
------------------------------------------------------------
------------------------------------------------------------
----------------------TCCGTAGGTGA----ACCTGCGGAGGGAT---------
--CATT-AC---------------------------------------AAG------TG-
------------------------------------------------------------
-----------ACCCCGGTTTA----------------------CCACCGGGATGTT---
--------CATAACCCTTTGTTGTCCGACTCTGT---TG--CCT--CCGGGGCGACCC--
------------------------------------------------------------
--TGCCTTC--------------GGG----CGGGGGCTCCGG---GTGGACACTTCAAAC
TCTT----------------GCGTAACTTTGCAG-----------------TCTGAGTA-
--------------------AACTTAATTAATAAATT-----------------------
---------AAAACTTTTAACAACGGATCTCTTGGTTCTGGCATCGATGAAGAACGCAGC
GAAATGCGATAAGTAATGTGAATTGCAGAATTCAGTGAATCATCGAATCTTTGAACGCAC
ATTGCGCCCCCTGGTAT-TCCGGGGGGCATGCCTGTT--------------------CGA
GCGTCAT------TTCACCAC-TC--------------------AAG---CCT--CGC--
---------------TT-------------GGTATT-------GGGCAACGCGGTCCGCC
GC------------------------------------G--TGCCTC---------AAAT
---CGACCGG----------------CT-------GG--------GTCTTCTGTCCC--C
TAAGCGTTGTGGA------------------AACTAT-----------------------
----------------------TC-------GCTAA------------------------
----------------------AGG-------GT-------GCTCGGGAGGCTACGC---
-----------------CG-TAAA-ACAACCCCATTTCTAAGG--
>99_ITS4
GGTC--------------------------------------------------------
------------------------------------------------------------
------------------------------------------------------------
----------------------TCCGTAGGTGA----ACCTGCGGAGGGAT---------
--CATT-AC---------------------------------------AAG------TG-
------------------------------------------------------------
-----------ACCCCGGTCTT---------------------ACCACCGGGATGTT---
--------CATAACCCTTTGTTGTCCGACTCTGT---TG--CCT--CCGGGGCGACCC--
------------------------------------------------------------
--TGCCTTC--------------GGG----CGGGGGCTCCGG---GTGGACACTTCAAAC
TCTT----------------GCGTAACTTTGCAG-----------------TCTGAGTA-
--------------------AACTTAATTAATAAATT-----------------------
---------AAAACTTTTAACAACGGATCTCTTGGTTCTGGCATCGATGAAGAACGCAGC
GAAATGCGATAAGTAATGTGAATTGCAGAATTCAGTGAATCATCGAATCTTTGAACGCAC
ATTGCGCCCCCTGGTAT-TCCGGGGGGCATGCCTGTT--------------------CGA
GCGTCAT------TTCACCAC-TC--------------------AAG---CCT--CGC--
---------------TT-------------GGTATT-------GGGCAACGCGGTCCGCC
GC------------------------------------G--TGCCTC---------AAAT
---CGACCGG----------------CT-------GG--------GTCTTCTGTCCC--C
TAAGCGTTGTGGA------------------AACTAT-----------------------
----------------------TC-------GCTAA------------------------
----------------------AGG-------GT-------GTTCGGGAGGCTACGC---
-----------------CG-TAAA-ACAACCCCATTTCTAAGG--
>AIMS_BRL_32
GGTC--------------------------------------------------------
------------------------------------------------------------
------------------------------------------------------------
----------------------TCCGTAGGTGA----ACCTGCGGAGGGAT---------
--CATT-AC---------------------------------------AAG------TG-
------------------------------------------------------------
-----------ACCCCGGTCTA---------------------ACCACCGGGATGTT---
--------CATAACCCTTTGTTGTCCGACTCTGT---TG--CCT--CCGGGGCGACCC--
------------------------------------------------------------
--TGCCTTC--------------GGG----CGGGGGCTCCGG---GTGGACACTTCAAAC
TCTT----------------GCGTAACTTTGCAG-----------------TCTGAGTA-
--------------------AACTTAATTAATAAATT-----------------------
---------AAAACTTTTAACAACGGATCTCTTGGTTCTGGCATCGATGAAGAACGCAGC
GAAATGCGATAAGTAATGTGAATTGCAGAATTCAGTGAATCATCGAATCTTTGAACGCAC
ATTGCGCCCCCTGGTAT-TCCGGGGGGCATGCCTGTT--------------------CGA
GCGTCAT------TTCACCAC-TC--------------------AAG---CCT--CGC--
---------------TT-------------GGTATT-------GGGCAACGCGGTCCGCC
GC------------------------------------G--TGCCTC---------AAAT
---CGACCGG----------------CT-------GG--------GTCTTCTGTCCC--C
TAAGCGTTGTGGA-----------AACTATTCGCTAA-------AGGGTGCTCGGGAG--
-GCTACG---------------CC-------GTAAA----------ACAAACCCATTTCT
A-----------AGGTTGACCTCGG-------AT----CA-GGTAGG---GATAC-C---
-----------------CG-CTGA-AC-------TT---AAGCAT
>3_ITS4
GGTC--------------------------------------------------------
------------------------------------------------------------
------------------------------------------------------------
----------------------TCCGTAGGTGA----ACCTGCGGAGGGAT---------
--CATT-AC-----------------------------------------A------AG-
--------------------------------------------------------TG--
-----------ACCCCGGTCTA---------------------ACCACCGGGATGTT---
--------CATAACCCTTTGTTGTCCGACTCTGT---TG--CCT--CCGGGGCGACCC--
------------------------------------------------TGCCTTCGGGCG
GGGGCTC----------------CGG----GTGGA-CACTTCA--------------AAC
TCTT----------------GCGTAACTTTGCAG-----------------TCTGAGTA-
--------------------AACTTAATTAATAAATT-----------------------
---------AAAACTTTTAACAACGGATCTCTTGGTTCTGGCATCGATGAAGAACGCAGC
GAAATGCGATAAGTAATGTGAATTGCAGAATTCAGTGAATCATCGAATCTTTGAACGCAC
ATTGCGCCCCCTGGTAT-TCCGGGGGGCATGCCTGTT--------------------CGA
GCGTCAT------TTCACCAC-TC--------------------AAG---CCT--CGC--
---------------TT-------------GGTATT-------GGG------CAACGCGG
TCCGCCG-------------------------C-----G--TGCCTC---------AAAT
---CGACCGG----------------CT-------GG--------GTCTTCTGTCCC--C
TAAGCGTTGTGGA--------------------------------------------A--
-ACTA-T---------------TC-------GCTAA------------------------
----------------------AGG-------GT-------GCTCGGGAGGCTACGC---
-----------------CG-TAAA-AC------------AAACCC
>AIMS_BRL_31
GGTC--------------------------------------------------------
------------------------------------------------------------
------------------------------------------------------------
----------------------TCCGTAGGTGA----ACCTGCGGAGGGAT---------
--CATT-AC---------------------------------------AAG------TG-
------------------------------------------------------------
-----------ACCCCGGTCTA---------------------ACCACCGGGATGTT---
--------CATAACCCTTTGTTGTCCGACTCTGT---TG--CCT--CCGGGGCGACCC--
------------------------------------------------------------
--TGCCTTC--------------GGG----CGGGGGCTCCGG---GTGGACACTTCAAAC
TCTT----------------GCGTAACTTTGCAG-----------------TCTGAGTA-
--------------------AACTTAATTAATAAATT-----------------------
---------AAAACTTTTAACAACGGATCTCTTGGTTCTGGCATCGATGAAGAACGCAGC
GAAATGCGATAAGTAATGTGAATTGCAGAATTCAGTGAATCATCGAATCTTTGAACGCAC
ATTGCGCCCCCTGGTAT-TCCGGGGGGCATGCCTGTT--------------------CGA
GCGTCAT------TTCACCAC-TC--------------------AAG---CCT--CGC--
---------------TT-------------GGTATT-------GGGCAACGCGGTCCGCC
GC------------------------------------G--TGCCTC---------AAAT
---CGACCGG----------------CT-------GG--------GTCTTCTGTCCC--C
TAAGCGTTGTGGA-----------AACTATTCGCTAA-------AGGGTGTTCGGGAG--
-GCTACG---------------CC-------GTAAA----------ACAACCCCATTTCT
A-----------AGGTTGACCTCGG-------AT----CA-GGTAGG---GATAC-C---
-----------------CG-CTGA-AC-------TT---AAGCAT
>AIMS_BRL_44
GGTC--------------------------------------------------------
------------------------------------------------------------
------------------------------------------------------------
----------------------TCCGTAGGTGA----ACCTGCGGAGGGAT---------
--CATT-AC---------------------------------------AAG------TG-
------------------------------------------------------------
-----------ACCCCGGTCTA---------------------ACCACCGGGATGTT---
--------CATAACCCTTTGTTGTCCGACTCTGT---TG--CCT--CCGGGGCGACCC--
------------------------------------------------------------
--TGCCTTC--------------GGG----CGGGGGCTCCGG---GTGGACACTTCAAAC
TCTT----------------GCGTAACTTTGCAG-----------------TCTGAGTA-
--------------------AACTTAATTAATAAATT-----------------------
---------AAAACTTTTAACAACGGATCTCTTGGTTCTGGCATCGATGAAGAACGCAGC
GAAATGCGATAAGTAATGTGAATTGCAGAATTCAGTGAATCATCGAATCTTTGAACGCAC
ATTGCGCCCCCTGGTAT-TCCGGGGGGCATGCCTGTT--------------------CGA
GCGTCAT------TTCACCAC-TC--------------------AAG---CCT--CGC--
---------------TT-------------GGTATT-------GGGCAACGCGGTCCGCC
GC------------------------------------G--TGCCTC---------AAAT
---CGACCGG----------------CT-------GG--------GTCTTCTGTCCC--C
TAAGCGTTGTGGA-----------AACTATTCGCTAA-------AGGGTGCTCGGGAG--
-GCTACG---------------CC-------GTAAA----------ACAACCCCATTTCT
A-----------AGGTTGACCTCGG-------AT----CA-GGTAGG---GATAC-C---
-----------------CG-CTGA-AC-------TT---AAGCAT
>45_ITS4
GGGG--------------------------------------------------------
------------------------------------------------------------
------------------------------------------------------------
----------------------CCCGCCGGTAA----CCC------AGAAT---------
--CTCT-GT---------------------------------------------------
------------------------------------------------------------
-----------------------------------------------------TTTC---
---------GTACCCGAC--------------GT---AA--CCT--CTGA-GTGTTCC--
------------------------------------------------------------
------------------------------TAGCG----------------------AAC
TGTT--------------------------------------------------------
------------------------------------------------------------
---------AAAACTTTCAGCAACGGATCTCTTGGCTCTAGCATCGATGAAGAACGCAGC
GAAACGCGATAAGTAGTGTGAATTGCAGAATTCAGTGAATCATCGAATCTTTGAACGCAC
ATGGCGCCCCCTGGTAT-TCCGGGGGGCATGCCTGTC--------------------CGA
GCGTCGT------TTCAACCC-TC--------------------GGG----AC--TGCCC
TTTCGCGGGGCGGTCCC-------------GGCGTT-------GGGGATCTACGACCGGG
CGCCCAC----------------------CGGC-----G--CCCCCGTAGGCCCTGAAAA
---GCAGCGG----------------CG-------GA-----CCCGCGGCG-GCCCTCCC
CTTGCGTAGTAGC----------TAACGCCTCGCATC--------GGGACCCCGCGTG--
----------------------CC-CCAGCCCCTAA-----------------AACCCCC
A-------TCCAAGCCCGCCCCCGG-------------C-----------GGCAC-----
---------------------------------------AAG-GT
>36_ITS4
GGTC--------------------------------------------------------
------------------------------------------------------------
------------------------------------------------------------
----------------------TCCGTTGGTGA----ACCAGCGGAGGGAT---------
--CATT-AC----------------------------------------CG------AA-
------------------------------------------------------------
-----------GTTACTCTTCA---------------------TACCCT----TTTG---
---TGAACCTTACCCCTCGCCGCGCG------GT---TG--CCT--CGGC-GTGGAGG--
------------------------TCGGGAGTGGGGCCGCCCAGCGCGGACCCCGCCTCC
GGCCCCCGC--------------CGG----------CCGCGC-------------CAAAC
TCTT---------------------AATTTGCAT---AGCGGACTGTATGTTCTGATTT-
-------------------ATCTTGAAAAAACAAGTC-----------------------
---------AAAACTTTCAACAACGGATCTCTTGGTTCTGGCATCGATGAAGAACGCAGC
GAAATGCGATAAGTAATGTGAATTGCAGAATTCAGTGAATCATCGAATCTTTGAACGCAC
ATTGCGCCCGGCAGCAA-TCTGCCGGGCATGCCTGTC--------------------CGA
GCGTCAT------TTCTGCCC-TC--------------------GAG---CTC--GGTTC
T--------------CTCGAACCGACGCCCGGTGTT-------GGGGCGCTGCGGGCTCA
GCCCCGC----------------------AGGC----------CCTG---------AAAT
---GAAGTGG----------------CG-------GT-----CCCGCCGCGGCGCCC---
CCTGCGTAGTAAG------TCTTTGCA-CCTCGCATC-----------------------
------------------------------------------------------------
----------------GGGTCCCGG----------------CGTAGGCCAG-----C---
-----------------CG-TCGA-AC-------C----------
>AIMS_BRL_70
GGTC--------------------------------------------------------
------------------------------------------------------------
------------------------------------------------------------
----------------------TCCGTTGGTGA----ACCAGCGGAGGGAT---------
--CATT-GC-----------------------------------TGGAACGCGCTTCGG-
------------------------------------------------------------
-----------CGCAC---CCA------------------GAAACCCTT----TGTG---
----AACTTATACCTATT--------------GT---TG--CCT--CGGC-GCAGGCC--
------------------------------------------------GGCCTCTTCACT
GAGGCCCCC--------------TGGAAACAGGGAGCAGCCCGCCGGCGGCCAACCAAAC
TCTT--------------------GTTTCTACAG-----------TGAATCTCTGAGTA-
--------------------AAAAACATAAATGAATC-----------------------
---------AAAACTTTCAACAACGGATCTCTTGGTTCTGGCATCGATGAAGAACGCAGC
GAAATGCGATAAGTAATGTGAATTGCAGAATTCAGTGAATCATCGAATCTTTGAACGCAC
ATTGCGCCCTCTGGTAT-TCCGGAGGGCATGCCTGTT--------------------CGA
GCGTCAT------TTCAACCC-TC--------------------AAG---CCT--GGC--
---------------TT-------------GGTGAT-------GGG------GCACTGCC
TGTAATA----------------------GGGC-----A--GGCCCT--------GAAAT
---CTAGTGG----------------CG-------AG--------CTCGCCAGGACC--C
CGAGCGTAGTAGT----------TATA-TCTCGCTCT------GGAAGGCCCTGGCGGTG
CCCTG-----------------CC-------GTTAA-----------ACCCCCAACTTCT
G---------AAAATTTGACCTCGG-------AT----CA-GGTAGG---AATAC-C---
-----------------CG-CTGA-AC-------TT---AAGCAT
>AIMS_BRL_122
GGTC--------------------------------------------------------
------------------------------------------------------------
------------------------------------------------------------
----------------------TCCGTTGGTGA----ACCAGCGGAGGGAT---------
--CATT-AT----------------------------------------AG------AG-
---------------------------------------------------TTTTCTA--
-----------AACTC---CCA----------------------ACCCA----TGTG---
------AACTTACCATT---------------GT---TG--CCT--CGGCAGAAGCTG--
---------CTCGGTGCACCTTACCTTGGAACGGCCTACCCTGTAGCGCCTTACCCTGGA
ACGGCTTACCCTGCAACGGCTGCCGG-----TGGA-CTACCA---------------AAC
TCTT------------------GTTATTTTATGG--------------TTATCTGAGCG-
--------------------TCTTATTTTAATAAGTC-----------------------
---------AAAACTTTCAACAACGGATCTCTTGGTTCTGGCATCGATGAAGAACGCAGC
GAAATGCGATAAGTAATGTGAATTGCAGAATTCAGTGAATCATCGAATCTTTGAACGCAC
ATTGCGCCCATTAGTAT-TCTAGTGGGCATGCCTGTT--------------------CGA
GCGTCAT------TTCAACCC-TT--------------------AAG---CCT--AGC--
---------------TT-------------AGTGTT-------GGG------AGCCTACT
GCTTTTG--CT-------------------AGCGGTA-G--CTCCTG---------AAAT
---ACAACGG----------------CG-------GA-----TCTGCGATATCCTCT---
-GAGCGTAGTAAT-------TTTTAT---CTCGCTTT---------------TGACTG--
-GAGT-T--GCAGCGTCTTTAGCC-------GCTAA----------ACCCCCCAAATTTT
A----------ATGGTTGACCTCGG-------AT----CA-GGTAGG---AATAC-C---
-----------------CG-CTGA-AC-------TT---AAGCAT
>AIMS_BRL_224
GGTC--------------------------------------------------------
------------------------------------------------------------
------------------------------------------------------------
----------------------TCCGTTGGTGA----ACCAGCGGAGGGAT---------
--CATT-AC----------------------------------------AG------AG-
---------------TTATAC----------------------AA---------------
-------------CTC---CCA----------------------TACCA----TATGTTA
ACTT-------ACTCA----------------GT---TATGCCT--CGGC-GTAAGCTGG
GCGGAGCGGACGTGTTACCCGGTAGCTACCCTGTAGCTACCCTGTAGCCGCGGCCGACCT
CCAGCCCGC--------------CGG----TGGTA-CACTA----------------AAC
TCTT------------------GTTTTACTGTAT---------------CTTCTGAGCG-
--------------------TCTTATTTTAATAAGTC-----------------------
---------AAAACTTTCAACAACGGATCTCTTGGTTCTGGCATCGATGAAGAACGCAGC
GAAATGCGATAAGTAATGTGAATTGCAGAATTCAGTGAATCATCGAATCTTTGAACGCAC
ATTGCGCCCATTAGTAT-TCTAGTGGGCATGCCTGTT--------------------CGA
GCGTCAT------TTCAACCC-TT--------------------AAG---CCT--AGC--
---------------TT-------------AGTGTT-------GGG------AATCTACT
G-----------------------------TACGGTA-G--TTCCTC---------AAAG
---ACAGTGG----------------CG-------GA-----GCGATAGTT-GTCCT--C
TGAGCGTAGTAAT-------ACTTATT--CTCGCTTT---------------TGTTAG--
-GTGC-T---G--TCCTCCCG-CC-------ATAAA-----------ACCCCCAATTTTT
T---------AGTGGTTGACCTCGG-------AT----CA-GGTAGG---AATAC-C---
-----------------CG-CTGA-AC-------TT---AAGCAC
>AIMS_BRL_113
GGTC--------------------------------------------------------
------------------------------------------------------------
------------------------------------------------------------
----------------------TCCGTTGGTGA----ACCAGCGGAGGGAT---------
--CATT-AC----------------------------------------AG------AG-
----------------------------------------------------TTATCC--
-----------AACTC---CCA---------------------AACCCA----TGTG---
------AACTTATCTCTTT-------------GT---TG--CCT--CGGC-GCAAGCT--
------------------------------------ACCCGGGACCTCGCGCCCCGGGCG
---GCCCGC--------------CGG----CGGAC-AAACCA---------------AAC
TCTG---------------------TTATCTTAG----------TTGATTATCTGAGTG-
---------------------TCTTATTTAATAAGTC-----------------------
---------AAAACTTTCAACAACGGATCTCTTGGTTCTGGCATCGATGAAGAACGCAGC
GAAATGCGATAAGTAATGTGAATTGCAGAATTCAGTGAATCATCGAATCTTTGAACGCAC
ATTGCGCCCATTAGTAT-TCTAGTGGGCATGCCTGTT--------------------CGA
GCGTCAT------TTCAACCC-CA--------------------AAG---CAC--AGC--
---------------TA-------------ATTGTT-------GGG-------CCCTACA
TTTCGTA-------------------------------G--TGCCTC----------CAG
---ACGTTGG----------------CG-------GA-----GTGGCAGTA-GTCCT--C
TGAGCGTAGTAAT------TCTTTAT---CTCGCTTT----------------TGTTAGG
TGCTGCC---------------CC-CCCGGCTGTAA----------TACCCCCTATTTGT
T----------CTGGTTGACCTCGG-------AT----CA-AGTAAG---AATAC-C---
-----------------CG-CTGA-AC-------TT---AACCAT
>AIMS_BRL_102
GGTC--------------------------------------------------------
------------------------------------------------------------
------------------------------------------------------------
----------------------TCCGTTGGTGA----ACCAGCGGAGGGAT---------
--CATT-AC----------------------------------------AG------AG-
----------------------------------------------------TTATCC--
-----------AACTC---CCA---------------------AACCCA----TGTG---
------AACTTATCTCTTT-------------GT---TG--CCT--CGGC-GCAAGCT--
------------------------------------ACCCGGGACCTCGCGCCCCGGGCG
---GCCCGC--------------CGG----CGGAC-AAACCA---------------AAC
TCTG--------------------TTATCTTCGT-----------TGATTATCTGAGTG-
---------------------TCTTATTTAATAAGTC-----------------------
---------AAAACTTTCAACAACGGATCTCTTGGTTCTGGCATCGATGAAGAACGCAGC
GAAATGCGATAAGTAATGTGAATTGCAGAATTCAGTGAATCATCGAATCTTTGAACGCAC
ATTGCGCCCATTAGTAT-TCTAGTGGGCATGCCTGTT--------------------CGA
GCGTCAT------TTCAACCC-CT--------------------AAG---CAC--AGC--
---------------TT-------------ACTGTT-------GGG------AACCTACG
GCCTCCG----------------------------TA-G--CTCCTT---------AAAG
---ACATTGG----------------CG-------GA--------GTGGCAGTGGTCCTC
TGAGCGTAGTAAT------TCTTTAT---CTCGCTTT---------------TGTTAG--
-GTGC-T--GCCCCCCCGG---CC-------GTAAA-----------ACCCCCCCTTTTT
T----------CTGGTTGACCTCGG-------AT----CA-GGTAGG---AATAC-C---
-----------------CG-CTGA-AC-------TT---AAGCAT
>AIMS_BRL_64
GGTC--------------------------------------------------------
------------------------------------------------------------
------------------------------------------------------------
----------------------TCCGTTGGTGA----ACCAGCGGAGGGAT---------
--CATT-AC----------------------------------------AG------AG-
----------------------------------------------------TTATCC--
-----------AACTC---CCA---------------------AACCCA----TGTG---
------AACATATCTCTTT-------------GT---TG--CCT--CGGC-GCAAGCT--
------------------------------------------ACCCGGGACCCCCGGGCG
---GCCCGC--------------CGG----CGGAC-ACACCA---------------AAC
TCTG--------------------TTATCTTCGT-----------TGATTATCTGAGTG-
---------------------TCTTATTTAATAAGTC-----------------------
---------AAAACTTTCAACAACGGATCTCTTGGTTCTGGCATCGATGAAGAACGCAGC
GAAATGCGATAAGTAATGTGAATTGCAGAATTCAGTGAATCATCGAATCTTTGAACGCAC
ATTGCGCCCATTAGTAT-TCTAGTGGGCATGCCTGTT--------------------CGA
GCGTCAT------TTCAACCC-CT--------------------AAG---CAC--AGC--
---------------TT-------------ATTGTT-------GGG------AATCTAC-
------------------------------GGTCGTA-G--TTCCTC---------AAAG
---ACATTGG----------------CG-------GA-----GCGGCAGCA-GTCCT--C
TGAGCGTAGTAAT------CTTTTAT---CTCGCTTC---------------TGTTAG--
-GCGC-T-GCCCCCCCGG----CC-------GTAAA-----------ACCCCCCCTTTTT
T----------CTGGTTGACCTCGG-------AT----CA-GGTAGG---AATAC-C---
-----------------CG-CTGA-AC-------TT---AAGCAT
>AIMS_BRL_162
GGTC--------------------------------------------------------
------------------------------------------------------------
------------------------------------------------------------
----------------------TCCGTTGGTGA----ACCAGCGGAGGGAT---------
--CATT-AC------------------------------------------------AG-
--------------------------------------------------AGTTATCC--
-----------AACTC---CCA---------------------AACCCA----TGTG---
------AACATATCTCTTT-------------GT---TG--CCT--CGGC-GCAAGCT--
------------------------------------------ACCCGGGACCCCCGGGCG
---GCCCGC--------------CGG----CGGACACACCA----------------AAC
TCTG--------------------TTATCTTCGT-----------TGATTATCTGAGTG-
---------------------TCTTATTTAATAAGTC-----------------------
---------AAAACTTTCAACAACGGATCTCTTGGTTCTGGCATCGATGAAGAACGCAGC
GAAATGCGATAAGTAATGTGAATTGCAGAATTCAGTGAATCATCGAATCTTTGAACGCAC
ATTGCGCCCATTAGTAT-TCTAGTGGGCATGCCTGTT--------------------CGA
GCGTCAT------TTCAACCC-CT--------------------AAG---CAC--AGC--
---------------TT-------------ATTGTT-------GGG------AATCTACG
GTCGTAG----------------------------------TTCCTC---------AAAG
---ACATTGG----------------CG-------GA-----GCGGCAGCA-GTCCT--C
TGAGCGTAGTAAT------CTTTTAT---CTCGCTTC------TGTTAGGCGCTGCCC--
-CCCCGG---------------CC-------GTAAA-----------ACCCCCCCTTTTT
T----------CTGGTTGACCTCGG-------AT----CA-GGTAGG---AATAC-C---
-----------------CG-CTGA-AC-------TT---AAGCAT
>AIMS_BRL_161
GGTC--------------------------------------------------------
------------------------------------------------------------
------------------------------------------------------------
----------------------TCCGTTGGTGA----ACCAGCGGAGGGAT---------
--CATT-AC----------------------------------------AG------AG-
----------------------------------------------------TTATCC--
-----------AACTC---CCA---------------------AACCCA----TGTG---
------AACATATCTCTTT-------------GT---TG--CCT--CGGC-GCAAGCT--
---------------------------------------------ACCCGGGACCCCCGG
GCGGCCCGC--------------CGG----CGGAC-ACACCA---------------AAC
TCTG--------------------TTATCTTCGT-----------TGATTATCTGAGTG-
---------------------TCTTATTTAATAAGTC-----------------------
---------AAAACTTTCAACAACGGATCTCTTGGTTCTGGCATCGATGAAGAACGCAGC
GAAATGCGATAAGTAATGTGAATTGCAGAATTCAGTGAATCATCGAATCTTTGAACGCAC
ATTGCGCCCACTAGTAT-TCTAGTGGGCATGCCTGTT--------------------CGA
GCGTCAT------TTCAACCC-CT--------------------AAG---CAC--AGC--
---------------TT-------------ATTGTT-------GGG------AATCTACG
GCCGTAG--TT--------------------------------CCTC---------AAAG
---ACATTGG----------------CG-------GA-----GCGGCAGCA-GTCCT--C
TGAGCGTAGTAAT------TTTTTAT---CTCGCTTT---------------TGTTAG--
-GCGC-T---GCCC--------CC-CCGGCCGTAAA-----------ACCCCCCCTTTTT
T----------CTGGTTGACCTCGG-------AT----CA-GGTAGG---AATAC-C---
-----------------CG-CTGA-AC-------TT---AAGCAT
>AIMS_BRL_6
GGTC--------------------------------------------------------
------------------------------------------------------------
------------------------------------------------------------
----------------------TCCGTTGGTGA----ACCAGCGGAGGGAT---------
--CATT-AC----------------------------------------AG------AG-
----------------------------------------------------TTATCC--
-----------AACTC---CCA---------------------AACCCA----TGTG---
------AACATATCTCTTT-------------GT---TG--CCT--CGGC-GCAAGCT--
------------------------------------ACCCGGGACCTCGCGCCCCGGGCG
---GCCCGC--------------CGG----CGGAC-AAACCA---------------AAC
TCTG--------------------TTATCTTCGT-----------TGATTATCTGAGTG-
---------------------TCTTATTTAATAAGTC-----------------------
---------AAAACTTTCAACAACGGATCTCTTGGTTCTGGCATCGATGAAGAACGCAGC
GAAATGCGATAAGTAATGTGAATTGCAGAATTCAGTGAATCATCGAATCTTTGAACGCAC
ATTGCGCCCATTAGTAT-TCTAGTGGGCATGCCTGTT--------------------CGA
GCGTCAT------TTCAACCC-CT--------------------AAG---CAC--AGC--
---------------TT-------------ATTGTT-------GGG------CGTCTACG
TCTGTA--------------------------------G--TGCCTC---------AAAG
---ACATTGG----------------CG-------GA-----GCGGCAGCA-GTCCT--C
TGAGCGTAGTAAT------TCTTCAT---CTCGCTTC---------TGTTAGGCGCTGCC
CCCCCGG---------------CC-------GTAAA-----------ACCCCCAATCCAT
T----------CTGGCTGACCTCGG-------AT----CA-GGTCGG---ACTAC-C---
-----------------CG-CTGA-AC-------TT---CCGCAC
>AIMS_BRL_10
GGTC--------------------------------------------------------
------------------------------------------------------------
------------------------------------------------------------
----------------------TCCGTTGGTGA----ACCAGCGGAGGGAT---------
--CATT-AC----------------------------------------AG------AG-
----------------------------------------------------TTATCC--
-----------AACTC---CCA---------------------AACCCA----TGTG---
------AACTTATCTCTTT-------------GT---TG--CCT--CGGC-GCAAGCT--
------------------------------------ACCCGGGACCTCGCGCCCCGGGCG
---GCCCGC--------------CGG----CGGAC-AAACCA---------------AAC
TCTG---------------------TTATCTTAG----------TTGATTATCTGAGTG-
---------------------TCTTATTTAATAAGTC-----------------------
---------AAAACTTTCAACAACGGATCTCTTGGTTCTGGCATCGATGAAGAACGCAGC
GAAATGCGATAAGTAATGTGAATTGCAGAATTCAGTGAATCATCGAATCTTTGAACGCAC
ATTGCGCCCATTAGTAT-TCTAGTGGGCATGCCTGTT--------------------CGA
GCGTCAT------TTCAACCC-CT--------------------AAG---CAC--AGC--
---------------TT-------------ATTGTT-------GGG------CCTCTACG
TTTCGTA-------------------------------G--TGCCTC---------AAAG
---ACATTGG----------------CG-------GA-----GTGGCAGTA-GTCCT--C
TGAGCGTAGTAAT------TCTTTAT---CTCGCTTT---------------TGTTAG--
-GTGC-T--GCCCCCCCGG---CC-------GTAAA-----------ACCCCCAATTTTT
T----------CTGGTTGACCTCGG-------AT----CA-GGTAGG---AATAC-C---
-----------------CG-CTGA-AC-------TT---AAGCAT
>AIMS_BRL_9
GGTC--------------------------------------------------------
------------------------------------------------------------
------------------------------------------------------------
----------------------TCCGTTGGTGA----ACCAGCGGAGGGAT---------
--CATT-AC----------------------------------------AG------AG-
----------------------------------------------------TTATCC--
-----------AACTC---CCA---------------------AACCCA----TGTG---
------AACATATCTCTTT-------------GT---TG--CCT--CGGC-GCAAGCT--
------------------------------------ACCCGGGACCTCGCGCCCCGGGCG
---GCCCGC--------------CGG----CGGAC-AAACCA---------------AAC
TCTG--------------------TTATCTTCGT-----------TGATTATCTGAGTG-
---------------------TCTTATTTAATAAGTC-----------------------
---------AAAACTTTCAACAACGGATCTCTTGGTTCTGGCATCGATGAAGAACGCAGC
GAAATGCGATAAGTAATGTGAATTGCAGAATTCAGTGAATCATCGAATCTTTGAACGCAC
ATTGCGCCCATTAGTAT-TCTAGTGGGCATGCCTGTT--------------------CGA
GCGTCAT------TTCAACCC-CT--------------------AAG---CAC--AGC--
---------------TT-------------ATTGTT-------GGG------CGTCTACG
TCTGTA--------------------------------G--TGCCTC---------AAAG
---ACATTGG----------------CG-------GA-----GCGGCAGCA-GTCCT--C
TGAGCGTAGTAAT------TCTTTAT---CTCGCTTC---------------TGTTAG--
-GCGC-T-GCCCCCCCGG----CC-------GTAAA-----------ACCCCCAATTTTT
T----------CTGGTTGACCTCGG-------AT----CA-GGTAGG---AATAC-C---
-----------------CG-CTGA-AC-------TT---AAGCAT
>AIMS_BRL_7
GGTC--------------------------------------------------------
------------------------------------------------------------
------------------------------------------------------------
----------------------TCCGTTGGTGA----ACCAGCGGAGGGAT---------
--CATT-AC----------------------------------------AG------AG-
----------------------------------------------------TTATCC--
-----------AACTC---CCA---------------------AACCCA----TGTG---
------AACATATCTCTTT-------------GT---TG--CCT--CGGC-GCAAGCT--
------------------------------------ACCCGGGACCTCGCGCCCCGGGCG
---GCCCGC--------------CGG----CGGAC-AAACCA---------------AAC
TCTG--------------------TTATCTTCGT-----------TGATTATCTGAGTG-
---------------------TCTTATTTAATAAGTC-----------------------
---------AAAACTTTCAACAACGGATCTCTTGGTTCTGGCATCGATGAAGAACGCAGC
GAAATGCGATAAGTAATGTGAATTGCAGAATTCAGTGAATCATCGAATCTTTGAACGCAC
ATTGCGCCCATTAGTAT-TCTAGTGGGCATGCCTGTT--------------------CGA
GCGTCAT------TTCAACCC-CT--------------------AAG---CAC--AGC--
---------------TT-------------ATTGTT-------GGG------CGTCTACG
TCTGTA--------------------------------G--TGCCTC---------AAAG
---ACATTGG----------------CG-------GA-----GCGGCAGCA-GTCCT--C
TGAGCGTAGTAAT------TCTTTAT---CTCGCTTC---------------TGTTAG--
-GCGC-T-GCCCCCCCGG----CC-------GTAAA-----------ACCCCCAATTTTT
T----------CTGGTTGACCTCGG-------AT----CA-GGTAGG---AATAC-C---
-----------------CG-CTGA-AC-------TT---AAGCAT
>AIMS_BRL_39
GGTC--------------------------------------------------------
------------------------------------------------------------
------------------------------------------------------------
----------------------TCCGTTGGTGA----ACCAGCGGAGGGAT---------
--CATT-AC----------------------------------------AG------AG-
----------------------------------------------------TTATCC--
-----------AACTC---CCA---------------------AACCCA----TGTG---
------AACATATCTCTTT-------------GT---TG--CCT--CGGC-GCAAGCT--
------------------------------------ACCCGGGACCTCGCGCCCCGGGCG
---GCCCGC--------------CGG----CGGAC-AAACCA---------------AAC
TCTG--------------------TTATCTTCGT-----------TGATTATCTGAGTG-
---------------------TCTTATTTAATAAGTC-----------------------
---------AAAACTTTCAACAACGGATCTCTTGGTTCTGGCATCGATGAAGAACGCAGC
GAAATGCGATAAGTAATGTGAATTGCAGAATTCAGTGAATCATCGAATCTTTGAACGCAC
ATTGCGCCCATTAGTAT-TCTAGTGGGCATGCCTGTT--------------------CGA
GCGTCAT------TTCAACCC-CT--------------------AAG---CAC--AGC--
---------------TT-------------ATTGTT-------GGG------CGTCTACG
TCTGTA--------------------------------G--TGCCTC---------AAAG
---ACATTGG----------------CG-------GA-----GCGGCAGCA-GTCCT--C
TGAGCGTAGTAAT------TCTTTAT---CTCGCTTC---------------TGTTAG--
-GCGC-T-GCCCCCCCGG----CC-------GTAAA-----------ACCCCCAATTTTT
T----------CTGGTTGACCTCGG-------AT----CA-GGTAGG---AATAC-C---
-----------------CG-CTGA-AC-------TT---AAGCAT
>AIMS_BRL_37
GGTC--------------------------------------------------------
------------------------------------------------------------
------------------------------------------------------------
----------------------TCCGTTGGTGA----ACCAGCGGAGGGAT---------
--CATT-AC----------------------------------------AG------AG-
----------------------------------------------------TTATCC--
-----------AACTC---CCA---------------------AACCCA----TGTG---
------AACATATCTCTTT-------------GT---TG--CCT--CGGC-GCAAGCT--
------------------------------------ACCCGGGACCTCGCGCCCCGGGCG
---GCCCGC--------------CGG----CGGAC-AAACCA---------------AAC
TCTG--------------------TTATCTTCGT-----------TGATTATCTGAGTG-
---------------------TCTTATTTAATAAGTC-----------------------
---------AAAACTTTCAACAACGGATCTCTTGGTTCTGGCATCGATGAAGAACGCAGC
GAAATGCGATAAGTAATGTGAATTGCAGAATTCAGTGAATCATCGAATCTTTGAACGCAC
ATTGCGCCCATTAGTAT-TCTAGTGGGCATGCCTGTT--------------------CGA
GCGTCAT------TTCAACCC-CT--------------------AAG---CAC--AGC--
---------------TT-------------ATTGTT-------GGG------CGTCTACG
TCTGTA--------------------------------G--TGCCTC---------AAAG
---ACATTGG----------------CG-------GA-----GCGGCAGCA-GTCCT--C
TGAGCGTAGTAAT------TCTTTAT---CTCGCTTC---------------TGTTAG--
-GCGC-T-GCCCCCCCGG----CC-------GTAAA-----------ACCCCCAATTTTT
T----------CTGGTTGACCTCGG-------AT----CA-GGTAGG---AATAC-C---
-----------------CG-CTGA-AC-------TT---AAGCAT
>AIMS_BRL_8
GGTC--------------------------------------------------------
------------------------------------------------------------
------------------------------------------------------------
----------------------TCCGTTGGTGA----ACCAGCGGAGGGAT---------
--CATT-AC----------------------------------------AG------AG-
----------------------------------------------------TTATCC--
-----------AACTC---CCA---------------------AACCCA----TGTG---
------AACATATCTCTTT-------------GT---TG--CCT--CGGC-GCAAGCT--
------------------------------------ACCCGGGACCTCGCGCCCCGGGCG
---GCCCGC--------------CGG----CGGAC-AAACCA---------------AAC
TCTG--------------------TTATCTTCGT-----------TGATTATCTGAGTG-
---------------------TCTTATTTAATAAGTC-----------------------
---------AAAACTTTCAACAACGGATCTCTTGGTTCTGGCATCGATGAAGAACGCAGC
GAAATGCGATAAGTAATGTGAATTGCAGAATTCAGTGAATCATCGAATCTTTGAACGCAC
ATTGCGCCCATTAGTAT-TCTAGTGGGCATGCCTGTT--------------------CGA
GCGTCAT------TTCAACCC-CT--------------------AAG---CAC--AGC--
---------------TT-------------ATTGTT-------GGG------CGTCTACG
TCTGTA--------------------------------G--TGCCTC---------AAAG
---ACATTGG----------------CG-------GA-----GCGGCAGCA-GTCCT--C
TGAGCGTAGTAAT------TCTTTAT---CTCGCTTC---------------TGTTAG--
-GCGC-T-GCCCCCCCGG----CC-------GTAAA-----------ACCCCCAATTTTT
T----------CTGGTTGACCTCGG-------AT----CA-GGTAGG---AATAC-C---
-----------------CG-CTGA-AC-------TT---AAGCAT
>AIMS_BRL_5
GGTC--------------------------------------------------------
------------------------------------------------------------
------------------------------------------------------------
----------------------TCCGTTGGTGA----ACCAGCGGAGGGAT---------
--CATT-AC----------------------------------------AG------AG-
----------------------------------------------------TTATCC--
-----------AACTC---CCA---------------------AACCCA----TGTG---
------AACATATCTCTTT-------------GT---TG--CCT--CGGC-GCAAGCT--
------------------------------------ACCCGGGACCTCGCGCCCCGGGCG
---GCCCGC--------------CGG----CGGAC-AAACCA---------------AAC
TCTG--------------------TTATCTTCGT-----------TGATTATCTGAGTG-
---------------------TCTTATTTAATAAGTC-----------------------
---------AAAACTTTCAACAACGGATCTCTTGGTTCTGGCATCGATGAAGAACGCAGC
GAAATGCGATAAGTAATGTGAATTGCAGAATTCAGTGAATCATCGAATCTTTGAACGCAC
ATTGCGCCCATTAGTAT-TCTAGTGGGCATGCCTGTT--------------------CGA
GCGTCAT------TTCAACCC-CT--------------------AAG---CAC--AGC--
---------------TT-------------ATTGTT-------GGG------CGTCTACG
TCTGTA--------------------------------G--TGCCTC---------AAAG
---ACATTGG----------------CG-------GA-----GCGGCAGCA-GTCCT--C
TGAGCGTAGTAAT------TCTTTAT---CTCGCTTC---------------TGTTAG--
-GCGC-T-GCCCCCCCGG----CC-------GTAAA-----------ACCCCCAATTTTT
T----------CTGGTTGACCTCGG-------AT----CA-GGTAGG---AATAC-C---
-----------------CG-CTGA-AC-------TT---AAGCAT
>AIMS_BRL_98
GGTC--------------------------------------------------------
------------------------------------------------------------
------------------------------------------------------------
----------------------TCCGTTGGTGA----ACCAGCGGAGGGAT---------
--CATT-AC----------------------------------------AG------AG-
----------------------------------------------------TTATCC--
-----------AACTC---CCA---------------------AACCCA----TGTG---
------AACATATCTCTTT-------------GT---TG--CCT--CGGC-GCAAGCT--
------------------------------------ACCCGGGACCTCGCGCCCCGGGCG
---GCCCGC--------------CGG----CGGAC-AAACCA---------------AAC
TCTG--------------------TTATCTTCGT-----------TGATTATCTGAGTG-
---------------------TCTTATTTAATAAGTC-----------------------
---------AAAACTTTCAACAACGGATCTCTTGGTTCTGGCATCGATGAAGAACGCAGC
GAAATGCGATAAGTAATGTGAATTGCAGAATTCAGTGAATCATCGAATCTTTGAACGCAC
ATTGCGCCCATTAGTAT-TCTAGTGGGCATGCCTGTT--------------------CGA
GCGTCAT------TTCAACCC-CT--------------------AAG---CAC--AGC--
---------------TT-------------ATTGTT-------GGG------CGTCTACG
TCTGTA--------------------------------G--TGCCTC---------AAAG
---ACATTGG----------------CG-------GA-----GCGGCAGCA-GTCCT--C
TGAGCGTAGTAAT------TCTTTAT---CTCGCTTC---------------TGTTAG--
-GCGC-T-GCCCCCCCGG----CC-------GTAAA-----------ACCCCCAATTTTT
T----------CTGGTTGACCTCGG-------AT----CA-GGTAGG---AATAC-C---
-----------------CG-CTGA-AC-------TT---AAGCAT
>AIMS_BRL_120
GGTC--------------------------------------------------------
------------------------------------------------------------
------------------------------------------------------------
----------------------TCCGTTGGTGA----ACCAGCGGAGGGAT---------
--CATT-AC----------------------------------------AG------AG-
----------------------------------------------------TTATCC--
-----------AACTC---CCA---------------------AACCCA----TGTG---
------AACATATCTCTTT-------------GT---TG--CCT--CGGC-GCAAGCT--
------------------------------------ACCCGGGACCTCGCGCCCCGGGCG
---GCCCGC--------------CGG----CGGAC-AAACCA---------------AAC
TCTG--------------------TTATCTTCGT-----------TGATTATCTGAGTG-
---------------------TCTTATTTAATAAGTC-----------------------
---------AAAACTTTCAACAACGGATCTCTTGGTTCTGGCATCGATGAAGAACGCAGC
GAAATGCGATAAGTAATGTGAATTGCAGAATTCAGTGAATCATCGAATCTTTGAACGCAC
ATTGCGCCCATTAGTAT-TCTAGTGGGCATGCCTGTT--------------------CGA
GCGTCAT------TTCAACCC-CT--------------------AAG---CAC--AGC--
---------------TT-------------ATTGTT-------GGG------CGTCTACG
TCTGTA--------------------------------G--TGCCTC---------AAAG
---ACATTGG----------------CG-------GA-----GCGGCAGCA-GTCCT--C
TGAGCGTAGTAAT------TCTTTAT---CTCGCTTC---------------TGTTAG--
-GCGC-T-GCCCCCCCGG----CC-------GTAAA-----------ACCCCCAATTTTT
T----------CTGGTTGACCTCGG-------AT----CA-GGTAGG---AATAC-C---
-----------------CG-CTGA-AC-------TT---AAGCAT
>AIMS_BRL_79
GGTC--------------------------------------------------------
------------------------------------------------------------
------------------------------------------------------------
----------------------TCCGTTGGTGA----ACCAGCGGAGGGAT---------
--CATT-AC----------------------------------------AG------AG-
--------------------------------------------------TTGAAAAA--
-----------CTCCC---CCA----------------------ACCAT----TGTG---
AACC------TACCTTCTACC-----------GT---TG--CTT--CGGC-G-GGCGG--
--------------------------------GCCCCAGCGCCCCCCCGGCCCCCCCGCG
GGCGCCCGC--------------CGG----AGGAT-ACACA----------------AAC
TCTT-------------------GTCATTAGCGG-------------CCTCTCTGAGTC-
-------------------TTCTGTACTGAATAAGTC-----------------------
---------AAAACTTTCAACAACGGATCTCTTGGTTCTGGCATCGATGAAGAACGCAGC
GAAATGCGATAAGTAATGTGAATTGCAGAATTCAGTGAATCATCGAATCTTTGAACGCAC
ATTGCGCCCGCCAGTAT-TCTGGCGGGCATGCCTGTT--------------------CGA
GCGTCAT------TTCAACCA-TC--------------------AAGCCCCCG--GGC--
----------------T-------------GGTGTT-------GGG------GACCTGCG
GCTGCCC--GC------------------AGGC----------CCCG---------AAAA
---GCAGTGG----------------CG-------GG----------CTCGCCGTCACGC
CGAGCGTAGTAGC----------AATCATCTCGCTCA-----GG-GCG--TGCAGCGG--
-GCTC-C---G--G--------CC-------GTTAA------------------ACCCTC
A-----AACCCAAGGTTGACCTCGG-------AT----CA-GGTAGG---AAGAC-C---
-----------------CG-CTGA-AC-------TT---AAGCAT
>AIMS_BRL_66
GGTC--------------------------------------------------------
------------------------------------------------------------
------------------------------------------------------------
----------------------TCCGTTGGTGA----ACCAGCGGAGGGAT---------
--CATT-AC------------------------------------------------AG-
---------------------------------------------AGTTCTTTCACGA--
-----------GACTC---CCA---------------------AACCAT----TGTG---
------AACATACCCGTCATC-----------GT---TG--CCT--CGGCGGGCGTCC--
-----------------------------------------------------CCTCGGG
GGTGTCCGC--------------CGC------TGGCCCACCA---------------AAC
TCTT-------------------TTTATTGTTAG-----------GGACTCTCTGAGAA-
---------------------AACAAGCAAATAAGTT-----------------------
---------AAAACTTTCAACAACGGATCTCTTGGTTCTGGCATCGATGAAGAACGCAGC
GAAATGCGATAAGTAATGTGAATTGCAGAATTCAGTGAATCATCGAATCTTTGAACGCAC
ATTGCGCCCGCCAGTAT-TCTGGCGGGCATGCCTGTC--------------------CGA
GCGTCAT------TTCAACCC-TC--------------------AAG---CCC--TGC--
---------------TG-------------GTTGTT-------GGG------GTCCTACG
GCTCTGC-------------------CGTAGGC----------CCTG---------AAAG
---CTAGTGG----------------CG-------GG-------CTCGCTACAACTC---
CGAGCGCAGTAGT-----------GTA-TCTCGCTGA----GGAAGTGTGGCGGGTTC--
-CCGG-----------------CC-------GTTAA-------ACCCCCCCCCCATCTAA
C----------AAGGTTGACCTCGG-------AT----CA-GGTAGG---AATAC-C---
-----------------CG-CTGA-AC-------TT---AAGCAT
>AIMS_BRL_34
GGTC--------------------------------------------------------
------------------------------------------------------------
------------------------------------------------------------
----------------------TCCGTTGGTGA----ACCAGCGGAGGGAT---------
--CATT-AC------------------------------------------------AG-
--------------------------------------------------AGTTCTTTCA
CGA--------GACTC---CCA---------------------AACCAT----TGTG---
------AACATACCCGTC--------------ATCGTTG--CCT--CGGCGGGCGTCC--
-----------------------------------------------------CCTCGGG
GGTGTCCGC---------------------CGCTGGCCCACC--------------AAAC
TCTT-------------------TTTATTGTTAG-----------GGACTCTCTGAGAA-
---------------------AACAAGCAAATAAGTT-----------------------
---------AAAACTTTCAACAACGGATCTCTTGGTTCTGGCATCGATGAAGAACGCAGC
GAAATGCGATAAGTAATGTGAATTGCAGAATTCAGTGAATCATCGAATCTTTGAACGCAC
ATTGCGCCCGCCAGTAT-TCTGGCGGGCATGCCTGTC--------------------CGA
GCGTCAT------TTCAACCC-TC--------------------AAG---CCC--TGC--
---------------TT-------------GGTGTT-------GGG------GTCCTACG
GCTCTGC-------------------CGTAGGC----------CCTG---------AAAG
---CTAGTGG----------------CG-------GG-------CTCGCTACAACTC---
CGAGCGCAGTAGT-----------GTA-TCTCGCTGA----GGAAGTGTGGCGGGTTC--
-CCGG-----------------CC-------GTTAA-------ACCCCCCCCCCATCTAA
C----------AAGGTTGACCTCGG-------AT----CA-GGTAGG---AATAC-C---
-----------------CG-CTAA-AC-------TT---AAGCAT
>AIMS_BRL_57
GGTC--------------------------------------------------------
------------------------------------------------------------
------------------------------------------------------------
----------------------TCCGTTGGTGA----ACCAGCGGAGGGAT---------
--CATT-AC---------------------------------------------------
-------------------------------------------CAGAGTGCCTTTTGG--
-----------CTCTC---CAA----------------------CCCAC----TGTG---
------AACATACCTAC---------------GT---TT-CCCT--CGGC-G-GGCTC--
-------------------------------------AGCGCGTTGCGGTTCCGCCGCCT
CGCGTCCGC--------------CGG----GGGCA-CCCA-----------------AAC
TCGA----------------------ATTTATAT---------CGTGTATCTCTGAGGG-
-----------GCGAAAGCCCGTAAAACAAATGAATC-----------------------
---------AAAACTTTCAACAACGGATCTCTTGGCTCTGGCATCGATGAAGAACGCAGC
GAAATGCGATAAGTAATGTGAATTGCAGAATTCAGTGAATCATCGAATCTTTGAACGCAC
ATTGCGCCCGCCGGCAC-TCCGGCGGGCATGCCTGTC--------------------CGA
GCGTCAT------TTCAACCC-TC--------------------GGG---CCC--ACCCC
TCGCGGGGAACGGGCCC-------------GGCGTT-------GGG------GACCGGAG
GCCGCCC--CG-----------------GCGGCACCC-G--CCCCCT---------AAAT
---TCAGTGG----------------CG-------GT-------CGCGCCGCAGCCT-CC
CCTGCGTAGTAGC-----------ACA-CCTCGCACC------GGAGA--GCGGCACG--
-GCCA-C---G-----------CC-------TCGAA----------ACCCCCCAACTTTT
C-----------AGGTTGACCTCGG-------AT----CA-GGTAGG---AATAC-C---
-----------------CG-CTGA-AC-------TT---AAGCAT
>51_ITS4
GGTC--------------------------------------------------------
------------------------------------------------------------
------------------------------------------------------------
----------------------TCCGTTGGTGA----ACCAGCGGAGGGAT---------
--CATT-AC----------------------------------------TG------AG-
------------------------------------------------------------
-----------TTTACGCTCTA-------------------CAACCCTT----TGTG---
------AACATACCTATAACT-----------GT---TG--CTT--CGGC---GGGTA--
------------------GGGTCTCCGTGACCCTCCCGGCCTCCCGCCCCCGGGCGGGTC
GGCGCCCGC---------------------CGGAGGATAACC--------------AAAC
TCTG------------------------ATTTAA-------CGACGTTTCTTCTGAGTG-
---------------------GTACAAGCAAATAATC-----------------------
---------AAAACTTTTAACAACGGATCTCTTGGTTCTGGCATCGATGAAGAACGCAGC
GAAATGCGATAAGTAATGTGAATTGCAGAATTCAGTGAATCATCGAATCTTTGAACGCAC
ATTGCGCCCGCCAGCAT-TCTGGCGGGCATGCCTGTT--------------------CGA
GCGTCAT------TTCAACCC-TC--------------------AAG---CTC--TGC--
---------------TT-------------GGTGTT-------GGG-----------GCC
CTACAGC----------------------TGAT-----GTAGGCCCT--------CAAAG
---GTAGTGG----------------CG-------GA-------CCCTCCCGGAGCCTCC
TTTGCGTAGTAAC--------TTTACG---------------------------------
----------------------TC------------------------------------
---------------TCGCACTGGG-------AT----CC-GGAGGGACTCTTGC-----
-----------------CG--TGAAACCCCCCAATTTTCCAAAGG
>60_ITS4
------------------------------------------------------------
------------------------------------------------------------
------------------------------------------------------------
--------------------------------------CGGGCGG---------------
------------------------------------------------------------
------------------------------------------------------------
------------------------------------------------------------
--------------------------------GT------------CGGC----------
------------------------------------------------------------
---GCCCGC--------------CGG-----AGGA-TAACCA---------------AAC
TCTG------------------------ATTTAA-------CGACGTTTCTTCTGAGTG-
---------------------GTACAAGCAAATAATC-----------------------
---------AAAACTTTTAACAACGGATCTCTTGGTTCTGGCATCGATGAAGAACGCAGC
GAAATGCGATAAGTAATGTGAATTGCAGAATTCAGTGAATCATCGAATCTTTGAACGCAC
ATTGCGCCCGCCAGCAT-TCTGGCGGGCATGCCTGTT--------------------CGA
GCGTCAT------TTCAACCC-TC--------------------AAG---CTC--TGC--
---------------TT-------------GGTGTT-------GGG-----------GCC
CTACAGC----------------------TGAT--GTAG--GCCCTC---------AAAG
---GTAGTGG----------------CG-------GA-------CCCTCCCGGAGCCTCC
TTTGCGTAGTAAC--------TTTACG-TCTCGCACT---------GGGATCCGGAGGGA
CTCTT-G---------------CC-------GTGAA----------ACCCCCCAATTTTC
C---------AAAGGTTGACCTCGG-------AT----CA-GGTAGG---AATAC-C---
-----------------CG-CTGA-AC-------TT---AAGCAT
>16_ITS4
GGTC--------------------------------------------------------
------------------------------------------------------------
------------------------------------------------------------
----------------------TCCGTTGGTGA----ACCAGCGGAGGGAT---------
--CATT-AC----------------------------------------CG------AG-
-----------------------------------------------------TTTAC--
-----------AACTC---CCA---------------------AACCCC----TGTG---
------AACATACCTACAAC------------GT---TG--CCT--CGGC-G-GACCC--
---------------------------------------CCGCCTCCCCGTAACACGGGA
GCGGCCCGC--------------CAG-----AGGACCCAACA---------------AAC
CCTG--------------------TTATTTTCAG------------TATCTTCTGAGTG-
----------------------AAAACACAATCAATT-----------------------
---------AAAACTTTCAACAACGGATCTCTTGGTTCTGGCATCGATGAAGAACGCAGC
GAAATGCGATAAGTAATGTGAATTGCAGAATTCAGTGAATCATCGAATCTTTGAACGCAC
ATTGCGCCCGCCAGTAC-TCTGGCGGGCATGCCTGTT--------------------CGA
GCGTCAT------TACATCCC-TC--------------------AAGCCCCTTCGGGC--
---------------TT-------------GGTGTT-------GGG------CATCGGCC
GTCCCTC---------------CAGCGGCGGCC-----G--TGCCCC---------AAAT
---ACAGTGG----------------CG-------GT------CTCGCCCCCGGCTC--C
TCTGCGTAGTAGT-----------AACATCTCGCACT----------GGGACGGAGCG--
------------------------------------------------------------
---------------TAGGCCACGC----------------CGTAAA---ACAAC-C---
-----------------CA------AC-------TTTCTGA----
>AIMS_BRL_187
GGTC--------------------------------------------------------
------------------------------------------------------------
------------------------------------------------------------
----------------------TCCGTTGGTGA----ACCAGCGGAGGGAT---------
--CATT-AC----------------------------------CGAGTGTA------AA-
------------------------------------------------------------
-----------AACTC---CCA---------------------AACCAT----TGTG---
------AACCTACCACT---------------GT---TG--CTT--CGGC---GGCCT--
----------------------------CGCCCCGGGCGCGTTCGCGCGGCCCGGACCCA
GGCGTCCGC---------------------CGGAGGCTCCA----------------AAC
TCTT---------------------GTCTTTTAG-----------TGTATTTCTGAGTG-
--------------------GCATAAGCAAATAAATC-----------------------
---------AAAACTTTCAGCAACGGATCTCTTGGTTCTGGCATCGATGAAGAACGCAGC
AAAATGCGATAAGTAATGTGAATTGCAGAATTCAGTGAATCATCGAATCTTTGAACGCAC
ATTGCGCCCGCCAGTAT-TCTGGCGGGCATGCCTGTC--------------------TGA
GCGTCAT------TTCAACCC-TC--------------------AGGACCCGT-TCGC--
----------GGGACCT-------------GGCGTT-------GGG------GATCAGCC
TGCCCCT-----------------GGCGGCGGC-----T--GGCCCT--------GAAAT
---CCAGTGG----------------CG-------GT------TCCCTCGCGAACTC--C
TCCGTGCAGTAAT---------TAAACCTCTCGCGGC-------AGGATAGCGGTTGAAC
CACG------------------CC-------GTTAA-----------ACCCCCCACTTCT
C----------AAGGTTGACCTCAG-------AT----CA-GGTAGG---AATAC-C---
-----------------CG-CTGA-AC-------TT---AAGCAT
>AIMS_BRL_196
GGTC--------------------------------------------------------
------------------------------------------------------------
------------------------------------------------------------
----------------------TCCGTTGGTGA----ACCAGCGGAGGGAT---------
--CATT-AC----------------------------------CGAGTGTA------AA-
------------------------------------------------------------
-----------AACTC---CCA---------------------AACCAT----TGTG---
------AACCTACCACT---------------GT---TG--CTT--CGGC---GGCCT--
----------------------------CGCCCCGGGCGCGTTCGCGCGGCCCGGACCCA
GGCGTCCGC---------------------CGGAGGCTCCA----------------AAC
TCTT---------------------GTCTTTTAG-----------TGTATTTCTGAGTG-
--------------------GCATAAGCAAATAAATC-----------------------
---------AAAACTTTCAGCAACGGATCTCTTGGTTCTGGCATCGATGAAGAACGCAGC
AAAATGCGATAAGTAATGTGAATTGCAGAATTCAGTGAATCATCGAATCTTTGAACGCAC
ATTGCGCCCGCCAGTAT-TCTGGCGGGCATGCCTGTC--------------------TGA
GCGTCAT------TTCAACCC-TC--------------------AGGACCCGT-TCGC--
----------GGGACCT-------------GGCGTT-------GGG------GATCAGCC
TGCCCCT-----------------GGCGGCGGC-----T--GGCCCT--------GAAAT
---CCAGTGG----------------CG-------GT------TCCCTCGCGAACTC--C
TCCGTGCAGTAAT---------TAAACCTCTCGCGGC-------AGGATAGCGGTTGAAC
CACG------------------CC-------GTTAA-----------ACCCCCCACTTCT
C----------AAGGTTGACCTCAG-------AT----CA-GGTAGG---AATAC-C---
-----------------CG-CTGA-AC-------TT---AAGCAT
>102_ITS4
GGTC--------------------------------------------------------
------------------------------------------------------------
------------------------------------------------------------
----------------------TCCGTTGGTGA----ACCAGCGGAGGGAT---------
--CATT-AC----------------------------------TGAGTGTA------AA-
------------------------------------------------------------
-----------AACTC---CCA---------------------AACCAA----TGTG---
------AACATACCACT---------------GT---TG--CTT--CGGC---GGCCT--
---------------------------------CGTCCCGCGGAGCGTCTTCCCCCCAGG
GGGGCTGGC--------GCGGCCCGGACCCAGGCGACCGCCG------GAGGACCCAAAC
TCTT--------------------GCCTTTATAG-----------TGCATATCTGAGTG-
-------------------GCATAAGCAAAATAAATC-----------------------
---------AAAACTTTCAGCAACGGATCTCTTGGTTCTGGCATCGATGAAGAACGCAGC
AAAATGCGATAAGTAATGTGAATTGCAGAATTCAGTGAATCATCGAATCTTTGAACGCAC
ATTGCGCCCGCCAGTAT-TCTGGCGGGCATGCCTGTC--------------------TGA
GCGTCAT------TTCAACCC-TC--------------------GGGACCCCGTTCGC--
----------GGGACCC-------------GGCGTT-------GGG------GATCAGCC
CTCTCCG--------------------GGGGGC-----T--GGCCCC--------GAAAT
---CTAGTGG----------------CG-------GT------CCGCCAGCGATCTC--C
TCTGCGCAGTAGT----------TGATACCTCGCAGC-----------------------
------------------------------------------------------------
----------------------TGG-------AT----AGCGGTCGG---GCCACGC---
-----------------CG-TAAA-ACCCCCAACTTCTCAAGG--
>AIMS_BRL_55
GGTC--------------------------------------------------------
------------------------------------------------------------
------------------------------------------------------------
----------------------TCCGTTGGTGA----ACCAGCGGAGGGAT---------
--CATT-AT----------------------------------------CG------AG-
---------------------------------------------------TTTCATA--
-----------ACTCCAAACCA------------------------------TTGTG---
------AACATACCTATC--------------GT---TG--CTT--CGGC---GGTTT--
-------------------------------------------------------CGTCC
CGGGCGCGCTTCGCGGCGTGATCCGGATCCAGGCGGCCGCCG------GGGGAATCAAAC
TCTT--------------------GTTTTCTTAG----------AGGATCTTCTGAGTG-
-------------------GCATAAGCAAAATAAATC-----------------------
---------AAAACTTTCAGCAACGGATCTCTTGGTTCTGGCATCGATGAAGAACGCAGC
GAAATGCGATAAGTAATGTGAATTGCAGAATTCAGTGAATCATCGAATCTTTGAACGCAT
ATTGCGCCCGCCAGTAT-TCTGGCGGGCATGCCTGTC--------------------CGA
GCGTCAT------TTCAACCC-TC--------------------AGGGCCCGT-TCGC--
----------GGGACCT-------------GGTGTT-------GGG------GATCGGCC
GTCCATC-----------------GCGGCGGCC-----G--GCCCTG---------AAAT
---CGAGTGG----------------CG-------GT-------CTCGTCGCGACCT-CC
TCTGCGTAGTAGC-----------AATATCTCGCAGC--------TGGAAGGCGACGG--
GGCCACG---------------CC-------GTAAA-----ACTGTCTCCGGACACTTTT
T-------CTCAAGGTTGACCTCGG-------AT----CA-GGTAGG---AATAC-C---
-----------------CG-CTGA-AC-------TT---AAGCAT
>AIMS_BRL_132
GGTC--------------------------------------------------------
------------------------------------------------------------
------------------------------------------------------------
----------------------TCCGTTGGTGA----ACCAGCGGAGGGAT---------
--CATT-AC---------------------------------------------------
------------------------------------------------TGAGTTATCC--
-----------AACTC---CCA---------------------AACCCC----TGTG---
------AACATACCTAT---------------GT---TG--CTT--CGGC---GGACC--
---------------------------------------------------GTCCCGCGG
CGCGCCCTC----------GTGGCGTGACCCGGATCCAGGCGCCCGCCGGGGAACCAAAC
TCTT---------------------GTTTTCTAG----------TGTCTCCTCTGAGTG-
-------------------GCATAAGCAAAAATAAAC-----------------------
---------AAAACTTTCAGCAACGGATCTCTTGGTTCTGGCATCGATGAAGAACGCAGC
GAAATGCGATAAGTAATGTGAATTGCAGAATTCAGTGAATCATCGAATCTTTGAACGCAC
ATTGCGCCCGCCAGTAT-TCTGGCGGGCATGCCTGTC--------------------TGA
GCGTCAT------TTCAACCC-TC--------------------AGC---CCC--CGT--
---------------TC---GCGGGGCGCTGGCGTT-------GGG------GCCCGGCC
GTCCTCG------------------CGGCGGCC-----G--TCCCCG---------AAAC
---ACAGTGG----------------CG-------GT-------CTCCCACAGACTC--C
CCTGCGTAGTAAC-----------ACTACCTCGCAGA-----AGGGACGAGCGGGCTG--
-GCCACG---------------CC-------GTAAA-----------ACACCCCACTTCT
C----------AAGGTTGACCTCAG-------AT----CA-GGTAGG---AATAC-C---
-----------------CG-CTGA-AC-------TT---AAGCAT
>AIMS_BRL_207
GGTC--------------------------------------------------------
------------------------------------------------------------
------------------------------------------------------------
----------------------TCCGTTGGTGA----ACCAGCGGAGGGAT---------
--CATT-AC----------------------------------------CG------AG-
------------------------------------------------------TTTA--
-----------AACTC---CCA---------------------ACCCTTC---TGTG---
------AACATACCTATC--------------GT---TG--CTT--CGGC-GGAACGC--
------------------------------------CCCGGCGCCCTGAGCCCGGAACCA
GGCGCCCGC---------------------CGGAGACCACA----------------AAC
TCTT------------------CTGTATTTTCAG---CACCAGTATTTTCCTCTGAGTG-
-----------------GCAAACGCAAAAAATCAATT-----------------------
---------AAAACTTTTAACAACGGATCTCTTGGCTCTGGCATCGATGAAGAACGCAGC
GAAATGCGATAAGTAATGTGAATTGCAGAATTCAGTGAATCATCGAATCTTTGAACGCAC
ATTGCGCCCGTTAGCAT-TCTAGCGGGCATGCCTGTC--------------------CGA
GCGTCAT------TTCAACCC-TC--------------------AGGGCTCCC-------
---------------TTTAGGGGGAGACCTGGCGTT-------GGG------GGATCGGC
CCGCCCA----------------GCGCGGCGCC-----G--TCCCCC---------AAAT
---TCAGTGG----------------CG-------GT------CTCGCTGCAGCCTC--C
CCTGCGTAGTAGT---------TTACA-CCTCGCACC--------GGAGCGCGGCTAG--
-GCCACG---------------CC-------GTAAA-----------ACCCCCGACTTTC
T---------GAACGTTGACCTCGG-------AT----CA-GGTAGG---AATAC-C---
-----------------CG-CTGA-AC-------TT---AAGCAT
>AIMS_BRL_116
GGTC--------------------------------------------------------
------------------------------------------------------------
------------------------------------------------------------
----------------------TCCGTTGGTGA----ACCAGCGGAGGGAT---------
--CATT-AC----------------------------------------CG------AG-
-----------------------------------------------TTATACAACTC--
-----------ATCAA---CCC-------------------------------TGTG---
------AACATACCTAAAAC------------GT---TG--CTT--CGGC-GGGAACA--
----------------------------------------GACGGCCCCGTAACACGGGC
CGCCCCCGC--------------CAG-----AGGA-CCCCCT---------------AAC
TCTG-----------------------TTTCTAT--------TATGTTTCTTCTGAGTA-
--------------------AAACAAGCAAATAAATT-----------------------
---------AAAACTTTCAACAACGGATCTCTTGGCTCTGGCATCGATGAAGAACGCAGC
GAAATGCGATAAGTAATGTGAATTGCAGAATTCAGTGAATCATCGAATCTTTGAACGCAC
ATTGCGCCCGCCAGTAT-TCTGGCGGGCATGCCTGTT--------------------CGA
GCGTCAT------TACAACCC-TC--------------------AGGCCCCCG--GGC--
---------------CT-------------GGCGTT-------GGGGATCGGCGAGGCGC
CCCCTGC--------------------GGGCACACGCCG--TCCCCC---------AAAT
---ACAGTGG----------------CG-------GT-------CCCGCCGCAGCTT-CC
ATTGCGTAGTAGC----------TAACACCTCGCAAC-------TGGAGAGCGGCGCG--
-GCCACG---------------CC-------GTAAA-----------ACACCCAACTTCT
G----------AATGTTGACCTCGA-------AT----CA-GGTAGG---AATAC-C---
-----------------CG-CTGA-AC-------TT---AAGCAT
>AIMS_BRL_86
GGTC--------------------------------------------------------
------------------------------------------------------------
------------------------------------------------------------
----------------------TCCGTTGGTGA----ACCAGCGGAGGGAT---------
--CATT-AC----------------------------------------CG------AG-
------------------------------------------------------TTAT--
-----------ACAACTCATCA---------------------ACCCTG----TGAA---
--------CATACCTAAAC-------------GT---TG--CCT--CGGC-G-GGAAC--
--------------------------------------AGACGGCCCTGAAACGATGGGC
CGCCCCCGC--------------CAG-----AGGA-CCTCCT---------------ATC
TCTG----------------TTATTAGTGTTTTT-----------------TCTGAGTA-
---------------------ACCAAGCAAATGAATT-----------------------
---------AAAACTTTCAACAACGGATCTCTTGGCTCTGGCATCGATGAAGAACGCAGC
GAAATGCGATAAGTAATGTGAATTGCAGAATTCAGTGAATCATCGAATCTTTGAACGCAC
ATTGCGCCCGTCAGTAT-TCTGGCGGGCATGCCTGTT--------------------CGA
GCGTCAT------TACAACCC-TC--------------------AGGCCCCCG--GGC--
---------------CT-------------GGCGTT-------GGG------GATCGGCG
GAACCCC--CC------CGTGGG-------CACACGCCG--TCCCCC---------AAAT
---ACAGTGG----------------CG-------GT-----CCCGCCGCA-GCTTC--C
AATGCGTAGTAGC-----------AACACCTCGCAAC-----TGGAGA--GCGGCGCG--
-GCCA-C---G-----------CC-------GTAAA-----------ACACCCAACTTTT
A---------GAACGTTGACCTCGA-------AT----CA-GGTAGG---AATAC-C---
-----------------CG-CTGA-AC-------TT---AAGCAT
>AIMS_BRL_115
------------------------------------------------------------
------------------------------------------------------------
------------------------------------------------------------
----------------------------GGTGA----ACCAGCGGAGGGAT---------
--CATT-AC----------------------------------------CG------AG-
------------------------------------------------------TTTC--
-----------AACTC---CCA---------------------AACCCC----TGTG---
------AACATACCTATAC-------------GT---TG--CCT--CGGC-G-GATCA--
------------------------------------------------------------
---GCCCGC----------GCCCTGTAAAACGGGA-CGGCCCGCCCGAGGACCCTA-AAC
TCTG-----------------------TTTTTAG----------TGGAACTTCTGAGTA-
--------------------AAAGAAACAAATAAATC-----------------------
---------AAAACTTTCAACAACGGATCTCTTGGTTCTGGCATCGATGAAGAACGCAGC
AAAATGCGATAAGTAATGTGAATTGCAGAATTCAGTGAATCATCGAATCTTTGAACGCAC
ATTGCGCCCGCCAGTAT-TCTGGCGGGCATGCCTGTT--------------------CGA
GCGTCAT------TTCAACCC-TC--------------------AAG---CTC--AGC--
---------------TT-------------GGTGTT-------GGG------------AC
TCGCGGT-----------------------AACCCGC-G--TTCCCC---------AAAT
---CGATTGG----------------CG-------GT-------CACGTCGAGCTTC--C
ATAGCGTAGTAAT--------CATACA-CCTCGTTAC------TGGTAATCGTCGCGG--
-CCAC-G---------------CC-------GTTAA------------ACCCCAACTTCT
G----------AATGTTGACCTCGG-------AT----CA-GGTAGG---AATAC-C---
-----------------CG-CTGA-AC-------TT---AAGCAT
>AIMS_BRL_105
GGTC--------------------------------------------------------
------------------------------------------------------------
------------------------------------------------------------
----------------------TCCGTTGGTGA----ACCAGCGGAGGGAT---------
--CATT-AC----------------------------------------CG------AG-
------------------------------------------------------TTTC--
-----------AACTC---CCA---------------------AACCCC----TGTG---
------AACATACCTATAC-------------GT---TG--CCT--CGGC-G-GATCA--
------------------------------------------------------------
---GCCCGC----------GCCCCGTAAAACGGGA-CGGCCCGCCCGAGGACCCCTAAAC
TCTG-----------------------TTTTTAG----------TGGAACTTCTGAGTA-
--------------------AAACAAACAAATAAATC-----------------------
---------AAAACTTTCAACAACGGATCTCTTGGTTCTGGCATCGATGAAGAACGCAGC
AAAATGCGATAAGTAATGTGAATTGCAGAATTCAGTGAATCATCGAATCTTTGAACGCAC
ATTGCGCCCGCCAGTAT-TCTGGCGGGCATGCCTGTT--------------------CGA
GCGTCAT------TTCAACCC-TC--------------------AAG---CTC--AGC--
---------------TT-------------GGTGTT-------GGG------------AC
TCGCGGT----------------------AAACCCCGCG--TTCCCC---------AAAT
---CGATTGG----------------CG-------GT-------CACGTCGAGCTTC--C
ATAGCGTAGTAAT--------CATACA-CCTCGTTAC------TGGTAATCGTCGCGG--
-CCAC-G---------------CC-------GTAGA------------ACCCCAACTTCT
G----------AATGTTGACCTCGG-------AT----CA-GGTAGG---AATAC-C---
-----------------CG-CTGA-AC-------TT---AAGCAT
>AIMS_BRL_104
GGTC--------------------------------------------------------
------------------------------------------------------------
------------------------------------------------------------
----------------------TCCGTTGGTGA----ACCAGCGGAGGGAT---------
--CATT-AC----------------------------------------CG------AG-
------------------------------------------------------TTTC--
-----------AACTC---CCA---------------------AACCCC----TGTG---
------AACATACCTATAC-------------GT---TG--CCT--CGGC-G-GATCA--
------------------------------------------------------------
---GCCCGC----------GCCCCGTAAAACGGGA-CGGCCCGCCCGAGGACCCCTAAAC
TCTG-----------------------TTTTTAG----------TGGAACTTCTGAGTA-
--------------------AAACAAACAAATAAATC-----------------------
---------AAAACTTTCAACAACGGATCTCTTGGTTCTGGCATCGATGAAGAACGCAGC
AAAATGCGATAAGTAATGTGAATTGCAGAATTCAGTGAATCATCGAATCTTTGAACGCAC
ATTGCGCCCGCCAGTAT-TCTGGCGGGCATGCCTGTT--------------------CGA
GCGTCAT------TTCAACCC-TC--------------------AAG---CTC--AGC--
---------------TT-------------GGTGTT-------GGG------------AC
TCGCGGT----------------------AAACCCCGCG--TTCCCC---------AAAT
---CGATTGG----------------CG-------GT-------CACGTCGAGCTTC--C
ATAGCGTAGTAAT--------CATACA-CCTCGTTAC------TGGTAATCGTCGCGG--
-CCAC-G---------------CC-------GTAAA------------ACCCCAACTTCT
G----------AATGTTGACCTCGG-------AT----CA-GGTAGG---AATAC-C---
-----------------CG-CTGA-AC-------TT---AAGCAT
>AIMS_BRL_54
GGTC--------------------------------------------------------
------------------------------------------------------------
------------------------------------------------------------
----------------------TCCGTTGGTGA----ACCAGCGGAGGGAT---------
--CATT-AC----------------------------------------CG------AG-
------------------------------------------------------TTTC--
-----------AACTC---CCA---------------------AACCCC----TGTG---
------AACATACCTATAC-------------GT---TG--CCT--CGGC-G-GATCA--
------------------------------------------------------------
---GCCCGC----------GCCCCGTAAAACGGGA-CGGCCCGCCCGAGGACCCCTAAAC
TCTG-----------------------TTTTTAG----------TGGAACTTCTGAGTA-
--------------------AAACAAACAAATAAATC-----------------------
---------AAAACTTTCAACAACGGATCTCTTGGTTCTGGCATCGATGAAGAACGCAGC
AAAATGCGATAAGTAATGTGAATTGCAGAATTCAGTGAATCATCGAATCTTTGAACGCAC
ATTGCGCCCGCCAGTAT-TCTGGCGGGCATGCCTGTT--------------------CGA
GCGTCAT------TTCAACCC-TC--------------------AAG---CTC--AGC--
---------------TT-------------GGTGTT-------GGG------------AC
TCGCGGT-----------------------AACCCGC-G--TTCCCC---------AAAT
---CGATTGG----------------CG-------GT-------CACGTCGAGCTTC--C
ATAGCGTAGTAAT--------CATACA-CCTCGTTAC------TGGTAATCGTCGCGG--
-CCAC-G---------------CC-------GTAAA------------ACCCCAACTTCT
G----------AATGTTGACCTCGG-------AT----CA-GGTAGG---AATAC-C---
-----------------CG-CTGA-AC-------TT---AAGCAT
>AIMS_BRL_52
GGTC--------------------------------------------------------
------------------------------------------------------------
------------------------------------------------------------
----------------------TCCGTTGGTGA----ACCAGCGGAGGGAT---------
--CATT-AC----------------------------------------CG------AG-
------------------------------------------------------TTTC--
-----------AACTC---CCA---------------------AACCCC----TGTG---
------AACATACCTATAC-------------GT---TG--CCT--CGGC-G-GATCA--
------------------------------------------------------------
---GCCCGC----------GCCCCGTAAAACGGGA-CGGCCCGCCCGAGGACCCCTAAAC
TCTG-----------------------TTTTTAG----------TGGAACTTCTGAGTA-
--------------------AAACAAACAAATAAATC-----------------------
---------AAAACTTTCAACAACGGATCTCTTGGTTCTGGCATCGATGAAGAACGCAGC
AAAATGCGATAAGTAATGTGAATTGCAGAATTCAGTGAATCATCGAATCTTTGAACGCAC
ATTGCGCCCGCCAGTAT-TCTGGCGGGCATGCCTGTT--------------------CGA
GCGTCAT------TTCAACCC-TC--------------------AAG---CTC--AGC--
---------------TT-------------GGTGTT-------GGG------------AC
TCGCGGT-----------------------AACCCGC-G--TTCCCC---------AAAT
---CGATTGG----------------CG-------GT-------CACGTCGAGCTTC--C
ATAGCGTAGTAAT--------CATACA-CCTCGTTAC------TGGTAATCGTCGCGG--
-CCAC-G---------------CC-------GTTAA------------ACCCCAACTTCT
G----------AATGTTGACCTCGG-------AT----CA-GGTAGG---AATAC-C---
-----------------CG-CTGA-AC-------TT---AAGCAT
>AIMS_BRL_97
GGTC--------------------------------------------------------
------------------------------------------------------------
------------------------------------------------------------
----------------------TCCGTTGGTGA----ACCAGCGGAGGGAT---------
--CATT-AC----------------------------------------CG------AG-
------------------------------------------------------TTTC--
-----------AACTC---CCA---------------------AACCCC----TGTG---
------AACATACCTATAC-------------GT---TG--CCT--CGGC-G-GATCA--
------------------------------------------------------------
---GCCCGC----------GCCCCGTAAAACGGGA-CGGCCCGCCCGAGGACCCCTAAAC
TCTG-----------------------TTTTTAG----------TGGAACTTCTGAGTA-
--------------------AAACAAACAAATAAATC-----------------------
---------AAAACTTTCAACAACGGATCTCTTGGTTCTGGCATCGATGAAGAACGCAGC
AAAATGCGATAAGTAATGTGAATTGCAGAATTCAGTGAATCATCGAATCTTTGAACGCAC
ATTGCGCCCGCCAGTAT-TCTGGCGGGCATGCCTGTT--------------------CGA
GCGTCAT------TTCAACCC-TC--------------------AAG---CTC--AGC--
---------------TT-------------GGTGTT-------GGG------------AC
TCGCGGT-----------------------AACCCGC-G--TTCCCC---------AAAT
---CGATTGG----------------CG-------GT-------CACGTCGAGCTTC--C
ATAGCGTAGTAAT--------CATACA-CCTCGTTAC-------TGGTAATCGTCGCG--
-GCCA-C---G-----------CC-------GTTAA------------ACCCCAACTTCT
G----------AATGTTGACCTCGG-------AT----CA-GGTAGG---AATAC-C---
-----------------CG-CTGA-AC-------TT---AAGCAT
>AIMS_BRL_127
GGTC--------------------------------------------------------
------------------------------------------------------------
------------------------------------------------------------
----------------------TCCGTTGGTGA----ACCAGCGGAGGGAT---------
--CATT-AC----------------------------------------CG------AG-
------------------------------------------------------TTTC--
-----------AACTC---CCA---------------------AACCCC----TGTG---
------AACATACCTATAC-------------GT---TG--CCT--CGGC-G-GATCA--
------------------------------------------------------------
---GCCCGC----------GCCCCGTAAAACGGGA-CGGCCCGCCCGAGGACCCCTAAAC
TCTG-----------------------TTTTTAG----------TGGAACTTCTGAGTA-
--------------------AAACAAACAAATAAATC-----------------------
---------AAAACTTTCAACAACGGATCTCTTGGTTCTGGCATCGATGAAGAACGCAGC
AAAATGCGATAAGTAATGTGAATTGCAGAATTCAGTGAATCATCGAATCTTTGAACGCAC
ATTGCGCCCGCCAGTAT-TCTGGCGGGCATGCCTGTT--------------------CGA
GCGTCAT------TTCAACCC-TC--------------------AAG---CTC--AGC--
---------------TT-------------GGTGTT-------GGG------------AC
TCGCGGT-----------------------AACCCGC-G--TTCCCC---------AAAT
---CGATTGG----------------CG-------GT-------CACGTCGAGCTTC--C
ATAGCGTAGTAAT--------CATACA-CCTCGTTAC-------TGGTAATCGTCGCG--
-GCCA-C---G-----------CC-------GTTAA------------ACCCCAACTTCT
G----------AATGTTGACCTCGG-------AT----CA-GGTAGG---AATAC-C---
-----------------CG-CTGA-AC-------TT---AAGCAT
>AIMS_BRL_203
GGTC--------------------------------------------------------
------------------------------------------------------------
------------------------------------------------------------
----------------------TCCGTTGGTGA----ACCAGCGGAGGGAT---------
--CATT-AC----------------------------------------CG------AG-
-----------------------------------------------------TTTAC--
-----------AACTC---CCA---------------------AACCCC----TGTG---
------AACATACCTATAC-------------GT---TG--CCT--CGGC-G-GATCA--
------------------------------------------------------------
---GCCCGC----------GCCCTGTAAAACGGGA-CGGCCCGCCCGAGGACCCTA-AAC
TCTG-----------------------TTTTTAG----------TGGAACTTCTGAGTA-
--------------------AAACAAACAAATAAATC-----------------------
---------AAAACTTTCAACAACGGATCTCTTGGTTCTGGCATCGATGAAGAACGCAGC
AAAATGCGATAAGTAATGTGAATTGCAGAATTCAGTGAATCATCGAATCTTTGAACGCAC
ATTGCGCCCGCCAGTAT-TCTGGCGGGCATGCCTGTT--------------------CGA
GCGTCAT------TTCAACCC-TC--------------------AAG---CTC--AGC--
---------------TT-------------GGTGTT-------GGG------------AC
TCGCGGT-----------------------AACCCGC-G--TTCCCC---------AAAT
---CGATTGG----------------CG-------GT-------CACGTCGAGCTTC--C
ATAGCGTAGTAAT--------CATACA-CCTCGTTAC------TGGTAATCGTCGCGG--
-CCAC-G---------------CC-------GTAAA------------ACCCCAACTTCT
G----------AATGTTGACCTCGG-------AT----CA-GGTAGG---AATAC-C---
-----------------CG-CTGA-AC-------TT---AAGCAT
>AIMS_BRL_69
GGTC--------------------------------------------------------
------------------------------------------------------------
------------------------------------------------------------
----------------------TCCGTTGGTGA----ACCAGCGGAGGGAT---------
--CATT-AC----------------------------------------CG------AG-
------------------------------------------------------TTTC--
-----------AACTC---CCA---------------------AACCCC----TGTG---
------AACATACCTATAC-------------GT---TG--CCT--CGGC-G-GATCA--
------------------------------------------------------------
---GCCCGC----------GCCCCGTAAAACGGGA-CGGCCCGCCCGAGGACCCCTAAAC
TCTG-----------------------TTTTTAG----------TGGAACTTCTGAGTA-
--------------------AAACAAACAAATAAATC-----------------------
---------AAAACTTTCAACAACGGATCTCTTGGTTCTGGCATCGATGAAGAACGCAGC
AAAATGCGATAAGTAATGTGAATTGCAGAATTCAGTGAATCATCGAATCTTTGAACGCAC
ATTGCGCCCGCCAGTAT-TCTGGCGGGCATGCCTGTT--------------------CGA
GCGTCAT------TTCAACCC-TC--------------------AAG---CTC--AGC--
---------------TT-------------GGTGTT-------GGG------------AC
TCGCGGT--------------------GTAAACCCGC-G--TTCCCC---------AAAT
---CGATTGG----------------CG-------GT-------CACGTCGAGCTTC--C
ATAGCGTAGTAAT--------CATACA-CCTCGTTAC------TGGTAATCGTCGCGG--
-CCAC-G---------------CC-------GTAAA------------ACCCCAACTTCT
G----------AATGTTGACCTCGG-------AT----CA-GGTAGG---AATAC-C---
-----------------CG-CTGA-AC-------TT---AAGCAT
>AIMS_BRL_51
GGTC--------------------------------------------------------
------------------------------------------------------------
------------------------------------------------------------
----------------------TCCGTTGGTGA----ACCAGCGGAGGGAT---------
--CATT-AC----------------------------------------CG------AG-
------------------------------------------------------TTTC--
-----------AACTC---CCA---------------------AACCCC----TGTG---
------AACATACCTATAC-------------GT---TG--CCT--CGGC-G-GATCA--
------------------------------------------------------------
---GCCCGC----------GCCCCGTAAAACGGGA-CGGCCCGCCCGAGGACCCCTAAAC
TCTG-----------------------TTTTTAG----------TGGAACTTCTGAGTA-
--------------------AAACAAACAAATAAATC-----------------------
---------AAAACTTTCAACAACGGATCTCTTGGTTCTGGCATCGATGAAGAACGCAGC
AAAATGCGATAAGTAATGTGAATTGCAGAATTCAGTGAATCATCGAATCTTTGAACGCAC
ATTGCGCCCGCCAGTAT-TCTGGCGGGCATGCCTGTT--------------------CGA
GCGTCAT------TTCAACCC-TC--------------------AAG---CTC--AGC--
---------------TT-------------GGTGTT-------GGG------------AC
TCGCGGT--------------------GTAAACCCGC-G--TTCCCC---------AAAT
---CGATTGG----------------CG-------GT-------CACGTCGAGCTTC--C
ATAGCGTAGTAAT--------CATACA-CCTCGTTAC---------TGGTAATCGTCGCG
GCCAC-G---------------CC-------GTAAA------------ACCCCAACTTCT
G----------AATGTTGACCTCGG-------AT----CA-GGTAGG---AATAC-C---
-----------------CG-CTGA-AC-------TT---AAGCAT
>AIMS_BRL_110
GGTC--------------------------------------------------------
------------------------------------------------------------
------------------------------------------------------------
----------------------TCCGTTGGTGA----ACCAGCGGAGGGAT---------
--CATT-AC----------------------------------------CG------AG-
------------------------------------------------------TTTC--
-----------AACTC---CCA---------------------AACCCC----TGTG---
------AACATACCTATAC-------------GT---TG--CCT--CGGC-G-GATCA--
------------------------------------------------------------
---GCCCGC----------GCCCCGTAAAACGGGA-CGGCCCGCCCGAGGACCCCTAAAC
TCTG-----------------------TTTTTAG----------TGGAACTTCTGAGTA-
--------------------AAACAAACAAATAAATC-----------------------
---------AAAACTTTCAACAACGGATCTCTTGGTTCTGGCATCGATGAAGAACGCAGC
AAAATGCGATAAGTAATGTGAATTGCAGAATTCAGTGAATCATCGAATCTTTGAACGCAC
ATTGCGCCCGCCAGTAT-TCTGGCGGGCATGCCTGTT--------------------CGA
GCGTCAT------TTCAACCC-TC--------------------AAG---CTC--AGC--
---------------TT-------------GGTGTT-------GGG------------AC
TCGCGGT--------------------GTAAACCCGC-G--TTCCCC---------AAAT
---CGATTGG----------------CG-------GT-------CACGTCGAGCTTC--C
ATAGCGTAGTAAT--------CATACA-CCTCGTTAC---------TGGTAATCGTCGCG
GCCAC-G---------------CC-------GTAAA------------ACCCCAACTTCT
G----------AATGTTGACCTCGG-------AT----CA-GGTAGG---AATAC-C---
-----------------CG-CTGA-AC-------TT---AAGCAT
>AIMS_BRL_103
GGTC--------------------------------------------------------
------------------------------------------------------------
------------------------------------------------------------
----------------------TCCGTTGGTGA----ACCAGCGGAGGGAT---------
--CATT-AC----------------------------------------CG------AG-
------------------------------------------------------TTTC--
-----------AACTC---CCA---------------------AACCCC----TGTG---
------AACATACCTATAC-------------GT---TG--CCT--CGGC-G-GATCA--
------------------------------------------------------------
---GCCCGC----------GCCCCGTAAAACGGGA-CGGCCCGCCCGAGGACCCCTAAAC
TCTG-----------------------TTTTTAG----------TGGAACTTCTGAGTA-
--------------------AAACAAACAAATAAATC-----------------------
---------AAAACTTTCAACAACGGATCTCTTGGTTCTGGCATCGATGAAGAACGCAGC
AAAATGCGATAAGTAATGTGAATTGCAGAATTCAGTGAATCATCGAATCTTTGAACGCAC
ATTGCGCCCGCCAGTAT-TCTGGCGGGCATGCCTGTT--------------------CGA
GCGTCAT------TTCAACCC-TC--------------------AAG---CTC--AGC--
---------------TT-------------GGTGTT-------GGG------------AC
TCGCGGT--------------------GTAAACCCGC-G--TTCCCC---------AAAT
---CGATTGG----------------CG-------GT-------CACGTCGAGCTTC--C
ATAGCGTAGTAAT--------CATACA-CCTCGTTAC---------TGGTAATCGTCGCG
GCCAC-G---------------CC-------GTAAA------------ACCCCAACTTCT
G----------AATGTTGACCTCGG-------AT----CA-GGTAGG---AATAC-C---
-----------------CG-CTGA-AC-------TT---AAGCAT
>AIMS_BRL_81
GGTC--------------------------------------------------------
------------------------------------------------------------
------------------------------------------------------------
----------------------TCCGTTGGTGA----ACCAGCGGAGGGAT---------
--CATT-AC----------------------------------------CG------AG-
------------------------------------------------------TTTC--
-----------AACTC---CCA---------------------AACCCC----TGTG---
------AACATACCTATAC-------------GT---TG--CCT--CGGC-G-GATCA--
------------------------------------------------------------
---GCCCGC----------GCCCCGTAAAACGGGA-CGGCCCGCCCGAGGACCCCTAAAC
TCTG-----------------------TTTTTAG----------TGGAACTTCTGAGTA-
--------------------AAACAAACAAATAAATC-----------------------
---------AAAACTTTCAACAACGGATCTCTTGGTTCTGGCATCGATGAAGAACGCAGC
AAAATGCGATAAGTAATGTGAATTGCAGAATTCAGTGAATCATCGAATCTTTGAACGCAC
ATTGCGCCCGCCAGTAT-TCTGGCGGGCATGCCTGTT--------------------CGA
GCGTCAT------TTCAACCC-TC--------------------AAG---CTC--AGC--
---------------TT-------------GGTGTT-------GGG------------AC
TCGCGGT--------------------GTAAACCCGC-G--TTCCCC---------AAAT
---CGATTGG----------------CG-------GT-------CACGTCGAGCTTC--C
ATAGCGTAGTAAT--------CATACA-CCTCGTTAC---------TGGTAATCGTCGCG
GCCAC-G---------------CC-------GTAAA------------ACCCCAACTTCT
G----------AATGTTGACCTCGG-------AT----CA-GGTAGG---AATAC-C---
-----------------CG-CTGA-AC-------TT---AAGCAT
>AIMS_BRL_78
GGTC--------------------------------------------------------
------------------------------------------------------------
------------------------------------------------------------
----------------------TCCGTTGGTGA----ACCAGCGGAGGGAT---------
--CATT-AC----------------------------------------CG------AG-
------------------------------------------------------TTTC--
-----------AACTC---CCA---------------------AACCCC----TGTG---
------AACATACCTATAC-------------GT---TG--CCT--CGGC-G-GATCA--
------------------------------------------------------------
---GCCCGC----------GCCCCGTAAAACGGGA-CGGCCCGCCCGAGGACCCCTAAAC
TCTG-----------------------TTTTTAG----------TGGAACTTCTGAGTA-
--------------------AAACAAACAAATAAATC-----------------------
---------AAAACTTTCAACAACGGATCTCTTGGTTCTGGCATCGATGAAGAACGCAGC
AAAATGCGATAAGTAATGTGAATTGCAGAATTCAGTGAATCATCGAATCTTTGAACGCAC
ATTGCGCCCGCCAGTAT-TCTGGCGGGCATGCCTGTT--------------------CGA
GCGTCAT------TTCAACCC-TC--------------------AAG---CTC--AGC--
---------------TT-------------GGTGTT-------GGG------------AC
TCGCGGT--------------------GTAAACCCGC-G--TTCCCC---------AAAT
---CGATTGG----------------CG-------GT-------CACGTCGAGCTTC--C
ATAGCGTAGTAAT--------CATACA-CCTCGTTAC---------TGGTAATCGTCGCG
GCCAC-G---------------CC-------GTAAA------------ACCCCAACTTCT
G----------AATGTTGACCTCGG-------AT----CA-GGTAGG---AATAC-C---
-----------------CG-CTGA-AC-------TT---AAGCAT
>AIMS_BRL_128
GGTC--------------------------------------------------------
------------------------------------------------------------
------------------------------------------------------------
----------------------TCCGTTGGTGA----ACCAGCGGAGGGAT---------
--CATT-AC----------------------------------------CG------AG-
------------------------------------------------------TTTC--
-----------AACTC---CCA---------------------AACCCC----TGTG---
------AACATACCTATAC-------------GT---TG--CCT--CGGC-G-GATCA--
------------------------------------------------------------
---GCCCGC----------GCCCCGTAAAACGGGA-CGGCCCGCCCGAGGACCCCTAAAC
TCTG-----------------------TTTTTAG----------TGGAACTTCTGAGTA-
--------------------AAACAAACAAATAAATC-----------------------
---------AAAACTTTCAACAACGGATCTCTTGGTTCTGGCATCGATGAAGAACGCAGC
AAAATGCGATAAGTAATGTGAATTGCAGAATTCAGTGAATCATCGAATCTTTGAACGCAC
ATTGCGCCCGCCAGTAT-TCTGGCGGGCATGCCTGTT--------------------CGA
GCGTCAT------TTCAACCC-TC--------------------AAG---CTC--AGC--
---------------TT-------------GGTGTT-------GGG------------AC
TCGCGGT--------------------GTAAACCCGC-G--TTCCCC---------AAAT
---CGATTGG----------------CG-------GT-------CACGTCGAGCTTC--C
ATAGCGTAGTAAT--------CATACA-CCTCGTTAC---------TGGTAATCGTCGCG
GCCAC-G---------------CC-------GTAAA------------ACCCCAACTTCT
G----------AATGTTGACCTCGG-------AT----CA-GGTAGG---AATAC-C---
-----------------CG-CTGA-AC-------TT---AAGCAT
>AIMS_BRL_30
GGTC--------------------------------------------------------
------------------------------------------------------------
------------------------------------------------------------
----------------------TCCGTTGGTGA----ACCAGCGGAGGGAT---------
--CATT-AC----------------------------------------CG------AG-
-----------------------------------------------------TTTAC--
-----------AACTC---CCA---------------------AACCCC----TGTG---
------AACATACCTATAC-------------GT---TG--CCT--CGGC-G-GATCA--
------------------------------------------------------------
---GCCCGC----------GCCCCGTAAAACGGGA-CGGCCCGCCCGAGGACCCCTAAAC
TCTG-----------------------TTTTTAG----------TGGAACTTCTGAGTA-
--------------------AAACAAACAAATAAATC-----------------------
---------AAAACTTTCAACAACGGATCTCTTGGTTCTGGCATCGATGAAGAACGCAGC
AAAATGCGATAAGTAATGTGAATTGCAGAATTCAGTGAATCATCGAATCTTTGAACGCAC
ATTGCGCCCGCCAGTAT-TCTGGCGGGCATGCCTGTT--------------------CGA
GCGTCAT------TTCAACCC-TC--------------------AAG---CTC--AGC--
---------------TT-------------GGTGTT-------GGG------------AC
TCGCGGT--------------------GTAAACCCGC-G--TTCCCC---------AAAT
---CGATTGG----------------CG-------GT-------CACGTCGAGCTTC--C
ATAGCGTAGTAAT--------CATACA-CCTCGTTAC---------TGGTAATCGTCGCG
GCCAC-G---------------CC-------GTAAA------------ACCCCAACTTCT
G----------AATGTTGACCTCGG-------AT----CA-GGTAGG---AATAC-C---
-----------------CG-CTGA-AC-------TT---AAGCAT
>AIMS_BRL_85
GGTC--------------------------------------------------------
------------------------------------------------------------
------------------------------------------------------------
----------------------TCCGTTGGTGA----ACCAGCGGAGGGAT---------
--CATT-AC----------------------------------------CG------AG-
------------------------------------------------------TTTA--
-----------AACTC---CCA---------------------AACCCC----TGTG---
------AACATACCTATAC-------------GT---TG--CCT--CGGC-G-GATCA--
------------------------------------------------------------
---GCCCGC----------GCCCCGTAAAACGGGA-CGGCCCGCCGCAGGATCCACAAAC
CCTG---------------------AATTTTTAT----------TGTAACTTCTGAGTC-
--------------------TAAAAAACAAATAAATC-----------------------
---------AAAACTTTCAACAACGGATCTCTTGGTTCTGGCATCGATGAAGAACGCAGC
AAAATGCGATAAGTAATGTGAATTGCAGAATTCAGTGAATCATCGAATCTTTGAACGCAC
ATTGCGCCCGCCAGTAT-TCTGGCGGGCATGCCTGTT--------------------CGA
GCGTCAT------TTCAACCC-TC--------------------AAGCCCCCG--GGT--
---------------TT-------------GGTGTTGGGGATCGGG------AATCGCGG
CTTCTGC-----------------------CGCCTCCCG--GCCCCG---------AAAT
---CTAGTGG----------------CG-------GT------CTCGCTGCAGCCTC--C
ATTGCGTAGTAGC----------TAACACCTCGCAAC-------TGGAACGCGGCGCG--
-GCCAAG---------------CC-------GTTAA-----------ACCCCCAACTTCT
G----------AATGTTGACCTCGG-------AT----CA-GGTAGG---AATAC-C---
-----------------CG-CTGA-AC-------TT---AAGCAT
>AIMS_BRL_145
GGTC--------------------------------------------------------
------------------------------------------------------------
------------------------------------------------------------
----------------------TCCGTTGGTGA----ACCAGCGGAGGGAT---------
--CATT-AC----------------------------------------CG------AG-
------------------------------------------------------TTTC--
-----------AACTC---CCA---------------------AACCCC----TGTG---
------AACATACCTTTAT-------------GT---TG--CCT--CGGC-G-GATCA--
------------------------------------------------------------
---GCCCGC----------GCCCCGTAAAACGGGACGGCCCGCCGCAGGAACCACAAAAC
TCTG-----------------------ATTTTAG----------TGTAACTTCTGAGTC-
--------------------TAAAAAACAAATAAATC-----------------------
---------AAAACTTTCAACAACGGATCTCTTGGTTCTGGCATCGATGAAGAACGCAGC
AAAATGCGATAAGTAATGTGAATTGCAGAATTCAGTGAATCATCGAATCTTTGAACGCAC
ATTGCGCCCGCCAGTAT-TCTGGCGGGCATGCCTGTT--------------------CGA
GCGTCAT------TTCAACCC-TC--------------------AAG---CCCCCGGG--
---------------TT-------------TGGGTT-------GGGGGAATCGGGCTGTA
CTCCAGC----------------------------CC-G--GCCCCG---------AAAT
---CTAGTGG----------------CG-------GT------CTCGCTGCAGCCTC--C
ATTGCGTAGTAGC----------TAACACCTCGCAAC-------TGGAACGCGGCGCG--
-GCCAAG---------------CC-------GTTAA-----------ACCCCCAACTTCT
G----------AATGTTGACCTCGG-------AT----CA-GGTAGG---AATAC-C---
-----------------CG-CTGA-AC-------TT---AAGCAT
>AIMS_BRL_131
GGTC--------------------------------------------------------
------------------------------------------------------------
------------------------------------------------------------
----------------------TCCGTTGGTGA----ACCAGCGGAGGGAT---------
--CATT-AC----------------------------------------CG------AG-
------------------------------------------------------TTTA--
-----------AACTC---CCA---------------------AACCCA----TGTG---
-----AACATTACCTCTAT-------------GT---TG--CTT--CGGC-GGAGCCG--
----------------CCCCGGCGCCCGGAACCCCCTGCGGTCCCGCGGCCCGGAACCAA
GGCGCCCGC---------------------CGGAGGCCACA----------------AAC
TCTT------------------CTGTTTTTACAG------------TTTCTTCTGAGTG-
----------TGCCGCAAGGCAGTATACAAATGAATC-----------------------
---------AAAACTTTCAACAACGGATCTCTTGGTTCTGGCATCGATGAAGAACGCAGC
GAAATGCGATAAGTAATGTGAATTGCAGAATTCAGTGAATCATCGAATCTTTGAACGCAC
ATTGCGCCCGCCAGAAT-TCTGGCGGGCATGCCTGTT--------------------CGA
GCGTCAT------TTCAACCC-TC--------------------GAG---CTC--CCCTT
TCGGGGGGAGC----CC-------------GGCGTT-------GGG------GACCCGGC
GCTAAC------------------------AAC--GCCG--GCCCCG---------AAAT
---GGAGTGG----------------CG-------GC------CCGTCCGCGGCGAC--C
TCTGCGTAGTAAC-----------AACCACTCGCACC---------GGGACCCGGGCGCG
GCCAC-G---------------CC-------GTAAA-----------ACACCCCACCTTC
C---------GAATGTTGACCTCGA-------AT----CA-GGTAGG---AATAC-C---
-----------------CG-CTGA-AC-------TT---AAGCAT
>58_ITS4
GGTC--------------------------------------------------------
------------------------------------------------------------
------------------------------------------------------------
----------------------TCCGTTGGTGA----ACCAGCGGAGGGAT---------
--CATT-AC----------------------------------------CG------AG-
-----------------------------------------------------TTTAC--
-----------AACTC---CCA---------------------AACCCA----TGTG---
-----AACATTACCTCTAT-------------GT---TG--CTT--CGGC-GGAGCCG--
----------------CCCCGGCGCCCGGAACCCCCTGCGGTCCCGCGGCCCGGAACCAA
GGCGCCCGC---------------------CGGAGGCCACA----------------AAC
TCTT------------------CTGTTTTTACAG------------TTTCTTCTGAGTG-
----------TGCCGCAAGGCAGTATACAAATGAATC-----------------------
---------AAAACTTTCAACAACGGATCTCTTGGTTCTGGCATCGATGAAGAACGCAGC
GAAATGCGATAAGTAATGTGAATTGCAGAATTCAGTGAATCATCGAATCTTTGAACGCAC
ATTGCGCCCGCCAGAAT-TCTGGCGGGCATGCCTGTT--------------------CGA
GCGTCAT------TTCAACCC-TC--------------------GAG---CTC--CCC--
---------------TTTCGGGGGGAGCCCGGCGTT-------GGG------GACCCGGC
GCTAAC------------------------AAC--GCCG--GCCCCG---------AAAT
---GGAGTGG----------------CG-------GC------CCGTCCGCGGCGAC--C
TCTGCGTAGTAAC-----------AACCACTCGCACC-----------------------
-GGGA-----------------CC------------------------------------
--------------------------------------CG-GGCGCG---GCCACGC---
-----------------CG-TAAA-AC------------------
>AIMS_BRL_148
GGTC--------------------------------------------------------
------------------------------------------------------------
------------------------------------------------------------
----------------------TCCGTTGGTGA----ACCAGCGGAGGGAT---------
--CATT-AC----------------------------------------CG------AG-
------------------------------------------------------TTTC--
-----------AACTC---CCA---------------------AACCCA----TGTG---
-----AACATTACCTCTAT-------------GT---TG--CTT--CGGC-GGAGCCG--
----------------CCCCGGCGCCCGGAACCCCCTGCGGTCCCGCGGCCCGGAACCAA
GGCGCCCGC--------------CGG------AGG-CCACA----------------AAC
TCTT------------------CTGTTTTTACAG------------TTTCTTCTGAGTG-
----------TGCCGCAAGGCAGTATACAAATGAATC-----------------------
---------AAAACTTTCAACAACGGATCTCTTGGTTCTGGCATCGATGAAGAACGCAGC
GAAATGCGATAAGTAATGTGAATTGCAGAATTCAGTGAATCATCGAATCTTTGAACGCAC
ATTGCGCCCGCCAGAAT-TCTGGCGGGCATGCCTGTT--------------------CGA
GCGTCAT------TTCAACCC-TC--------------------GAG---CTC--CCC--
---------------TTTCGGGGGGAGCCCGGCGTT-------GGG------GACCCGGC
GCTAACA---------------------ACGCC-----G--GCCCCG---------AAAT
---GGAGTGG----------------CG-------GC------CCGTCCGCGGCGAC--C
TCTGCGTAGTAAC-----------AACCACTCGCACC---------GGGACCCGGGCGCG
GCCAC-G---------------CC-------GTAAA-----------ACACCCCACCTTC
C---------GAATGTTGACCTCGA-------AT----CA-GGTAGG---AATAC-C---
-----------------CG-CTGA-AC-------TT---AAGCAT
>AIMS_BRL_206
GGTC--------------------------------------------------------
------------------------------------------------------------
------------------------------------------------------------
----------------------TCCGTTGGTGA----ACCAGCGGAGGGAT---------
--CATT-AC----------------------------------------CG------AG-
------------------------------------------------------TTTC--
-----------AACTC---CCA---------------------AACCCA----TGTG---
-----AACATTACCTCTAT-------------GT---TG--CTT--CGGC-GGAGCCG--
----------------CCCCGGCGCCCGGAACCCCCTGCGGTCCCGCGGCCCGGAACCAA
GGCGCCCGC---------------------CGGAGGCCACA----------------AAC
TCTT------------------CTGTTTTTACAG------------TTTCTTCTGAGTG-
----------TGCCGCAAGGCAGTATACAAATGAATC-----------------------
---------AAAACTTTCAACAACGGATCTCTTGGTTCTGGCATCGATGAAGAACGCAGC
GAAATGCGATAAGTAATGTGAATTGCAGAATTCAGTGAATCATCGAATCTTTGAACGCAC
ATTGCGCCCGCCAGAAT-TCTGGCGGGCATGCCTGTT--------------------CGA
GCGTCAT------TTCAACCC-TC--------------------GAG---CTC--CCC--
---------------TTTCGGGGGGAGCCCGGCGTT-------GGG------GACCCGGC
GCTAACA--------------------ACG-----CCGG--CCCCCG---------AAAT
---GGAGTGG----------------CG-------GC------CCGTCCGCGGCGAC--C
TCTGCGTAGTAAC-----------AACCACTCGCACC---------GGGACCCGGGCGCG
GCCAC-G---------------CC-------GTAAA-----------ACACCCCACCTTC
C---------GAATGTTGACCTCGA-------AT----CA-GGTAGG---AATAC-C---
-----------------CG-CTGA-AC-------TT---AAGCAT
>AIMS_BRL_143
GGTC--------------------------------------------------------
------------------------------------------------------------
------------------------------------------------------------
----------------------TCCGTTGGTGA----ACCAGCGGAGGGAT---------
--CATT-AC----------------------------------------CG------AG-
-----------------------------------------------------TTTAC--
-----------AACTC---CCA---------------------AACCCAA---TGTG---
-----AACCATACCAAACT-------------GT---TG--CCT--CGGC-GGGGTCA--
------------------------------CGCCCCGGGTGCGTCGCAGCCCCGGAACCA
GGCGCCCGC--------------CGG----AGGGACCAACCA---------------AAC
TCTT------------TCTGTAGTCCCCTCGCGGACGTTATTTCTTACAGCTCTGAGCA-
--------------------AAAATTCAAAATGAATC-----------------------
---------AAAACTTTCAACAACGGATCTCTTGGTTCTGGCATCGATGAAGAACGCAGC
GAAATGCGATAAGTAATGTGAATTGCAGAATTCAGTGAATCATCGAATCTTTGAACGCAC
ATTGCGCCCGCCAGTAT-TCTGGCGGGCATGCCTGTC--------------------CGA
GCGTCAT------TTCAACCC-TC--------------------GAACCCCTCCGGGG--
---------------GT-----------CCGGCGTT-------GGG------GATCGGGA
ACCCCTA-----------------AGACGGGAT--CCCG--GCCCCG---------AAAT
---ACAGTGG----------------CG-------GT-------CTCGCCGCAGCCT-CT
CATGCGCAGTAGT-------TTGCACA-ACTCGCACC-------GGGAGCGCGGCGCGTC
CACGT-----------------CC-------GTAAA-----------ACACCCAACTTCT
G---------AAATGTTGACCTCGG-------AT----CA-GGTAGG---AATAC-C---
-----------------CG-CTGA-AC-------TT---AAGCAT
>AIMS_BRL_241
GGTC--------------------------------------------------------
------------------------------------------------------------
------------------------------------------------------------
----------------------TCCGTTGGTGA----ACCAGCGGAGGGAT---------
--CATT-AC----------------------------------------CG------AG-
-----------------------------------------------------TTTAC--
-----------AACTC---CCA--------------------AACCCAA----TGTG---
-----AACGTTACCAAACT-------------GT---TG--CCT--CGGC-G-GGATC--
----------------------------TCTGCCCCGGGTGCGTCGCAGCCCCGGACCAA
GGCGCCCGC--------------CGG-----AGGA-CCAACC-------------AAAAC
TCTT-----------TTTGTATACCCCCTCGCGG------GTTTTTTATAATCTGAGCC-
TTCTCGGCGCCTCTCGTAGGCGTTTCGAAAATGAATC-----------------------
---------AAAACTTTCAACAACGGATCTCTTGGTTCTGGCATCGATGAAGAACGCAGC
[truncated: 6,200 more chars]
