# Supplementary material for: Diversity of Marine-Derived Fungal Cultures Exposed by DNA Barcodes: The Algorithm Matters
Source: PLoS One. 2015 Aug 26;10(8):e0136130. doi: 10.1371/journal.pone.0136130 (PMC4550264; doi:10.1371/journal.pone.0136130)
Supplement: S5 File — (TXT) [file pone.0136130.s005.txt]

>35_ITS4_696_bases
CCGTAGGTGA---------ACCTGCGGAAGGATCATT-A---------------------
---------------------GTGAATTTAAAAAATA-CAG--------A----------
-----ATT----GGAT-----TGAAA-A-AAA--TC----C--------AA---------
---------------ATTCTTATTTC----------------------------------
------------------T-T------------T--------AT-TCT----T-------
------C-T-CTT---------------------------CCA-C---------------
---------------------TGTGAAA---------------------TTT-T--A---
AA-CT-A-------T----T-------------------C------GG------G-----
---C---------GGC----CTT-TTGGCCGGT----------------------C-GAG
-----------------------------GTTTAGAG-ATGGGA--CTGAGTGAAAAAAA
ATTGTTG------------------------------------GG-GA------------
-GT-------GC--CT-CC----------------ACTTTCAAGTGGAGC----------
---G-----------GACG------ATC-------------TG------------CA--G
TT-----T-----TA----G----------------------------------------
TTCTTCTGTTCTCTGATCTAGCCGAATTACCCAATTTTTAGAGACAATGTTAAATTTGAA
TGT-----GTTT----------------T---TTT-AT-T----AA-A--C---AA----
----AT------TAAAACTTTCAGTGACGGATCTCTTGGCTCTCGCATCGATGAAGAACG
CAGTAAATCGCGATACGTAATGTGAATTGCAGAAATATGTGAATCATCGAATCTTTGAAC
GCAT-CTTGCGCTCTGGGG-TACTCCTCAGAGCATGCCTGTTTGAGTGT--CTTTTAATT
--------------C---TC-----------ATCTCATAAT------------------T
-------T-TTT--ATTAATTTAAAATAATTATAGGTGGATCGTGGCTGTTTTG----AC
GACT----A-AG-------C---TC------GTCTCA-------------GC--T-G---
-----A---AA----------------TAT---AG------AA----A-----GCGACGT
C-T-AA-AA-TT--CA----GAG-TAATAAGA-T-GTTAACGTCGGCGTGATAAG-TAAA
TT-A-CGCA-GTCA-G-TTTT---CTG--TCT--ATCTCTCTGG--------------TG
------TTCGCTA---------CG-----------AATT-AC-----TAT----A----G
------------------------------------------------------------
------------------------------------------------------------
------------------------------------------------------------
------------------------------------------------------------
---------------
>gi340050731gbJF7796611_Tritirachium_oryzae
------GTGA---------ACCTGCGGAAGGATCATT-A---------------------
---------------------GTGAATTTAAAAAATA-CAG--------A----------
-----ATT----GGAT-----TGAAA-A-AAA--TC----C--------AA---------
---------------ATTCTTATTTC----------------------------------
------------------T-T------------T--------AT-TCT----T-------
------C-T-CTT---------------------------CCA-C---------------
---------------------TGTGAAA---------------------TTT-T--A---
AA-CT-A-------T----T-------------------C------GG------G-----
---C---------GGC----CTT-TTGGCCGGT----------------------C-GAG
-----------------------------GTTTAGAG-ATGGGA--CTGAGTGAAAAAAA
ATTGTTG------------------------------------GG-GA------------
-GT-------GC--CT-CC----------------ACTTTCAAGTGGAGC----------
---G-----------GACG------ATC-------------TG------------CA--G
TT-----T-----TA----G----------------------------------------
TTCTTCTGTTCTCTGATCTAGCCGAATTACCCAATTTTTAGAGACAATGTTAAATTTGAA
TGT-----GTTT----------------T---TTT-AT-T----AA-A--C---AA----
----AT------TAAAACTTTCAGTGACGGATCTCTTGGCTCTCGCATCGATGAAGAACG
CAGTAAATCGCGATACGTAATGTGAATTGCAGAAATATGTGAATCATCGAATCTTTGAAC
GCAT-CTTGCGCTCTGGGG-TACTCCTCAGAGCATGCCTGTTTGAGTGT--CTTTTAATT
--------------C---TC-----------ATCTCATAAT------------------T
-------T-TTT--ATTAATTTAAAATAATTATAGGTGGATCGTGGCTGTTTTG----AC
GACT----A-AG-------C---TC------GTCTCA-------------GC--T-G---
-----A---AA----------------TAT---AG------AA----A-----GCGACGT
C-T-AA-AA-TT--CA----GAG-TAATAAGA-T-GTTAACGTCGGCGTGATAAG-TAAA
TT-A-CGCA-GTCA-G-TTTT---CTG--TCT--ATCTCTCTGG--------------TG
------TTCGCTA---------CG-----------AATT-AC-----TAT----A----G
-----------------T-------------T-------------T---------TG-TT
TTC--------------A----------AC------------------------------
-----------A-TT-TGAC---CT-CA--------------------------------
-----------------------------------AATCAGGTAGGA-CTACCCGCTGAA
CTTAA----------
>gi323404530gbHM9999811_Syncephalastrum_racemosum
-------------------------------ATCATT-C---------------------
---------------------A--------------------------------------
----------------------------------------C--------AA---------
---------------TTTCTTTTTTC----------------------------------
------------------C-T------------T--------GT-TCA----A-------
------T-C-TTT---------------------------GAA-C---------------
---------------------AGGGAAAAG--------AATTGGATTC-ACC-C--A---
GT-CT-A-------T----T-------------------G------AG------A-----
---C---------GAT----TCC-TGGGTTAAC----------------------A-AAG
AA----------------TGGACC-ATTTATTAAAAC-ATTGAA--TTGTCAAAAAAAAA
-----TA------------------------------------CC-AA------------
-TT-------GA--TT-TT----------------ATTGAAAAAGAAAGA----------
---A-----------AAGA------CCT-------------TT------------TA--A
TC-----G-----AG----G----------------------------------------
TTC--------------------------------------------------------A
AGT-----ATTT----------------C---TTT-TT-A----AA-C------------
---------------AACTTTAAGCAATGGATCTCTTGGCTCTCGCATCGATGAAGAGCG
TAGCAAATTGCGATAATTAGTGCGATCTGCAT---TCTGCGAATCATCGAGTTCTTGAAC
GCAC-CTTGCACCCTTTGGCTTGTCCTTGGGGTATGCTTGTTTCAGTACAACTACAAACC
--------------C---AC-----------AAATGTCATT------------------T
-------C-TTG--ATTAAAGAA----------------------------TTG----AC
CATT----G-TG-------A---TT------GGGATG-------------TT--A-A---
-----A---GG----------------TTT---GA------AC----T-----TGACTGT
T-T-GA-AC-CT--TT----CAT-CCTGAAAA-T-GAATCCATCGG-------AT-ACAT
TT-C-ATCA-ATTG-G-TTTT---GTT--TCC--TTTGCATTAA--------------TT
------TTCTTGA---------TT-----------GAAA-AG-----CAT----T----G
-----------------G-------------G-------------G---------AT-TT
GGC--------------C----------AA------------------------------
-----------T-TT-AAAC---AT-CAA---ACT-C-GTTGT-----------------
-------------------C------------TGAAATCAAGTAGGA-TTACCCGCTGAA
CTTA-----------
>AIMS_BRL_160_624_bases
CCGTAGGTGA---------ACCTGCGGAAGGATCATTAC---------------------
---------------------A--------------------------------------
----------------------------------------C--------AA---------
---------------TTTCTTTTTTC----------------------------------
------------------C-T------------T--------GT-TC-----A-------
------T-C-TTT---------------------------GAA-C---------------
---------------------AGGGAAAAG--------AATTGGATTC-ACC-C--A---
GT-CT-A-------T----T-------------------G------AG------A-----
---C---------GAT----TCC-TGGGTTAAC----------------------A-AAG
AA----------------TGGACC-ATTTATTAAAAC-ATTGAA--TTGTCAAAAAAAAA
-----TA------------------------------------CC-AA------------
-TT-------GA--TT-TT----------------ATTGAAAAAGAAAGA----------
---A-----------AAGA------CCT-------------TT------------TA--A
TC-----G-----AG----G----------------------------------------
TTC--------------------------------------------------------A
CGT-----ATTT----------------C---TTT-TT-A----AA-C------------
---------------AACTTTAGGCAATGGATCTCTTGGCTCTCGCATCGATGAAAAGCG
TATCAAATTGCGATAATTAATGCGATCTGCAT---TCTGCGAATCATCGAGTTCTTGAAC
GCAC-CTCGCACCCTTTGGCTTGTCCTTGGGGTATGCTTGTTTCACTACAACTACCAACC
--------------C---AC-----------AAATGTCATT------------------T
-------C-TTG--ATAAAAGAA----------------------------TTG----AC
CATT----G-TG-------A---TT------GGGATG-------------TG--A-A---
-----A---GG----------------TTT---GA------AC----T-----GGACGGT
T-T-GA-AC-CT--TT----CAT-CCTGAAAA-T-GAATCCATCGG-------AT-TCAT
TT-C-ATGG-ATTG-G-TTTT---GTT--TCC--TTTGCATTAA--------------TT
------TTCTTGA---------TT-----------GAAA-AG-----CAT----A----G
-----------------G-------------G-------------G---------AT-TT
GGC--------------C----------AA------------------------------
-----------T-TT-ACAC---AT-CAG---ACT-C-GTTGT-----------------
-------------------C------------TG-AATCAGGTAGGA-TC-CCCGCTGAA
CTTAAGC------AT
>AIMS_BRL_168_624_bases
CCGTAGGTGA---------ACCTGCGGAAGGATCATT-C---------------------
---------------------A--------------------------------------
----------------------------------------C--------AA---------
---------------TTTCTTTTTTC----------------------------------
------------------C-T------------T--------GT-TCA----A-------
------T-C-TTT---------------------------GAA-C---------------
---------------------AGGGAAAAG--------AATTGGATTC-ACC-C--A---
GT-CT-A-------T----T-------------------G------AG------A-----
---C---------GAT----TCC-TGGGTTAAC----------------------A-AAG
AA----------------TGGACC-ATTTATTAAAAC-ATTGAA--TTGTCAAAAAAAAA
-----TA------------------------------------CC-AA------------
-TT-------GA--TT-TT----------------ATTGAAAAAGAAAGA----------
---A-----------AAGA------CCT-------------TT------------TA--A
TC-----G-----AG----G----------------------------------------
TTC--------------------------------------------------------A
CGT-----ATTT----------------C---TTT-TT-A----AA-C------------
---------------AACTTTAGGCAATGGATCTCTTGGCTCTCGCAACGATGAAGAGCG
TATCAAATTGCGATAATTAATGCGATCTGCAT---TCTGCGAATCATCGAGTTCTTGAAC
GCAC-CTCGCACCCTTTGGCTTGTCCTTGGGGTATGCTTGTTTCACTACAACTACCAACC
--------------C---AC-----------AAATGTCATT------------------T
-------C-TTG--ATAAAAGAA----------------------------TTG----AC
CATT----G-TG-------A---TT------GGGATG-------------TG--A-A---
-----A---GG----------------TTT---GA------AC----T-----GGACGGT
T-T-GA-AC-CT--TT----CAT-CCTGAAAA-T-GAATCCATCGG-------AT-TCAT
TT-C-ATGA-ATTG-G-TTTT---GTT--TCC--TTTGCATTAA--------------TT
------TTCTTGA---------TT-----------GAAA-AG-----CAT----A----G
-----------------G-------------G-------------G---------AT-TT
GGC--------------C----------AA------------------------------
-----------T-TT-AAAC---AT-CAA---ACT-C-GTTGT-----------------
-------------------C------------TG-AATCAGATAGGA-TC-CCCGCTGAA
CTTAAGC------AT
>gi31076223dbjAB0257021_Tilletiopsis_minor
CTGTAGGTGA---------ACCTGCAGAAGGATCATT-A---------------------
--------------------------------------GAG--------A----------
---------A----TT---G-CATAG-G------------A-------------------
------------------------------------------------------------
------------------------------------------GC-ACC----A-------
----------CTC-------------------------------T--------------G
TGGGC--------------------------TCCAA-------------NCC-T--T-T-
---CC---------T-A--TCTTCCACATACACCTGTGCA---T--GC------A-----
TG-----------ATC----GTG-TTGGCTGCT---------------------------
------------------------------------------------------------
------------------------------G-----------------------------
-TC-------GC--CT------AG-----------CGGCTCTGGCTGATG----------
-C-G-G---------TTGT------CTT-------------TT--T---------CA--C
TT-----------AA------C----TCTATGT---TAATGGATGT----G---------
AAC--------------------------------------------------------A
AAC-CGA-GCTA-TACGCTCA------------------A----AT-------------G
AA--AG------TAAAACTTTCGACAACGGATCTCTTGGTTCTCCCATCGATGAAGAACG
CAGCGAAATGCGATAAGTAATGTGAATTGCAGAATTCAG-GAATCATCGAATCTTTGAAC
GCACNCTTGCGCTCTTGGG-TAATCCCAAGAGCATGCCTGTTTGAGTGTCATGAATCTC-
-TCACAAAGCAAG-T---TT-----TT---TAACAAAAGCTTTTG----C----------
-G--G--C-GTG--GAT----------------------------------CTG------
----------AG-CG--------TTT-----GCCTGC-------GAT-A-----A-----
---------GCCT--------------------GG-------------------------
----GC----TC------------GCTTGAAA---TGGAGTAGCGA-------GT--TTG
TA-T-GAAT-GCAA-A-C-CT-TGCCG--TTC--ATCGTTATGG-----------T----
------TTCCTTC----GA---TG-----------AGTA-AG--C--GGC--T------T
-----GGTGGAACGTT------TATAATATTA-------------G-------A----CT
TGC----------------------------T----------------------------
-----------T----CCAA------TCG-------C-GTTGT--AAGGAC---------
-GCAACTTTTTTATTTCATCTGGCCT------CA-AATCAGGTAGGA-CTACCCGCTGAA
CTTAAGC------AT
>118_ITS4_929_bases
CTGTAGGTGA---------ACCTGCAGAAGGATCATT-A---------------------
--------------------------------------GAG--------A----------
---------A----TT---G-CATAG-G------------A-------------------
------------------------------------------------------------
------------------------------------------GC-ACC----A-------
----------CTC-------------------------------T--------------G
TGGGC--------------------------TCCGA-------------ACT-C--T-T-
---CC---------T-A--T--TCCACATACACCTGTGCA---T--GC------A-----
TG-----------ATC----GTG-TTGGCTACT---------------------------
------------------------------------------------------------
------------------------------G-----------------------------
-TC-------GC--CT------AG-----------CGGCTCTGGCTGATG----------
-C-G-G---------TTGT------CTT-------------TT--T---------CA--T
TT-----------AA------C----TCTATGT---TAATGGATGT----A---------
TAC--------------------------------------------------------A
AAC-CGA-GCTA-TACGCTCA------------------A----AT-------------G
AA--AG------TAAAACTTTCGACAACGGATCTCTTGGTTCTCCCATCGATGAAGAACG
CAGCGAAATGCGATAAGTAATGTGAATTGCAGAATTCAGTGAATCATCGAATCTTTGAAC
GCAC-CTTGCGCTCTTGGG-TAATCCCAAGAGCATGCCTGTTTGAGTGTCATGAATCCC-
-TCACAAAGCAAGTT---TT-----TT---TAACTAAGACTT--G----C----------
-G--G--C-GTG--GAT----------------------------------TTG------
----------AG-CG--------CT------GCCTGC-------GAT-A-----A-----
---------GC-T--------------------GG-------------------------
----GC----TC------------GCTTGAAA---TGGAGTAGCAA-------GT--TTG
TA-T-GAGT-GCAA-A-CGCT-TGCCG--TTC--ATCGTTATGG-----------T----
------TTCATCC----GA---TG-----------AGTA-TA--C--GGT--T------G
-----GTGGATGTGTT------TATAGTA--G-------------G-------A----CT
AGC----------------------------T----------------------------
-----------T----CCAA------TCG-------C-GTTTT--C--AAC---------
-GCACCTTTTTT------------------------------------------------
---------------
>116_ITS4_608_bases
CTGTAGGTGA---------ACCTGCAGAAGGATCATT-A---------------------
--------------------------------------GAG--------A----------
---------A----TT---G-CATAG-G------------A-------------------
------------------------------------------------------------
------------------------------------------GC-ACC----A-------
----------CTC-------------------------------T--------------G
TGGGC--------------------------TCCGA-------------ACT-C--T-T-
---CC---------T-A--T--TCCACATACACCTGTGCA---T--GC------A-----
TG-----------ATC----GTG-TTGGCTACT---------------------------
------------------------------------------------------------
------------------------------G-----------------------------
-TC-------GC--CT------AG-----------CGGCTCTGGCTGATG----------
-C-G-G---------TTGT------CTT-------------TT--T---------CA--T
TT-----------AA------C----TCTATGT---TAATGGATGT----A---------
TAC--------------------------------------------------------A
AAC-CGA-GCTA-TACGCTCA------------------A----AT-------------G
AA--AG------TAAAACTTTCGACAACGGATCTCTTGGTTCTCCCATCGATGAAGAACG
CAGCGAAATGCGATAAGTAATGTGAATTGCAGAATTCAGTGAATCATCGAATCTTTGAAC
GCAC-CTTGCGCTCTTGGG-TAATCCCAAGAGCATGCCTGTTTGAGTGTCATGAATCCC-
-TCACAAAGCAAG-T---TT-----TT---TAACTAAGACTT--G----C----------
-G--G--C-GTG--GAT----------------------------------TTG------
----------AG-CG--------CT------GCCTGC-------GAT-A-----A-----
---------GC-T--------------------GG-------------------------
----GC----TC------------GCTTGAAA---TGGAGTAGCAA-------GT--TTG
TA-T-GAGT-GCAA-A-CGCT-TGCCG--TTC--ATCGTTATGG-----------T----
------TTCATCC----GA---TG-----------AGTA-TA--C--GGT--T------G
-----GTGGATGTGTT------TATAGTA--G-------------G-------A----CT
AGC----------------------------T----------------------------
-----------T----CCAA------TCG-------C-GTTTT--NCAAGC---------
-GCACCTTTTTT------------------------------------------------
---------------
>18_ITS4_601_bases
CTGTAGGTGA---------ACCTGCAGAAGGATCATT-A---------------------
--------------------------------------GAG--------A----------
---------A----TT---G-CATAG-G------------A-------------------
------------------------------------------------------------
------------------------------------------GC-ACC----A-------
----------CTC-------------------------------T--------------G
TGGGC--------------------------TCCGA-------------ACT-C--T-T-
---CC---------T-A--T--TCCACATACACCTGTGCA---T--GC------A-----
TG-----------ATC----GTG-TTGGCTACT---------------------------
------------------------------------------------------------
------------------------------G-----------------------------
-TC-------GC--CT------AG-----------CGGCTCTGGCTGATG----------
-C-G-G---------TTGT------CTT-------------TT--T---------CA--T
TT-----------AA------C----TCTATGT---TAATGGATGT----A---------
TAC--------------------------------------------------------A
AAC-CGA-GCTA-TACGCTCA------------------A----AT-------------G
AA--AG------TAAAACTTTCGACAACGGATCTCTTGGTTCTCCCATCGATGAAGAACG
CAGCGAAATGCGATAAGTAATGTGAATTGCAGAATTCAGTGAATCATCGAATCTTTGAAC
GCAC-CTTGCGCTCTTGGG-TAATCCCAAGAGCATGCCTGTTTGAGTGTCATGAATCCC-
-TCACAAAGCAAG-T---TT-----TT---TAACTAAGACTT--G----C----------
-G--G--C-GTG--GAT----------------------------------TTG------
----------AG-CG--------CT------GCCTGC-------GAT-A-----A-----
---------GC-T--------------------GG-------------------------
----GC----TC------------GCTTGAAA---TGGAGTAGCAA-------GT--TTG
TA-T-GAGT-GCAA-A-CGCT-TGCCG--TTC--ATCGTTATGG-----------T----
------TTCATCC----GA---TG-----------AGTA-TA--C--GGT--T------G
-----GTGGATGTGTT------TATAGTA--G-------------G-------A----CT
AGC----------------------------T----------------------------
-----------T----CCAA------TCG-------C-GTTTT--C--AAC---------
-GCACCTTTTTT------------------------------------------------
---------------
>42_ITS4_600_bases
CTGTAGGTGA---------ACCTGCAGAAGGATCATT-A---------------------
--------------------------------------GAG--------A----------
---------A----TT---G-CATAG-G------------A-------------------
------------------------------------------------------------
------------------------------------------GC-ACC----A-------
----------CTC-------------------------------T--------------G
TGGGC--------------------------TCCGA-------------ACT-C--T-T-
---CC---------T-A--T--TCCACATACACCTGTGCA---T--GC------A-----
TG-----------ATC----GTG-TTGGCTACT---------------------------
------------------------------------------------------------
------------------------------G-----------------------------
-TC-------GC--CT------AG-----------CGGCTCTGGCTGATG----------
-C-G-G---------TTGT------CTT-------------TT--T---------CA--T
TT-----------AA------C----TCTATGT---TAATGGATGT----A---------
TAC--------------------------------------------------------A
AAC-CGA-GCTA-TACGCTCA------------------A----AT-------------G
AA--AG------TAAAACTTTCGACAACGGATCTCTTGGTTCTCCCATCGATGAAGAACG
CAGCGAAATGCGATAAGTAATGTGAATTGCAGAATTCAGTGAATCATCGAATCTTTGAAC
GCAC-CTTGCGCTCTTGGG-TAATCCCAAGAGCATGCCTGTTTGAGTGTCATGAATCCC-
-TCACAAAGCAAG-T---TT-----TT---TAACTAAGACTT--G----C----------
-G--G--C-GTG--GAT----------------------------------TTG------
----------AG-CG--------CT------GCCTGC-------GAT-A-----A-----
---------GC-T--------------------GG-------------------------
----GC----TC------------GCTTGAAA---TGGAGTAGCAA-------GT--TTG
TA-T-GAGT-GCAA-A-CGCT-TGCCG--TTC--ATCGTTATGG-----------T----
------TTCATCC----GA---TG-----------AGTA-TA--C--GGT--T------G
-----GTGGATGTGTT------TATAGTA--G-------------G-------A----CT
AGC----------------------------T----------------------------
-----------T----CCAA------TCG-------C-GTTTT--C--AAC---------
-GCACCTTTTTT------------------------------------------------
---------------
>93_ITS4_564_bases
CCGTAGGTGA---------ACCTGCGGAAGGATCATT-A---------------------
--------------------------------------GTG--------A----------
---------A---------T-ATAGG-A------------C-------------------
------------------------------------------------------------
------------------------------------------GT-CCA----A-------
----------CTT-------------------------------A--------------A
CTTGGAG------------------------TCCGA-------------ACT-C--T-C-
---AC---------T-T--T-------------------C---T--AA------C-----
CC-----------TGT----GCA-CTTGTTTGG---------------------------
------------------------------------------------------------
------------------------------G-----------------------------
-AT-------AG-----------T-----------AACTCTCGCAAGAGA----------
-G-C-G---------AACT------CCT-------------AT--T---------CA--C
TT-----------AT------AA-A-------------------------C---------
ACA--------------------------------------------------------A
AGT-CTA-TGAA-TGTATTAAATTTTA------------T----AA-------------C
AA--AA------TAAAACTTTCAACAACGGATCTCTTGGCTCTCGCATCGATGAAGAACG
CAGCGAAATGCGATAAGTAATGTGAATTGCAGAATTCAGTGAATCATCGAATCTTTGAAC
GCAC-CTTGCGCTCCATGG-TATTCCGTGGAGCATGCCTGTTTGAGTGTCATGAATACT-
-TCAAC--------C---CT-----CCTCTTTCTTAATGATTGAAGAGGT----------
-G--T--T-TGG--TTT----------------------------------CTG------
----------AG-CG--------CT------GCTGGC-------CTT-T-----A-----
---------CG-G----------TC--------TA-------------------------
----GC----TC------------GTTCGTAA---TGCATTAGCAT-------CC-GCAA
TC-G-AACT-TCGG-A-TTGA--------CTT--GGCGTAATAG-----------A----
------CT----------A---TT-----------CGCT-GA--G--GAA----------
-----TTCTAGTCTTC-GGACTAGAGCCG--G-------------G-------T----TG
GGT----------------------------T----------------------------
-----------A----AAGG------AAG-------C-TTCTA-----------------
------------------------------------------------------------
---------------
>gi397208003gbJX1748361_Uncultured_fungus_isolate
CCGTAGGTGA---------ACCTGCGGAAGGATCATT-A---------------------
--------------------------------------GTG--------A----------
---------A---------T-ATAGG-A------------C-------------------
------------------------------------------------------------
------------------------------------------GT-CCA----A-------
----------CTT-------------------------------A--------------A
CTTGGAG------------------------TCCGA-------------ACT-C--T-C-
---AC---------T-T--T-------------------C---T--AA------C-----
CC-----------TGT----GCA-CTTGTTTGG---------------------------
------------------------------------------------------------
------------------------------G-----------------------------
-AT-------AG-----------T-----------AACTCTCGCAAGAGA----------
-G-C-G---------AACT------CCT-------------AT--T---------CA--C
TT-----------AT------AA-A-------------------------C---------
ACA--------------------------------------------------------A
AGT-CTA-TGAA-TGTATTAAATTTTA------------T----AA-------------C
AA--AA------TAAAACTTTCAACAACGGATCTCTTGGCTCTCGCATCGATGAAGAACG
CAGCGAAATGCGATAAGTAATGTGAATTGCAGAATTCAGTGAATCATCGAATCTTTGAAC
GCAC-CTTGCGCTCCATGG-TATTCCGTGGAGCATGCCTGTTTGAGTGTCATGAATACT-
-TCAAC--------C---CT-----CCTCTTTCTTAATGATTGAAGAGGT----------
-G--T--T-TGG--TTT----------------------------------CTG------
----------AG-CG--------CT------GCTGGC-------CTT-T-----A-----
---------CG-G----------TC--------TA-------------------------
----GC----TC------------GTTCGTAA---TGCATTAGCAT-------CC-GCAA
TC-G-AACT-TCGG-A-TTGA--------CTT--GGCGTAATAG-----------A----
------CT----------A---TT-----------CGCT-GA--G--GAA----------
-----TTCTAGTCTTC-GGACTAGAGCCG--G-------------G-------T----TG
GGT----------------------------T----------------------------
-----------A----AAGG------AAG-------C-TTCTAATCAGAATGTCTACATT
TTAAGATTAGAT------------CT------CA-AATCAGGTAGGA-CTACCCGCTGAA
CTTAAGCAT----AT
>72_ITS4_473_bases
CCGTAGGTGA---------ACCTGCGGAAGGATCATT-A---------------------
--------------------------------------CAG--------A----------
---------A---------T-GAAAA-G------------T-------------------
------------------------------------------------------------
------------------------------------------GC-TTA----A-------
----------CTG-------------------------------C--------------A
TTTTT------T------C--TTACACA---TGTGT-------------TTT-T--C-T-
---TT---------T-T--T-------------------T---G--AA------A-----
AC-----------TTT----GCT-TTGGTAGGC---------------------------
------------------------------------------------------------
------------------------------C-----------------------------
-TT-------CT--AT------AT-----------GGGGCCTGCCAGAGA----------
-T-T-A---------AACT------CAA-------------CC--A---------AA--T
TT-----------TA-----------------------------------T---------
TTA--------------------------------------------------------A
TGT-CAA-CCGA-TTATTTAA---------------------------------------
TA--GT------CAAAACTTTCAACAACGGATCTCTTGGTTCTCGCATCGATGAAGAACG
CAGCGAAATGCGATAAGTAATATGAATTGCAGATATTCGTGAATCATCGAATCTTTGAAC
GCAC-ATTGCGCCCTTTGG-TATTCCAAAGGGCATGCCTGTTTGAGCGTCATTTCTCCC-
-TCAAA--------C---CC-----TC----------------------G----------
-G--G--T-TTG--GTG----------------------------------TTG------
----------AG-CG--------AT------ACGCT------------------------
---------------------------------GG-------------------------
----GT----TT------------GCTTGAAA---------GAAAG-------GC-GGAG
TA-T-AAAC-TAAT-G-----------------------GATAG-----------G----
------TTTTTTC----CA---CT-----------CATT-G-------------------
-----GTACAAACTCC--------------------------------------------
------------------------------------------------------------
------------------------------------------------------------
------------------------------------------------------------
---------------
>109_ITS4_502_bases
CCGTAGGTGA---------ACCTGCGGAAGGATCATT-A---------------------
--------------------------------------CAG--------A----------
---------A---------T-GAAAA-G------------T-------------------
------------------------------------------------------------
------------------------------------------GC-TTA----A-------
----------CTG-------------------------------C--------------A
TTTTT------T------C--TTACACA---TGTGT-------------TTT-T--C-T-
---TT---------T-T--T-------------------T---G--AA------A-----
AC-----------TTT----GCT-TTGGTAGGC---------------------------
------------------------------------------------------------
------------------------------C-----------------------------
-TT-------CT--AT------AT-----------GGGGCCTGCCAGAGA----------
-T-T-A---------AACT------CAA-------------CC--A---------AA--T
TT-----------TA-----------------------------------T---------
TTA--------------------------------------------------------A
TGT-CAA-CCGA-TTATTTAA---------------------------------------
TA--GT------CAAAACTTTCAACAACGGATCTCTTGGTTCTCGCATCGATGAAGAACG
CAGCGAAATGCGATAAGTAATATGAATTGCAGATATTCGTGAATCATCGAATCTTTGAAC
GCAC-ATTGCGCCCTTTGG-TATTCCAAAGGGCATGCCTGTTTGAGCGTCATTTCTCCC-
-TCAAA--------C---CC-----TC----------------------G----------
-G--G--T-TTG--GTG----------------------------------TTG------
----------AG-CG--------AT------ACGCT------------------------
---------------------------------GG-------------------------
----GT----TT------------GCTTGAAA---------GAAAG-------GC-GGAG
TA-T-AAAC-TAAT-G-----------------------GATAG-----------G----
------TTTTTTC----CA---CT-----------CATT-G-------------------
-----GTACAAACTCCAAAACTTCTTCCA--A-------------A-------T----TC
GAC----------------------------C----------------------------
-----------T----CAAA----------------------------------------
-------------------------------------TC---------------------
---------------
>gbGQ3956101:179-680_Candida_parapsilosis
CCGTAGGTGA---------ACCTGCGGAAGGATCATT-A---------------------
--------------------------------------CAG--------A----------
---------A---------T-GAAAA-G------------T-------------------
------------------------------------------------------------
------------------------------------------GC-TTA----A-------
----------CTG-------------------------------C--------------A
TTTTT------T------C--TTACACA---TGTGT-------------TTT-T--C-T-
---TT---------T-T--T-------------------T---G--AA------A-----
AC-----------TTT----GCT-TTGGTAGGC---------------------------
------------------------------------------------------------
------------------------------C-----------------------------
-TT-------CT--AT------AT-----------GGGGCCTGCCAGAGA----------
-T-T-A---------AACT------CAA-------------CC--A---------AA--T
TT-----------TA-----------------------------------T---------
TTA--------------------------------------------------------A
TGT-CAA-CCGA-TTATTTAA---------------------------------------
TA--GT------CAAAACTTTCAACAACGGATCTCTTGGTTCTCGCATCGATGAAGAACG
CAGCGAAATGCGATAAGTAATATGAATTGCAGATATTCGTGAATCATCGAATCTTTGAAC
GCAC-ATTGCGCCCTTTGG-TATTCCAAAGGGCATGCCTGTTTGAGCGTCATTTCTCCC-
-TCAAA--------C---CC-----TC----------------------G----------
-G--G--T-TTG--GTG----------------------------------TTG------
----------AG-CG--------AT------ACGCT------------------------
---------------------------------GG-------------------------
----GT----TT------------GCTTGAAA---------GAAAG-------GC-GGAG
TA-T-AAAC-TAAT-G-----------------------GATAG-----------G----
------TTTTTTC----CA---CT-----------CATT-G-------------------
-----GTACAAACTCCAAAACTTCTTCCA--A-------------A-------T----TC
GAC----------------------------C----------------------------
-----------T----CAAA----------------------------------------
-------------------------------------TCAGG------------------
---------------
>gi222105038gbFJ0080511_Candida_sp
CCGTAGGTGA---------ACCTGCGGAAGGATCATT-A---------------------
--------------------------------------CAG--------A----------
---------A--AGGC---A-TGCCA-G------------C-------------------
------------------------------------------------------------
------------------------------------------GC-TTA----A-------
----------CTG-------------------------------C--------------G
CGGCG---TGAA------C--CGACACACA-TGTTT-------------TTT-G--T-T-
---AT--------------------------------------A--AA------A-----
AT-----------AAT----TTG-GTCGCCAAC---------------------------
------------------------------------------------------------
------------------------------T-----------------------------
-TT-------AA--GT------TG-----------ATGGCCAGCCGAAAA----------
-C-T--------------------------------------------------------
--------------------------TCATTAC---GAATTGTTTT----T---------
TAA--------------------------------------------------------A
ATT-TAA-TCAA-CACAATCA------------------A----AA-------------A
TA--AT------CAAAACTTTCAACAACGGATCTCTTGGTTCTCGCATCGATGAAGAACG
CAGCGAAATGCGATAAGTAATATGAATTGCAGATTTTCGTGAATCATCGAATCTTTGAAC
GCAC-ATTGCGCCCTCTGG-TATTCCATAGGGCATGCCTGTTTGAGCGTCATTTCACTC-
-TCAAA--------C---CT-----TT----------------------T----------
-G--G--T-TTG--GTG----------------------------------ATG------
----------AG-CA--------GT------ACGGCC-------TTT-T-----T-----
---------GA-G----------G---------GC-------------------------
----GT----TT------------GCTTGAAA---TGAAATGGCAC-------GA--TGG
TA-C-TAAA-AGGT-A-CACCACGGATTATTC--AATGTATTAG-----------G----
------TTTATCC----AA---CT-----------CGTT-GA--A--GCA--A------A
CCGG-GGAGGTAACTT-----TGGTACGT--T-------------G-------G----TC
GGG----------------------------C----------------------------
-----------C----AGCT------AAC-------A-AACAC-----------------
-ACAAGATTGAC------------CT------CA-AATCAGGTAAGA-A-----------
---------------
>112_ITS4_604_bases
CCGTAGGTGA---------ACCTGCGGAAGGATCATT-A---------------------
--------------------------------------CAG--------T----------
---------ATTCTTT---T-TGCCA-G------------C-------------------
------------------------------------------------------------
------------------------------------------GC-TTA----A-------
----------TTG-------------------------------C--------------G
CGGCGAAAAAAC------C--TTACACACAGTGTTT-------------TTT-G--T-T-
---AT---------T-A--C-------------------A---A--GA------A-----
CT-----------TTT----GCT-TTGGTCTGG---------------------------
------------------------------------------------------------
------------------------------A-----------------------------
-CT-------AG--AA------AT-----------AGTTTGGGCCAGAGG----------
-T-T-----------TACT------GAA-------------CT--A---------AA--C
TT-----------CA------AT-ATTTATATT---GAATTGTTATTTATT---------
TAA--------------------------------------------------------T
TGT-CAA-TTTG-TTGATTAAATTCAA------------A----AA-------------A
TC--TT------CAAAACTTTCAACAACGGATCTCTTGGTTCTCGCATCGATGAAGAACG
CAGCGAAATGCGATAAGTAATATGAATTGCAGATTTTCGTGAATCATCGAATCTTTGAAC
GCAC-ATTGCGCCCTCTGG-TATTCCAGAGGGCATGCCTGTTTGAGCGTCATTTCTCTC-
-TCAAA--------C---CT-----TC----------------------G----------
-G--G--T-TTG--GTA----------------------------------TTG------
----------AG-TG--------AT------ACTCTT-------AGT-T-----G-----
---------AA-C----------TAG-------GC-------------------------
----GT----TT------------GCTTGAAA---TGTATTGGCAT-------GA-GTGG
TA-C-TGGA-TAGT-G-CTATATGACT--TTC--AATGTATTAG-----------G----
------TTTATCC----AA---CT-----------CGTT-GA--A--TAG--T------T
TAATGGTATATTTCTC----GGTATTCTA--G-------------G-------C----TC
GGC----------------------------C----------------------------
-----------T----TACA------ATA-------T-AACAA-----------------
-ACAAG------------------------------------------------------
---------------
>107_ITS4_546_bases
CCGTAGGTGA---------ACCTGCGGAAGGATCATT-A---------------------
--------------------------------------CAG--------A----------
---------A--AGGC---A-TGCCA-G------------C-------------------
------------------------------------------------------------
------------------------------------------GC-TTA----A-------
----------CTG-------------------------------C--------------G
CGGCG---TGAA------C--CGACACACA-TGTTT-------------TTT-G--T-T-
---AT--------------------------------------A--AA------A-----
AT-----------AAT----TTG-GTCGCCAAC---------------------------
------------------------------------------------------------
------------------------------T-----------------------------
-TT-------AA--GT------TG-----------ATGGCCAGCCGAAAA----------
-C-T--------------------------------------------------------
--------------------------TCATTAC---GAATTGTTTT----T---------
TAA--------------------------------------------------------A
ATT-TAA-TCAA-CACAATCA------------------A----AA-------------A
TA--AT------CAAAACTTTCAACAACGGATCTCTTGGTTCTCGCATCGATGAAGAACG
CAGCGAAATGCGATAAGTAATATGAATTGCAGATTTTCGTGAATCATCGAATCTTTGAAC
GCAC-ATTGCGCCCTCTGG-TATTCCATAGGGCATGCCTGTTTGAGCGTCATTTCACTC-
-TCAAA--------C---CT-----TT----------------------T----------
-G--G--T-TTG--GTG----------------------------------ATG------
----------AG-CA--------GT------ACGGCC-------TTT-T-----T-----
---------GA-G----------G---------GC-------------------------
----GT----TT------------GCTTGAAA---TGAAATGGCAC-------GA--TGG
TA-C-TAAA-AGGT-A-CACCACGGATTATTC--AATGTATTAG-----------G----
------TTTATCC----AA---CT-----------CGTT-GA--A--GCA--A------A
CCGGGGGAGGTAACTT-----TGGTACGT--T-------------G-------G----TC
GGG----------------------------C----------------------------
-----------C----AGC-----------------------------------------
------------------------------------------------------------
---------------
>120_ITS4_604_bases
CCGTAGGTGA---------ACCTGCGGAAGGATCATT-A---------------------
--------------------------------------CAG--------T----------
---------ATTCTTT---T-TGCCA-G------------C-------------------
------------------------------------------------------------
------------------------------------------GC-TTA----A-------
----------TTG-------------------------------C--------------G
CGGCGAAAAAAC------C--TTACACACAGTGTTT-------------TTT-G--T-T-
---AT---------T-A--C-------------------A---A--GA------A-----
CT-----------TTT----GCT-TTGGTCTGG---------------------------
------------------------------------------------------------
------------------------------A-----------------------------
-CT-------AG--AA------AT-----------AGTTTGGGCCAGAGG----------
-T-T-----------TACT------GAA-------------CT--A---------AA--C
TT-----------CA------AT-ATTTATATT---GAATTGTTATTTATT---------
TAA--------------------------------------------------------T
TGT-CAA-TTTG-TTGATTAAATTCAA------------A----AA-------------A
TC--TT------CAAAACTTTCAACAACGGATCTCTTGGTTCTCGCATCGATGAAGAACG
CAGCGAAATGCGATAAGTAATATGAATTGCAGATTTTCGTGAATCATCGAATCTTTGAAC
GCAC-ATTGCGCCCTCTGG-TATTCCAGAGGGCATGCCTGTTTGAGCGTCATTTCTCTC-
-TCAAA--------C---CT-----TC----------------------G----------
-G--G--T-TTG--GTA----------------------------------TTG------
----------AG-TG--------AT------ACTCTT-------AGT-T-----G-----
---------AA-C----------TAG-------GC-------------------------
----GT----TT------------GCTTGAAA---TGTATTGGCAT-------GA-GTGG
TA-C-TGGA-TAGT-G-CTATATGACT--TTC--NATGTATTAG-----------G----
------TTTATCC----AA---CT-----------CGTT-GA--A--TAG--T------T
TAATGGTATATTTCTC----GGTATTCTA--G-------------G-------C----TC
GGC----------------------------C----------------------------
-----------T----TACA------ATA-------T-AACAA-----------------
-ACAAG------------------------------------------------------
---------------
>gi387538361gbJQ9126671_Debaryomyces_hansenii
CCGTAGGTGA---------ACCTGCGGAAGGATCATT-A---------------------
--------------------------------------CAG--------T----------
---------ATTCTTT---T-TGCCA-G------------C-------------------
------------------------------------------------------------
------------------------------------------GC-TTA----A-------
----------TTG-------------------------------C--------------G
CGGCGAAAAAAC------C--TTACACACAGTGTTT-------------TTT-G--T-T-
---AT---------T-A--C-------------------A---A--GA------A-----
CT-----------TTT----GCT-TTGGTCTGG---------------------------
------------------------------------------------------------
------------------------------A-----------------------------
-CT-------AG--AA------AT-----------AGTTTGGGCCAGAGG----------
-T-T-----------TACT------GAA-------------CT--A---------AA--C
TT-----------CA------AT-ATTTATATT---GAATTGTTATTTATT---------
TAA--------------------------------------------------------T
TGT-CAA-TTTG-TTGATTAAATTCAA------------A----AA-------------A
TC--TT------CAAAACTTTCAACAACGGATCTCTTGGTTCTCGCATCGATGAAGAACG
CAGCGAAATGCGATAAGTAATATGAATTGCAGATTTTCGTGAATCATCGAATCTTTGAAC
GCAC-ATTGCGCCCTCTGG-TATTCCAGAGGGCATGCCTGTTTGAGCGTCATTTCTCTC-
-TCAAA--------C---CT-----TC----------------------G----------
-G--G--T-TTG--GTA----------------------------------TTG------
----------AG-TG--------AT------ACTCTT-------AGT-T-----G-----
---------AA-C----------TAG-------GC-------------------------
----GT----TT------------GCTTGAAA---TGTATTGGCAT-------GA-GTGG
TA-C-TGGA-TAGT-G-CTATATGACT--TTC--AATGTATTAG-----------G----
------TTTATCC----AA---CT-----------CGTT-GA--A--TAG--T------T
TAATGGTATATTTCTC----GGTATTCTA--G-------------G-------C----TC
GGC----------------------------C----------------------------
-----------T----TACA------ATA-------T-AACAA-----------------
-ACAAGTTTGAC------------CT------CA-AATCAGGTAGGA-TTACCCGCTGAA
CTTAAGCATAT----
>23_ITS4_574_bases
CCGTAGGTGA---------ACCTGCGGAAGGATCATT-A---------------------
--------------------------------------TTG--------A----------
-------------------G-------A--------------------------------
------------------------------------------------------------
------------------T-T------------C---------------TA-C-------
------T---TTT---------------------------A---C---------------
-------------------------------------------------ACC------T-
GT----G------------------------------------A----------A---T-
TT-T-A-TTT-T-AAT-TT-GCT-TTGGCTGTG----------GTTTTCCGGAATA----
------------------TTATTT-ATT----------CTGGGA----------------
-------------------------------------------AT---------------
-TT--A--C-GG-----CC------AATGTTT-------------------AACA-----
---------------AAAC------ACA-------------TT------------TA--T
TT-----------AA---------------------TTTTG-------------------
TCT--------------------------------------------------------G
AAA-----------------AATATGA-----------------AA--------------
----AT------CAAAAGTTTCAACAACGGATCTCTTGGTTCTCGCATCGATGAAGAACG
CAGCAAAGCGCGATAGGTAATGTGAATTGCAGA----CGTGAATCATTGAATTTTTGAAC
GCAC-ATTGCACCTTTTAG-TATTCTGAAAGGTATACCTGTACGAGCGTCATTTCTTCTT
-CAATG-----AA-T-A-TT-----TT-ATTGTTTTACAATTTGATTT------------
-------T-TAT-TGTG----------------------------------TTG------
--------G-AG-----------TT------ATACGC-----------------------
---------------------------------AG-------------------------
------------------------CTCTTAAA-A--------------------------
-----TGAT------G---------AT-------AGAGTACATG----------------
------TTAGACA-------------------------------C--AAT----------
-------------------------------G------------------T---------
-----------------A-------------C----------------------------
-----------T-AC-----------------------TCTAA-----------------
-------------T----------CT-AA-------------------------------
-------------CT
>gi194131645gbEU8187161_Candida_sp
------------------------------------------------------------
--------------------------------------TTG--------A----------
-------------------G-------A--------------------------------
------------------------------------------------------------
------------------T-T------------C------------------A-------
------T---ATT---------------------------A---C---------------
-------------------------------------------------ACC------T-
GT----G------------------------------------A----------A-----
-------------------------------------------------------A----
------------------CAACCA-ATT----------GCTTGG----------------
-------------------------------------------CC---------------
-GC--A--A-GG-----CC------AATGT---------------------AACA-----
---------------AACA------CTA-------------TT------------TT--A
TA-----------CA---------------------TTATA-------------------
TCT--------------------------------------------------------G
AAA-----------------AACG--------------------AA--------------
----AT------CAAAAGTTTCAACAACGGATCTCTTGGTTCTCGCATCGATGAAGAACG
CAGCAAAGCGCGATAGTTAGTGTGAATTGCAGA----CGTGAATCATTGAGTTTTTGAAC
GCAC-ATTGCACCTTCTGG-TATTCCGGGAGGTATACTTGTGCGAGCGTCATTTCATCTT
-CATAA-----AT-C-A-AT-----TT-AT------------------------------
--------------GTG----------------------------------TTG------
--------G-GG-----------CT------GTTGCC-----------------------
---------------------------------AG-------------------------
------------------------CCTTGAAA-A--------------------------
-----AGAT------G---------AT-------AGAGTACATG----------------
------TTAGACA-------------------------------C--AAT----------
-------------------------------G------------------T---------
-----------------A-------------T----------------------------
-----------T-TT-----------------------TCTAA-----------------
-------------A----------TT-T--------------------------------
---------------
>AIMS_BRL_208_968_bases
CCGTAGGTGA---------ACCTGCGGAAGGATCATT-A---------------------
--------------------------------------CCG-------------------
------------------------------------------------------------
------------------------------------------------------------
------------------------------------------------------------
------A---GAC-GAGATCGGGGGGGGA-----AACCC---------------------
---------------------CCCGCAGAT-------CGTATCACCAC-----C--C-T-
CC-TT---------C-A--C-------------------AAC----GC------A---CC
TC-----ACG-T-CCT----TCC-TCGGCGGGG---------------------------
------------------------------------------------------------
------------------------------------------------------------
-CA--A-----------------------------CCCGCCGGCGGAACG----------
-----T---TCGC--AAAC------CCT-------------TT------TC-T--CA--T
GCATCCGAGCAG-TA---------------------------------------------
CCC--------------------------------------------------------G
TTC-------------------------CGATGAA-AG-A----AA-C----A------A
ATCGTT------TACAATCTTCAACAATGGATCTCTTGGCTCTGGCATCGATGAAGAACG
CAGCGAAATGCGATAAGTAGTGTGAATTGCAGAATCCAGTGAATCATCGAATCTTTGAAC
GCAC-ATTGCGCCCCTCGG-TATTCCGTGGGGCATGCCTGTTCGAGCGTCATTTCAAGGC
-TCAAG--------CTTCTC---------------------------------------T
----G--C-TTG--GTG----------------------------------TTG------
----------GGGCG------T-CT------GTCCCC-C-----GTC---CCCCGAC-GG
---------CG----------------------GG-------------------------
----AC----TC------------GCCCCAAA---GACATTGGCAG-------CC-CAGG
CC-GTCCGA--CCC-G------------------CCCGCAGCAC-ATTG--CGT------
------CCGGCGGGGTCGACG--------------TTGC--------------------G
-------------------------------G----C-C--CGCGG-CG-T-------CC
AGC-------------------------AA------A-GGAAAG---A------------
-----------C-AT-CTCA----------G-----T-TTTGA-----------------
-------------------C----CT------CG-GATCAGGTAGGG-ATACCCGCTGAA
CTTAAGC------AT
>gi411344921gbJX6243151_Coniothyrium_sp
CCGTAGGTGA---------ACCTGCGGAAGGATCATT-A---------------------
--------------------------------------CCG-------------------
------------------------------------------------------------
------------------------------------------------------------
------------------------------------------------------------
------A---GAC-GTGATCGGGGGGGGATTCGTCCCCC---------------------
---------------------TCCAGAGAT-------CGTATCACCAC-----C--C-T-
TC-TT---------T-A--C-------------------A-C----GT------A---CC
TG-----AC--T-TCT----TCC-TCGGCGGGG---------------------------
------------------------------------------------------------
------------------------------------------------------------
-CG--A-----------------------------CCCGCCGACGGAACG----------
-----T---TCGA--AACC------CTT-------------TT------TT-T--TA--T
ACA----AGCAG-TA---------------------------------------------
CC---------------------------------------------------------G
TTC-------------------------CGATGAA-AA-A----TA-C----A------A
TC--GT------TACAATCTTCAACAATGGATCTCTTGGCTCTGGCATCGATGAAGAACG
CAGCGAAATGCGATAAGTAGTGTGAATTGCAGAATCCAGTGAATCATCGAATCTTTGAAC
GCAC-ATTGCGCCCCTCGG-TATTCCGTGGGGCATGCCTGTTCGAGCGTCATTTCAAGAC
-TCAAG--------C---TC---------------------------------------T
----G--C-TTG--GTG----------------------------------TTG------
----------GG-CG------T-CT------GTCCGC-G-----CAC---TTCCG-C-GC
---------CA----------------------GG-------------------------
----AC----TC------------GCCCCAAA---GTCATTGGCAG-------CC-CAGG
CC-GTCCGA--CCC-G------------------TCCGCAGCAC-ATTG--CGT------
------CGGCGGGTTCGAACG--------------CGGC--------------------C
-------------------------------T----C-C------G-CG-T-------CC
AGC-------------------------AA------G-TT--------------------
------------------------------------------------------------
-------------------C----CT------CT-TCTCAAGT-------------TGAC
CTCGATC------AG
>AIMS_BRL_56_522_bases
CCGTAGGTGA---------ACCTGCGGAAGGATCATT-A---------------------
--------------------------------------CCG-------------------
------------------------------------------------------------
---------------TTGGAGTTCGC---------------------------TCC----
------------------A-A------------T-------------------------C
TGGGA-T---AGA-----------------------------------------------
-------------------------------------------------ACC-C--T-T-
GC-CT---------T-T--G-------------------A-G----TA------C-----
CT-----TCT-C-GTT----TCC-TCGGTGGGC---------------------------
------------------------------------------------------------
------------------------------------------------------------
-TC--G-----------------------------CCCGCCGGTGGACAA----------
-----C----CAT--AAAC------TCT-------------CT---------G--TA--A
TA--GC-------AG---------------------------------------------
TAT--------------------------------------------------------C
TTC-------------------------T-G-AGA-AA-A----AC--------AA---A
TA--GT------CAAAACTTTCAACAACGGATCTCTTGGTTCTGGCATCGATGAAGAACG
CAGCGAAATGCGATAAGTAGTGTGAATTGCAGAATTCAGTGAATCATCGAATCTTTGAAC
GCAC-ATTGCGCCCTTCGG-TATTCCGTTGGGCATGCCTGTTCGAGCGTCATTTAAACAT
-TCAAG--------C---TC---------------------------------------A
----G--C-TTG--GTG----------------------------------TTG------
----------GG-TG------C-TT------GTCCTC-C-----CCC---GC--------
-----G---GT----------------------GG-------------------------
----AC----TC------------ACCTCAAA---TGCATTGGCGG-------CC-GGTA
TG-T-TGGC--TTC-G------------------AGCGCAGTAG-AAAC--GCG------
------CCAGACG--T------CC-TGACA-----TGCT--------------------G
-------------------------------G----T-C--C--------C-------CC
ACA-------------------------AG------A------C-C-T--T---------
---------C-T-TT--------CA-----------T-CTTGA-----------------
-------------------C----CT------CG-GATCAGGTAGGG-ATACCCGCTGAA
CTTAAGC------AT
>gi441431044gbJX9747421_Uncultured_fungus_clone
CCGTAGGTGA---------ACCTGCGGAAGGATCATT-A---------------------
--------------------------------------CCG-------------------
------------------------------------------------------------
---------------TTGGAGTTCGC---------------------------TCC----
------------------A-A------------T-------------------------C
TGGGG-T---AGA-----------------------------------------------
-------------------------------------------------ACC-C--T-T-
GC-CT---------T-T--G-------------------A-G----TA------C-----
CT-----TCT-C-GTT----TCC-TCGGTGGGC---------------------------
------------------------------------------------------------
------------------------------------------------------------
-TC--G-----------------------------CCCGCCGGTGGACAA----------
-----C----CAT--AAAC------TCT-------------CT---------G--TA--A
TA--GC-------AG---------------------------------------------
TAT--------------------------------------------------------C
TTC-------------------------T-G-AGA-AA-A----AC--------AA---A
TA--GT------CAAAACTTTCAACAACGGATCTCTTGGTTCTGGCATCGATGAAGAACG
CAGCGAAATGCGATAAGTAGTGTGAATTGCAGAATCCAGTGAATCATCGAATCTTTGAAC
GCAC-ATTGCGCCCTTCGG-TATTCCGTTGGGCATGCCTGTTCGAGCGTCATTTAAACAT
-TCAAG--------C---TC---------------------------------------A
----G--C-TTG--GTG----------------------------------TTG------
----------GG-TG------C-TT------GTCCTC-C-----CCC---GC--------
-----G---GT----------------------GG-------------------------
----AC----TC------------ACCTCAAA---TGCATTGGCGG-------CC-GGTA
TG-T-TGGC--TTC-G------------------AGCGCAGTAG-AAAC--GCG------
------CCAGACG--T------CC-TGACA-----TGCT--------------------G
-------------------------------G----T-C--C--------C-------CC
ACA-------------------------AG------A------C-C-T--T---------
---------C-T-TT--------TA-----------T-CTTGA-----------------
-------------------C----CT------CG-GATCAGGTAGGG-ATACCCGCTGAA
CTTAAGC------AT
>AIMS_BRL_123_519_bases
-----GGTGA---------ACCTGCGGAAGGATCATT-A---------------------
--------------------------------------TCG-------------------
------------------------------------------------------------
---------------TTGGGCTTCGG---------------------------CCC----
------------------A-T------------T-------------------------C
-GAGA-T---AAC-----------------------------------------------
-------------------------------------------------ACC-C--T-T-
GC-CT---------T-TTTG-------------------A-G----TA------C-----
CT-----TTT-C-GTT----TCC-TCGGCAGGC---------------------------
------------------------------------------------------------
------------------------------------------------------------
-TC--G-----------------------------CCTGCCAACGGGGAC----------
-----C----CTTCAAAAC------GCT-------------TT---------G--TA--A
TA--CC-------TG---------------------------------------------
TAA--------------------------------------------------------T
TGT-------------------------C-T-GAT-AT-A----AC--------AAGCAA
AA--AT------CAAAACTTTCAACAACGGATCTCTTGGTTCTGGCATCGATGAAGAACG
CAGCGAAATGCGATAAGTAGTGTGAATTGCAGAATTCAGTGAATCATCGAATCTTTGAAC
GCAC-ATTGCGCCCTTTGG-TATTCCTTAGGGCATGCCTGTTCGAGCGTCATTTAAACCT
-TCAAG--------C---TC---------------------------------------A
----G--C-TTG--GTG----------------------------------ATG------
----------GG-TG------A-CT------GTCCTC-C-----CCT---CG------CG
-----G---GG----------------------GG-------------------------
----AC----TC------------GCCTCAAA---AACATTGGCGG-------CC-GGTA
CA-T-TGGC--TTC-G------------------AGCGCAGCAG-AAAC--GCG------
------GTCTCGA--G------TC-CTCTG-----AATC--------------------G
-------------------------------G------C--T--------C-------CC
ATA-------------------------AG------C------C-T-C--T---------
---------T-T-TT--------TA-----------T-TTTGA-----------------
-------------------C----CT------CG-GATCAGGTAGGG-ATACCCGCTGAA
CTTAAGC------AT
>gi312434423gbHQ6079451_Preussia_sp
CCGTAGGTGA---------ACCTGCGGAAGGATCATT-A---------------------
--------------------------------------TCG-------------------
------------------------------------------------------------
---------------TTGGGCTTCGG---------------------------CCC----
------------------A-T------------T-------------------------C
-GAGA-T---AAC-----------------------------------------------
-------------------------------------------------ACC-C--T-T-
GC-CT---------T-TTTG-------------------A-G----TA------C-----
CT-----TTT-C-GTT----TCC-TCGGCAGGC---------------------------
------------------------------------------------------------
------------------------------------------------------------
-TC--G-----------------------------CCTGCCAACGGGGAC----------
-----C----CTTCAAAAC------GCT-------------TT---------G--TA--A
TA--CC-------TG---------------------------------------------
TAA--------------------------------------------------------C
TGT-------------------------C-T-GAT-AT-A----AC--------AAGCAA
AA--AT------CAAAACTTTCAACAACGGATCTCTTGGTTCTGGCATCGATGAAGAACG
CAGCGAAATGCGATAAGTAGTGTGAATTGCAGAATTCAGTGAATCATCGAATCTTTGAAC
GCAC-ATTGCGCCCTTTGG-TATTCCTTAGGGCATGCCTGTTCGAGCGTCATTTAAACCT
-TCAAG--------C---TC---------------------------------------A
----G--C-TTG--GTG----------------------------------ATG------
----------GG-TG------A-CT------GTCCTC-C-----CCT---CG------CG
G----G---GG----------------------GG-------------------------
----AC----TC------------GCCTCAAA---AACATTGGCGG-------CC-GGTA
CA-T-TGGC--TTC-G------------------AGCGCAGCAG-AAAC--GCG------
------GTCTCGA--G------TC-CGGTG-----GATC--------------------G
-------------------------------G------C--T--------C-------CC
ATA-------------------------AG------C------C-TTC--T---------
---------T-T-TT--------TA-----------T-TTTGA-----------------
-------------------C----CT------CG-GATCAGGTAGGG-ATACCCGCTGAA
CTTAAGC------AT
>AIMS_BRL_200_176_184_171_183
CCGTAGGTGA---------ACCTGCGGAAGGATCATT-A---------------------
--------------------------------------CAT--------G----------
-----AAA-------------TGGGG-C------------T---TG--------------
---------------CTCCATTTAGG---AGGGGCTGAACGCCAGCTTTTTGCTTC----
--AGC--AAGTAGGCCC-T-C------------T--------------------------
------T---ACC-----------------------------------------------
-------------------------------------------------ATC-C--T-T-
GT-CT---------T-T--T-------------------G-A----GT------A-----
CC-----CA--T-GTT----TCC-TCGGTGGGC---------------------------
------------------------------------------------------------
------------------------------------------------------------
-TA--G-----------------------------CCCACCAGCTGGACA----------
-----T-TACCAT--AACT------CTT-------------TT--A----------A--T
TT--TC-------AA---------------------------------------------
TCA--------------------------------------------------------G
CGT-------------------------CAG-TAA-AT-A----AT-G----A-AA---A
TA--AT------TACAACTTTCAACAACGGATCTCTTGGTTCTGGCATCGATGAAGAACG
CAGCGAAATGCGATAAGTAGTGTGAATTGCAGAATTCAGTGAATCATCGAATCTTTGAAC
GCAC-ATTGCGCCCCTTGG-TATTCCATGGGGCATGCCTGTTCGAGCGTCATTTGTAACT
-TCAAG--------C---TT---------------------------------------T
----G--C-TTG--GTG----------------------------------TTG------
----------GG-TG------C-TT------GTCTCA-T-----TGT---T---------
----------------------------------G-------------------------
----AC----TC------------GCCTTAAA---TGAATTGGCAG-------CC-CATA
AT-T-TGGC-TTGG-A------------------AATGCAGCAC-AATTT-GCA------
------ATTCCAG--C------TT-ATATT-------AC--------------------A
-------------------------------G----G-C--A--------A-------CC
AGA-------------------------AA------G------A---A------------
-----------A-CA-TCAC----------------G-CTTGA-----------------
-------------------C----CT------CG-GATCAGGTAGGG-ATACCCGCTGAA
CTTAAGC------AT
>AIMS_BRL_204_564_bases
CCGTAGGTGA---------ACCTGCGGAAGGATCATT-A---------------------
--------------------------------------CAT--------G----------
-----AAA-------------TGGGG-C------------T---TG--------------
---------------CTCCATTTAGG---AGGGGCTGAAAAAAAGCTTTTTGCTTC----
--AGC--AAGTAGGCCC-T-C------------T--------------------------
------T---ACC-----------------------------------------------
-------------------------------------------------ATC-C--T-T-
GT-CT---------T-T--T-------------------G-A----GT------A-----
CC-----CA--T-GTT----TCC-TCGGTGGGC---------------------------
------------------------------------------------------------
------------------------------------------------------------
-TA--G-----------------------------CCCACCAGCTGGACA----------
-----T-TACCAT--AACT------CTT-------------TT--A----------A--T
TT--TC-------AA---------------------------------------------
TCA--------------------------------------------------------G
CGT-------------------------CAG-TAA-AT-A----AT-G----A-AA---A
TA--AT------TACAACTTTCAACAACGGATCTCTTGGTTCTGGCATCGATGAAGAACG
CAGCGAAATGCGATAAGTAGTGTGAATTGCAGAATTCAGTGAATCATCGAATCTTTGAAC
GCAC-ATTGCGCCCCTTGG-TATTCCATGGGGCATGCCTGTTCGAGCGTCATTTGTAACT
-TCAAG--------C---TT---------------------------------------T
----G--C-TTG--GTG----------------------------------TTG------
----------GG-TG------C-TT------GTCTCA-T-----TGT---T---------
----------------------------------G-------------------------
----AC----TC------------GCCTTAAA---TGAATTGGCAG-------CC-CATA
AT-T-TGGC-TTGG-A------------------AATGCAGCAC-AATTT-GCA------
------ATTCCAG--C------TT-ATATT-------AC--------------------A
-------------------------------G----G-C--A--------A-------CC
AGA-------------------------AA------G------A---A------------
-----------A-CA-TCAC----------------G-CTTGA-----------------
-------------------C----GT------CG-GATCACGTAGGG-ATACCCGCTAAA
CTTAAGC------AT
>AIMS_BRL_236_557_bases
CCGTAGGTGA---------ACCTGCGGAGGGATCATT-A---------------------
--------------------------------------CAC------A-A----------
-----ATA-------------TGAAG-G------------C-----------GGGCTGGA
ACCTCTCGGGGT---TACAGCCTTGC----------------------------------
--TGA-------------A-T------------T--------------------------
------A---TCC-----------------------------------------------
-------------------------------------------------ACC-C--T-T-
GT-CT---------T-T--T-------------------G-C----GT------A-----
CT-----TCT-T-GTT----TCC-TTGGTGGGT---------------------------
------------------------------------------------------------
------------------------------------------------------------
-TC--G-----------------------------CCCACCACTAGGACA----------
-----A---ACAT--TAAC------CTT-------------TT---------G--TA--A
TT--GC-------AA---------------------------------------------
TCA--------------------------------------------------------G
CGT-------------------------C---AGT-AA-C----AA-A----T-TA---A
TA--AT------TACAACTTTCAACAACGGATCTCTTGGTTCTGGCATCGATGAAGAACG
CAGCGAAATGCGATAAGTAGTGTGAATTGCAGAATTCAGTGAATCATCGAATCTTTGAAC
GCAC-ATTGCGCCCTTTGG-TATTCCAAAGGGCATGCCTGTTCGAGCGTCATTTGTACCC
-TCAAG--------C---TT---------------------------------------T
----G--C-TTG--GTG----------------------------------TTG------
----------GG-CG-T----C-TT------GTCTCT-A-----GCT---TT------GC
-----T---GG----------------------AG-------------------------
----AC----TC------------GCCTTAAA---GTAATTGGCAG-------CC-GGCC
TA-C-TGGT-TTCG-G------------------AGCGCAGCAC-AAGTC-GCA------
------CTCTCTA--T------CA-GCAAA-----GGTC--------------------T
-------------------------------A----G-C--A--------T-------CC
ATT-------------------------AA------G------C-C-T--T---------
---------T-T-TT-CAAC----------------T-TTTGA-----------------
-------------------C----CT------CG-GATCAGGTAGGG-ATACCCGCTGAA
CTTAAGC------AT
>AIMS_BRL_82_558_bases
CGTTAGGTGA---------ACCTGCGGAGGGATCATT-A---------------------
--------------------------------------CAC------A-A----------
-----ATA-------------TGAAG-G------------C-----------GGGCTGGA
ACCTCTCGGGGT---TACAGCCTTGC----------------------------------
--TGA-------------A-T------------T--------------------------
------A---TTC-----------------------------------------------
-------------------------------------------------ACC-C--T-T-
GT-CT---------T-T--T-------------------G-C----GT------A-----
CT-----TCT-T-GTT----TCC-TTGGTGGGT---------------------------
------------------------------------------------------------
------------------------------------------------------------
-TC--G-----------------------------CCCACCACTAGGACA----------
-----A---ACAT--AAAC------CTT-------------TT---------G--TA--A
TT--GC-------AA---------------------------------------------
TCA--------------------------------------------------------G
CGT-------------------------C---AGT-AA-C----AA-A----T-TA---A
TA--AT------TACAACTTTCAACAACGGATCTCTTGGTTCTGGCATCGATGAAGAACG
CAGCGAAATGCGATAAGTAGTGTGAATTGCAGAATTCAGTGAATCATCGAATCTTTGAAC
GCAC-ATTGCGCCCTTTGG-TATTCCAAAGGGCATGCCTGTTCGAGCGTCATTTGTACCC
-TCAAG--------C---TT---------------------------------------T
----G--C-TTG--GTG----------------------------------TTG------
----------GG-CG-T----C-TT------GTCTCT-A-----GCT---TT------GC
-----T---GG----------------------AG-------------------------
----AC----TC------------GCCTTAAA---GTAATTGGCAG-------CC-GGCC
TA-C-TGGT-TTCG-G------------------AGCGCAGCAC-AAGTC-GCA------
------CTCTCTA--T------CA-GCAAA-----GGTC--------------------T
-------------------------------A----G-C--A--------T-------CC
ATT-------------------------AA------G------C-C-T--T---------
---------T-T-TTTCAAC----------------T-TTTGA-----------------
-------------------C----CT------CG-GATCAGGTAGGG-ATACCCGCTGAA
CTTAAGC------AT
>gi58198637gbAY7144801_Alternaria_sp
CNGTAGGTGA---------ACCTGCGGAGGGATCATT-A---------------------
--------------------------------------CAC------A-A----------
-----ATA-------------TGAAG-G------------C-----------GGGCTGGA
ACCTCTCGGGGT---TACAGCCTTGC----------------------------------
--TGA-------------A-T------------T--------------------------
------A---TTC-----------------------------------------------
-------------------------------------------------ACC-C--T-T-
GT-CT---------T-T--T-------------------G-C----GT------A-----
CT-----TCT-T-GTT----TCC-TTGGTGGGT---------------------------
------------------------------------------------------------
------------------------------------------------------------
-TC--G-----------------------------CCCACCACTAGGACA----------
-----A---ACAT--AAAC------CTT-------------TT---------G--TA--A
TT--GC-------AA---------------------------------------------
TCA--------------------------------------------------------G
CGT-------------------------C---AGT-AA-C----AA-A----T-TA---A
TA--AT------TACAACTTTCAACAACGGATCTCTTGGTTCTGGCATCGATGAAGAACG
CAGCGAAATGCGATAAGTAGTGTGAATTGCAGAATTCAGTGAATCATCGAATCTTTGAAC
GCAC-ATTGCGCCCTTTGG-TATTCCAAAGGGCATGCCTGTTCGAGCGTCATTTGTACCC
-TCAAG--------C---TT---------------------------------------T
----G--C-TTG--GTG----------------------------------TTG------
----------GG-CG-T----C-TT------GTCTCT-A-----GCT---TT------GC
-----T---GG----------------------AG-------------------------
----AC----TC------------GCCTTAAA---GTAATTGGCAG-------CC-GGCC
TA-C-TGGT-TTCG-G------------------AGCGCAGCAC-AAGTC-GCA------
------CTCTCTA--T------CA-GCAAA-----GGTC--------------------T
-------------------------------A----G-C--A--------T-------CC
ATT-------------------------AA------G------C-C-T--T---------
---------T-T-TTTCAAC----------------T-TTTGA-----------------
-------------------C----CT------CG-GATCAGGTAGGG-ATACCCGCTGAA
CTTAAGC------AT
>AIMS_BRL_74_557_bases
CCGTAGGTGA---------ACCTGCGGAGGGATCATT-A---------------------
--------------------------------------CAC------A-A----------
-----ATA-------------TGAAG-G------------C-----------GGGCTGGA
ATCTCTCGGGGT---TACAGCCTTGC----------------------------------
--TGA-------------A-T------------T--------------------------
------A---TTC-----------------------------------------------
-------------------------------------------------ACC-C--T-T-
GT-CT---------T-T--T-------------------G-C----GT------A-----
CT-----TCT-T-GTT----TCC-TTGGTGGGT---------------------------
------------------------------------------------------------
------------------------------------------------------------
-TC--G-----------------------------CCCACCACTAGGACA----------
-----A---ACAT--AAAC------CTT-------------TT---------G--TA--A
TT--GC-------AA---------------------------------------------
TCA--------------------------------------------------------G
CGT-------------------------C---AGT-AA-C----AA-A----T-TA---A
TA--AT------TACAACTTTCAACAACGGATCTCTTGGTTCTGGCATCGATGAAGAACG
CAGCGAAATGCGATAAGTAGTGTGAATTGCAGAATTCAGTGAATCATCGAATCTTTGAAC
GCAC-ATTGCGCCCTTTGG-TATTCCAAAGGGCATGCCTGTTCGAGCGTCATTTGTACCC
-TCAAG--------C---TT---------------------------------------T
----G--C-TTG--GTG----------------------------------TTG------
----------GG-CG-T----C-TT------GTCTCT-A-----GCT---TT------GC
-----T---GG----------------------AG-------------------------
----AC----TC------------GCCTTAAA---GTAATTGGCAG-------CC-GGCC
TA-C-TGGT-TTCG-G------------------AGCGCAGCAC-AAGTC-GCA------
------CTCTCTA--T------CA-GCAAA-----GGTC--------------------T
-------------------------------A----G-C--A--------T-------CC
ATT-------------------------AA------G------C-C-T--T---------
---------T-T-TT-CAAC----------------T-TTTGA-----------------
-------------------C----CT------CG-GATCAGGTAGGG-ATACCCGCTGAA
CTTAAGC------AT
>gi394997163gbJQ9361681_Alternaria_sp
CCGTAGGTGA---------ACCTGCGGAGGGATCATT-A---------------------
--------------------------------------CAC------A-A----------
-----ATA-------------TGAAG-G------------C-----------GGGCTGGA
ATCTCTCGGGGT---TACAGCCTTGC----------------------------------
--TGA-------------A-T------------T--------------------------
------A---TTC-----------------------------------------------
-------------------------------------------------ACC-C--T-T-
GT-CT---------T-T--T-------------------G-C----GT------A-----
CT-----TCT-T-GTT----TCC-TTGGTGGGT---------------------------
------------------------------------------------------------
------------------------------------------------------------
-TC--G-----------------------------CCCACCACTAGGACA----------
-----A---ACAT--AAAC------CTT-------------TT---------G--TA--A
TT--GC-------AA---------------------------------------------
TCA--------------------------------------------------------G
CGT-------------------------C---AGT-AA-C----AA-A----T-TA---A
TA--AT------TACAACTTTCAACAACGGATCTCTTGGTTCTGGCATCGATGAAGAACG
CAGCGAAATGCGATAAGTAGTGTGAATTGCAGAATTCAGTGAATCATCGAATCTTTGAAC
GCAC-ATTGCGCCCTTTGG-TATTCCAAAGGGCATGCCTGTTCGAGCGTCATTTGTACCC
-TCAAG--------C---TT---------------------------------------T
----G--C-TTG--GTG----------------------------------TTG------
----------GG-CG-T----C-TT------GTCTCT-A-----GCT---TT------GC
-----T---GG----------------------AG-------------------------
----AC----TC------------GCCTTAAA---GTAATTGGCAG-------CC-GGCC
TA-C-TGGT-TTCG-G------------------AGCGCAGCAC-AAGTC-GCA------
------CTCTCTA--T------CA-GCAAA-----GGTC--------------------T
-------------------------------A----G-C--A--------T-------CC
ATT-------------------------AA------G------C-C-T--T---------
---------T-T-TT-CAAC----------------T-TTTGA-----------------
-------------------C----CT------CG-GATCAGGTAGGG-ATACCCGCTGAA
CTTAAGC------AT
>AIMS_BRL_87_AIMS_BRL_130_558_bases
CCGTAGGTGA---------ACCTGCGGAGGGATCATT-A---------------------
--------------------------------------CAC------A-A----------
-----ATA-------------TGAAG-G------------C-----------GGGCTGGA
ACCTCTCGGGGT---TACAGCCTTGC----------------------------------
--TGA-------------A-T------------T--------------------------
------A---TTC-----------------------------------------------
-------------------------------------------------ACC-C--T-T-
GT-CT---------T-T--T-------------------G-C----GT------A-----
CT-----TCT-T-GTT----TCC-TTGGTGGGT---------------------------
------------------------------------------------------------
------------------------------------------------------------
-TC--G-----------------------------CCCACCACTAGGACA----------
-----A---ACAT--AAAC------CTT-------------TT---------G--TA--A
TT--GC-------AA---------------------------------------------
TCA--------------------------------------------------------G
CGT-------------------------C---AGT-AA-C----AA-A----T-TA---A
TA--AT------TACAACTTTCAACAACGGATCTCTTGGTTCTGGCATCGATGAAGAACG
CAGCGAAATGCGATAAGTAGTGTGAATTGCAGAATTCAGTGAATCATCGAATCTTTGAAC
GCAC-ATTGCGCCCTTTGG-TATTCCAAAGGGCATGCCTGTTCGAGCGTCATTTGTACCC
-TCAAG--------C---TT---------------------------------------T
----G--C-TTG--GTG----------------------------------TTG------
----------GG-CG-T----C-TT------GTCTCT-A-----GCT---TT------GC
-----T---GG----------------------AG-------------------------
----AC----TC------------GCCTTAAA---GTAATTGGCAG-------CC-GGCC
TA-C-TGGT-TTCG-G------------------AGCGCAGCAC-AAGTC-GCA------
------CTCTCTA--T------CA-GCAAA-----GGTC--------------------T
-------------------------------A----G-C--A--------T-------CC
ATT-------------------------AA------G------C-C-T--T---------
---------T-T-TTTCAAC----------------T-TTTGA-----------------
-------------------C----CT------CG-GATCAGGTAGGG-ATACCCGCTGAA
CTTAAGC------AT
>AIMS_BRL_14_578_bases
CCGTAGGTGA---------ACCTGCGGAGGGATCATT-A---------------------
--------------------------------------CAC------A-A----------
-----ATA-------------TGAAG-G------------C-----------GGGCTGGA
ACCTCTCGGGGT---TACAGCCTTGC----------------------------------
--TGA-------------A-T------------T--------------------------
------A---TTC-----------------------------------------------
-------------------------------------------------ACC-C--T-T-
GT-CT---------T-T--T-------------------G-C----GT------A-----
CT-----TCT-T-GTT----TCC-TTGGTGGGT---------------------------
------------------------------------------------------------
------------------------------------------------------------
-TC--G-----------------------------CCCACCACTAGGACA----------
-----A---ACAT--AAAC------CTT-------------TT---------G--TA--A
TT--GC-------AA---------------------------------------------
TCA--------------------------------------------------------G
CGT-------------------------C---AGT-AA-C----AA-A----T-TA---A
TA--AT------TACAACTTTCAACAACGGATCTCTTGGTTCTGGCATCGATGAAGAACG
CAGCGAAATGCGATAAGTAGTGTGAATTGCAGAATTCAGTGAATCATCGAATCTTTGAAC
GCAC-ATTGCGCCCTTTGG-TATTCCAAAGGGCATGCCTGTTCGAGCGTCATTTGTACCC
-TCAAG--------C---TT---------------------------------------T
----G--C-TTG--GTG----------------------------------TTG------
----------GG-CG-T----C-TT------GTCTCT-A-----GCT---TT------GC
-----T---GG----------------------AG-------------------------
----AC----TC------------GCCTTAAA---GTAATTGGCAG-------CC-GGCC
TA-C-TGGT-TTCG-G------------------AGCGCAGCAC-AAGTC-GCA------
------CTCTCTA--T------CA-GCAAA-----GGTC--------------------T
-------------------------------A----G-C--A--------T-------CC
ATT-------------------------AA------G------C-C-T--T---------
---------T-T-TTTCAAC----------------T-TTTGA-----------------
-------------------C----CT------CG-GATCAGGTAGGG-ATACCCGCTGAA
CTTAAGC------AT
>gi403114350gbJN8674671_Alternaria_sp
CCGTAGGTGA---------ACCTGCGGAGGGATCATT-A---------------------
--------------------------------------CAC------A-A----------
-----ATA-------------TGAAG-G------------C-----------GGGCTGGA
ACCTCTCGGGGT---TACAGCCTTGC----------------------------------
--TGA-------------A-T------------T--------------------------
------A---TTC-----------------------------------------------
-------------------------------------------------ACC-C--T-T-
GT-CT---------T-T--T-------------------G-C----GT------A-----
CT-----TCT-T-GTT----TCC-TTGGTGGGT---------------------------
------------------------------------------------------------
------------------------------------------------------------
-TC--G-----------------------------CCCACCACTAGGACA----------
-----A---ACAT--AAAC------CTT-------------TT---------G--TA--A
TT--GC-------AA---------------------------------------------
TCA--------------------------------------------------------G
CGT-------------------------C---AGT-AA-C----AA-A----T-TA---A
TA--AT------TACAACTTTCAACAACGGATCTCTTGGTTCTGGCATCGATGAAGAACG
CAGCGAAATGCGATAAGTAGTGTGAATTGCAGAATTCAGTGAATCATCGAATCTTTGAAC
GCAC-ATTGCGCCCTTTGG-TATTCCAAAGGGCATGCCTGTTCGAGCGTCATTTGTACCC
-TCAAG--------C---TT---------------------------------------T
----G--C-TTG--GTG----------------------------------TTG------
----------GG-CG-T----C-TT------GTCTCT-A-----GCT---TT------GC
-----T---GG----------------------AG-------------------------
----AC----TC------------GCCTTAAA---GTAATTGGCAG-------CC-GGCC
TA-C-TGGT-TTCG-G------------------AGCGCAGCAC-AAGTC-GCA------
------CTCTCTA--T------CA-GCAAA-----GGTC--------------------T
-------------------------------A----G-C--A--------T-------CC
ATT-------------------------AA------G------C-C-T--T---------
---------T-T-TT-CAAC----------------T-TTTGA-----------------
-------------------C----CT------CG-GATCAGGTAGGG-ATACCCGCTGAA
CTTAAGC------AT
>AIMS_BRL_53_557_bases
CCGTAGGTGA---------ACCTGCGGAGGGATCATT-A---------------------
--------------------------------------CAC------A-A----------
-----ATA-------------TGAAG-G------------C-----------GGGCTGGA
ACCTCTCGGGGT---TACAGCCTTGC----------------------------------
--TGA-------------A-T------------T--------------------------
------A---TTC-----------------------------------------------
-------------------------------------------------ACC-C--T-T-
GT-CT---------T-T--T-------------------G-C----GT------A-----
CT-----TCT-T-GTT----TCC-TTGGTGGGT---------------------------
------------------------------------------------------------
------------------------------------------------------------
-TC--G-----------------------------CCCACCACTAGGACA----------
-----A---ACAT--AAAC------CTT-------------TT---------G--TA--A
TT--GC-------AA---------------------------------------------
TCA--------------------------------------------------------G
CGT-------------------------C---AGT-AA-C----AA-A----T-TA---A
TA--AT------TACAACTTTCAACAACGGATCTCTTGGTTCTGGCATCGATGAAGAACG
CAGCGAAATGCGATAAGTAGTGTGAATTGCAGAATTCAGTGAATCATCGAATCTTTGAAC
GCAC-ATTGCGCCCTTTGG-TATTCCAAAGGGCATGCCTGTTCGAGCGTCATTTGTACCC
-TCAAG--------C---TT---------------------------------------T
----G--C-TTG--GTG----------------------------------TTG------
----------GG-CG-T----C-TT------GTCTCT-A-----GCT---TT------GC
-----T---GG----------------------AG-------------------------
----AC----TC------------GCCTTAAA---GTAATTGGCAG-------CC-GGCC
TA-C-TGGT-TTCG-G------------------AGCGCAGCAC-AAGTC-GCA------
------CTCTCTA--T------CA-GCAAA-----GGTC--------------------T
-------------------------------A----G-C--A--------T-------CC
ATT-------------------------AA------G------C-C-T--T---------
---------T-T-TT-CAAC----------------T-TTTGA-----------------
-------------------C----CT------CG-GATCAGGTAGGG-ATACCCGCTGAA
CTTAAGC------AT
>gi444332772gbJX1596461_Uncultured_Alternaria_clone
CCGTAGGTGA---------ACCTGCGGAGGGATCATT-A---------------------
--------------------------------------CAC------A-A----------
-----ATA-------------TGAAG-G------------C-----------GGGCTGGA
ACCTCTCGGGGT---TACAGCCTTGC----------------------------------
--TGA-------------A-T------------T--------------------------
------A---TTC-----------------------------------------------
-------------------------------------------------ACC-C--T-T-
GT-CT---------T-T--T-------------------G-C----GT------A-----
CT-----TCT-T-GTT----TCC-TTGGTGGGT---------------------------
------------------------------------------------------------
------------------------------------------------------------
-TC--G-----------------------------CCCACCACTAGGACA----------
-----A---ACAT--AAAC------CTT-------------TT---------G--TA--A
TT--GC-------AA---------------------------------------------
TCA--------------------------------------------------------G
CGT-------------------------C---AGT-AA-C----AA-A----T-TA---A
TA--AT------TACAACTTTCAACAACGGATCTCTTGGTTCTGGCATCGATGAAGAACG
CAGCGAAATGCGATAAGTAGTGTGAATTGCAGAATTCAGTGAATCATCGAATCTTTGAAC
GCAC-ATTGCGCCCTTTGG-TATTCCAAAGGGCATGCCTGTTCGAGCGTCATTTGTACCC
-TCAAG--------C---TT---------------------------------------T
----G--C-TTG--GTG----------------------------------TTG------
----------GG-CG-T----C-TT------GTCTCT-A-----GCT---TT------GC
-----T---GG----------------------AG-------------------------
----AC----TC------------GCCTTAAA---GTAATTGGCAG-------CC-GGCC
TA-C-TGGT-TTCG-G------------------AGCGCAGCAC-AAGTC-GCA------
------CTCTCTA--T------CA-GCAAA-----GGTC--------------------T
-------------------------------A----G-C--A--------T-------CC
ATT-------------------------AA------G------C-C-T--T---------
---------T-T-TTTCAAC----------------T-TTTGA-----------------
-------------------C----CT------CG-GATCAGGTAGGG-ATACCCGCTGAA
CTTAAGC------AT
>AIMS_BRL_2_3_16
CCGTAGGTGA---------ACCTGCGGAGGGATCATT-A---------------------
--------------------------------------CAC--AACAA-A----------
-----AAT-------------ATGAG-G------------G-----------TGTGGTTT
GCTG------------GCAACAGCGT----------------------------------
--CCG----CCCCAAGT-A-T------------T--------------------------
------T---TTC-----------------------------------------------
-------------------------------------------------ACC-C--A-T-
GT-CT---------T-T--T-------------------G-C----GC------A-----
CT-----TTT-T-GTT----TCC-TGGGCGAGT---------------------------
------------------------------------------------------------
------------------------------------------------------------
-TC--G-----------------------------CTCGCCACCAGGACC----------
-----C-AACCAT--AAAC------CTT-------------TTT-T-T-AT-G--CA--G
TT--GC-------AA---------------------------------------------
TCA--------------------------------------------------------G
CGT-------------------------C---AGT-AT-A----AT-A----A-TT---C
AA-----TTTATTAAAACTTTCAACAACGGATCTCTTGGTTCTGGCATCGATGAAGAACG
CAGCGAAATGCGATACGTAGTGTGAATTGCAGAATTCAGTGAATCATCGAATCTTTGAAC
GCAC-ATTGCGCCCTTTGG-TATTCCAAAGGGCATGCCTGTTCGAGCGTCATTTGTACCC
-TCAAG--------C---TT---------------------------------------T
----G--C-TTG--GTG----------------------------------TTG------
----------GG-CG-T--C-T-TT---TT-GTCTCT-C-----CCC---TT------GT
--TG-G-G-GG----------------------AG-------------------------
----AC----TC------------GCCTTAAA---ACGATTGGCAG-------CC-GACC
TA-C-TGGTTTTCG-G------------------AGCGCAGCAC-AAATTTGCG------
------CCTTCCA----------A-TCCAC-----GGGG--------------------C
-------------------------------G----G-C--A--------T-------CC
AGC-------------------------AA------G------C-C----T---------
---------T-T-GT-TTTC-TATAACAAATCCACAT-TTTGA-----------------
-------------------C----CT------CG-GATCAGGTAGGG-ATACCCGCTGAA
CTTAAGC------AT
>gi403219908embHE6640331_Setosphaeria_rostrata
CCGTAGGTGA---------ACCTGCGGAGGGATCATT-A---------------------
--------------------------------------CAC--AACAA-A----------
-----AAT-------------ATGAG-G------------G-----------TGTGGTTT
GCTG------------GCAACAGCGT----------------------------------
--CCG----CCCCAAGT-A-T------------T--------------------------
------T---TTC-----------------------------------------------
-------------------------------------------------ACC-C--A-T-
GT-CT---------T-T--T-------------------G-C----GC------A-----
CT-----TTT-T-GTT----TCC-TGGGCGAGT---------------------------
------------------------------------------------------------
------------------------------------------------------------
-TC--G-----------------------------CTCGCCACCAGGACC----------
-----C-AACCAT--AAAC------CTT-------------TTT-T-T-AT-G--CA--G
TT--GC-------AA---------------------------------------------
TCA--------------------------------------------------------G
CGT-------------------------C---AGT-AT-A----AT-A----A-TT---C
AA-----TTTATTAAAACTTTCAACAACGGATCTCTTGGTTCTGGCATCGATGAAGAACG
CAGCGAAATGCGATACGTAGTGTGAATTGCAGAATTCAGTGAATCATCGAATCTTTGAAC
GCAC-ATTGCGCCCTTTGG-TATTCCAAAGGGCATGCCTGTTCGAGCGTCATTTGTACCC
-TCAAG--------C---TT---------------------------------------T
----G--C-TTG--GTG----------------------------------TTG------
----------GG-CG-T--C-T-TT---TT-GTCTCT-C-----CCC---TT------GT
--TG-G-G-GG----------------------AG-------------------------
----AC----TC------------GCCTTAAA---ACGATTGGCAG-------CC-GACC
TA-C-TGGTTTTCG-G------------------AGCGCAGCAC-AAATTTGCG------
------CCTTCCA----------A-TCCAC-----GGGG--------------------C
-------------------------------G----G-C--A--------T-------CC
AGC-------------------------AA------G------C-C----T---------
---------T-T-GT-TTTC-TATAACAAATCCACAT-TTTGA-----------------
-------------------C----CT------CG-GATCAGGTAGGG-ATACCCGCTGAA
CTTAAGC------AT
>AIMS_BRL_106_590_bases
CCGTAGGTGA---------ACCTGCGGAGGGATCATT-A---------------------
--------------------------------------CAC--AACAA-A----------
-----AAT-------------ATGAG-G------------G-----------TGTGGTTT
GCTG------------GCAACAGCGT----------------------------------
--CCG----CCCCAAGT-G-T------------T--------------------------
------T---TTC-----------------------------------------------
-------------------------------------------------ACC-C--A-T-
GT-CT---------T-T--T-------------------G-C----GC------A-----
CT-----TTT-T-GTT----TCC-TGGGCGAGT---------------------------
------------------------------------------------------------
------------------------------------------------------------
-TC--G-----------------------------CTCGCCACCAGGACC----------
-----C-AACCAT--AAAC------CTT-------------TTT-T-T-AT-G--CA--G
TT--GC-------AA---------------------------------------------
TCA--------------------------------------------------------G
CGT-------------------------C---AGT-AT-A----AT-A----A-TT---C
AA-----TTTATTAAAACTTTCAACAACGGATCTCTTGGTTCTGGCATCGATGAAGAACG
CAGCGAAATGCGATACGTAGTGTGAATTGCAGAATTCAGTGAATCATCGAATCTTTGAAC
GCAC-ATTGCGCCCTTTGG-TATTCCAAAGGGCATGCCTGTTCGAGCGTCATTTGTACCC
-TCAAG--------C---TT---------------------------------------T
----G--C-TTG--GTG----------------------------------TTG------
----------GG-CG-T--C-T-TT---TT-GTCTCT-C-----CCC---TT------GT
--TG-G-G-GG----------------------AG-------------------------
----AC----TC------------GCCTTAAA---ACGATTGGCAG-------CC-GACC
TA-C-TGGTTTTCG-G------------------AGCGCAGCAC-AAATTTGCG------
------CCTTCCA----------A-TCCAC-----GGGG--------------------C
-------------------------------G----G-C--A--------T-------CC
AGC-------------------------AA------G------C-C----T---------
---------T-T-GT-TTTC-TATAACAAATCCACAT-TTTGA-----------------
-------------------C----CT------CG-GATCAGGTAGGG-ATACCCGCTGAA
CTTAAGC------AT
>gi6715398gbAF2123081_Curvularia_brachyspora_
CCGTAGGTGA---------ACCTGCGGAGGGATCATT-A---------------------
--------------------------------------CAC---AAAA-A----------
-----ATA-------------TGAAG-G------------C-----------TGTACGCG
GCTGTGCCTCTC-GGGGCCAGCTTTG----------------------------------
--CGG--AGGCTGAAAT-A-T------------T--------------------------
------T---TTC-----------------------------------------------
-------------------------------------------------ACC-C--A-T-
GT-CT---------T-T--T-------------------G-C----GC------A-----
CT-----TGT-T-GTT----TCC-TGGGCGGGTT--------------------------
------------------------------------------------------------
------------------------------------------------------------
-TC--G-----------------------------CCCGCCACCAGGACC----------
-----A-CACCAT--AAAC------CTT-------------TTTTC-T-AT-G--CA--G
TT--GC-------AA---------------------------------------------
TCA--------------------------------------------------------G
CGT-------------------------C---AGT-AT-A----AC-A----A-AT---G
TA--AA-TCATTTACAACTTTCAACAACGGATCTCTTGGTTCTGGCATCGATGAAGAACG
CAGCGAAATGCGATACGTAGTGTGAATTGCAGAATTCAGTGAATCATCGAATCTTTGAAC
GCAC-ATTGCGCCCTTTGG-TATTCCAAAGGGCATGCCTGTTCGAGCGTCATTTGTACCT
-TCAAG--------C---TT---------------------------------------T
----G--C-TTG--GTG----------------------------------TTG------
----------GG-CG-TCTTTT-TT------GTCTTG-G-----GCC---TT------TG
TGCC---C-TG----------------------AG-------------------------
----AC----TC------------GCCTTAAA---ACGATTGGCAG-------CC-GGCC
TA-C-TGGT-TTCG-C------------------AGCGCAGCAC-ATTTTTGCG------
------CTTGCAA--T------CA-GCAAA-AGA-GGCC--------------------A
-------------------------------G----C-C--A--------T-------CC
ATC-------------------------AA------G------ACCAT--T---------
---------C-T-TC-TCAC----------------T-TTTGA-----------------
-------------------C----CT------CG-GATCAGGTAGGG-ATACCCGCTGAA
CTTAAGC------AT
>AIMS_BRL_163_591_bases
CCGTAGGTGA---------ACCTGCGGAGGGATCATT-A---------------------
--------------------------------------CAC---AAAA-A----------
-----ATA-------------TGAAG-G------------C-----------TGCACGCG
GCTGTGCCTCTC-GGGGCCAGCTTAG----------------------------------
--CGG--AGGCTGAATT-A-T------------T--------------------------
------T---TTC-----------------------------------------------
-------------------------------------------------ACC-C--A-T-
GT-CT---------T-T--T-------------------G-C----GC------A-----
CT-----TGT-T-GTT----TCC-TGGGCGGGT---------------------------
------------------------------------------------------------
------------------------------------------------------------
-TC--G-----------------------------CCCGCCACCAGGACC----------
-----A-CACCAT--AAAC------CTT-------------TTTTT-T-AT-G--CA--G
TT--GC-------AA---------------------------------------------
TCA--------------------------------------------------------G
CGT-------------------------C---AGT-AT-A----AC-A----A-AT---G
TA--AA-TCATTTACAACTTTCAACAACGGATCTCTTGGTTCTGGCATCGATGAAGAACG
CAGCGAAATGCGATACGTAGTGTGAATTGCAGAATTCAGTGAATCATCGAATCTTTGAAC
GCAC-ATTGCGCCCTTTGG-TATTCCAAAGGGCATGCCTGTTCGAGCGTCATTTGTACCC
-TCAAG--------C---TT---------------------------------------T
----G--C-TTG--GTG----------------------------------TTG------
----------GG-CGTT----T-TT------GTCTTT-G-----GC----CT------TG
--CC---C-AA----------------------AG-------------------------
----AC----TC------------GCCTTAAA---ACGATTGGCAG-------CC-GGCC
TA-C-TGGT-TTCG-G------------------AGCGCAGCAC-ATTTTTGCG------
------CTTGCAA--C------CA-GCAAA-AGA-GGCC--------------------A
-------------------------------G----C-A--A--------T-------CC
ATC-------------------------AA------G------A-C-T--T---------
---------C-T-TC-TCAC----------------T-TTTGA-----------------
-------------------C----CT------CG-GATCAGGTAGGG-ATACCCGCTGAA
CTTAAGC------AT
>AIMS_BRL_180_570_bases
CCGTTAGTGA---------ACCTGCGGAGGGATCATT-A---------------------
--------------------------------------CAC---AAAA-A----------
-----ATA-------------TGAAG-G------------C-----------TGCACGC-
-----------------CAGTTTTGG----------------------------------
--CGG--AGGCTGAATT-A-T------------T--------------------------
------T---TTC-----------------------------------------------
-------------------------------------------------ACC-C--A-T-
GT-CT---------T-T--T-------------------G-C----GC------A-----
CT-----TGT-T-GTT----TCC-TGGGCGGGT---------------------------
------------------------------------------------------------
------------------------------------------------------------
-TC--G-----------------------------CCCGCCACCAGGACC----------
-----A-CACCAT--AAAC------CTT-------------TT--T-T-AT-G--CA--G
TT--GC-------AA---------------------------------------------
TCA--------------------------------------------------------G
CGT-------------------------C---AGT-AT-A----AC-A----A-AT---G
TA--AA-TCATTTACAACTTTCAACAACGGATCTCTTGGTTCTGGCATCGATGAAGAACG
CAGCGAAATGCGATACGTAGTGTGAATTGCAGAATTCAGTGAATCATCGAATCTTTGAAC
GCAC-ATTGCGCCCTTTGG-TATTCCAAAGGGCATGCCTGTTCGAGCGTCATTTGTACCC
-TCAAG--------C---TA---------------------------------------T
----G--C-TTG--GTG----------------------------------TTG------
----------GG-CG-T----T-TT------GTCTTT-G-----GC----CT-------G
--CC---C-AA----------------------AG-------------------------
----AC----TC------------GCCTTAAA---ACGATTGGCAG-------CC-GGCC
TA-C-TGGT-TTCG-G------------------AGCGCAGCAC-ATTTTTGCG------
------CTTGCAA--C------CA-GCAAA-AGA-GGCC--------------------A
-------------------------------G----C-A--A--------T-------CC
ATC-------------------------AA------G------A-C-T--T---------
---------C-T-TC-TCAC----------------T-TTTGA-----------------
-------------------C----CT------CG-GATCAGGTAGGG-ATACCCGCTGAA
CTTAAGC------AT
>gi302701980gbHM3712071_Curvularia_sp
CCGTAGGTGA---------ACCTGCGGAGGGATCATT-A---------------------
--------------------------------------CAC---AAAA-A----------
-----ATA-------------TGAAG-G------------C-----------TGCAACC-
---------------GCCAGCTTTGG----------------------------------
--CGGGGAGGCTGAATT-A-T------------T--------------------------
------T---TTC-----------------------------------------------
-------------------------------------------------ACC-C--A-T-
GT-CT---------T-T--T-------------------G-C----GC------A-----
CT-----TGT-T-GTT----TCC-TGGGCGGGT---------------------------
------------------------------------------------------------
------------------------------------------------------------
-TC--G-----------------------------CCCGCCACCAGGACC----------
-----A-CACCAT--AAAC------CTT-------------TT--T-T-AT-G--CA--G
TT--GC-------AA---------------------------------------------
TCA--------------------------------------------------------G
CGT-------------------------C---AGT-AT-A----AC-A----A-AT---G
TA--AA-TCATTTACAACTTTCAACAACGGATCTCTTGGTTCTGGCATCGATGAAGAACG
CAGCGAAATGCGATACGTAGTGTGAATTGCAGAATTCAGTGAATCATCGAATCTTTGAAC
GCAC-ATTGCGCCCTTTGG-TATTCCAAAGGGCATGCCTGTTCGAGCGTCATTTGTACCC
-TCAAG--------C---TT---------------------------------------T
----G--C-TTG--GTG----------------------------------TTG------
----------GG-CG-T----T-TT------GTCTTT-G-----GCT---TT------TG
--CC---C-AA----------------------AG-------------------------
----AC----TC------------GCCTTAAA---ACGATTGGCAG-------CC-GGCC
TA-C-TGGT-TTCG-G------------------AGCGCAGCAC-ATTTTTGCG------
------CTTGCAA--C------CA-GCTAA-AGA-GGCC--------------------A
-------------------------------G----C-A--A--------T-------CC
ATC-------------------------AA------G------A-C-T--T---------
---------C-T-TC-TCAC----------------T-TTTGA-----------------
-------------------C----CT------CG-GATCAGGTAGGG-ATACCCGCTGAA
CTTAAGC------AT
>gi383087859gbJQ7830591_Curvularia_sp
CCGTAGGTGA---------ACCTGCGGAGGGATCATT-A---------------------
--------------------------------------CAC---AAAA-A----------
-----ATA-------------TGAAG-G------------C-----------TGCAACC-
---------------GCCAGTTTTGG----------------------------------
--CGGGGAAGCTGAATT-A-T------------T--------------------------
------T---TTC-----------------------------------------------
-------------------------------------------------ACC-C--A-T-
GT-CT---------T-T--T-------------------G-C----GC------A-----
CT-----TGT-T-GTT----TCC-TGGGCGGGT---------------------------
------------------------------------------------------------
------------------------------------------------------------
-TC--G-----------------------------CCCGCCACCAGGACC----------
-----A-CACCAT--AAAC------CTT-------------TT--T-T-AT-G--CA--G
TT--GC-------AA---------------------------------------------
TCA--------------------------------------------------------G
CGT-------------------------C---AGT-AT-A----AC-A----A-AT---G
TA--AA-TCATTTACAACTTTCAACAACGGATCTCTTGGTTCTGGCATCGATGAAGAACG
CAGCGAAATGCGATACGTAGTGTGAATTGCAGAATTCAGTGAATCATCGAATCTTTGAAC
GCAC-ATTGCGCCCTTTGG-TATTCCAAAGGGCATGCCTGTTCGAGCGTCATTTGTACCC
-TCAAG--------C---TT---------------------------------------T
----G--C-TTG--GTG----------------------------------TTG------
----------GG-CG-T----T-TT------GTCTTT-G-----GCG---TT------TG
--CC---C-AA----------------------AG-------------------------
----AC----TC------------GCCTTAAA---ACGATTGGCAG-------CC-GGCC
TA-C-TGGT-TTCG-G------------------AGCGCAGCAC-ATTTTTGCG------
------CTTGCAA--C------TA-GCTAA-AGA-GGCC--------------------A
-------------------------------G----C-A--A--------T-------CC
ATC-------------------------AA------G------ACC-T--T---------
---------C-T-TC-TCAC----------------T-TTTGA-----------------
-------------------C----CT------CG-GATCAGGTAGGG-ATACCCGCTGAA
CTTAAGC------AT
>AIMS_BRL_111_AIMS_BRL_222_578_bases
CCGTAGGTGA---------ACCTGCGGAGGGATCATT-A---------------------
--------------------------------------CAC---AAAA-A----------
-----ATA-------------TGAAG-G------------C-----------TGCAACC-
---------------GCCAGTTTTGG----------------------------------
--CGGGGAAGCTGAATT-A-T------------T--------------------------
------T---TTC-----------------------------------------------
-------------------------------------------------ACC-C--A-T-
GT-CT---------T-T--T-------------------G-C----GC------A-----
CT-----TGT-T-GTT----TCC-TGGGCGGGT---------------------------
------------------------------------------------------------
------------------------------------------------------------
-TC--G-----------------------------CCCGCCACCAGGACC----------
-----A-CACCAT--AAAC------CTT-------------TT--T-T-AT-G--CA--G
TT--GC-------AA---------------------------------------------
TCA--------------------------------------------------------G
CGT-------------------------C---AGT-AT-A----AC-A----A-AT---G
TA--AA-TCATTTACAACTTTCAACAACGGATCTCTTGGTTCTGGCATCGATGAAGAACG
CAGCGAAATGCGATACGTAGTGTGAATTGCAGAATTCAGTGAATCATCGAATCTTTGAAC
GCAC-ATTGCGCCCTTTGG-TATTCCAAAGGGCATGCCTGTTCGAGCGTCATTTGTACCC
-TCAAG--------C---TT---------------------------------------T
----G--C-TTG--GTG----------------------------------TTG------
----------GG-CG-T----T-TT------GTCTTT-G-----GCT---TT------TG
--CC---CCAA----------------------AG-------------------------
----AC----TC------------GCCTTAAA---ACGATTGGCAG-------CC-GGCC
TA-C-TGGT-TTCG-G------------------AGCGCAGCAC-ATTTTTGCG------
------CTTGCAA--C------TA-GCTAA-AGA-GGCC--------------------A
-------------------------------G----C-A--A--------T-------CC
ATC-------------------------AA------G------ACC-T--T---------
---------C-T-TC-TCAC----------------T-TTTGA-----------------
-------------------C----CT------CG-GATCAGGTAGGG-ATACCCGCTGAA
CTTAAGC------AT
>AIMS_BRL_96_219_235_237_218_205
CCGTAGGTGA---------ACCTGCGGAGGGATCATT-A---------------------
--------------------------------------CAC---AAAA-A----------
-----ATA-------------TGAAG-G------------C-----------TGCAACC-
---------------GCCAGTTTTGG----------------------------------
--CGGGGAAGCTGAATT-A-T------------T--------------------------
------T---TTC-----------------------------------------------
-------------------------------------------------ACC-C--A-T-
GT-CT---------T-T--T-------------------G-C----GC------A-----
CT-----TGT-T-GTT----TCC-TGGGCGGGT---------------------------
------------------------------------------------------------
------------------------------------------------------------
-TC--G-----------------------------CCCGCCACCAGGACC----------
-----A-CACCAT--AAAC------CTT-------------TT--T-T-AT-G--CA--G
TT--GC-------AA---------------------------------------------
TCA--------------------------------------------------------G
CGT-------------------------C---AGT-AT-A----AC-A----A-AT---G
TA--AA-TCATTTACAACTTTCAACAACGGATCTCTTGGTTCTGGCATCGATGAAGAACG
CAGCGAAATGCGATACGTAGTGTGAATTGCAGAATTCAGTGAATCATCGAATCTTTGAAC
GCAC-ATTGCGCCCTTTGG-TATTCCAAAGGGCATGCCTGTTCGAGCGTCATTTGTACCC
-TCAAG--------C---TT---------------------------------------T
----G--C-TTG--GTG----------------------------------TTG------
----------GG-CG-T----T-TT------GTCTTT-G-----GCT---TT------TG
--CC---C-AA----------------------AG-------------------------
----AC----TC------------GCCTTAAA---ACGATTGGCAG-------CC-GGCC
TA-C-TGGT-TTCG-G------------------AGCGCAGCAC-ATTTTTGCG------
------CTTGCAA--C------TA-GCTAA-AGA-GGCC--------------------A
-------------------------------G----C-A--A--------T-------CC
ATC-------------------------AA------G------ACC-T--T---------
---------C-T-TC-TCAC----------------T-TTTGA-----------------
-------------------C----CT------CG-GATCAGGTAGGG-ATACCCGCTGAA
CTTAAGC------AT
>AIMS_BRL_26_597_bases
CCGTAGGTGA---------ACCTGCGGAGGGATCATT-A---------------------
--------------------------------------CAC---AAAA-A----------
-----ATA-------------TGAAG-G------------C-----------TGCAACC-
---------------GCCAGTTTTGG----------------------------------
--CGGGGAAGCTGAATT-A-T------------T--------------------------
------T---TTC-----------------------------------------------
-------------------------------------------------ACC-C--A-T-
GT-CT---------T-T--T-------------------G-C----GC------A-----
CT-----TGT-T-GTT----TCC-TGGGCGGGT---------------------------
------------------------------------------------------------
------------------------------------------------------------
-TC--G-----------------------------CCCGCCACCAGGACC----------
-----A-CACCAT--AAAC------CTT-------------TT--T-T-AT-G--CA--G
TT--GC-------AA---------------------------------------------
TCA--------------------------------------------------------G
CGT-------------------------C---AGT-AT-A----AC-A----A-AT---G
TA--AA-TCATTTACAACTTTCAACAACGGATCTCTTGGTTCTGGCATCGATGAAGAACG
CAGCGAAATGCGATACGTAGTGTGAATTGCAGAATTCAGTGAATCATCGAATCTTTGAAC
GCAC-ATTGCGCCCTTTGG-TATTCCAAAGGGCATGCCTGTTCGAGCGTCATTTGTACCC
-TCAAG--------C---TT---------------------------------------T
----G--C-TTG--GTG----------------------------------TTG------
----------GG-CG-T----T-TT------GTCTTT-G-----GCT---TT------TG
--CC---C-AA----------------------AG-------------------------
----AC----TC------------GCCTTAAA---ACGATTGGCAG-------CC-GGCC
TA-C-TGGT-TTCG-G------------------AGCGCAGCAC-ATTTTTGCG------
------CTTGCAA--C------TA-GCTAA-AGA-GGCC--------------------A
-------------------------------G----C-A--A--------T-------CC
ATC-------------------------AA------G------ACC-T--T---------
---------C-T-TC-TCAC----------------T-TTTGA-----------------
-------------------C----CT------CG-GATCAGGTAGGG-ATACCCGCTGAA
CTTAAGC------AT
>AIMS_BRL_99_62_109
-----GGTGA---------ACCTGCGGAGGGATCATT-A---------------------
--------------------------------------CAC--AATAC-A----------
-----ATA-------------TGAAG-G------------C-----------TGTCCGCA
GCTG---------G----------------------------------------------
-------------AGTA-T-T------------T--------------------------
------T---ATT-----------------------------------------------
-------------------------------------------------ACC-C--T-T-
GT-CT---------T-T--T-------------------G-C----GC------A-----
CT-----TGT-T-GTT----TCC-TGGGCGGGT---------------------------
------------------------------------------------------------
------------------------------------------------------------
-TC--G-----------------------------CTCGCCACCAGGACC----------
-----A-CCAAAT--AAAC------CTT-------------TT--T-T-AT-G--CA--G
TT--GC-------AA---------------------------------------------
TCA--------------------------------------------------------G
CGT-------------------------C---AGT-AC-A----AA-C----A-AT---G
TA--AA-TCATTTACAACTTTCAACAACGGATCTCTTGGTTCTGGCATCGATGAAGAACG
CAGCGAAATGCGATACGTAGTGTGAATTGCAGAATTCAGTGAATCATCGAATCTTTGAAC
GCAC-ATTGCGCCCTTTGG-TATTCCAAAGGGCATGCCTGTTCGAGCGTCATTTGTACCC
-TCAAG--------C---TT---------------------------------------T
----G--C-TTG--GTG----------------------------------TTG------
----------GG-CG------T-TT---TT-GTCTTT-G-----GTC---GC------CC
---------AA----------------------AG-------------------------
----AC----TC------------GCCTTAAA---GTGATTGGCAG-------CC-GGCC
TTTC-TGGT-TTCG-C------------------AGCGCAGCAC-ATTTTTGCG------
------CTTGCCA--T------CA-GCAAA-------AC--------------------G
-------------------------------G----C-A--A--------T-------CC
ATC-------------------------AA------G------C-C-T--C---------
---------C-T-TC-TCAC----------------G-TTTGA-----------------
-------------------C----CT------CG-GATCAGGTAGGG-ATACCCGCTGAA
CTTAAGC------AT
>gi294471397gbGU0174991_Bipolaris_sp
CCGTAGGTGA---------ACCTGCGGAGGGATCATT-A---------------------
--------------------------------------CAC--AATAC-A----------
-----ATA-------------TGAAG-G------------C-----------TGTCCGCA
GCTG---------G----------------------------------------------
-------------AGTA-T-T------------T--------------------------
------T---ATT-----------------------------------------------
-------------------------------------------------ACC-C--T-T-
GT-CT---------T-T--T-------------------G-C----GC------A-----
CT-----TGT-T-GTT----TCC-TGGGCGGGT---------------------------
------------------------------------------------------------
------------------------------------------------------------
-TC--G-----------------------------CTCGCCACCAGGACC----------
-----A-CCAAAT--AAAC------CTT-------------TT--T-T-AT-G--CA--G
TT--GC-------AA---------------------------------------------
TCA--------------------------------------------------------G
CGT-------------------------C---AGT-AC-A----AA-C----A-AT---G
TA--AA-TCATTTACAACTTTCAACAACGGATCTCTTGGTTCTGGCATCGATGAAGAACG
CAGCGAAATGCGATACGTAGTGTGAATTGCAGAATTCAGTGAATCATCGAATCTTTGAAC
GCAC-ATTGCGCCCTTTGG-TATTCCAAAGGGCATGCCTGTTCGAGCGTCATTTGTACCC
-TCAAG--------C---TT---------------------------------------T
----G--C-TTG--GTG----------------------------------TTG------
----------GG-CG------T-TT---TT-GTCTTT-G-----GTC---GC------CC
---------AA----------------------AG-------------------------
----AC----TC------------GCCTTAAA---GTGATTGGCAG-------CC-GGCC
TTTC-TGGT-TTCG-C------------------AGCGCAGCAC-ATTTTTGCG------
------CTTGCCA--T------CA-GCAAA-------AC--------------------G
-------------------------------G----C-A--A--------T-------CC
ATC-------------------------AA------G------C-C-T--C---------
---------C-T-TC-TCAC----------------G-TTTGA-----------------
-------------------C----CT------CG-GATCAGGTAGGG-ATACCCGCTGAA
CTTAAGC------AT
>AIMS_BRL_27_583_bases
CCGTAGGTGA---------ACCTGCGGAGGGATCATT-A---------------------
--------------------------------------CAC-AAATAC-A----------
-----ATA-------------TGAAG-G------------C-----------TTCGGCTG
GATT--------------------------------------------------------
---------------AT-T-T------------A--------------------------
------T---TTC-----------------------------------------------
-------------------------------------------------ACC-C--T-T-
GT-CT---------T-T--T-------------------G-C----GC------A-----
CT-----TGT-T-GTT----TCC-TGGGCGGGT---------------------------
------------------------------------------------------------
------------------------------------------------------------
-TC--G-----------------------------CCCGCCACCAGGACC----------
-----A-CACCAT--AAAC------CTT-------------TT--TTT-AT-G--CA--G
TT--GC-------AG---------------------------------------------
TCA--------------------------------------------------------G
CGT-------------------------C---AGT-AT-A----AC-A----A-AT---G
TA--AA-TCATTTACAACTTTCAACAACGGATCTCTTGGTTCTGGCATCGATGAAGAACG
CAGCGAAATGCGATACGTAGTGTGAATTGCAGAATTCAGTGAATCATCGAATCTTTGAAC
GCAC-ATTGCGCCCTTTGG-TATTCCAAAGGGCATGCCTGTTCGAGCGTCATTTGTACCC
-TCAAG--------C---TT---------------------------------------T
----G--C-TTG--GTG----------------------------------TTG------
----------GG-CG------T-CT--TTT-TGTCTT-T-----GGC---TC------GC
--CC-----AG----------------------AG-------------------------
----AC----TC------------GCCTTAAA---ACGATTGGCAG-------CC-GGCC
TC-C-TGGT-TTCG-C------------------AGCGCAGCAC-ATTTTTGCG------
------CTTGCAA--T------CA-GCATATAGA-GGTT--------------------G
-------------------------------G----C-A--A--------T-------CC
ATC-------------------------AA------G------A-C-T-TT---------
---------T-T-TT-TTAC----------------C-TTTGA-----------------
-------------------C----CT------CG-GATCAGGTAGGG-ATACCCGCTGAA
CTTAAGC------AT
>gi346654896gbJN2072951_Cochliobolus_sp
CCGTAGGTGA---------ACCTGCGGAGGGATCATT-A---------------------
--------------------------------------CAC-AAATAC-A----------
-----ATA-------------TGAAG-G------------C-----------TTCGGCTG
GATT--------------------------------------------------------
---------------AT-T-T------------A--------------------------
------T---TTC-----------------------------------------------
-------------------------------------------------ACC-C--T-T-
GT-CT---------T-T--T-------------------G-C----GC------A-----
CT-----TGT-T-GTT----TCC-TGGGCGGGT---------------------------
------------------------------------------------------------
------------------------------------------------------------
-TC--G-----------------------------CCCGCCACCAGGACC----------
-----A-CACCAT--AAAC------CTT-------------TT--TTT-AT-G--CA--G
TT--GC-------AG---------------------------------------------
TCA--------------------------------------------------------G
CGT-------------------------C---AGT-AT-A----AC-A----A-AT---G
TA--AA-TCATTTACAACTTTCAACAACGGATCTCTTGGTTCTGGCATCGATGAAGAACG
CAGCGAAATGCGATACGTAGTGTGAATTGCAGAATTCAGTGAATCATCGAATCTTTGAAC
GCAC-ATTGCGCCCTTTGG-TATTCCAAAGGGCATGCCTGTTCGAGCGTCATTTGTACCC
-TCAAG--------C---TT---------------------------------------T
----G--C-TTG--GTG----------------------------------TTG------
----------GG-CG------T-CT--TTT-TGTCTT-T-----GGC---TC------GC
--CC-----AG----------------------AG-------------------------
----AC----TC------------GCCTTAAA---ACGATTGGCAG-------CC-GGCC
TC-C-TGGT-TTCG-C------------------AGCGCAGCAC-ATTTTTGCG------
------CTTGCAA--T------CA-GCATATAGA-GGTT--------------------G
-------------------------------G----C-A--A--------T-------CC
ATC-------------------------AA------G------A-C-T-TT---------
---------T-T-TT-TTAC----------------C-TTTGA-----------------
-------------------C----CT------CG-GATCAGGTAGGG-ATACCCGCTGAA
CTTAAGC------AT
>AIMS_BRL_59_589_bases
CCGTTGGTGA---------ACCTGCGGAGGGATCATT-A---------------------
--------------------------------------CAC--AATAA-C----------
-----ATA-------------TGAAG-G------------C-----------TGTACGCG
GCTGTGCCCTCG---GGCCAGTTTGG----------------------------------
--CGG--AGGCTGGAGT-A-T------------T--------------------------
------T---ATT-----------------------------------------------
-------------------------------------------------ACC-C--T-T-
GT-CT---------T-T--T-------------------G-C----GC------A-----
CT-----TGT-T-GTT----TCC-TGGGCGGGT---------------------------
------------------------------------------------------------
------------------------------------------------------------
-CC--G-----------------------------CCCGCCACCAGGACC----------
-----A-CATGAT--AAAC------CTT-------------TT--T-TTAT-G--CA--G
TT--GC-------AA---------------------------------------------
TCA--------------------------------------------------------G
CGT-------------------------C---AGT-AC-A----AC-A----A-AT---G
TA--AAATCATTTACAACTTTCAACAACGGATCTCTTGGTTCTGGCATCGATGAAGAACG
CAGCGAAATGCGATACGTAGTGTGAATTGCAGAATTCAGTGAATCATCGAATCTTTGAAC
GCAC-ATTGCGCCCTTTGG-TATTCCAAAGGGCATGCCTGTTCGAGCGTCATTTGTACCC
-TCAAG--------C---TT---------------------------------------T
----G--C-TTG--GTG----------------------------------TTG------
----------GG-CG------T-TT-TTTT-GTCTTT-G-----GTT---GC------C-
---------AA----------------------AG-------------------------
----AC----TC------------GCCTTAAA---AGGATTGGCAG-------CC-GGCC
TA-C-TGGT-TTCG-C------------------AGCGCAGCAC-ATTTTTGCG------
------CTTGCAA--C------CA-GCTAA-ACA-GGGC--------------------G
-------------------------------G----C-A--C--------T-------CC
ATC-------------------------AA------G------A-C-T--C---------
---------C-T-TT-TCAC----------------G-TTTGA-----------------
-------------------C----CT------CG-GATCAGGTAGGG-ATACCCGCTGAA
CTTAAGC------AT
>gi312434453gbHQ6079751_Cochliobolus_sp
CCGTAGGTGA---------ACCTGCGGAGGGATCATT-A---------------------
--------------------------------------CAC--AATAA-C----------
-----ATA-------------TGAAG-G------------C-----------TGTACGCG
GCTGTGCCCTCG---GGCCAGTTTGG----------------------------------
--CGG--AGGCTGGAGT-A-T------------T--------------------------
------T---ATT-----------------------------------------------
-------------------------------------------------ACC-C--T-T-
GT-CT---------T-T--T-------------------G-C----GC------A-----
CT-----TGT-T-GTT----TCC-TGGGCGGGT---------------------------
------------------------------------------------------------
------------------------------------------------------------
-CC--G-----------------------------CCCGCCACCAGGACC----------
-----A-CATGAT--AAAC------CTT-------------TT--T-TTAT-G--CA--G
TT--GC-------AA---------------------------------------------
TCA--------------------------------------------------------G
CGT-------------------------C---AGT-AC-A----AC-A----A-AT---G
TA--AAATCATTTACAACTTTCAACAACGGATCTCTTGGTTCTGGCATCGATGAAGAACG
CAGCGAAATGCGATACGTAGTGTGAATTGCAGAATTCAGTGAATCATCGAATCTTTGAAC
GCAC-ATTGCGCCCTTTGG-TATTCCAAAGGGCATGCCTGTTCGAGCGTCATTTGTACCC
-TCAAG--------C---TT---------------------------------------T
----G--C-TTG--GTG----------------------------------TTG------
----------GG-CG------T-TT-TTTT-GTCTTT-G-----GTT---GC------C-
---------AA----------------------AG-------------------------
----AC----TC------------GCCTTAAA---AGGATTGGCAG-------CC-GGCC
TA-C-TGGT-TTCG-C------------------AGCGCAGCAC-ATTTTTGCG------
------CTTGCAA--C------CA-GCTAA-ACA-GGGC--------------------G
-------------------------------G----C-A--C--------T-------CC
ATC-------------------------AA------G------A-C-T--C---------
---------C-T-TT-TCAC----------------G-TTTGA-----------------
-------------------C----CT------CG-GATCAGGTAGGG-ATACCCGCTGAA
CTTAAGC------AT
>AIMS_BRL_12_609_bases
CCGTAGGTGA---------ACCTGCGGAGGGATCATT-A---------------------
--------------------------------------CAC--AATAA-C----------
-----ATA-------------TGAAG-G------------C-----------TGTACGCG
GCTGTGCCCTCG---GGCCAGTTTGG----------------------------------
--CGG--AGGCTGGAGT-A-T------------T--------------------------
------T---ATT-----------------------------------------------
-------------------------------------------------ACC-C--T-T-
GT-CT---------T-T--T-------------------G-C----GC------A-----
CT-----TGT-T-GTT----TCC-TGGGCGGGT---------------------------
------------------------------------------------------------
------------------------------------------------------------
-CC--G-----------------------------CCCGCCACCAGGACC----------
-----A-CATGAT--AAAC------CTT-------------TT--T-TTAT-G--CA--G
TT--GC-------AA---------------------------------------------
TCA--------------------------------------------------------G
CGT-------------------------C---AGT-AC-A----AC-A----A-AT---G
TA--AAATCATTTACAACTTTCAACAACGGATCTCTTGGTTCTGGCATCGATGAAGAACG
CAGCGAAATGCGATACGTAGTGTGAATTGCAGAATTCAGTGAATCATCGAATCTTTGAAC
GCAC-ATTGCGCCCTTTGG-TATTCCAAAGGGCATGCCTGTTCGAGCGTCATTTGTACCC
-TCAAG--------C---TT---------------------------------------T
----G--C-TTG--GTG----------------------------------TTG------
----------GG-CG------T-TT-TTTT-GTCTTT-G-----GTT---GC------C-
---------AA----------------------AG-------------------------
----AC----TC------------GCCTTAAA---AGGATTGGCAG-------CC-GGCC
TA-C-TGGT-TTCG-C------------------AGCGCAGCAC-ATTTTTGCG------
------CTTGCAA--C------CA-GCTAA-ACA-GGGC--------------------G
-------------------------------G----C-A--C--------T-------CC
ATC-------------------------AA------G------A-C-T--C---------
---------C-T-TT-TCAC----------------G-TTTGA-----------------
-------------------C----CT------CG-GATCAGGTAGGG-ATACCCGCTGAA
CTTAAGC------AT
>AIMS_BRL_107_579_bases
-----GGTGA---------ACCTGCGGAGGGATCATT-A---------------------
--------------------------------------CAC--AATAA-C----------
-----ATA-------------TGAAG-G------------C-----------TGTACGCG
GCTGTGCCCTCG---GGCCAGTTTGG----------------------------------
--CGG--AGGCTGGAGT-A-T------------T--------------------------
------T---ATT-----------------------------------------------
-------------------------------------------------ACC-C--T-T-
GT-CT---------T-T--T-------------------G-C----GC------A-----
CT-----TGT-T-GTT----TCC-TGGGCGGGT---------------------------
------------------------------------------------------------
------------------------------------------------------------
-CC--G-----------------------------CCCGCCACCAGGACC----------
-----A-CATGAT--AAAC------CTT-------------TT--T-TTAT-G--CA--G
TT--GC-------AA---------------------------------------------
TCA--------------------------------------------------------G
CGT-------------------------C---AGT-AC-A----AC-A----A-AT---G
TA--AAATCATTTACAACTTTCAACAACGGATCTCTTGGTTCTGGCATCGATGAAGAACG
CAGCGAAATGCGATACGTAGTGTGAATTGCAGAATTCAGTGAATCATCGAATCTTTGAAC
GCAC-ATTGCGCCCTTTGG-TATTCCAAAGGGCATGCCTGTTCGAGCGTCATTTGTACCC
-TCAAG--------C---TT---------------------------------------T
----G--C-TTG--GTG----------------------------------TTG------
----------GG-CG------T-TT-TTTT-GTCTTT-G-----GTT---GC------C-
---------AA----------------------AG-------------------------
----AC----TC------------GCCTTAAA---AGGATTGGCAG-------CC-GGCC
TA-C-TGGT-TTCG-C------------------AGCGCAGCAC-ATTTTTGCG------
------CTTGCAA--C------CA-GCTAA-ACA-GGGC--------------------G
-------------------------------G----C-A--C--------T-------CC
ATC-------------------------AA------G------A-C-T--C---------
---------C-T-TT-TCAC----------------G-TTTGA-----------------
-------------------C----CT------CG-GATCAGGTAGGG-ATACCCGCTGAA
CTTAAGC------AT
>AIMS_BRL_100_578_bases
-----GGTGA---------ACCTGCGGAGGGATCATT-A---------------------
--------------------------------------C-C--AATAA-C----------
-----ATA-------------TGAAG-G------------C-----------TGTACGCG
GCTGTGCCCTCG---GGCCAGTTTGG----------------------------------
--CGG--AGGCTGGAGT-A-T------------T--------------------------
------T---ATT-----------------------------------------------
-------------------------------------------------ACC-C--T-T-
GT-CT---------T-T--T-------------------G-C----GC------A-----
CT-----TGT-T-GTT----TCC-TGGGCGGGT---------------------------
------------------------------------------------------------
------------------------------------------------------------
-CC--G-----------------------------CCCGCCACCAGGACC----------
-----A-CATGAT--AAAC------CTT-------------TT--T-TTAT-G--CA--G
TT--GC-------AA---------------------------------------------
TCA--------------------------------------------------------G
CGT-------------------------C---AGT-AC-A----AC-A----A-AT---G
TA--AAATCATTTACAACTTTCAACAACGGATCTCTTGGTTCTGGCATCGATGAAGAACG
CAGCGAAATGCGATACGTAGTGTGAATTGCAGAATTCAGTGAATCATCGAATCTTTGAAC
GCAC-ATTGCGCCCTTTGG-TATTCCAAAGGGCATGCCTGTTCGAGCGTCATTTGTACCC
-TCAAG--------C---TT---------------------------------------T
----G--C-TTG--GTG----------------------------------TTG------
----------GG-CG------T-TT-TTTT-GTCTTT-G-----GTT---GC------C-
---------AA----------------------AG-------------------------
----AC----TC------------GCCTTAAA---AGGATTGGCAG-------CC-GGCC
TA-C-TGGT-TTCG-C------------------AGCGCAGCAC-ATTTTTGCG------
------CTTGCAA--C------CA-GCTAA-ACA-GGGC--------------------G
-------------------------------G----C-A--C--------T-------CC
ATC-------------------------AA------G------A-C-T--C---------
---------C-T-TT-TCAC----------------G-TTTGA-----------------
-------------------C----CT------CG-GATCAGGTAGGG-ATACCCGCTGAA
CTTAAGC------AT
>AIMS_BRL_112_561_bases
CCGTAGGTGA---------ACCTGCGGAGGGATCATT-A---------------------
--------------------------------------CACAAATTAA-A----------
-----ATA-------------TGAAG-G------------C-----------TTCGGCTG
GATT--------------------------------------------------------
---------------AT-T-T------------T--------------------------
------T---ATC-----------------------------------------------
-------------------------------------------------ACC-C--T-T-
GT-CT---------T-T--T-------------------G-C----GC------A-----
CT-----TGT-T-GTT----TCC-TGGGCGGGT---------------------------
------------------------------------------------------------
------------------------------------------------------------
-TC--G-----------------------------CCCGCCACCAGGACC----------
-----A-CACCAT--AAAC------CTT-------------TT--T-T-AT-G--CA--G
TT--GC-------AA---------------------------------------------
TCA--------------------------------------------------------G
CGT-------------------------C---AGT-AT-A----AC-A----A-AT---G
TA--AA-TCATTTACAACTTTCAACAACGGATCTCTTGGTTCTGGCATCGATGAAGAACG
CAGCGAAATGCGATACGTAGTGTGAATTGCAGAATTCAGTGAATCATCGAATCTTTGAAC
GCAC-ATTGCGCCCTTTGG-TATTCCAAAGGGCATGCCTGTTCGAGCGTCATTTGTACCC
-TCAAG--------C---TT---------------------------------------T
----G--C-TTG--GTG----------------------------------TTG------
----------GG-CG------T-CT--TTT-GTCTTT-G-----GCC---TC------GC
--CC-----AA----------------------AG-------------------------
----AC----TC------------GCCTTAAA---ACGATTGGCAG-------CC-GGCC
TA-C-TGGT-TTCG-C------------------AGCGCAGCAC-ATTTTTGCG------
------CTTGCAA--T------CA-GCAAA---AAGGAC--------------------G
-------------------------------G----C-A--A--------T-------CC
ATC-------------------------AA------G------A-C-T-AC---------
---------A-T-TT-TTAC----------------G-TTTGA-----------------
-------------------C----CT------CG-GATCAGGTAGGG-ATACCCGCTGAA
CTTAAGC------AT
>gi292453768gbGU7219041_Uncultured_fungus_clone
CCGTAGGTGA---------ACCTGCGGAGGGATCATT-A---------------------
--------------------------------------CACAAATTAA-A----------
-----ATA-------------TGAAG-G------------C-----------TTCGGCTG
GATT--------------------------------------------------------
---------------AT-T-T------------T--------------------------
------T---ATC-----------------------------------------------
-------------------------------------------------ACC-C--T-T-
GT-CT---------T-T--T-------------------G-C----GC------A-----
CT-----TGT-T-GTT----TCC-TGGGCGGGT---------------------------
------------------------------------------------------------
------------------------------------------------------------
-TC--G-----------------------------CCCGCCACCAGGACC----------
-----A-CACCAT--AAAC------CTT-------------TT--T-T-AT-G--CA--G
TT--GC-------AA---------------------------------------------
TCA--------------------------------------------------------G
CGT-------------------------C---AGT-AT-A----AC-A----A-AT---G
TA--AA-TCATTTACAACTTTCAACAACGGATCTCTTGGTTCTGGCATCGATGAAGAACG
CAGCGAAATGCGATACGTAGTGTGAATTGCAGAATTCAGTGAATCATCGAATCTTTGAAC
GCAC-ATTGCGCCCTTTGG-TATTCCAAAGGGCATGCCTGTTCGAGCGTCATTTGTACCC
-TCAAG--------C---TT---------------------------------------T
----G--C-TTG--GTG----------------------------------TTG------
----------GG-CG------T-CT--TTT-GTCTTT-G-----GCC---TC------GC
--CC-----AA----------------------AG-------------------------
----AC----TC------------GCCTTAAA---ACGATTGGCAG-------CC-GGCC
TA-C-TGGT-TTCG-C------------------AGCGCAGCAC-ATTTTTGCG------
------CTTGCAA--T------CA-GCAAA---AAGGAC--------------------G
-------------------------------G----C-A--A--------T-------CC
ATC-------------------------AA------G------A-C-T-AC---------
---------A-T-TT-TTAC----------------G-TTTGA-----------------
-------------------C----CT------CG-GATCAGGTAGGG-ATACCCGCTGAA
CTTAAGC------AT
>AIMS_BRL_216_559_bases
CCGTAGGTGA---------ACCTGCGGAGGGATCATT-A---------------------
--------------------------------------CAC-AATTAA-A----------
-----ATA-------------TGAAG-G------------C-----------TTCGGCTG
GATT--------------------------------------------------------
---------------AT-T-T------------T--------------------------
------T---ATC-----------------------------------------------
-------------------------------------------------ACC-C--T-T-
GT-CT---------T-T--T-------------------G-C----GC------A-----
CT-----TGT-T-GTT----TCC-TGGGCGGGT---------------------------
------------------------------------------------------------
------------------------------------------------------------
-TC--G-----------------------------CCCGCCACCAGGACC----------
-----A-CACCAT--AAAC------CTT-------------TT--T-T-AT-G--CA--G
TT--GC-------AA---------------------------------------------
TCA--------------------------------------------------------G
CGT-------------------------C---AGT-AT-A----AC-A----A-AT---G
TA--AA-TCATTTACAACTTTCAACAACGGATCTCTTGGTTCTGGCATCGATGAAGAACG
CAGCGAAATGCGATACGTAGTGTGAATTGCAGAATTCAGTGAATCATCGAATCTTTGAAC
GCAC-ATTGCGCCCTTTGG-TATTCCAAAGGGCATGCCTGTTCGAGCGTCATTTGTACCC
-TCAAG--------C---TT---------------------------------------T
----G--C-TTG--GTG----------------------------------TTG------
----------GG-CG------T-CT--TTT-GTCTTT-G-----GCC---TC------GC
--CC-----AA----------------------AG-------------------------
----AC----TC------------GCCTTAAA---ACGATTGGCAG-------CC-GGCC
TA-C-TGGT-TTCG-C------------------AGCGCAGCAC-ATTTTTGCG------
------CTTGCAA--T------CA-GCACA---A-GGAC--------------------G
-------------------------------G----C-A--A--------T-------CC
ATC-------------------------AA------G------A-C-T-AC---------
---------A-T-TT-TTAC----------------G-TTTGA-----------------
-------------------C----CT------CG-GATCAGGTAGGG-ATACCCGCTGAA
CTTAAGC------AT
>gi112430902gbDQ8367991_Cochliobolus_lunatus
CCGTAGGTGA---------ACCTGCGGAGGGATCATT-A---------------------
--------------------------------------CAC-AATTAA-A----------
-----ATA-------------TGAAG-G------------C-----------TTCGGCTG
GATT--------------------------------------------------------
---------------AT-T-T------------T--------------------------
------T---ATC-----------------------------------------------
-------------------------------------------------ACC-C--T-T-
GT-CT---------T-T--T-------------------G-C----GC------A-----
CT-----TGT-T-GTT----TCC-TGGGCGGGT---------------------------
------------------------------------------------------------
------------------------------------------------------------
-TC--G-----------------------------CCCGCCACCAGGACC----------
-----A-CACCAT--AAAC------CTT-------------TT--T-T-AT-G--CA--G
TT--GC-------AA---------------------------------------------
TCA--------------------------------------------------------G
CGT-------------------------C---AGT-AT-A----AC-A----A-AT---G
TA--AA-TCATTTACAACTTTCAACAACGGATCTCTTGGTTCTGGCATCGATGAAGAACG
CAGCGAAATGCGATACGTAGTGTGAATTGCAGAATTCAGTGAATCATCGAATCTTTGAAC
GCAC-ATTGCGCCCTTTGG-TATTCCAAAGGGCATGCCTGTTCGAGCGTCATTTGTACCC
-TCAAG--------C---TT---------------------------------------T
----G--C-TTG--GTG----------------------------------TTG------
----------GG-CG------T-CT--TTT-GTCTTT-G-----GCC---TC------GC
--CC-----AA----------------------AG-------------------------
----AC----TC------------GCCTTAAA---ACGATTGGCAG-------CC-GGCC
TA-C-TGGT-TTCG-C------------------AGCGCAGCAC-ATTTTTGCG------
------CTTGCAA--T------CA-GCACA---A-GGAC--------------------G
-------------------------------G----C-A--A--------T-------CC
ATC-------------------------AA------G------A-C-T-AC---------
---------A-T-TT-TTAC----------------G-TTTGA-----------------
-------------------C----CT------CG-GATCAGGTAGGG-ATACCCGCTGAA
CTTAAGC------AT
>gi346654845gbJN2072441_Cochliobolus_sp
CCGTAGGTGA---------ACCTGCGGAGGGATCATT-A---------------------
--------------------------------------CAC--AATAA-A----------
-----ATA-------------TGAAG-G------------C-----------TGTACGCG
GCTGTGCTCTCG---GGCCAGTTTTG----------------------------------
--CGG--AAGCTGAATT-A-T------------T--------------------------
------T---ATT-----------------------------------------------
-------------------------------------------------ACC-C--T-T-
GT-CT---------T-T--T-------------------G-C----GC------A-----
CT-----TGT-T-GTT----TCC-TGGGCGGGT---------------------------
------------------------------------------------------------
------------------------------------------------------------
-TC--G-----------------------------CCCGCCACCAGGACC----------
-----A-CATCAT--AAAC------CTT-------------TT--T-T-AT-G--CA--G
TT--GC-------AA---------------------------------------------
TCA--------------------------------------------------------G
CGT-------------------------C---AGT-AT-A----AC-A----A-AT---G
TA--AA-TCATTTACAACTTTCAACAACGGATCTCTTGGTTCTGGCATCGATGAAGAACG
CAGCGAAATGCGATACGTAGTGTGAATTGCAGAATTCAGTGAATCATCGAATCTTTGAAC
GCAC-ATTGCGCCCTTTGG-TATTCCAAAGGGCATGCCTGTTCGAGCGTCATTTGTACCC
-TCAAG--------C---TT---------------------------------------T
----G--C-TTG--GTG----------------------------------TTG------
----------GG-CG------T-TT--TTT-GTCTTT-G-----GTT---GC------C-
---------AA----------------------AG-------------------------
----AC----TC------------GCCTTAAA---AGGATTGGCAG-------CC-GGCC
TA-C-TGGT-TTCG-C------------------AGCGCAGCAC-ATTTTTGCG------
------CTTGCAA--T------CA-GCAAA-AGA-GGAC--------------------G
-------------------------------G----C-A--A--------T-------CC
ATC-------------------------AA------G------A-C-T-TC---------
---------C-T-TC-TCAC----------------G-TTTGA-----------------
-------------------C----CT------CG-GATCAGGTAGGG-ATACCCGCTGAA
CTTAAGC------AT
>AIMS_BRL_144_586_bases
CCGTAGGTGA---------ACCTGCGGAGGGATCATT-A---------------------
--------------------------------------CAC--AATAA-A----------
-----ATA-------------TGAAG-G------------C-----------TGTACGCG
GCTGTGCTCTCG---GGCCAGTTTTG----------------------------------
--CGG--AAGCTGAATT-A-T------------T--------------------------
------T---ATT-----------------------------------------------
-------------------------------------------------ACC-C--T-T-
GT-CT---------T-T--T-------------------G-C----GC------A-----
CT-----TGT-T-GTT----TCC-TGGGCGGGT---------------------------
------------------------------------------------------------
------------------------------------------------------------
-TC--G-----------------------------CCCGCCACCAGGACC----------
-----A-CATCAT--AAAC------CTT-------------TT--T-T-AT-G--CA--G
TT--GC-------AA---------------------------------------------
TCA--------------------------------------------------------G
CGT-------------------------C---AGT-AT-A----AC-A----A-AT---G
TA--AA-TCATTTACAACTTTCAACAACGGATCTCTTGGTTCTGGCATCGATGAAGAACG
CAGCGAAATGCGATACGTAGTGTGAATTGCAGAATTCAGTGAATCATCGAATCTTTGAAC
GCAC-ATTGCGCCCTTTGG-TATTCCAAAGGGCATGCCTGTTCGAGCGTCATTTGTACCC
-TCAAG--------C---TT---------------------------------------T
----G--C-TTG--GTG----------------------------------TTG------
----------GG-CG------T-TT--TTT-GTCTTT-G-----GTT---GC------C-
---------AA----------------------AG-------------------------
----AC----TC------------GCCTTAAA---AGGATTGGCAG-------CC-GGCC
TA-C-TGGT-TTCG-C------------------AGCGCAGCAC-ATTTTTGCG------
------CTTGCAA--T------CA-GCAAA-AGA-GGAC--------------------G
-------------------------------G----C-A--A--------T-------CC
ATC-------------------------AA------G------A-C-T--C---------
---------C-T-TC-TCAC----------------G-TTTGA-----------------
-------------------C----CT------CG-GATCAGGTAGGG-ATACCCGCTGAA
CTTAAGC------AT
>AIMS_BRL_178_589_bases
CCGTAGGTGA---------ACCTGCGGAGGGATCATT-A---------------------
--------------------------------------CAC--AATAA-A----------
-----ATA-------------TGAAG-G------------C-----------TGTACGCG
GCTGTGCTCTCGGCGGGCCAGTTTTG----------------------------------
--CGG--AAGCTGAATT-A-T------------T--------------------------
------T---ATT-----------------------------------------------
-------------------------------------------------ACC-C--T-T-
GT-CT---------T-T--T-------------------G-C----GC------A-----
CT-----TGT-T-GTT----TCC-TGGGCGGGT---------------------------
------------------------------------------------------------
------------------------------------------------------------
-TC--G-----------------------------CCCGCCACCAGGACC----------
-----A-CATCAT--AAAC------CTT-------------TT--T-T-AT-G--CA--G
TT--GC-------AA---------------------------------------------
TCA--------------------------------------------------------G
CGT-------------------------C---AGT-AT-A----AC-A----A-AT---G
TA--AA-TCATTTACAACTTTCAACAACGGATCTCTTGGTTCTGGCATCGATGAAGAACG
CAGCGAAATGCGATACGTAGTGTGAATTGCAGAATTCAGTGAATCATCGAATCTTTGAAC
GCAC-ATTGCGCCCTTTGG-TATTCCAAAGGGCATGCCTGTTCGAGCGTCATTTGTACCC
-TCAAG--------C---TT---------------------------------------T
----G--C-TTG--GTG----------------------------------TTG------
----------GG-CG------T-TT--TTT-GTCTTT-G-----GTT---GC------C-
---------AA----------------------AG-------------------------
----AC----TC------------GCCTTAAA---AGGATTGGCAG-------CC-GGCC
TA-C-TGGT-TTCG-C------------------AGCGCAGCAC-ATTTTTGCG------
------CTTGCAA--T------CA-GCAAA-AGA-GGAC--------------------G
-------------------------------G----C-A--A--------T-------CC
ATC-------------------------AA------G------A-C-T--C---------
---------C-T-TC-TCAC----------------G-TTTGA-----------------
-------------------C----CT------CG-GATCAGGTAGGG-ATACCCGCTGAA
CTTAAGC------AT
>AIMS_BRL_217_559_bases
CCGTAGGTGA---------ACCTGCGGAGGGATCATT-A---------------------
--------------------------------------CAC--AATCA-A----------
-----ATA-------------CGAAG-G------------C-----------CGTTCGCG
GCTG--------------------------------------------------------
-------------GACT-A-T------------T--------------------------
------T---ATT-----------------------------------------------
-------------------------------------------------ACC-C--T-T-
GT-CT---------T-T--T-------------------G-C----GC------A-----
CT-----TGT-T-GTT----TCC-TGGGCGGGT---------------------------
------------------------------------------------------------
------------------------------------------------------------
-TC--G-----------------------------CCCGCCACCAGGACC----------
-----A-CCATAT--AAAC------CTT-------------TT--T-T-AT-G--CA--G
TT--GC-------AA---------------------------------------------
TCA--------------------------------------------------------G
CGT-------------------------C---AGT-AC-A----AC-A----A-AT---G
TA--AA-TCATTTACAACTTTCAACAACGGATCTCTTGGTTCTGGCATCGATGAAGAACG
CAGCGAAATGCGATACGTAGTGTGAATTGCAGAATTCCGTGAATCATCGAATCTTTGAAC
GCAC-ATTGCGCCCTTTGG-TATTCCAAAGGGCATGCCTGTTCGAGCGTCATTTGTACCC
-TCAAG--------C---TT---------------------------------------T
----G--C-TTG--GTG----------------------------------TTG------
----------GG-CG------T-TT---TT-GTCTTT-G-----GTT---TG------CC
--C------AA----------------------AG-------------------------
----AC----TC------------GCCTTAAA---ACGATTGGCAG-------CC-GGCC
TA-C-TGGT-TTCG-C------------------AGCGCAGCAC-ATTTTTGCG------
------CTTGCAA--T------CA-GCAAA-AGA-GGAC--------------------G
-------------------------------G----C-A--A--------T-------CC
ATC-------------------------AA------G------A-C-T--C---------
---------C-T-TC-TCAC----------------G-TTTGA-----------------
-------------------C----CT------CG-GATCAGGTAGGG-ATACCCGCTGAA
CTTAAGC------AT
>gi292453775gbGU7219111_Uncultured_fungus_clone
CCGTAGGTGA---------ACCTGCGGAGGGATCATT-A---------------------
--------------------------------------CAC--AATAA-A----------
-----ATA-------------CGAAG-G------------C-----------CGTTCGCG
GCTG--------------------------------------------------------
-------------GACT-A-T------------T--------------------------
------T---ATT-----------------------------------------------
-------------------------------------------------ACC-C--T-T-
GT-CT---------T-T--T-------------------G-C----GC------A-----
CT-----TGT-T-GTT----TCC-TGGGCGGGT---------------------------
------------------------------------------------------------
------------------------------------------------------------
-TC--G-----------------------------CTCGCCACCAGGACC----------
-----A-CCATAT--AAAC------CTT-------------TT--T-T-AT-G--CA--G
TT--GC-------AA---------------------------------------------
TCA--------------------------------------------------------G
CGT-------------------------C---AGT-AT-A----AC-A----A-AT---G
TA--AA-TCATTTACAACTTTCAACAACGGATCTCTTGGTTCTGGCATCGATGAAGAACG
CAGCGAAATGCGATACGTAGTGTGAATTGCAGAATTCAGTGAATCATCGAATCTTTGAAC
GCAC-ATTGCGCCCTTTGG-TATTCCAAAGGGCATGCCTGTTCGAGCGTCATTTGTACCC
-TCAAG--------C---TT---------------------------------------T
----G--C-TTG--GTG----------------------------------TTG------
----------GG-CG------T-TG---TTTGTCTTT-G-----GTC---CG------CC
--C------AA----------------------AG-------------------------
----AC----TC------------GCCTTAAA---ACAATTGGCAG-------CC-GGCC
TA-C-TGGT-TTCG-C------------------AGCGCAGCAC-ATTTTTGCG------
------CTTGCAA--T------CA-GCAAA-AGA-GGAC--------------------G
-------------------------------G----C-A--A--------T-------CC
ACC-------------------------AA------G------A-C-T--C---------
---------C-T-TC-TCAC----------------G-TTTGA-----------------
-------------------C----CT------CG-GATCAGGTAGGG-ATACCCGCTGAA
CTTAAGC------AT
>AIMS_BRL_40_576_bases
CCGTAGGTGA---------ACCTGCGGAGGGATCATT-A---------------------
--------------------------------------CAC--AATAA-A----------
-----ATA-------------CGAAG-G------------C-----------CGTTCGCG
GCTG--------------------------------------------------------
-------------GACT-A-T------------T--------------------------
------T---ATT-----------------------------------------------
-------------------------------------------------ACC-C--T-T-
GT-CT---------T-T--T-------------------G-C----GC------A-----
CT-----TGT-T-GTT----TCC-TGGGCGGGT---------------------------
------------------------------------------------------------
------------------------------------------------------------
-TC--G-----------------------------CTCGCCACCAGGACC----------
-----A-CCATAT--AAAC------CTT-------------TT--T-T-AT-G--CA--G
TT--GC-------AA---------------------------------------------
TCA--------------------------------------------------------G
CGT-------------------------C---AGT-AT-A----AC-A----A-AT---G
TA--AA-TCATTTACAACTTTCAACAACGGATCTCTTGGTTCTGGCATCGATGAAGAACG
CAGCGAAATGCGATACGTAGTGTGAATTGCAGAATTCAGTGAATCATCGAATCTTTGAAC
GCAC-ATTGCGCCCTTTGG-TATTCCAAAGGGCATGCCTGTTCGAGCGTCATTTGTACCC
-TCAAG--------C---TT---------------------------------------T
----G--C-TTG--GTG----------------------------------TTG------
----------GG-CG------T-TT---TT--------------GTC---CC------CC
--T--AACAAG----------------------GG-------------------------
----AC----TC------------GCCTTAAA---AGGATTGGCAG-------CC-GGCC
TA-C-TGGT-TTCG-C------------------AGCGCAGCAC-ATTTTTGCG------
------CTTGCAA--T------CA-GCAAA-AGA-GGAC--------------------G
-------------------------------G----C-A--A--------T-------CC
ATC-------------------------AA------G------A-C-T--C---------
---------C-T-TC-TCAC----------------G-TTTGA-----------------
-------------------C----CT------CG-GATCAGGTAGGG-ATACCCGCTGAA
CTTAAGC------AT
>gi346654925gbJN2073241_Cochliobolus_sp
CCGTAGGTGA---------ACCTGCGGAGGGATCATT-A---------------------
--------------------------------------CAC--AATAA-A----------
-----ATA-------------CGAAG-G------------C-----------CGTTCGCG
GCTG--------------------------------------------------------
-------------GACT-A-T------------T--------------------------
------T---ATT-----------------------------------------------
-------------------------------------------------ACC-C--T-T-
GT-CT---------T-T--T-------------------G-C----GC------A-----
CT-----TGT-T-GTT----TCC-TGGGCGGGT---------------------------
------------------------------------------------------------
------------------------------------------------------------
-TC--G-----------------------------CTCGCCACCAGGACC----------
-----A-CCATAT--AAAC------CTT-------------TT--T-T-AT-G--CA--G
TT--GC-------AA---------------------------------------------
TCA--------------------------------------------------------G
CGT-------------------------C---AGT-AT-A----AC-A----A-AT---G
TA--AA-TCATTTACAACTTTCAACAACGGATCTCTTGGTTCTGGCATCGATGAAGAACG
CAGCGAAATGCGATACGTAGTGTGAATTGCAGAATTCAGTGAATCATCGAATCTTTGAAC
GCAC-ATTGCGCCCTTTGG-TATTCCAAAGGGCATGCCTGTTCGAGCGTCATTTGTACCC
-TCAAG--------C---TT---------------------------------------T
----G--C-TTG--GTG----------------------------------TTG------
----------GG-CG------T-TT---TT--------------GTC---CC------CC
--T--AACAAG----------------------GG-------------------------
----AC----TC------------GCCTTAAA---AGGATTGGCAG-------CC-GGCC
TA-C-TGGT-TTCG-C------------------AGCGCAGCAC-ATTTTTGCG------
------CTTGCAA--T------CA-GCAAA-AGA-GGAC--------------------G
-------------------------------G----C-A--A--------T-------CC
ATC-------------------------AA------G------A-C-T--C---------
---------C-T-TC-TCAC----------------G-TTTGA-----------------
-------------------C----CT------CG-GATCAGGTAGGG-ATACCCGCTGAA
CTTAAGC------AT
>AIMS_BRL_198_558_bases
CCGTAGGTGA---------ACCTGCGGAGGGATCATT-A---------------------
--------------------------------------CAC--AATAA-A----------
-----ATA-------------CGAAG-G------------C-----------CGTTCGCG
GCTG--------------------------------------------------------
-------------GACT-A-T------------T--------------------------
------T---ATT-----------------------------------------------
-------------------------------------------------ACC-C--T-T-
GT-CT---------T-T--T-------------------G-C----GC------A-----
CT-----TGT-T-GTT----TCC-TGGGCGGGT---------------------------
------------------------------------------------------------
------------------------------------------------------------
-TC--G-----------------------------CTCGCCACCAGGACC----------
-----A-CAATAT--AAAC------CTT-------------TT--T-T-AT-G--CA--G
TT--GC-------AA---------------------------------------------
TCA--------------------------------------------------------G
CGT-------------------------C---AGT-AT-A----AC-A----A-AT---G
TA--AA-TCATTTACAACTTTCAACAACGGATCTCTTGGTTCTGGCATCGATGAAGAACG
CAGCGAAATGCGATACGTAGTGTGAATTGCAGAATTCAGTGAATCATCGAATCTTTGAAC
GCAC-ATTGCGCCCTTTGG-TATTCCAAAGGGCATGCCTGTTCGAGCGTCATTTGTACCC
-TCAAG--------C---TT---------------------------------------T
----G--C-TTG--GTG----------------------------------TTG------
----------GG-CG------T-TT---TT--------------GTC---CC------CC
--CCAAAAGGG----------------------GG-------------------------
----AC----TC------------GCCTTAAA---AGGATTGGCAG-------CC-GGCC
TA-C-TGGT-TTCG-C------------------AGCGCAGCAC-ATTTTTGCG------
------CTTGCAA--T------CA-GCAAA-AGA-GGAC--------------------G
-------------------------------G----C-A--A--------T-------CC
ATC-------------------------AA------G------A-C-T--C---------
---------C-T-TC-TCAC----------------G-TTTGA-----------------
-------------------C----CT------CG-GATCAGGTAGGG-ATACCCGCTGAA
CTTAAGC------AT
>gi346654926gbJN2073251_Cochliobolus_sp
CCGTAGGTGA---------ACCTGCGGAGGGATCATT-A---------------------
--------------------------------------CAC--AATAA-A----------
-----ATA-------------CGAAG-G------------C-----------CGTTCGCG
GCTG--------------------------------------------------------
-------------GACT-A-T------------T--------------------------
------T---ATT-----------------------------------------------
-------------------------------------------------ACC-C--T-T-
GT-CT---------T-T--T-------------------G-C----GC------A-----
CT-----TGT-T-GTT----TCC-TGGGCGGGT---------------------------
------------------------------------------------------------
------------------------------------------------------------
-TC--G-----------------------------CTCGCCACCAGGACC----------
-----A-CAATAT--AAAC------CTT-------------TT--T-T-AT-G--CA--G
TT--GC-------AA---------------------------------------------
TCA--------------------------------------------------------G
CGT-------------------------C---AGT-AT-A----AC-A----A-AT---G
TA--AA-TCATTTACAACTTTCAACAACGGATCTCTTGGTTCTGGCATCGATGAAGAACG
CAGCGAAATGCGATACGTAGTGTGAATTGCAGAATTCAGTGAATCATCGAATCTTTGAAC
GCAC-ATTGCGCCCTTTGG-TATTCCAAAGGGCATGCCTGTTCGAGCGTCATTTGTACCC
-TCAAG--------C---TT---------------------------------------T
----G--C-TTG--GTG----------------------------------TTG------
----------GG-CG------T-TT---TT--------------GTC---CC------CC
--CCAAAAAGG----------------------GG-------------------------
----AC----TC------------GCCTTAAA---AGGATTGGCAG-------CC-GGCC
TA-C-TGGT-TTCG-C------------------AGCGCAGCAC-ATTTTTGCG------
------CTTGCAA--T------CA-GCAAA-AGA-GGAC--------------------G
-------------------------------G----C-A--A--------T-------CC
ATC-------------------------AA------G------A-C-T--C---------
---------C-T-TC-TCAC----------------G-TTTGA-----------------
-------------------C----CT------CG-GATCAGGTAGGG-ATACCCGCTGAA
CTTAAGC------AT
>AIMS_BRL_33_552_bases
CCGTAGGTGA---------ACCTGCGGAAGGATCATT-A---------------------
--------------------------------------CCT-----AG-A----------
-----GTT-------------TGTAG-A------------C-------------------
------------------------------------------------------------
------------------T-T------------CG-------GT-CTG-CT-A---CC--
------T---CTT-----------------------------------------------
-------------------------------------------------ACC-C--A-T-
GT-CT---------T-T--T-------------------G-A----GT------A-----
CC-----TT----GTT----TCC-TCGGCGGGT---------------------------
------------------------------------------------------------
------------------------------------------------------------
-CC--G-----------------------------CCCGCCGATTGGACA----------
-----ACA--TTC--AAAC------CCT-------------TT---------G--CA--G
TT--GC-------AA---------------------------------------------
TCA--------------------------------------------------------G
CGT-------------------------C---TGA-AA-A----AA-C----A-TA---A
TA--GT------TACAACTTTCAACAACGGATCTCTTGGTTCTGGCATCGATGAAGAACG
CAGCGAAATGCGATAAGTAGTGTGAATTGCAGAATTCAGTGAATCATCGAATCTTTGAAC
GCAC-ATTGCGCCCCTTGG-TATTCCATGGGGCATGCCTGTTCGAGCGTCATTTGTACCT
-TCAAG--------C---TC---------------------------------------T
----G--C-TTG--GTG----------------------------------TTG------
----------GG-TG------T-TT------TGTCTC-G-----CCT---CT------GC
--GT-----GT----------------------AG-------------------------
----AC----TC------------GCCTTAAA---ACAATTGGCAG-------CC-GGCG
TA-T-TGAT-TTCG-G------------------AGCGCAGTAC-ATCTC-GCG------
------CTTTGCA--C------TC-ATAAC-------GG--------------------C
-------------------------------G----A-C--G--------T-------CC
AAA-------------------------AG------T------A-C-A--T---------
---------T-T-TT-ACAC----------------T-CTTGA-----------------
-------------------C----CT------CG-GATCAGGTAGGG-ATACCCGCTGAA
CTTAAGC------AT
>gi429537403gbJX9847711_Uncultured_fungus_clone
CCGTAGGTGA---------ACCTGCGGAAGGATCATT-A---------------------
--------------------------------------CCT-----AG-A----------
-----GTT-------------TGTAG-A------------C-------------------
------------------------------------------------------------
------------------T-T------------CG-------GT-CTG-CT-A---CC--
------T---CTT-----------------------------------------------
-------------------------------------------------ACC-C--A-T-
GT-CT---------T-T--T-------------------G-A----GT------A-----
CC-----TT--C-GTT----TCC-TCGGCGGGT---------------------------
------------------------------------------------------------
------------------------------------------------------------
-CC--G-----------------------------CCCGCCGATTGGACA----------
-----ACA--TTC--AAAC------CCT-------------TT---------G--CA--G
TT--GC-------AA---------------------------------------------
TCA--------------------------------------------------------G
CGT-------------------------C---TGA-AA-A----AA-C----A-TA---A
TA--GT------TACAACTTTCAACAACGGATCTCTTGGTTCTGGCATCGATGAAGAACG
CAGCGAAATGCGATAAGTAGTGTGAATTGCAGAATTCAGTGAATCATCGAATCTTTGAAC
GCAC-ATTGCGCCCCTTGG-TATTCCATGGGGCATGCCTGTTCGAGCGTCATTTGTACCT
-TCAAG--------C---TC---------------------------------------T
----G--C-TTG--GTG----------------------------------TTG------
----------GG-TG------T-TT------TGTCTC-G-----CCT---CT------GC
--GT-----GT----------------------AG-------------------------
----AC----TC------------GCCTTAAA---ACAATTGGCAG-------CC-GGCG
TA-T-TGAT-TTCG-G------------------AGCGCAGTAC-ATCTC-GCG------
------CTTTGCA--C------TC-ATAAC-------GG--------------------C
-------------------------------G----A-C--G--------T-------CC
AAA-------------------------AG------T------A-C-A--T---------
---------T-T-TT-ACAC----------------T-CTTGA-----------------
-------------------C----CT------CG-GATCAGGTAGGG-ATACCCGCTGAA
CTTAAGC------AT
>AIMS_BRL_75_525_bases
-----GGTGA---------ACCTGCGGAGGGATCATT-A---------------------
--------------------------------------CCT-----AGTA----------
-----GTT-------------TGTAG-A------------C-------------------
------------------------------------------------------------
------------------T-T------------CG-------GT-CTG-CT-A---CC--
------T---CTT-----------------------------------------------
-------------------------------------------------ACC-C--A-T-
GT-CT---------T-T--T-------------------G-A----GT------A-----
CC-----TT--C-GTT----TCC-TCGGTGGGT---------------------------
------------------------------------------------------------
------------------------------------------------------------
-CC--G-----------------------------CCCGCCGACTGGACA----------
-----ACA--TTC--AAAC------CCT-------------TT---------G--CA--G
TT--GC-------AA---------------------------------------------
TCA--------------------------------------------------------G
CGT-------------------------C---TGA-AA-A----AAAC----A-TA---A
TA--GT------TACAACTTTCAACAACGGATCTCTTGGTTCTGGCATCGATGAAGAACG
CAGCGAAATGCGATAAGTAGTGTGAATTGCAGAATTCAGTGAATCATCGAATCTTTGAAC
GCAC-ATTGCGCCCCTTGG-TATTCCATGGGGCATGCCTGTTCGAGCGTCATTTGTACCT
-TCAAG--------C---TC---------------------------------------T
----G--C-TTG--GTG----------------------------------TTG------
----------GG-TG------T-TT------TGTCTC-G-----CCT---CT------GC
--GT-----GT----------------------AG-------------------------
----AC----TC------------GCCTTAAA---ACAATTGGCAG-------CC-GGCG
TA-T-TGAT-TTCG-G------------------AGCGCAGTAC-ATCTC-GCG------
------CTTTGCA--C------TC-ATAAC-------GA--------------------C
-------------------------------G----A-C--G--------T-------CC
AAA-------------------------AG------T------A-C-A--A---------
---------T-T-TT-ACAC----------------T-CTTGA-----------------
-------------------C----CT------CG-GATCAGGTAGGG-ATACCCGCTGAA
CTTAAGC------AT
>gi13992481embAJ4009051_Cerebella_andropogonis
--GTAGGTGA---------ACCTGCGGAAGGATCATT-A---------------------
--------------------------------------CCT-----AG-A----------
-----GTT-------------TGTAG-A------------C-------------------
------------------------------------------------------------
------------------T-T------------CG-------GT-CTG-CT-A---CC--
------T---CTT-----------------------------------------------
-------------------------------------------------ACC-C--A-T-
GT-CT---------T-T--T-------------------G-A----GT------A-----
CC-----TT--C-GTT----TCC-TCGGTGGGT---------------------------
------------------------------------------------------------
------------------------------------------------------------
-CC--G-----------------------------CCCGCCGACTGGACA----------
-----ACA--TTC--AAAC------CCT-------------TT---------G--CA--G
TT--GC-------AA---------------------------------------------
TCA--------------------------------------------------------G
CGT-------------------------C---TGA-AA-A----AAAC----A-TA---A
TA--GT------TACAACTTTCAACAACGGATCTCTTGGTTCTGGCATCGATGAAGAACG
CAGCGAAATGCGATAAGTAGTGTGAATTGCAGAATTCAGTGAATCATCGAATCTTTGAAC
GCAC-ATTGCGCCCCTTGG-TATTCCATGGGGCATGCCTGTTCGAGCGTCATTTGTACCT
-TCAAG--------C---TC---------------------------------------T
----G--C-TTG--GTG----------------------------------TTG------
----------GG-TG------T-TT------TGTCTC-G-----CCT---CT------GC
--GT-----GT----------------------AG-------------------------
----AC----TC------------GCCTTAAA---ACAATTGGCAG-------CC-GGCG
TA-T-TGAT-TTCG-G------------------AGCGCAGTAC-ATCTC-GCG------
------CTTTGCA--C------TC-ATAAC-------GA--------------------C
-------------------------------G----A-C--G--------T-------CC
AAA-------------------------AG------T------A-C-A--A---------
---------T-T-TT-ACAC----------------T-CTTGA-----------------
-------------------C----CT------CG-GATCAGGTAGGG-ATACCCGCTGAA
CTTA-----------
>AIMS_BRL_11_542_bases
CCGTAGGTGA---------ACCTGCGGAAGGATCATT-A---------------------
--------------------------------------CCT-----AG------------
-----AGT-------------TGTAG-G------------C-------------------
------------------------------------------------------------
------------------T-T------------T--------GC-CTG-CT-A---TC--
------T---CTT-----------------------------------------------
-------------------------------------------------ACC-C--A-T-
GT-CT---------T-T--T-------------------G-A----GT------A-----
CC-----TTA-C-GTT----TCC-TCGGTGGGT---------------------------
------------------------------------------------------------
------------------------------------------------------------
-TC--G-----------------------------CCCACCGATTGGACA----------
-----A-A--TTT--AAAC------CCT-------------TT---------G--CA--G
TT--GA-------AA---------------------------------------------
TCA--------------------------------------------------------G
CGT-------------------------C---TGA-AA-A----AA-C----T-TA---A
TA--GT------TACAACTTTCAACAACGGATCTCTTGGTTCTGGCATCGATGAAGAACG
CAGCGAAATGCGATAAGTAGTGTGAATTGCAGAATTCAGTGAATCATCGAATCTTTGAAC
GCAC-ATTGCGCCCCTTGG-TATTCCATGGGGCATGCCTGTTCGAGCGTCATTTGTACCT
-TCAAG--------C---TC---------------------------------------T
----G--C-TTG--GTG----------------------------------TTG------
----------GG-TG------T-TT------GTCTCC-----------------------
---T-----GT----------------------AG-------------------------
----AC----TC------------GCCTTAAA---ACAATTGGCAG-------CC-GGCG
TA-T-TGAT-TTCG-G------------------AGCGCAGTAC-ATCTC-GCG------
------CTTTGCA--C------TC-ATAAC-------GA--------------------C
-------------------------------G----A-C--A--------T-------CC
AAA-------------------------AG------T------A-C-A--T---------
---------T-T-TT-ACAC----------------T-CTTGA-----------------
-------------------C----CT------CG-GATCAGGTAGGG-ATACCCGCTGAA
CTTAAGC------AT
>gi394997087gbJQ9360921_Ampelomyces_sp
CCGTAGGTGA---------ACCTGCGGAAGGATCATT-A---------------------
--------------------------------------CCT-----AG------------
-----AGT-------------TGTAG-G------------C-------------------
------------------------------------------------------------
------------------T-T------------T--------GC-CTG-CT-A---TC--
------T---CTT-----------------------------------------------
-------------------------------------------------ACC-C--A-T-
GT-CT---------T-T--T-------------------G-A----GT------A-----
CC-----TTA-C-GTT----TCC-TCGGTGGGT---------------------------
------------------------------------------------------------
------------------------------------------------------------
-TC--G-----------------------------CCCACCGATTGGACA----------
-----A-A--TTT--AAAC------CCT-------------TT---------G--CA--G
TT--GA-------AA---------------------------------------------
TCA--------------------------------------------------------G
CGT-------------------------C---TGA-AA-A----AA-C----T-TA---A
TA--GT------TACAACTTTCAACAACGGATCTCTTGGTTCTGGCATCGATGAAGAACG
CAGCGAAATGCGATAAGTAGTGTGAATTGCAGAATTCAGTGAATCATCGAATCTTTGAAC
GCAC-ATTGCGCCCCTTGG-TATTCCATGGGGCATGCCTGTTCGAGCGTCATTTGTACCT
-TCAAG--------C---TC---------------------------------------T
----G--C-TTG--GTG----------------------------------TTG------
----------GG-TG------T-TT------GTCTCC-----------------------
---T-----GT----------------------AG-------------------------
----AC----TC------------GCCTTAAA---ACAATTGGCAG-------CC-GGCG
TA-T-TGAT-TTCG-G------------------AGCGCAGTAC-ATCTC-GCG------
------CTTTGCA--C------TC-ATAAC-------GA--------------------C
-------------------------------G----A-C--A--------T-------CC
AAA-------------------------AG------T------A-C-A--T---------
---------T-T-TT-ACAC----------------T-CTTGA-----------------
-------------------C----CT------CG-GATCAGGTAGGG-ATACCCGCTGAA
CTTAAGC------AT
>AIMS_BRL_121_512_bases
-----GGTGA---------ACCTGCGGAAGGATCATT-A---------------------
--------------------------------------CCT-----AG------------
-----AGT-------------TGTAG-G------------C-------------------
------------------------------------------------------------
------------------T-T------------T--------GC-CTG-CT-A---TC--
------T---CTT-----------------------------------------------
-------------------------------------------------ACC-C--A-T-
GT-CT---------T-T--T-------------------G-A----GT------A-----
CC-----TTA-C-GTT----TCC-TCGGTGGGT---------------------------
------------------------------------------------------------
------------------------------------------------------------
-TC--G-----------------------------CCCACCGATTGGACA----------
-----A-A--TTT--AAAC------CCT-------------TT---------G--CA--G
TT--GA-------AA---------------------------------------------
TCA--------------------------------------------------------G
CGT-------------------------C---TGA-AA-A----AA-C----T-TA---A
TA--GT------TACAACTTTCAACAACGGATCTCTTGGTTCTGGCATCGATGAAGAACG
CAGCGAAATGCGATAAGTAGTGTGAATTGCAGAATTCAGTGAATCATCGAATCTTTGAAC
GCAC-ATTGCGCCCCTTGG-TATTCCATGGGGCATGCCTGTTCGAGCGTCATTTGTACCT
-TCAAG--------C---TC---------------------------------------T
----G--C-TTG--GTG----------------------------------TTG------
----------GG-TG------T-TT------GTCTCC-----------------------
---T-----GT----------------------AG-------------------------
----AC----TC------------GCCTTAAA---ACAATTGGCAG-------CC-GGCG
TA-T-TGAT-TTCG-G------------------AGCGCAGTAC-ATCTC-GCG------
------CTTTGCA--C------TC-ATAAC-------GA--------------------C
-------------------------------G----A-C--A--------T-------CC
AAA-------------------------AG------T------A-C-A--T---------
---------T-T-GT-ACAC----------------T-CTTGA-----------------
-------------------C----CT------CG-GATCACGTAGGG-ATACCCGCTGAA
CTTAAGC------AT
>gi255709847gbGQ3524901_Phoma_sp
CCGTAGGGGA---------ACCTGCGGAAGGATCATT-A---------------------
--------------------------------------CCT-----AG-A----------
-----GTT-------------TGTAG-G------------C-------------------
------------------------------------------------------------
------------------T-T------------T--------GC-CTG-CT-A---TC--
------T---CTT-----------------------------------------------
-------------------------------------------------ACC-C--A-T-
GT-CT---------T-T--T-------------------G-A----GT------A-----
CC-----TT--C-GTT----TCC-TCGGCGGGT---------------------------
------------------------------------------------------------
------------------------------------------------------------
-CC--G-----------------------------CCCGCCGATCGGACA----------
-----A-C--CAT--CAAC------CAT-------------TT---------G--CA--G
TT--GC-------AA---------------------------------------------
TCA--------------------------------------------------------G
CGT-------------------------C---TGA-AA-A----AA-C----TTTA---A
TA--GT------TACAACTTTCAACAACGGATCTCTTGGTTCTGGCATCGATGAAGAACG
CAGCGAAATGCGATAAGTAGTGTGAATTGCAGAATTCAGTGAATCATCGAATCTTTGAAC
GCAC-ATTGCGCCCCTTGG-TATTCCATGGGGCATGCCTGTTCGAGCGTCATTTGTACCT
-TCAAG--------C---TC---------------------------------------T
----G--C-TTG--GTG----------------------------------TTG------
----------GG-CG------T-TT------GTCTCG-------CCT---CT------GC
--GC-----GT----------------------AG-------------------------
----AC----TC------------GCCTCAAA---ACAATTGGCAG-------CC-GGCG
TA-T-TGAT-TTCG-G------------------AGCGCAGTAC-ATCTC-GCG------
------CTTTGCA--C------TC-ATAAC-------GA--------------------C
-------------------------------G----A-C--G--------T-------CC
AAA-------------------------AG------T------A-C-A--T---------
---------T-T-TT-ACAC----------------T-CTTGA-----------------
-------------------C----CT------CG-GATCAGGTAGGG-ATACCCGCTGAA
CTTAAGC------AT
>AIMS_BRL_101_522_bases
-----GGTGA---------ACCTGCGGAAGGATCATT-A---------------------
--------------------------------------CCT-----AG-A----------
-----GTT-------------TGTAG-G------------C-------------------
------------------------------------------------------------
------------------T-T------------T--------GC-CTG-CT-A---TC--
------T---CTT-----------------------------------------------
-------------------------------------------------ACC-C--A-T-
GT-CT---------T-T--T-------------------G-A----GT------A-----
CC-----TT--C-GTT----TCC-TCGGCGGGT---------------------------
------------------------------------------------------------
------------------------------------------------------------
-CC--G-----------------------------CCCGCCGATCGGACA----------
-----A-C--CAT--AAAC------CAT-------------TT---------G--CA--G
TT--GC-------AA---------------------------------------------
TCA--------------------------------------------------------G
CGT-------------------------C---TGAGAA-A----AA-C----TTTA---A
TA--GT------TACAACTTTCAACAACGGATCTCTTGGTTCTGGCATCGATGAAGAACG
CAGCGAAATGCGATAAGTAGTGTGAATTGCAGAATTCAGTGAATCATCGAATCTTTGAAC
GCAC-ATTGCGCCCCTTGG-TATTCCATGGGGCATGCCTGTTCGAGCGTCATTTGTACCT
-TCAAG--------C---TC---------------------------------------T
----G--C-TTG--GTG----------------------------------TTG------
----------GG-TG------T-TT------GTCTCG-------CCT---CT------GC
--GC-----GT----------------------AG-------------------------
----AC----TC------------GCCTCACA---ACAATTGGCAG-------CC-GGCG
TA-T-TGAT-TTCG-G------------------AGCGCAGTAC-ATCTC-GCG------
------CTTTGCA--C------TC-ATAAC-------GA--------------------C
-------------------------------G----A-C--A--------T-------CC
AAA-------------------------AG------T------A-C-A--T---------
---------C-T-TT-ACAC----------------T-CTTGA-----------------
-------------------C----CT------CG-GATCAGGTAGGG-ATACCCGCTGAA
CTTAAGC------AT
>AIMS_BRL_154_531_bases
CCGTAGGTGA---------ACCTGCGGAAGGATCATT-A---------------------
--------------------------------------CCT-----AG-A----------
-----GTT-------------TGTAG-G------------C-------------------
------------------------------------------------------------
------------------T-T------------T--------GC-CTG-CT-A---TC--
------T---CTT-----------------------------------------------
-------------------------------------------------ACC-C--A-T-
GT-CT---------T-T--T-------------------G-A----GT------A-----
CC-----TT--C-GTT----TCC-TCGGCGGGT---------------------------
------------------------------------------------------------
------------------------------------------------------------
-CC--G-----------------------------CCCGCCGATTGGACA----------
-----A-C--CAT--AAAC------CAT-------------TT---------G--CA--G
TT--GC-------AA---------------------------------------------
TCA--------------------------------------------------------G
CGT-------------------------C---TGA-AA-A----AA-C----TATA---A
TA--GT------TACAACTTTCAACAACGGATCTCTTGGTTCTGGCATCGATGAAGAACG
CAGCGAAATGCGATAAGTAGTGTGAATTGCAGAATTCAGTGAATCATCGAATCTTTGAAC
GCAC-ATTGCGCCCCTTGG-TATTCCATGGGGCATGCCTGTTCGAGCGTCATTTGTACCT
-TCAAG--------C---TC---------------------------------------T
----G--C-TTG--GTG----------------------------------TTG------
----------GG-TG------T-TT------GTCTCG-------CCT---CT------GC
--GC-----GT----------------------AG-------------------------
----AC----TC------------GCCTCAAA---ACAATTGGCAG-------CC-GGCG
TA-T-TGAT-TTCG-G------------------AGCGCAGTAC-ATCTC-GCG------
------CTTTGCA--C------TC-ATAAC-------GA--------------------C
-------------------------------G----A-C--A--------T-------CC
AAA-------------------------AG------T------A-C-A--T---------
---------T-T-TT-ACAC----------------T-CTTGA-----------------
-------------------C----CT------CG-GATCAGGTAGGG-ATACCCGCTGAA
CTTAAGC------AT
>gi154002879gbEF5058481_Uncultured_endophytic_fungus_clone
CCGTAGGTGA---------ACCTGCGGAAGGATCATT-A---------------------
--------------------------------------CCT-----AG-A----------
-----G-T-------------TGTAG-G------------C-------------------
------------------------------------------------------------
------------------T-T------------T--------GC-CTG-CT-A---TC--
------T---CTT-----------------------------------------------
-------------------------------------------------ACC-C--A-T-
GT-CT---------T-T--T-------------------G-A----GT------A-----
CC-----TT--C-GTT----TCC-TCGGCGGGT---------------------------
------------------------------------------------------------
------------------------------------------------------------
-CC--G-----------------------------CCCGCCGATTGGACA----------
-----A-T--T-T--AAAC------CAT-------------TT---------G--CA--G
TT--GC-------AA---------------------------------------------
TCA--------------------------------------------------------G
CGT-------------------------C---TGA-AA-A----AA-C----T-TA---A
TA--GT------TACAACTTTCAACAACGGATCTCTTGGTTCTGGCATCGATGAAGAACG
CAGCGAAATGCGATAAGTAGTGTGAATTGCAGAATTCAGTGAATCATCGAATCTTTGAAC
GCAC-ATTGCGCCCCTTGG-TATTCCATGGGGCATGCCTGTTCGAGCGTCATTTGTACCT
-TCAAG--------C---TC---------------------------------------T
----G--C-TTG--GTG----------------------------------TTG------
----------GG-TG------T-TT------GTCTCG-------CCT---CT------GC
--GC-----GT----------------------AG-------------------------
----AC----TC------------GCCTCAAA---ACAATTGGCAG-------CC-GGCG
TA-T-TGAT-TTCG-G------------------AGCGCAGTAC-ATCTC-GCG------
------CTTTGCA--C------TC-ATAAC-------GA--------------------C
-------------------------------G----A-C--G--------T-------CC
AAA-------------------------AG------T------A-C-A--T---------
---------T-T-TT-ACAC----------------T-CTTGA-----------------
-------------------C----CT------CG-GATCAGGTAGGG-ATACCCGCTGAA
CTTAAGC------AT
>AIMS_BRL_108_561_bases
-----GGTGA---------ACCTGCGGAAGGATCATT-A---------------------
--------------------------------------CC---------A----------
-----ATA-------------TGAAA-G------------CGGGTGGGGAGCCACAGAAG
TCGGGGCCCTCG------------------------------------------------
-------TGGCTCTACT-T-C------------T--------GC-CCC-AT-C---TGTC
TGAAT-A---TTC-----------------------------------------------
-------------------------------------------------ACC-C--A-T-
GT-CT---------T-T--T-------------------G-C----GT------A-----
CC-----CAT-T-GTT----TCC-TTGGCGGGC---------------------------
------------------------------------------------------------
------------------------------------------------------------
-TT--G-----------------------------CCCGCCAACAGGACA----------
-----T-T--GTT--AAAC------CTT-------------TT---------G--TA--A
TT--GC-------AG---------------------------------------------
TCA--------------------------------------------------------G
CGT-------------------------C---AGA-AA-T----AA-C----T-TA---A
TA--GT------TACAACTTTCAACAACGGATCTCTTGGTTCTGGCATCGATGAAGAACG
CAGCGAAATGCGATAAGTAGTGTGAATTGCAGAATTCAGTGAATCATCGAATCTTTGAAC
GCAC-ATTGCGCCCCTTGG-TATTCCATGGGGCATGCCTGTTCGAGCGTCATTTGTACCC
-TCAAG--------C---TC---------------------------------------T
----G--C-TTG--GTG----------------------------------TTG------
----------GG-TG------T-TT------G--TCT-------------CT------TC
--CG-----GG----------------------AG-------------------------
----AC----TC------------GCCTCAAA---ACAATTGGCAG-------CC-GGCA
TA-T-TGGT-ATCG-G------------------AGCGCAGCAC-AAGTC-GCG------
------CTTCTGT--C------CA-TATTT-------GT--------------------T
-------------------------------G----G-C--A--------T-------CC
AGC-------------------------AA------G------A-C-C--A---------
---------T-T-TT-TCAC----------------T-CTTGA-----------------
-------------------C----CT------CG-GATCAGGTAGGG-ATACCCGCTGAA
CTTAAGC------AT
>gi183230104gbEU5945721_Phoma_betae
CGTAGGGTGA---------ACCTGCGGAAGGATCATT-A---------------------
--------------------------------------CC---------A----------
-----ATA-------------TGAAA-G------------CGGGTGGGGAGCCACAGAAG
TCGGGGCCCTCG------------------------------------------------
-------TGGCTCTACT-T-C------------T--------GC-CCC-AT-C---TGTC
TGAAT-A---TTC-----------------------------------------------
-------------------------------------------------ACC-C--A-T-
GT-CT---------T-T--T-------------------G-C----GT------A-----
CC-----CAT-T-GTT----TCC-TTGGCGGGC---------------------------
------------------------------------------------------------
------------------------------------------------------------
-TT--G-----------------------------CCCGCCAATAGGACA----------
-----T-T--GTT--AAAC------CTT-------------TT---------G--TA--A
TT--GC-------AG---------------------------------------------
TCA--------------------------------------------------------G
CGT-------------------------C---AGA-AA-T----AA-C----T-TA---A
TA--GT------TACAACTTTCAACAACGGATCTCTTGGTTCTGGCATCGATGAAGAACG
CAGCGAAATGCGATAAGTAGTGTGAATTGCAGAATTCAGTGAATCATCGAATCTTTGAAC
GCAC-ATTGCGCCCCTTGG-TATTCCATGGGGCATGCCTGTTCGAGCGTCATTTGTACCC
-TCAAG--------C---TC---------------------------------------T
----G--C-TTG--GTG----------------------------------TTG------
----------GG-TG------T-TT------G--TCT-------------CC------CC
--TG-----GG----------------------AG-------------------------
----AC----TC------------GCCTCAAA---ACAATTGGCAG-------CC-GGCA
TA-T-TGGT-ATCG-G------------------AGCGCAGCAC-AAGTC-GCG------
------CTTCTGT--C------CA-TATTT-------GT--------------------T
-------------------------------G----G-C--A--------T-------CC
AGC-------------------------AA------G------A-C-C--A---------
---------T-T-TT-TCAC----------------T-CTTGA-----------------
-------------------C----CT------CG-GATCAGGTAGGG-ATACCCGCTGAA
CTTAAGC------AT
>AIMS_BRL_172_573_bases
CCGTTAGTGA---------ACCTGCGGAAGGATCATT-A---------------------
--------------------------------------CC---------A----------
-----ATA-------------TGAAA-G------------CGGATGGGGAATCACAGGAA
CATGGGCTCCGG------------------------------------------------
-------C--TTGCGTTTT-C------------T--------GC-CCC-AT-C---TTGC
TGAATTA---TTC-----------------------------------------------
-------------------------------------------------ACC-C--A-T-
GT-CT---------T-T--T-------------------G-C----GT------A-----
CT-----ATT-T-GTT----TCC-TTGGTGGGC---------------------------
------------------------------------------------------------
------------------------------------------------------------
-TT--G-----------------------------CCTGCCAATAGGACA----------
-----A-A--ATT--AAAC------CTT-------------TT---------G--TA--A
TT--GC-------AA---------------------------------------------
TCA--------------------------------------------------------G
CGT-------------------------C---AGA-AA-A-----C-T----T-TA---A
TA--GT------TACAACTTTCAACAACGGATCTCTTGGTTCTGGCATCGATGAAGAACG
CAGCGAAATGCGATAAGTAGTGTGAATTGCAGAATTCAGTGAATCATCGAATCTTTGAAC
GCAC-ATTGCGCCCCTTGG-TATTCCATGGGGCATGCCTGTTCGAGCGTCATTTGTACCC
-TCAAG--------C---TT---------------------------------------T
----G--C-TTG--GTG----------------------------------TTG------
----------GG-CG------T-CT------TGTCCT-------------CT------TC
--TG-----GA----------------------GG-------------------------
----AC----TC------------GCCTTAAA---ACAATTGGCAG-------CC-GGCA
TA-T-TGGT-ATCG-G------------------AGCGCAGCAC-AAGTC-GCA------
------CTCCTTT--C------CA-TGAAT-------GT--------------------T
-------------------------------G----G-C--G--------T-------CC
ATC-------------------------AA------G------A-C-T--A---------
---------TTT-TT-TCAC----------------T-CTTGA-----------------
-------------------C----CT------CG-GATCAGGTAGGG-ATACCCGCTGAA
CTTAAGC------AT
>gi302030942gbHM5968681_Pleosporales_sp
CCGTAGGTGA---------ACCTGCGGAAGGATCATT-A---------------------
--------------------------------------CC---------A----------
-----ATA-------------TGAAA-G------------CGGATGGGGAACCACAGGAA
TATGGGCTCCGG------------------------------------------------
-------C--TTGCGTT-T-C------------T--------GC-CCC-AT-T---TTGC
TGAAT-A---TTC-----------------------------------------------
-------------------------------------------------ACC-C--A-T-
GT-CT---------T-T--T-------------------G-C----GT------A-----
CT-----ATT-T-GTT----TCC-TTGGTGGGC---------------------------
------------------------------------------------------------
------------------------------------------------------------
-TT--G-----------------------------CCCACCGATAGGACA----------
-----A-T--ATC--AAAC------CTT-------------TT---------G--TA--A
TT--GC-------AA---------------------------------------------
TCA--------------------------------------------------------G
CGT-------------------------C---AGA-AA-A----AC-T----T-TA---A
TA--GT------TACAACTTTCAACAACGGATCTCTTGGTTCTGGCATCGATGAAGAACG
CAGCGAAATGCGATAAGTAGTGTGAATTGCAGAATTCAGTGAATCATCGAATCTTTGAAC
GCAC-ATTGCGCCCCTTGG-TATTCCATGGGGCATGCCTGTTCGAGCGTCATTTGTACCC
-TCAAG--------C---TT---------------------------------------T
----G--C-TTG--GTG----------------------------------TTG------
----------GG-CG------T-TT------TGTCCT-------------CT------TC
--TG-----GA----------------------GG-------------------------
----AC----TC------------GCCTCAAA---ACAATTGGCAG-------CC-GGCA
TA-T-TGGT-ATCG-G------------------AGCGCAGCAC-AAGTC-GCA------
------CTTCTTT--C------CA-TGAAT-------GT--------------------T
-------------------------------G----G-C--G--------T-------CC
ATC-------------------------AA------G------A-C-C--A---------
---------TTT-TT-TCAC----------------T-CTTGA-----------------
-------------------C----CT------CG-GATCAGGTAGGG-ATACCCGCTGAA
CTTAAGC------AT
>gi148743516gbEF5960051_Uncultured_fungus_clone
----------------------------------GTT-G---------------------
--------------------------------------GGT--------T----------
-----GAG-------------TTNGT-C------------C---NG--------------
---------------GTNGAGTCTCGCTGACAAGTGGGANTCCTGGGGGCAACTCC---C
TTCAT--AANTCTCCCT-G-T------------N--------------------------
------T---ATC-----------------------------------------------
-------------------------------------------------ATC-C--T-T-
GT-CT---------T-T--T-------------------G-C----GT------A-----
CT-----AT--T-GTT----TCC-TCGGTGGGC---------------------------
------------------------------------------------------------
------------------------------------------------------------
-TT--G-----------------------------CCCACCGGTTGGACA----------
-----A-CCTTAT--AACC------TAT-------------TT--A----------A--T
TT--TC-------AA---------------------------------------------
TCA--------------------------------------------------------G
CGT-------------------------C---TGA-AA-T----AA-T----A-TA---A
TA--AT------TACAACTTTCAACAACGGATCTCTTGGTTCTGGCATCGATGAAGAACG
CAGCGAAATGCGATAAGTAGTGTGAATTGCAGAATTCAGTGAATCATCGAATCTTTGAAC
GCAC-ATTGCGCCCCTTGG-TATTCCATGGGGCATGCCTGTTCGAGCGTCATTTGTACCC
-TCAAG--------C---TT---------------------------------------T
----G--C-TTG--GTG----------------------------------TTG------
----------GG-TG------T-TT------GTCTTT-T-----CCA---CG------CG
-----A---TC----------------------AG-------------------------
----AC----TC------------GCCTTAAA---ATAATTGGCAG-------CC-AGTG
TT-T-TGGT-TTTG-A------------------AGCGCAGCAC-AAGTC-GCG------
------ATTCAGC--T------TA--CATC-------AC--------------------T
-------------------------------A----G-T--T--------T-------CC
ATT-------------------------AA------G------C---A--T---------
---------T-T-TA-TCAC----------------T-TTTGA-----------------
-------------------C----CT------CG-GATCAGGTAGGG-ATACCCGCTGAA
CTTAAGC------AT
>gi217323575gbFJ4627421_Phaeosphaeriopsis_phacidiomorpha
CCGTAGGTGA---------ACCTGCGGAAGGATCATT-A---------------------
--------------------------------------AAC--------A----------
-----CAG-------------TAGTT-C------------T---CT--------------
---------------ACTGATTTTGG--GGGAGTCGAAAGCCCCGGTTTCATCGCCGGAT
TGCGA--GTAAGCTCCC-T-T------------T--------------------------
------C---TCC-----------------------------------------------
-------------------------------------------------ATC-C--T-T-
GT-CT---------T-T--T-------------------G-A----GT------A-----
CT-----TA--T-GTT----TCC-TTGGTGGGC---------------------------
------------------------------------------------------------
------------------------------------------------------------
-TC--G-----------------------------CCCGCCAACTGGACA----------
-----A-TCATAC--AACC------TTT-------------TT-TA----------A--T
TT--TC-------AT---------------------------------------------
TCA--------------------------------------------------------G
CGT-------------------------C---TAA-AT-A----AT-T----A-TA---A
TA--AT------TACAACTTTCAACAACGGATCTCTTGGTTCTGGCATCGATGAAGAACG
CAGCGAAATGCGATAAGTAGTGTGAATTGCAGAATTCAGTGAATCATCGAATCTTTGAAC
GCAC-ATTGCGCCCCTTGG-TATTCCATGGGGCATGCCTGTTCGAGCGTCATTTGTACCT
-TCAAG--------C---TC---------------------------------------T
----G--C-TTG--GTG----------------------------------TTG------
----------GG-TG------T-TT------GTCCTT-T-----CAT---TA------TG
-----T---TT----------------------GG-------------------------
----AC----TC------------GCCTTAAA---ATAATTGGCAG-------CCTATTG
TA-T-TGGT-ATTG-G------------------AGCGCAGCAC-AATTT-GCA------
------GTTCCAG--C------TAAACAAC-------AG--------------------T
-------------------------------G----G-C--A--------T-------CC
ATT-------------------------AA------G------C---TGTT---------
---------T-T-TA-ACAC----------------T-TTTGA-----------------
-------------------C----CT------CG-GATCAGGTAGGG-ATACCCGCTGAA
CTTAAGC------AT
>AIMS_BRL_179_568_bases
CCGTAGGTGA---------ACCTGCGGAAGGATCATT-A---------------------
--------------------------------------TCC-------------------
------------------------------------------------------------
------------------------------------------------------------
------------------------------------------------------------
------A---TCT-TCAACCAGGTGCGGTCGCGGCCTCC-------AGGCAA----CTGG
GTGGTTTCGCGC-------------------------CGCATTCCTGC-ATC-C--T-T-
TT-TT---------T-A--C-------------------G-A----GC------A---CC
TT-----TCG-T-TCT----CCT-TCGGCGGGG---------------------------
------------------------------------------------------------
------------------------------------------------------------
-CA--A-----------------------------CCTGCCGCTGGAACT----------
-----T---AACA--AAAC------CTT-------------TT------TTTG--CA--T
CT-----AGCAT-TA---------------------------------------------
CCT--------------------------------------------------------G
TTC-------------------------T---GAT-AC-A----AA-C----A------A
TC--GT------TACAACTTTCAACAATGGATCTCTTGGCTCTGGCATCGATGAAGAACG
CAGCGAAATGCGATAAGTAGTGTGAATTGCAGAATTCAGTGAATCATCGAATCTTTGAAC
GCAC-ATTGCGCCCCTTGG-TATTCCATGGGGCATGCCTGTTCGAGCGTCATCTACACCC
-TCAAG--------C---TC---------------------------------------T
----G--C-TTG--GTG----------------------------------TTG------
----------GG-CG------T-CT------GTCCCG-C-----CTC---TG----C-GC
---------GC----------------------GG-------------------------
----AC----TC------------GCCCCAAA---TTCATTGGCAG-------CG-GTCT
TT-G-CCTC--CTC-T------------------CGCGCAGCAC-AATT--GCG------
------TCTGCGA----GGGG--------------GCGT--------------------G
-------------------------------G----C-C--C---G-CA-T-------CC
ACG-------------------------AA------G-CA---A---C------------
-----------A-TT-ACCG----------T-----C-TTTGA-----------------
-------------------C----CT------CG-GATCAGGTAGGG-ATACCCGCTGAA
CTTAAGC------AT
>gi317383314gbHQ6309931_Paraphaeosphaeria_sp
CCGTAGGTGA---------ACCTGCGGAAGGATCATT-A---------------------
--------------------------------------TCC-------------------
------------------------------------------------------------
------------------------------------------------------------
------------------------------------------------------------
------A---TCT-AAAACCAGGTGCGGTCGCGGCCTCC-------GGGTGAAAGCCCGG
GTGGTTTCGCGC-------------------------CGCATTCCTGC-ACC-C--T-T-
TT-TT---------T-A--C-------------------G-A----GC------A---CC
TT-----T-G-T-TCT----CCT-TCGGCGGGG---------------------------
------------------------------------------------------------
------------------------------------------------------------
-CA--A-----------------------------CCTGCCGCTGGAACT----------
-----T---AATA--AAAC------CTT-------------TT------TT-G--CA--T
CT-----AGCAT-TA---------------------------------------------
CCT--------------------------------------------------------G
TTC-------------------------T---GAT-AC-A----AA-T----A------A
TC--GT------TACAACTTTCAACAATGGATCTCTTGGCTCTGGCATCGATGAAGAACG
CAGCGAAATGCGATAAGTAGTGTGAATTGCAGAATTCAGTGAATCATCGAATCTTTGAAC
GCAC-ATTGCGCCCCTCGG-TATTCCGTGGGGCATGCCTGTTCGAGCGTCATCTACACCC
-TCAAG--------C---TC---------------------------------------T
----G--C-TTG--GTG----------------------------------TTG------
----------GG-CG------T-CT------GTCCCG-C-----CTC---TG----C-GC
---------GC----------------------GG-------------------------
----AC----TC------------GCCCCAAA---TTCATTGGCAG-------CG-GTCT
TT-G-CCTC--CTC-T------------------CGCGCAGCAC-AATT--GCG------
------TCTGCGA----GGGG--------------GCGT--------------------G
-------------------------------G----C-C--C---G-CA-T-------CC
ACG-------------------------AA------G-CA---A---C------------
-----------A-TT-ACCG----------T-----C-TTTGA-----------------
-------------------C----CT------CG-GATCAGGTAGGG-ATACCCGCTGAA
CTTAAGC------AT
>AIMS_BRL_63_592_bases
-----GGTGA---------ACCTGCGGAAGGATCATT-A---------------------
--------------------------------------ACC-------------------
------------------------------------------------------------
------------------------------------------------------------
------------------------------------------------------------
------T---TTC--AAATCAGGGTGCGGCGCGGCCCCCGAGGAGCGGAAACAATCCTTG
GGAGGTATGCGGGGGCTTCGAGCCCCCCATTTACGCACGCACGACTGCCATC-C--T-T-
AC-TT---------T-A--C-------------------G-A----GC------A---CC
TT-----CTG-T-TCT----CCC-TCGGCGGGG---------------------------
------------------------------------------------------------
------------------------------------------------------------
-CA--A-----------------------------CCTGCCGTTGGAACC----------
-----G---AATA--AACT------CTT-------------TT------T--G--CA--T
CT-----AGCAT-TA---------------------------------------------
CCT--------------------------------------------------------G
TTC-------------------------C---GAA-AC-A----AA-C----A------A
TC--GT------TACAACTTTCAACAATGGATCTCTTGGCTCTGGCATCGATGAAGAACG
CAGCGAAATGCGATAAGTAGTGTGAATTGCAGAATTCAGTGAATCATCGAATCTTTGAAC
GCAC-ATTGCGCCCCTCGG-TATTCCGTGGGGCATGCCTGTTCGAGCGTCATCTACACCC
-TCAAG--------C---TC---------------------------------------T
----G--C-TTG--GTG----------------------------------TTG------
----------GG-CG------T-CT------GTCCCG-C-----CTC---CG----C-GC
---------GT----------------------GG-------------------------
----AC----TC------------GCCCCAAA---TTCATTGGCAG-------CG-GTCC
TT-G-CCTC--CTC-T------------------CGCGCAGCAC-ATTG--CGC------
------TTCTCGA----GGGG--------------CTAC--------------------G
-------------------------------G----C-T--C---G-CG-T-------CC
AAC-------------------------AA------G-CA---C---A------------
-----------T-TT-ACCG----------T-----C-TTTGA-----------------
-------------------C----CT------CG-GATCAGGTAGGG-ATACCCGCTGAA
CTTAAGC------AT
>gi312434295gbHQ6078151_Leptosphaerulina_chartarum
CCGTAGGTGA---------ACCTGCGGAAGGATCATT-A---------------------
--------------------------------------ACC-------------------
------------------------------------------------------------
------------------------------------------------------------
------------------------------------------------------------
------T---TTC--AAATCAGGGTGCGGCGCGGCCCCCGAGGAGCGGAAACAATCCTTG
GGAGGTATGCGGGGGCTTCGAGCCCCCCATTTACGCACGCACGACTGCCATC-C--T-T-
AC-TT---------T-A--C-------------------G-A----GC------A---CC
TT-----CTG-T-TCT----CCC-TCGGCGGGG---------------------------
------------------------------------------------------------
------------------------------------------------------------
-CA--A-----------------------------CCTGCCGTTGGAACC----------
-----G---AATA--AACT------CTT-------------TT------T--G--CA--T
CT-----AGCAT-TA---------------------------------------------
CCT--------------------------------------------------------G
TTC-------------------------C---GAA-AC-A----AA-C----A------A
TC--GT------TACAACTTTCAACAATGGATCTCTTGGCTCTGGCATCGATGAAGAACG
CAGCGAAATGCGATAAGTAGTGTGAATTGCAGAATTCAGTGAATCATCGAATCTTTGAAC
GCAC-ATTGCGCCCCTCGG-TATTCCGTGGGGCATGCCTGTTCGAGCGTCATCTACACCC
-TCAAG--------C---TC---------------------------------------T
----G--C-TTG--GTG----------------------------------TTG------
----------GG-CG------T-CT------GTCCCG-C-----CTC---CG----C-GC
---------GT----------------------GG-------------------------
----AC----TC------------GCCCCAAA---TTCATTGGCAG-------CG-GTCC
TT-G-CCTC--CTC-T------------------CGCGCAGCAC-ATTG--CGC------
------TTCTCGA----GGGG--------------CTAC--------------------G
-------------------------------G----C-T--C---G-CG-T-------CC
AAC-------------------------AA------G-CA---C---A------------
-----------T-TT-ACCG----------T-----C-TTTGA-----------------
-------------------C----CT------CG-GATCAGGTAGGG-ATACCCGCTGAA
CTTAAGC------AT
>9_ITS4_566_bases
CCGTAGGTGA---------ACCTGCGGAAGGATCATT-A---------------------
--------------------------------------ACC-------------------
------------------------------------------------------------
------------------------------------------------------------
------------------------------------------------------------
------T---TTCAAAAAACAGGGTGCGTCGCGGCCCCC--------------CTCCGGG
GGCGGTTTGGGG---------TCCTCCCCTTCACGCGCGCACGACTGC-ATC-C--T-T-
AC-TT---------T-A--C-------------------G-A----GC------A---CC
TT-----CTG-T-TCT----CCC-TCGGCGGGG---------------------------
------------------------------------------------------------
------------------------------------------------------------
-CA--A-----------------------------CCTGCCGTTGGAACC----------
-----G---AATA--AACC------CTT-------------TT------TT-G--CA--T
CC-----AGCAT-TA---------------------------------------------
CCC--------------------------------------------------------G
TTC-------------------------C---GAA-AC-A----AA-C----A------A
TC--GT------TACAACTTTCAACAATGGATCTCTTGGCTCTGGCATCGATGAAGAACG
CAGCGAAATGCGATAAGTAGTGTGAATTGCAGAATTCAGTGAATCATCGAATCTTTGAAC
GCAC-ATTGCGCCCCTTGG-TATTCCGGGGGGCATGCCTGTTCGAGCGTCATCTACACCC
-TCAAG--------C---TC---------------------------------------T
----G--C-TTG--GTG----------------------------------TTG------
----------GG-CG------T-CT------GTCCCG-C-----CTC---AG----C-GC
---------GC----------------------GG-------------------------
----AC----TC------------GCCCCAAA---TCCATTGGCAG-------CG-GTCC
TT-G-CCTC--CTC-T------------------CGCGCAGCAC-ATTG--CGC------
------TTCTCGA----GGGG--------------CTCC--------------------G
-------------------------------G----C-C--C---G-CG-T-------CC
AAC-------------------------AA------G-AA---A---A------------
-----------CATT-ACCG----------T-----C-TTGAC-----------------
-------------------C----T-----------------------------------
---------------
>gi399920139gbJQ7173141_Didymellaceae_sp_
CCGTAGGTGA---------ACCTGCGGAAGGATCATT-A---------------------
--------------------------------------ACC-------------------
------------------------------------------------------------
------------------------------------------------------------
------------------------------------------------------------
------T---TTCAAAAAACAGGGTGCGTCGCGGCCCCC--------------CTCCGGG
GGCGGTTTGGGG---------TCCTCCCCTTCACGCGCGCACGACTGC-ATC-C--T-T-
AC-TT---------T-A--C-------------------G-A----GC------A---CC
TT-----CTG-T-TCT----CCC-TCGGCGGGG---------------------------
------------------------------------------------------------
------------------------------------------------------------
-CA--A-----------------------------CCTGCCGTTGGAACC----------
-----G---AATA--AACC------CTT-------------TT------TT-G--CA--T
CC-----AGCAT-TA---------------------------------------------
CCC--------------------------------------------------------G
TTC-------------------------C---GAA-AC-A----AA-C----A------A
TC--GT------TACAACTTTCAACAATGGATCTCTTGGCTCTGGCATCGATGAAGAACG
CAGCGAAATGCGATAAGTAGTGTGAATTGCAGAATTCAGTGAATCATCGAATCTTTGAAC
GCAC-ATTGCGCCCCTTGG-TATTCCGGGGGGCATGCCTGTTCGAGCGTCATCTACACCC
-TCAAG--------C---TC---------------------------------------T
----G--C-TTG--GTG----------------------------------TTG------
----------GG-CG------T-CT------GTCCCG-C-----CTC---AG----C-GC
---------GC----------------------GG-------------------------
----AC----TC------------GCCCCAAA---TCCATTGGCAG-------CG-GTCC
TT-G-CCTC--CTC-T------------------CGCGCAGCAC-ATTG--CGC------
------TTCTCGA----GGGG--------------CTCC--------------------G
-------------------------------G----C-C--C---G-CG-T-------CC
AAC-------------------------AA------G-AA---A---A------------
-----------CATT-ACCG----------T-----C-TTTGA-----------------
-------------------C----CT------CG-G------------------------
---------------
>AIMS_BRL_114_565_bases
CCGTAGGTGA---------ACCTGCGGAGGGATCATT-ACA----CAAGGCCACGGGCCC
CCCGGCGCCCCGGCGCTGGAGGGTACCGGCCTGACTTACAC-------------------
------------------------------------------------------------
------------------------------------------------------------
------------------------------------------------------------
------A---CCC-----------------------------------------------
-------------------------------------------------ACC-C--T-T-
TG-CC---------T-A--T-------------------G-T----GT------A---CC
CC-----TAT-C-GCT----TCC-TCGGCAGGC---------------------------
------------------------------------------------------------
------------------------------------------------------------
-CC--G-----------------------------CCTGCCGCCAGGAAC----------
-----C---ACGT--AAAC------CCT-------------TT---------G--CA--T
CA-----TACAT------------------------------------------------
-CA--------------------------------------------------------A
CTC-------------------------T---GAT-AC-C----AA-CCAAAA------A
CT--AT------TACAACTTTTAACAATGGATCTCTTGGTTCTGGCATCGATGAAGAACG
CAGCGAAATGCGATAAGTAGTGTGAATTGCAGAATTCAGTGAATCATCGAATCTTTGAAC
GCAC-ATTGCGCCCCTCGG-TATTCCGTGGGGCATGCCTGTTCGAGCGTCATTTACACCC
-TCAAG--------C---TC---------------------------------------T
----G--C-TTG--GTG----------------------------------TTG------
----------GG-CG------T-CT------GTCCCG-C-----CTT---CG----C-GC
---------GC----------------------GG-------------------------
----AC----TC------------GCCTCAAA---GTCATTGGCAG-------CG-GCCT
CG-C-CGGC--TCC-T------------------CGCGCAGCAC-ATTT--GCG------
------CTTCTCG----GAGCTCC-----------CGGC--------------------G
-------------------------------G----G-C--C-C-G-CG-T-------CC
AGC-------------------------AA------G-CA-C------------------
-------------TT-CTAC----------G-----A-CTTGA-----------------
-------------------C----CT------CG-GATCAGGTAGGG-ATACCCGCTGAA
CTTAAGC------AT
>gi226346617gbFJ8101631_Ascomycota_sp
CCGTAGGTGA---------ACCTGCGGAAGGATCATT-ACAA---CAAGGCCATGGGCCC
CCCGGCGCCCCGGCGCTGGAGGGTACCGGCCTGACTTACAC-------------------
------------------------------------------------------------
------------------------------------------------------------
------------------------------------------------------------
------A---CCC-----------------------------------------------
-------------------------------------------------ACC-C--T-T-
TG-CC---------T-A--T-------------------G-T----GT------A---CC
CC-----TAT-C-GCT----TCC-TCGGCAGGC---------------------------
------------------------------------------------------------
------------------------------------------------------------
-CC--G-----------------------------CCTGCCGCCAGGAAC----------
-----C---ACGT--AAAC------CCT-------------TT---------G--CA--T
CA-----TACAT------------------------------------------------
-CA--------------------------------------------------------A
CTC-------------------------T---GAT-AC-C----AA-CCAAAA------A
CC--AT------TACAACTTTTAACAATGGATCTCTTGGTTCTGGCATCGATGAAGAACG
CAGCGAAATGCGATAAGTAGTGTGAATTGCAGAATTCAGTGAATCATCGAATCTTTGAAC
GCAC-ATTGCGCCCCTCGG-TATTCCGTGGGGCATGCCTGTTCGAGCGTCATTTACACCC
-TCAAG--------C---TC---------------------------------------T
----G--C-TTG--GTG----------------------------------TTG------
----------GG-CG------T-CT------GTCCCG-C-----CTT---CG----C-GC
---------GC----------------------GG-------------------------
----AC----TC------------GCCTCAAA---GTCATTGGCAG-------CG-GCCT
CG-C-CGGC--TCC-T------------------CGCGCAGCAC-ATTT--GCG------
------CTTCTCG----GAGCTCC-----------CGGC--------------------G
-------------------------------G----G-C--C-C-G-CG-T-------CC
AGC-------------------------AA------G-CA-C------------------
-------------TT-CTAC----------G-----A-CTTGA-----------------
-------------------C----CT------CG-GATCAGGTAGGG-ATACCCGCTGAA
CTTAAGC------AT
>AIMS_BRL_117_558_bases
-----GGTGA---------ACCTGCGGAAGGATCATT-ACAA---CAAGGTTCCCTGGCC
CTCGAAGCTTCGGCGGAGGGGCGCTACAGCCTGACTT-TAT-------------------
------------------------------------------------------------
------------------------------------------------------------
------------------------------------------------------------
------A---CCC-----------------------------------------------
-------------------------------------------------ACC-C--T-T-
TG-CC---------T-A--T-------------------G-T----GT------A---CC
CC-----TAT-T-GCT----TCCCTCGGCGGGT---------------------------
------------------------------------------------------------
------------------------------------------------------------
-TC--G-----------------------------CCCGCCGACAGGAAC----------
-----C---AACT--AAAC------CCT-------------TT---------G--CA--T
TA-----TACATTTA---------------------------------------------
ACA--------------------------------------------------------C
TTC-------------------------C---GAT-AC-A----AA-AC-TAA------A
TT--AT------TACAACTTTTAACAATGGATCTCTTGGTTCTGGCATCGATGAAGAACG
CAGCGAAATGCGATAAGTAGTGTGAATTGCAGAATTCAGTGAATCATCGAATCTTTGAAC
GCAC-ATTGCGCCCCTCGG-TATTCCGTGGGGCATGCCTGTTCGAGCGTCATTTACACCC
-TCAAG--------C---TC---------------------------------------T
----G--C-TTG--GTG----------------------------------TTG------
----------GG-CG------T-CT------GTCCCG-C-----CTC---CG----T-GC
---------GC----------------------GG-------------------------
----AC----TC------------GCCTCAAA---GTCATTGGCAG-------CG-GTCT
CG-T-CGGC--TTC-T------------------CGCGCAGCAC-ATTT--GCG------
------CTTCTCG----GAGC-CC-----------CGGC--------------------G
-------------------------------G----A-T--C-A-G-CG-T-------CC
AGC-------------------------AA------G-CA-A------------------
-------------TT-TCAT----------G-----A-CTTGA-----------------
-------------------C----CT------CG-GATCAGGTAGGG-ATACCCGCTGAA
CTTAAGC------AT
>gi429537386gbJX9847541_Uncultured_fungus_clone
CCGTAGGTGA---------ACCTGCGGAAGGATCATT-ACAA---CAAGGTTCCCTGGCC
CTCGAAGCTTCGGCGGAGGGGTGCTACAGCCTGACTT-TAT-------------------
------------------------------------------------------------
------------------------------------------------------------
------------------------------------------------------------
------A---CCC-----------------------------------------------
-------------------------------------------------ACC-C--T-T-
TG-CC---------T-A--T-------------------G-T----GT------A---CC
CC-----TAT-T-GCT----TCCCTCGGCGGGT---------------------------
------------------------------------------------------------
------------------------------------------------------------
-TC--G-----------------------------CCCGCCGACAGGAAC----------
-----C---AACT--AAAC------CCT-------------TT---------G--CA--T
TA-----TACATTTA---------------------------------------------
ACA--------------------------------------------------------C
TTC-------------------------C---GAT-AC-A----AA-AC-TAA------A
TT--AT------TACAACTTTTAACAATGGATCTCTTGGTTCTGGCATCGATGAAGAACG
CAGCGAAATGCGATAAGTAGTGTGAATTGCAGAATTCAGTGAATCATCGAATCTTTGAAC
GCAC-ATTGCGCCCCTCGG-TATTCCGTGGGGCATGCCTGTTCGAGCGTCATTTACACCC
-TCAAG--------C---TC---------------------------------------T
----G--C-TTG--GTG----------------------------------TTG------
----------GG-CG------T-CT------GTCCCG-C-----CTC---CG----T-GC
---------GC----------------------GG-------------------------
----AC----TC------------GCCTCAAA---GTCATTGGCAG-------CG-GTCT
CG-T-CGGC--TTC-T------------------CGCGCAGCAC-ATTT--GCG------
------CTTCTCG----GAGC-CC-----------CGGC--------------------G
-------------------------------G----A-T--C-A-G-CG-T-------CC
AGC-------------------------AA------G-CA-A------------------
-------------TT-TCAT----------G-----A-CTTGA-----------------
-------------------C----CT------CG-GATCAGGTAGGG-ATACCCGCTGAA
CTTAAGC------AT
>AIMS_BRL_243_542_bases
CCGTAGGTGA---------ACCTGCGGAAGGATCATT-ACAA---AATAAT---------
CCCGGTGCTTCGGCG---------------CTGACTT--AT-------------------
------------------------------------------------------------
------------------------------------------------------------
------------------------------------------------------------
------T---TAC-----------------------------------------------
-------------------------------------------------ACC-C--T-T-
TG-CC---------T-A--T-------------------G-T----GT------A---CC
CC-----TAT-C-GCT----TCC-TCGGCAGGC---------------------------
------------------------------------------------------------
------------------------------------------------------------
-TT--G-----------------------------CCTGCCGCCAGGAAC----------
-----C---AACC--AAAC------CCT-------------TT---------G--CA--T
TA-----TATAC-AA---------------------------------------------
AAA--------------------------------------------------------C
TTC-------------------------T---GAC-AA-C----AA-AC-TAA------A
TA--AT------CAAAACTTTCAACAATGGATCTCTTGGTTCTGGCATCGATGAAGAACG
CAGCGAAATGCGATAAGTAGTGTGAATTGCAGAATTCCGTGAATCATCGAATCTTTGAAC
GCAC-ATTGCGCCCCTCGG-TATTCCGTGGGGCATGCCTGTTCGAGCGTCATTTACACCC
-TCAAG--------C---CT---------------------------------------C
----G--C-TTG--GTG----------------------------------TTG------
----------GG-CG------T-CT------GTCCCG-C-----TCT---CG----TAGC
---------GC----------------------GG-------------------------
----AC----TC------------GCCTCAAA---GTCATTGGCGG-------CG-GTCG
TG-C-CGGC--CCC-T------------------CGCGCAGCAC-ATTT--GCG------
------CTTCTCG----GAGG-CC-----------TGGC--------------------G
-------------------------------G----A-T--C-A-G-CA-T-------CC
AGC-------------------------AA------G-CT-A------------------
-------------TT-TCAT----------G-----A-CTTGA-----------------
-------------------C----CT------CG-GATCAGGTAGGG-ATACCCGCTGAA
CTTAAGC------AT
>gi312434579gbHQ6081011_Ascomycota_sp
CCGTAGGTGA---------ACCTGCGGAAGGATCATT-ACAA---AATAAT---------
CCCGGTGCTTCGGCG---------------CTGACTT--AT-------------------
------------------------------------------------------------
------------------------------------------------------------
------------------------------------------------------------
------T---TAC-----------------------------------------------
-------------------------------------------------ACC-C--T-T-
TG-CC---------T-A--T-------------------G-T----GT------A---CC
CC-----TAT-C-GCT----TCC-TCGGCAGGC---------------------------
------------------------------------------------------------
------------------------------------------------------------
-TT--G-----------------------------CCTGCCGCCAGGAAC----------
-----C---AACC--AAAC------CCT-------------TT---------G--CA--T
TA-----TATAC-AA---------------------------------------------
AAA--------------------------------------------------------C
TTC-------------------------T---GAC-AA-C----AA-AC-TAA------A
TA--AT------CAAAACTTTCAACAATGGATCTCTTGGTTCTGGCATCGATGAAGAACG
CAGCGAAATGCGATAAGTAGTGTGAATTGCAGAATTCCGTGAATCATCGAATCTTTGAAC
GCAC-ATTGCGCCCCTCGG-TATTCCGTGGGGCATGCCTGTTCGAGCGTCATTTACACCC
-TCAAG--------C---CT---------------------------------------C
----G--C-TTG--GTG----------------------------------TTG------
----------GG-CG------T-CT------GTCCCG-C-----TCT---CG----TAGC
---------GC----------------------GG-------------------------
----AC----TC------------GCCTCAAA---GTCATTGGCGG-------CG-GTCG
TG-C-CGGC--CCC-T------------------CGCGCAGCAC-ATTT--GCG------
------CTTCTCG----GAGG-CC-----------TGGC--------------------G
-------------------------------G----A-T--C-A-G-CA-T-------CC
AGC-------------------------AA------G-CT-A------------------
-------------TT-TCAT----------G-----A-CTTGA-----------------
-------------------C----CT------CG-GATCAGGTAGGG-ATACCCGCTGAA
CTTAAGC------AT
>AIMS_BRL_233_552_bases
CCGTAGGTGA---------ACCTGCGGAAGGATCATT-ACGTAT-TAGGGC----TGCCC
TTCGGCGCTCTTT-A-----------------------CAC-------------------
------------------------------------------------------------
------------------------------------------------------------
------------------------------------------------------------
------A---CCC-----------------------------------------------
-------------------------------------------------ACC-C--T-T-
TG-CC---------T-A--T-------------------G-T----GT------A-C-CT
TT-----CAT-A-GCT----TCC-TCGGCGGGC---------------------------
------------------------------------------------------------
------------------------------------------------------------
-TC--G-----------------------------CCCGCCGCCAGGAAC----------
-----C---CACG--AAAC------CCC-------------TT---------G--CA--T
CC-----TACAT-GA---------------------------------------------
AAA--------------------------------------------------------C
TTC-------------------------C---GAT-TA-C----CA-ACCTAA------A
TT--AT------CACAACTTTCAACAATGGATCTCTTGGTTCTGGCATCGATGAAGAACG
CAGCGAAATGCGATAAGTAGTGTGAATTGCAGAATTCAGTGAATCATCGAATCTTTGAAC
GCAC-ATTGCGGCCATAGG-TATTCCTTTGGCCATGCCTGTTCGAGCGTCATTTACACCC
-TCAAG--------C---CT---------------------------------------A
----G--C-TTG--GTG----------------------------------TTG------
----------GG-CG------T-CTTT----GTCCCG-CCGTCTTCT---CG----C-GC
---------GC----------------------GG-------------------------
----AC----AC------------GCCTCAAA---GTCATTGGCGG-------CG-GTCG
TG-C-CGGC--CCC-T------------------CGCGCAGCAC-ATTT--GCG------
------CTTCTCG----GAGG-CC-----------TGGC--------------------G
-------------------------------G----A-T--C-C-G-CGCT-------CC
AGC-------------------------AA------GACC-T------------------
-------------TT-TCAT----------G-----A-CTTGA-----------------
-------------------C----CT------CG-GATCAGGTAGGG-ATACCCGCTGAA
CTTAAGC------AT
>gi299767683gbGQ9992751_Uncultured_fungus_clone
CCGTAGGTGA---------ACCTGCGGAAGGATCATT-ACGTAT-TAGGGC----TGCCC
TTCGGCGCTCTTT-A-----------------------CAC-------------------
------------------------------------------------------------
------------------------------------------------------------
------------------------------------------------------------
------A---CCC-----------------------------------------------
-------------------------------------------------ACC-C--T-T-
TG-CC---------T-A--T-------------------G-T----GT------A-C-CT
TT-----CAT-A-GCT----TCC-TCGGCGGGC---------------------------
------------------------------------------------------------
------------------------------------------------------------
-TC--G-----------------------------CCCGCCGCCAGGAAC----------
-----C---CACG--AAAC------CCC-------------TT---------G--CA--T
CC-----TACAT-GA---------------------------------------------
AAA--------------------------------------------------------C
TTC-------------------------C---GAT-TA-C----CA-ACCTAA------A
TT--AT------CACAACTTTCAACAATGGATCTCTTGGTTCTGGCATCGATGAAGAACG
CAGCGAAATGCGATAAGTAGTGTGAATTGCAGAATTCAGTGAATCATCGAATCTTTGAAC
GCAC-ATTGCGGCCATAGG-TATTCCTTTGGCCATGCCTGTTCGAGCGTCATTTACACCC
-TCAAG--------C---CT---------------------------------------A
----G--C-TTG--GTG----------------------------------TTA------
----------GG-CG------T-CTTT----GTCCCG-CCGTCTTCT---CG----C-GC
---------GC----------------------GG-------------------------
----AC----TC------------GCCTCAAA---GTCATTGGCGG-------CG-GTCG
TG-C-CGGC--CCC-T------------------CGCGCAGCAC-ATTT--GCG------
------CTTCTCG----GAGG-CC-----------TGGC--------------------G
-------------------------------G----A-T--C-C-G-CGCT-------CC
AGC-------------------------AA------GACC-T------------------
-------------TT-TCAT----------G-----A-CTTGA-----------------
-------------------C----CT------CG-GATCAGGTAGGG-ATACCCGCTGAA
CTTAAGC------AT
>AIMS_BRL_223_551_bases
CCGTAGGTGA---------ACCTGCGGAAGGATCATT-ACGTAT-TAGGGC----TGCCC
TTCGGCGCTCTTT-A-----------------------CAC-------------------
------------------------------------------------------------
------------------------------------------------------------
------------------------------------------------------------
------A---CCC-----------------------------------------------
-------------------------------------------------ACC-C--T-T-
TG-CC---------T-A--T-------------------G-T----GT------A-C-CT
TT-----CAT-A-GCT----TCC-TCGGCGGGC---------------------------
------------------------------------------------------------
------------------------------------------------------------
-TC--G-----------------------------CCCGCCGCCAGGAAC----------
-----C---CACG--AAAC------CCC-------------TT---------G--CA--T
CC-----TACAT-GA---------------------------------------------
AAA--------------------------------------------------------C
TTC-------------------------C---GAT-TA-C----AA-ACCTAA------A
TT--AT------CACAACTTTCAACAATGGATCTCTTGGTTCTGGCATCGATGAAGAACG
CAGCGAAATGCGATAAGTAGTGTGAATTGCAGAATTCAGTGAATCATCGAATCTTTGAAC
GCAC-ATTGCGGCCATAGG-TATTCCTTTGGCCATGCCTGTTCGAGCGTCATTTACACCC
-TCAAG--------C---CT---------------------------------------A
----G--C-TTG--GTG----------------------------------TTG------
----------GG-CG------T-CTT-----GTCCCG-CCGTCTTCT---CG----C-GC
---------GC----------------------GG-------------------------
----AC----TC------------GCCTCAAA---GTCATTGGCGG-------CG-GTCG
TG-C-CGGC--CCC-T------------------CGCGCAGCAC-ATTT--GCG------
------CTTCTCG----GAGG-CC-----------TGGC--------------------G
-------------------------------G----A-T--C-C-G-CGCT-------CC
AGC-------------------------AA------GACC-T------------------
-------------TT-TCAT----------G-----A-CTTGA-----------------
-------------------C----CT------CG-GATCAGGTAGGG-ATACCCGCTGAA
CTTAAGC------AT
>AIMS_BRL_227_554_bases
CCGTAGGTGA---------ACCTGCGGAGGGATCATT-ACGCGTATCAGGG----TGCCG
ACCGGCGCTCTTTTG-----------------------CAC-------------------
------------------------------------------------------------
------------------------------------------------------------
------------------------------------------------------------
------A---CCC-----------------------------------------------
-------------------------------------------------ACC-C--T-T-
TG-CC---------T-A--T-------------------G-T----GT------A-CCCT
TC-----CAT-C-GCT----TCC-TCGGCGGGC---------------------------
------------------------------------------------------------
------------------------------------------------------------
-TC--G-----------------------------CCCGCCGGCAGGAAC----------
-----C---AACC--AAAC------CCT-------------TT---------G--CA--T
CC-----TACGC-GA---------------------------------------------
AAA--------------------------------------------------------C
TTC-------------------------T---GAT-AA-C----CA-CCTAAA------T
AA--GT------CACAACTTTCAACAATGGATCTCTTGGTTCTGGCATCGATGAAGAACG
CAGCGAAATGCGATAAGTAGTGTGAATTGCAGAATTCAGTGAATCATCGAATCTTTGAAC
GCAC-ATTGCGGCCATTGG-TATTCCTTTGGCCATGCCTGTTCGAGCGTCATTTACACCC
-TCAAG--------C---CC--------------------------------------CG
----G--C-TTG--GTG----------------------------------TTG------
----------GG-CG------T-CT------GTCCCG-C-GGCCTCG---CG----C-GC
---------GC----------------------GGG------------------------
----AC----TC------------GCCTCAAA---GTCATTGGCGG-------CG-GTCG
TG-C-CGGC--TCC-T------------------CGCGCAGCAC-ATTT--GCG------
------CTTCTCG----GACG-CC-----------CGGC--------------------G
-------------------------------G----A-T--C-C-G-CGCT-------CC
AGC-------------------------AA------AGAC-G------------------
-------------TC-TCAC----------G-----A-CTTGA-----------------
-------------------C----CT------CG-GATCAGGTAGGG-ATACCCGCTGAA
CTTAAGC------AT
>gi85070112gbDQ3367131_Periconia_sp
---------------------CTGCGGAAGGATCATT-ACGCGTATCAGGG----TGCCG
ACCGGCGCCCTTTTG-----------------------CAC-------------------
------------------------------------------------------------
------------------------------------------------------------
------------------------------------------------------------
------A---CCC-----------------------------------------------
-------------------------------------------------ACC-C--T-T-
TG-CC---------T-A--T-------------------G-T----GT------A-CCCT
TC-----CAT-C-GCT----TCC-TCGGCGGGC---------------------------
------------------------------------------------------------
------------------------------------------------------------
-TC--G-----------------------------CCCGCCGGCAGGAAC----------
-----C---AAGC--AAAC------CCT-------------TT---------G--CA--T
CC-----TACGC-GA---------------------------------------------
AAA--------------------------------------------------------C
TTC-------------------------T---GAT-AA-C----CA-CCTAAA------T
AA--GT------CACAACTTTCAACAATGGATCTCTTGGTTCTGGCATCGATGAAGAACG
CAGCGAAATGCGATAAGTAGTGTGAATTGCAGAATTCAGTGAATCATCGAATCTTTGAAC
GCAC-ATTGCGGCCATTGG-TATTCCTTTGGCCATGCCTGTTCGAGCGTCATTTACACCC
-TCAAG--------C---CC--------------------------------------CG
----G--C-TTG--GTG----------------------------------TTG------
----------GG-CG------T-CT------GTCCCG-C-GGCCTCG---CG----C-GC
---------GC----------------------GGG------------------------
----AC----TC------------GCCTCAAA---GTCATTGGCGG-------CG-GTCG
TG-C-CGGC--TCC-T------------------CGCGCAGCAC-ATTT--GCG------
------CTTCTCG----GACG-CC-----------CGGC--------------------G
-------------------------------G----A-T--C-C-G-CGCT-------CC
AGC-------------------------AA------AGAC-G------------------
-------------TC-TCAC----------G-----A-CTTGA-----------------
-------------------C----CT------CG-GATCAGGTAGGG-ATACCCGCTGAA
CTTAAGC------AT
>AIMS_BRL_240_584_bases
CCGTAGGTGA---------ACCTGCGGAGGGATCATT-A---------------------
--------------------------------------CCG--------A----------
-------------------G-TGCGG-G----------C-C-------------------
------------------------------------------------------------
------------------C-C------------TCGCGG---GT-CCA----A-------
--------C-CTC-------------------------------C---------------
------------------C------------------------------ACC-C--G-T-
GT-CT-C-------T----------------------------TGAAT------A-----
CC-C-------T-GTT----GCT-TTGGCGGGC--CCAC---------------------
----C-GGGACACCCC--CGGTCG--------------CCGGGG----------------
--------------------------------GGCACTGCGC-CC---------------
-CC--G----GG-----CC----------------CGCGCCCGCCAGAGC-GCCG--A--
-T-G-----------AACC------CGA---AT-GAAGAA-GG---------A--CT---
-------------------G----------------------------------------
TCT--------------------------------------------------------G
AGT---C---------------------T---ACG-AT-A--T-AA-------------T
TA---T------CAAAACTTTCAACAATGGATCTCTTGGTTCCGGCATCGATGAAGAACG
CAGCGAAATGCGATAAGTAATGTGAATTGCAGAATTCCGTGAATCATCGAATCTTTGAAC
GCAC-ATTGCGCCCCCTGG-CATTCCGGGGGGCATGCCTGTCCGAGCGTCATTTCTGCCC
-TCAAG--------C---CC----------------------------------------
-G--G--C-TTG-TGTG----------------------------------TGG------
----------GG-----------GC--GTG-GTCCCC----CC-GGTTTCGG--------
---------GG----------------------GG-------------------------
----GA--------------CCT-GCCCGAAA---GGCAGCGGCGA-------CG-----
-----TTCC-GCCTAG-GTCC--------TCG--AGCGTATGGG-----------G----
---C--TTTGTCA---------CC-----------CGCT-----C--GGG----A----G
-------------------------------G----G-----------------------
----GCCTACGGGCGT-TGGC---CA--TC-C-AC------------------------C
CA--TT---T-T-TT-TACG------------------GTTGA-----------------
-------------------C----CT------CG-GATCAGGTAGGA-TTACCCGCTGAA
CTTAAGC------AT
>gi327360203embFR6703321_Penicillium_minioluteum
CCGTAGGTGA---------ACCTGCGGAAGGATCATT-A---------------------
--------------------------------------CTG--------A----------
-------------------G-TGCGG-G----------C-C-------------------
------------------------------------------------------------
------------------C-C------------TCGCGG---GT-CCA----A-------
--------C-CTC-------------------------------C---------------
------------------C------------------------------ACC-C--G-T-
GT-CT-C-------T----------------------------TGAAT------A-----
CC-C-------T-GTT----GCT-TTGGCGGGC--CCAC---------------------
----C-GGGAAACCCC--CGGTCG--------------CCGGGG----------------
--------------------------------GGCACTGCGC-CC---------------
-CC--G----GG-----CC----------------CGCGCCCGCCAGAGC-GCCT--A--
-T-G-----------AACC------CTA---AT-GAAGAA-GG---------A--CT---
-------------------G----------------------------------------
TCT--------------------------------------------------------G
AGT---C---------------------T---ACG-AT-A--T-AA-------------T
TA---T------CAAAACTTTCAACAATGGATCTCTTGGTTCCGGCATCGATGAAGAACG
CAGCGAAATGCGATAAGTAATGTGAATTGCAGAATTCCGTGAATCATCGAATCTTTGAAC
GCAC-ATTGCGCCCCCTGG-CATTCCGGGGGGCATGCCTGTCCGAGCGTCATTTCTGCCC
-TCAAG--------C---CC----------------------------------------
-G--G--C-TTG-TGTG----------------------------------T-T------
----------GG-----------GC--GTG-GTCCCC----CC-GGTTT-AG--------
---------GG----------------------GG-------------------------
----GA--------------CCT-GCCCGAAA---GGCAGCGGCGA-------CG-----
-----TTCC-GCCTAG-GTCC--------TCG--AGCGTATGGG-----------G----
---C--TTTGTCA---------CC-----------CGCT-----C--GGG----A----G
-------------------------------G----G-----------------------
----GCCTACGGGCGT-TGGC---CA--TC-C-AC------------------------C
AT--TT---T-T-TT-TACG------------------GTTGA-----------------
-------------------C----CT------CG-GATCAGGTAGGAGTTACCCGCTGAA
CTTAAGC------AT
>AIMS_BRL_191_558_bases
CCGTAGGTGA---------ACCTGCGGAAGGATCATT-A---------------------
--------------------------------------CCG--------A----------
-------------------G-TGAGG-G-CTG------C-C-------------------
------------------------------------------------------------
------------------T-T------------C--GGG-C-GC-CCA----A-------
--------C-CTC-------------------------------C---------------
------------------C------------------------------ACC-C--G-T-
GA-AT-A-------C-C------------------------TTA--CC------A-----
---C-------T-GTT----GCT-TCGGCGAGG--AGCC---------------------
----C-------------------------------------------------------
-------------------------------------------CT---------------
-TCCGG----GG-----GG----------------CGAGTCGCCGGGGAC-CACA-----
---T-----------GAACTTCTTGATT------GTAGAG-TT---------G--C----
-------------------G----------------------------------------
TCT--------------------------------------------------------G
AGC-CTG---------------------A---AAT-AT-A----AA-------------T
CA--GT------CAAAACTTTCAACAATGGATCTCTTGGTTCCGGCATCGATGAAGAACG
CAGCGAACTGCGATAAGTAATGTGAATTGCAGAATTCAGTGAATCATCGAGTCTTTGAAC
GCAC-ATTGCGCCCCCTGG-CATTCCGGGGGGCATGCCTGTCCGAGCGTCATTGCTGCCC
TTCAAG--------C---CC----------------------------------------
-G--G--C-TTG-TGTG----------------------------------TTG------
----------GG-----------TC--GTC-GTCCCC-----------T-CC--------
---------GG----------------------GG-------------------------
----GA--------------CGG-GCCCGAAA---GGCAGCGGCGG-------CA-----
-----CCGC-GTCC-G-GTCC--------TCG--AGCGTATGGG-----------G----
---C--TTTGTCA---------CC-----------CGCT-----C--GAT----A-AG-G
-------------------------------A----C-C--G-G-C------------CG
GGC-GCCAGCCGGCGT-C----------TC-C-AA------------------------C
CTT-TT---T-T-TC-TCAG------------------GTTGA-----------------
-------------------C----CT------CG-GATCAGGTAGGG-ATACCCGCTGAA
CTTAAGC------AT
>gi434860741gbKC2539481_Aspergillus_caespitosus
CCGTAGGTGA---------ACCTGCGGGAGGATCATT-A---------------------
--------------------------------------CCG--------A----------
-------------------G-TGAGG-G-CTG------C-C-------------------
------------------------------------------------------------
------------------T-C------------C--GGG-C-GC-CCA----A-------
--------C-CTC-------------------------------C---------------
------------------C------------------------------ACC-C--G-T-
GA-AT-A-------C-C------------------------TTA--CC------A-----
---C-------T-GTT----GCT-TCGGCGAGG--AGCC---------------------
----C-------------------------------------------------------
-------------------------------------------CT---------------
-TCCGG----GG-----GG----------------CGAGTCGCCGGGGAC-CACA-----
---T-----------GAACTTCTTGATT------GTAGAG-TT---------G--C----
-------------------G----------------------------------------
TCT--------------------------------------------------------G
AGC-CTG---------------------A---AAT-AT-A----AA-------------T
CA--GT------CAAAACTTTCAACAATGGATCTCTTGGTTCCGGCATCGATGAAGAACG
CAGCGAACTGCGATAAGTAATGTGAATTGCAGAATTCAGTGAATCATCGAGTCTTTGAAC
GCAC-ATTGCGCCCCCTGG-CATTCCGGGGGGCATGCCTGTCCGAGCGTCATTGCTGCCC
TTCAAG--------C---CC----------------------------------------
-G--G--C-TTG-TGTG----------------------------------TTG------
----------GG-----------TC--GTC-GTCCCC-----------T-CC--------
---------GG----------------------GG-------------------------
----GA--------------CGG-GCCCGAAA---GGCAGCGGCGG-------CA-----
-----CCGC-GTCC-G-GTCC--------TCG--AGCGTATGGG-----------G----
---C--TTTGTCA---------CC-----------CGCT-----C--GAT----A-AG-G
-------------------------------A----C-C--G-G-C------------CG
GGC-GCCAGCCGGCGT-C----------TC-C-AA------------------------C
CTT-TT---T-T-TC-TCAG------------------GTTGA-----------------
-------------------C----CT------CG-GATCAGGTAGGG-ATACCCGCTGAA
CTTAAGC------AT
>6_ITS4_535_bases
CCGTAGGTGA---------ACCTGCGGAAGGATCATT-A---------------------
--------------------------------------CCG--------A----------
-------------------G-TGCGG-G-CTG------C-C-------------------
------------------------------------------------------------
------------------T-C------------C--GGG-C-GC-CCA----A-------
--------C-CTC-------------------------------C---------------
------------------C------------------------------ACC-C--T-T-
GA-AT-A-------C-T------------------------A-A--AC------A-----
---C-------T-GTT----GCT-TCGGCGGGG--AGCC---------------------
----C-------------------------------------------------------
-------------------------------------------CT---------------
-TCCGG----GG-----GG----------------CAAGCCGCCGGGGAC-CACT-----
---G-----------AACTTCATGCCTG------AGAGTG-AT---------G--CA---
-------------------G----------------------------------------
TCT--------------------------------------------------------G
AGT-CTG---------------------A---ATT-AT-A----AA-------------T
CA--GT------CAAAACTTTCAACAATGGATCTCTTGGTTCCGGCATCGATGAAGAACG
CAGCGAACTGCGATAAGTAATGTGAATTGCAGAATTCAGTGAATCATCGAGTCTTTGAAC
GCAC-ATTGCGCCCCCTGG-CATTCCGGGGGGCATGCCTGTCCGAGCGTCATTGCTGCCC
TTCAAG--------C---CC----------------------------------------
-G--G--C-TTG-TGTG----------------------------------TTG------
----------GG-----------TC--GTC-GTCCCC-----------C-CC--------
---------GG----------------------GG-------------------------
----GA--------------CGG-GCCCGAAA---GGCAGCGGCGG-------CA-----
-----CCGT-GTCC-G-GTCC--------TCG--AGCGTATGGG-----------G----
---C--TTTGTCA---------CC-----------CGCT-----C--GAT----T-AG-G
-------------------------------G----C-C--G-G-C------------CG
GGC-GCTAGCCGGCGT-C----------AT-C-AA------------------------T
CT--AT---T-T-TA-CCAG------------------G---------------------
------------------------------------------------------------
---------------
>AIMS_BRL_18_577_bases
CCGTAGGTGA---------ACCTGCGGAAGGATCATT-A---------------------
--------------------------------------CCG--------A----------
-------------------G-TGCGG-G-CTG------C-C-------------------
------------------------------------------------------------
------------------T-C------------C--GGG-C-GC-CCA----A-------
--------C-CTC-------------------------------C---------------
------------------C------------------------------ACC-C--T-T-
GA-AT-A-------C-T------------------------A-A--AC------A-----
---C-------T-GTT----GCT-TCGGCGGGG--AGCC---------------------
----C-------------------------------------------------------
-------------------------------------------CT---------------
-TCCGG----GG-----GG----------------CAAGCCGCCGGGGAC-CACT-----
---G-----------AACTTCATGCCTG------AGAGTG-AT---------G--CA---
-------------------G----------------------------------------
TCT--------------------------------------------------------G
AGT-CTG---------------------A---ATT-AT-A----AA-------------T
CA--GT------CAAAACTTTCAACAATGGATCTCTTGGTTCCGGCATCGATGAAGAACG
CAGCGAACTGCGATAAGTAATGTGAATTGCAGAATTCAGTGAATCATCGAGTCTTTGAAC
GCAC-ATTGCGCCCCCTGG-CATTCCGGGGGGCATGCCTGTCCGAGCGTCATTGCTGCCC
TTCAAG--------C---CC----------------------------------------
-G--G--C-TTG-TGTG----------------------------------TTG------
----------GG-----------TC--GTC-GTCCCC-----------C-CC--------
---------GG----------------------GG-------------------------
----GA--------------CGG-GCCCGAAA---GGCAGCGGCGG-------CA-----
-----CCGT-GTCC-G-GTCC--------TCG--AGCGTATGGG-----------G----
---C--TTTGTCA---------CC-----------CGCT-----C--GAT----T-AG-G
-------------------------------G----C-C--G-G-C------------CG
GGC-GCTAGCCGGCGT-C----------AT-C-AA------------------------T
CT--AT---T-T-TA-CCAG------------------GTTGA-----------------
-------------------C----CT------CG-GATCAGGTAGGG-ATACCCGCTGAA
CTTAAGC------AT
>gi119359826dbjAB2489831_Emericella_unguis
CNGTAGGTGA---------ACCTGCGGAAGGATCATT-A---------------------
--------------------------------------CCG--------A----------
-------------------G-TGCGG-G-CTG------C-C-------------------
------------------------------------------------------------
------------------T-C------------C--GGG-C-GC-CCA----A-------
--------C-CTC-------------------------------C---------------
------------------C------------------------------ACC-C--T-T-
GA-AT-A-------C-T------------------------A-A--AC------A-----
---C-------T-GTT----GCT-TCGGCGGGG--AGCC---------------------
----C-------------------------------------------------------
-------------------------------------------CT---------------
-TCCGG----GG-----GG----------------CAAGCCGCCGGGGAC-CACT-----
---G-----------AACTTCATGCCTG------AGAGTG-AT---------G--CA---
-------------------G----------------------------------------
TCT--------------------------------------------------------G
AGT-CTG---------------------A---ATT-AT-A----AA-------------T
CA--GT------CAAAACTTTCAACAATGGATCTCTTGGTTCCGGCATCGATGAAGAACG
CAGCGAACTGCGATAAGTAATGTGAATTGCAGAATTCAGTGAATCATCGAGTCTTTGAAC
GCAC-ATTGCGCCCCCTGG-CATTCCGGGGGGCATGCCTGTCCGAGCGTCATTGCTGCCC
TTCAAG--------C---CC----------------------------------------
-G--G--C-TTG-TGTG----------------------------------TTG------
----------GG-----------TC--GTC-GTCCCC-----------C-CC--------
---------GG----------------------GG-------------------------
----GA--------------CGG-GCCCGAAA---GGCAGCGGCGG-------CA-----
-----CCGT-GTCC-G-GTCC--------TCG--AGCGTATGGG-----------G----
---C--TTTGTCA---------CC-----------CGCT-----C--GAT----T-AG-G
-------------------------------G----C-C--G-G-C------------CG
GGC-GCCAGCCGGCGT-C----------AT-C-AA------------------------T
CT--AT---T-T-TA-CCAG------------------GTTGA-----------------
-------------------C----CT------CG-GATCAGGTAGGG-ATACCCGCTGAA
CTTAAGC------AT
>AIMS_BRL_174_AIMS_BRL_159_AIMS_BRL_239_558_bases
CCGTAGGTGA---------ACCTGCGGAAGGATCATT-A---------------------
--------------------------------------CCG--------A----------
-------------------G-TGCGG-G-CTG------C-C-------------------
------------------------------------------------------------
------------------T-C------------C--GGG-C-GC-CCA----A-------
--------C-CTC-------------------------------C---------------
------------------C------------------------------ACC-C--T-T-
GA-AT-A-------CTT------------------------A-A--AC------A-----
---C-------T-GTT----GCT-TCGGCGGGG--AGCC---------------------
----C-------------------------------------------------------
-------------------------------------------CT---------------
-TCCGG----GG-----GG----------------CAAGCCGCCGGGGAC-CACT-----
---G-----------AACTTCATGCCTG------AGAGTG-AT---------G--CA---
-------------------G----------------------------------------
TCT--------------------------------------------------------G
AGT-CTG---------------------A---ATT-AT-A----AA-------------T
CA--GT------CAAAACTTTCAACAATGGATCTCTTGGTTCCGGCATCGATGAAGAACG
CAGCGAACTGCGATAAGTAATGTGAATTGCAGAATTCAGTGAATCATCGAGTCTTTGAAC
GCAC-ATTGCGCCCCCTGG-CATTCCGGGGGGCATGCCTGTCCGAGCGTCATTGCTGCCC
TTCAAG--------C---CC----------------------------------------
-G--G--C-TTG-TGTG----------------------------------TTG------
----------GG-----------TC--GTC-GTCCCC-----------C-CC--------
---------GG----------------------GG-------------------------
----GA--------------CGG-GCCCGAAA---GGCAGCGGCGG-------CA-----
-----CCGT-GTCC-G-GTCC--------TCG--AGCGTATGGG-----------G----
---C--TTTGTCA---------CC-----------CGCT-----C--GAT----T-AG-G
-------------------------------G----C-C--G-G-C------------CG
GGC-GCCAGCCGGCGT-C----------AT-C-AA------------------------T
CT--AT---T-T-TA-CCAG------------------GTTGA-----------------
-------------------C----CT------CG-GATCAGGTAGGG-ATACCCGCTGAA
CTTAAGC------AT
>AIMS_BRL_175_557_bases
CCGTAGGTGA---------ACCTGCGGAAGGATCATT-A---------------------
--------------------------------------CCG--------A----------
-------------------G-TGCGG-G-CTG------C-C-------------------
------------------------------------------------------------
------------------T-C------------C--GGG-C-GC-CCA----A-------
--------C-CTC-------------------------------C---------------
------------------C------------------------------ACC-C--T-T-
GA-AT-A-------C-T------------------------A-A--AC------A-----
---C-------T-GTT----GCT-TCGGCGGGG--AGCC---------------------
----C-------------------------------------------------------
-------------------------------------------CT---------------
-TCCGG----GG-----GG----------------CAAGCCGCCGGGGAC-CACT-----
---G-----------AACTTCATGCCTG------AGAGTG-AT---------G--CA---
-------------------G----------------------------------------
TCT--------------------------------------------------------G
AGT-CTG---------------------A---ATT-AT-A----AA-------------T
CA--GT------CAAAACTTTCAACAATGGATCTCTTGGTTCCGGCATCGATGAAGAACG
CAGCGAACTGCGATAAGTAATGTGAATTGCAGAATTCAGTGAATCATCGAGTCTTTGAAC
GCAC-ATTGCGCCCCCTGG-CATTCCGGGGGGCATGCCTGTCCGAGCGTCATTGCTGCCC
TTCAAG--------C---CC----------------------------------------
-G--G--C-TTG-TGTG----------------------------------TTG------
----------GG-----------TC--GTC-GTCCCC-----------C-CC--------
---------GG----------------------GG-------------------------
----GA--------------CGG-GCCCGAAA---GGCAGCGGCGG-------CA-----
-----CCGT-GTCC-G-GTCC--------TCG--AGCGTATGGG-----------G----
---C--TTTGTCA---------CC-----------CGCT-----C--GAT----T-AG-G
-------------------------------G----C-C--G-G-C------------CG
GGC-GCCAGCCGGCGT-C----------AT-C-AA------------------------T
CT--AT---T-T-TA-CCAG------------------GTTGA-----------------
-------------------C----CT------CG-GATCAGGTAGGG-ATACCCGCTGAA
CTTAAGC------AT
>gi353332098gbJN5597681_Aspergillus_unguis
CCGTAGGTGA---------ACCTGCGGAAGGATCATT-A---------------------
--------------------------------------CCG--------A----------
-------------------G-TGCGG-G-CTG------C-C-------------------
------------------------------------------------------------
------------------T-C------------C--GGG-C-GC-CCA----A-------
--------C-CTC-------------------------------C---------------
------------------C------------------------------ACC-C--T-T-
GA-AT-A-------C-T------------------------A-A--AC------A-----
---C-------T-GTT----GCT-TCGGCGGGG--AGCC---------------------
----C-------------------------------------------------------
-------------------------------------------CT---------------
-TCCGG----GG-----GG----------------CAAGCCGCCGGGGAC-CACT-----
---G-----------AACTTCATGCCTG------AGAGTG-AT---------G--CA---
-------------------G----------------------------------------
TCT--------------------------------------------------------G
AGT-CTG---------------------A---ATT-AT-A----AA-------------T
CA--GT------CAAAACTTTCAACAATGGATCTCTTGGTTCCGGCATCGATGAAGAACG
CAGCGAACTGCGATAAGTAATGTGAATTGCAGAATTCAGTGAATCATCGAGTCTTTGAAC
GCAC-ATTGCGCCCCCTGG-CATTCCGGGGGGCATGCCTGTCCGAGCGTCATTGCTGCCC
TTCAAG--------C---CC----------------------------------------
-G--G--C-TTG-TGTG----------------------------------TTG------
----------GG-----------TC--GTC-GTCCCC-----------C-CC--------
---------GG----------------------GG-------------------------
----GA--------------CGG-GCCCGAAA---GGCAGCGGCGG-------CA-----
-----CCGT-GTCC-G-GTCC--------TCG--AGCGTATGGG-----------G----
---C--TTTGTCA---------CC-----------CGCT-----C--GAT----T-AG-G
-------------------------------G----C-C--G-G-C------------CG
GGC-GCCAGCCGGCGT-C----------AT-C-AA------------------------T
CT--AT---T-T-TA-CCAG------------------GTTGA-----------------
-------------------C----CT------CG-GATCAGGTAGGG-ATACCCGCTGAA
CTTAAGC------AT
>AIMS_BRL_48_574_bases
CCGTAGGTGA---------ACCTGCGGAAGGATCATT-A---------------------
--------------------------------------CCG--------A----------
-------------------G-TGCGG-G-CTG------C-C-------------------
------------------------------------------------------------
------------------T-C------------C--GGG-C-GC-CCA----A-------
--------C-CTC-------------------------------C---------------
------------------C------------------------------ACC-C--G-T-
GA-CT-A-------C-C------------------------T-A--AC------A-----
---C-------T-GTT----GCT-TCGGCGGGG--AGCC---------------------
----C-------------------------------------------------------
-------------------------------------------CC---------------
-C---A----GG-----GG----------------CGAGCCGCCGGGGAC-CACT-----
---G-----------AACTTCATGCCTG------AGAGTG-AT---------G--CA---
-------------------G----------------------------------------
TCT--------------------------------------------------------G
AGC-CTG---------------------A---AT--AC-A----AA-------------T
CA--GT------CAAAACTTTCAACAATGGATCTCTTGGTTCCGGCATCGATGAAGAACG
CAGCGAACTGCGATAAGTAATGTGAATTGCAGAATTCAGTGAATCATCGAGTCTTTGAAC
GCAC-ATTGCGCCCCCTGG-CATTCCGGGGGGCATGCCTGTCCGAGCGTCATTGCTGCCC
-TCAAG--------C---CC----------------------------------------
-G--G--C-TTG-TGTG----------------------------------TTG------
----------GG-----------TC--GTC-GTCCCC-----------C-CC--------
---------GG----------------------GG-------------------------
----GA--------------CGG-GCCCGAAA---GGCAGCGGCGG-------CA-----
-----CCGT-GTCC-G-GTCC--------TCG--AGCGTATGGG-----------G----
---C--TTTGTCA---------CC-----------CGCT-----C--GAT----T-AG-G
-------------------------------G----C-C--G-G-C------------CG
GGC-GCCAGCCGGCGT-C----------TC-C-AA------------------------C
CTTATT---T-T-TC-TCAG------------------GTTGA-----------------
-------------------C----CT------CG-GATCAGGTAGGG-ATACCCGCTGAA
CTTAAGC------AT
>gi318101586gbHQ6746561_Aspergillus_variecolor
CCGTAGGTGA---------ACCTGCGGAAGGATCATT-A---------------------
--------------------------------------CCG--------A----------
-------------------G-TGCGG-G-CTG------C-C-------------------
------------------------------------------------------------
------------------T-C------------C--GGG-C-GC-CCA----A-------
--------C-CTC-------------------------------C---------------
------------------C------------------------------ACC-C--G-T-
GA-CT-A-------C-C------------------------T-A--AC------A-----
---C-------T-GTT----GCT-TCGGCGGGG--AGCC---------------------
----C-------------------------------------------------------
-------------------------------------------CC---------------
-C---A----GG-----GG----------------CGAGCCGCCGGGGAC-CACT-----
---G-----------AACTTCATGCCTG------AGAGTG-AT---------G--CA---
-------------------G----------------------------------------
TCT--------------------------------------------------------G
AGC-CTG---------------------A---AT--AC-A----AA-------------T
CA--GT------CAAAACTTTCAACAATGGATCTCTTGGTTCCGGCATCGATGAAGAACG
CAGCGAACTGCGATAAGTAATGTGAATTGCAGAATTCAGTGAATCATCGAGTCTTTGAAC
GCAC-ATTGCGCCCCCTGG-CATTCCGGGGGGCATGCCTGTCCGAGCGTCATTGCTGCCC
-TCAAG--------C---CC----------------------------------------
-G--G--C-TTG-TGTG----------------------------------TTG------
----------GG-----------TC--GTC-GTCCCC-----------C-CC--------
---------GG----------------------GG-------------------------
----GA--------------CGG-GCCCGAAA---GGCAGCGGCGG-------CA-----
-----CCGT-GTCC-G-GTCC--------TCG--AGCGTATGGG-----------G----
---C--TTTGTCA---------CC-----------CGCT-----C--GAT----T-AG-G
-------------------------------G----C-C--G-G-C------------CG
GGC-GCCAGCCGGCGT-C----------TC-C-AA------------------------C
CTTATT---T-T-TC-TCAG------------------GTTGA-----------------
-------------------C----CT------CG-GATCAGGTAGGG-ATACCCGCTGAA
CTTAAGC------AT
>AIMS_BRL_225_554_bases
CCGTAGGTGA---------ACCTGCGGAAGGATCATT-A---------------------
--------------------------------------CCG--------A----------
-------------------G-TGCGG-G-CTG------C-C-------------------
------------------------------------------------------------
------------------T-C------------C--GGG-C-GC-CCA----A-------
--------C-CTC-------------------------------C---------------
------------------C------------------------------ACC-C--G-T-
GA-CT-A-------C-C------------------------T-A--AC------A-----
---C-------T-GTT----GCT-TCGGCGGGG--AGCC---------------------
----C-------------------------------------------------------
-------------------------------------------CC---------------
-T---A----GG-----GG----------------CGAGCCGCCGGGGAC-CACT-----
---G-----------AACTTCATGCCTG------AGAGTG-AT---------G--CA---
-------------------G----------------------------------------
TCT--------------------------------------------------------G
AGC-CTG---------------------A---AT--AC-A----AA-------------T
CA--GT------CAAAACTTTCAACAATGGATCTCTTGGTTCCGGCATCGATGAAGAACG
CAGCGAACTGCGATAAGTAATGTGAATTGCAGAATTCAGTGAATCATCGAGTCTTTGAAC
GCAC-ATTGCGCCCCCTGG-CATTCCGGGGGGCATGCCTGTCCGAGCGTCATTGCTGCCC
-TCAAG--------C---CC----------------------------------------
-G--G--C-TTG-TGTG----------------------------------TTG------
----------GG-----------TC--GTC-GTCCCC-----------C-CC--------
---------GG----------------------GG-------------------------
----GA--------------CGG-GCCCGAAA---GGCAGCGGCGG-------CA-----
-----CCGT-GTCC-G-GTCC--------TCG--AGCGTATGGG-----------G----
---C--TTTGTCA---------CC-----------CGCT-----C--GAT----T-AG-G
-------------------------------G----C-C--G-G-C------------CG
GGC-GCCAGCCGGCGT-C----------TC-C-AA------------------------C
CTTATT---T-T-TC-TCAG------------------GTTGA-----------------
-------------------C----CT------CG-GATCAGGTAGGG-ATACCCGCTGAA
CTTAAGC------AT
>gi359392751gbJN6893431_Emericella_sp
CCGTAGGTGA---------ACCTGCGGAAGGATCATT-A---------------------
--------------------------------------CCG--------A----------
-------------------G-TGCGG-G-CTG------C-C-------------------
------------------------------------------------------------
------------------T-C------------C--GGG-C-GC-CCA----A-------
--------C-CTC-------------------------------C---------------
------------------C------------------------------ACC-C--G-T-
GA-CT-A-------C-C------------------------T-A--AC------A-----
---C-------T-GTT----GCT-TCGGCGGGG--AGCC---------------------
----C-------------------------------------------------------
-------------------------------------------CC---------------
-T---A----GG-----GG----------------CGAGCCGCCGGGGAC-CACT-----
---G-----------AACTTCATGCCTG------AGAGTG-AT---------G--CA---
-------------------G----------------------------------------
TCT--------------------------------------------------------G
AGC-CTG---------------------A---AT--AC-A----AA-------------T
CA--GT------CAAAACTTTCAACAATGGATCTCTTGGTTCCGGCATCGATGAAGAACG
CAGCGAACTGCGATAAGTAATGTGAATTGCAGAATTCAGTGAATCATCGAGTCTTTGAAC
GCAC-ATTGCGCCCCCTGG-CATTCCGGGGGGCATGCCTGTCCGAGCGTCATTGCTGCCC
-TCAAG--------C---CC----------------------------------------
-G--G--C-TTG-TGTG----------------------------------TTG------
----------GG-----------TC--GTC-GTCCCC-----------C-CC--------
---------GG----------------------GG-------------------------
----GA--------------CGG-GCCCGAAA---GGCAGCGGCGG-------CA-----
-----CCGT-GTCC-G-GTCC--------TCG--AGCGTATGGG-----------G----
---C--TTTGTCA---------CC-----------CGCT-----C--GAT----T-AG-G
-------------------------------G----C-C--G-G-C------------CG
GGC-GCCAGCCGGCGT-C----------TC-C-AA------------------------C
CTTATT---T-T-TC-TCAG------------------GTTGA-----------------
-------------------C----CT------CG-GATCAGGTAGGG-ATACCCGCTGAA
CTTAAGC------AT
>gi85718566gbDQ3479651_Aschersonia_tamurai
CCGTAGGTGA---------ACCTGCGGAAGGATCATT-A---------------------
--------------------------------------CTG--------A----------
-------------------G-TGCGG-G-CTG------C-C-------------------
------------------------------------------------------------
------------------T-T------------C--GGG-C-GC-CCA----A-------
--------C-CTC-------------------------------C---------------
------------------C------------------------------ACC-C--G-T-
GA-CT-A-------C-C------------------------T-A--AC------A-----
---C-------T-GTT----GCT-TCGGCGGGG--AGCC---------------------
----C-------------------------------------------------------
-------------------------------------------TC---------------
-TC--G----GG-----GG----------------CGAGCCGCCGGGGAC-TACT-----
---G-----------AACTTCATGCCTG------AGAGTG-AT---------G--CA---
-------------------G----------------------------------------
TCT--------------------------------------------------------G
AGT-CTG---------------------A---ATA-TA-A----AA-------------T
CA--GT------CAAAACTTTCAACAATGGATCTCTTGGTTCCGGCATCGATGAAGAACG
CAGCGAACTGCGATAAGTAATGTGAATTGCAGAATTCAGTGAATCATCGAGTCTTTGAAC
GCAC-ATTGCGCCCCCTGG-CATTCCGGGGGGCATGCCTGTCCGAGCGTCATTGCTGCCC
ATCAAG--------C---CC----------------------------------------
-G--G--C-TTG-TGTG----------------------------------TTG------
----------GG-----------TC--GTC-GTCCCC-----------C-CC--------
---------GG----------------------GG-------------------------
----GA--------------CGG-GCCCGAAA---GGCAGCGGCGG-------CA-----
-----CCGT-GTCC-G-GTCC--------TCG--AGCGTATGGG-----------G----
---C--TTTGTCA---------CC-----------CGCT-----C--GAT----TTAG-G
-------------------------------G----C-C--G-G-C------------CG
GGC-GCCAGCCGACGT-C-------------C-AA------------------------C
CAT-TT---T-T-CT-TCAG------------------GTTGA-----------------
-------------------C----CT------CG-GATCAGGTAGGG-ATACCCGCTGAA
CTTAA----------
>85_ITS4_519_bases
CCGTAGGTGA---------ACCTGCGGAAGGATCATT-A---------------------
--------------------------------------CTG--------A----------
-------------------G-TGCGG-G-CTG------C-C-------------------
------------------------------------------------------------
------------------T-T------------C--GGG-C-GC-CCA----A-------
--------C-CTC-------------------------------C---------------
------------------C------------------------------ACC-C--G-T-
GA-CT-A-------C-C------------------------T-A--AC------A-----
---C-------T-GTT----GCT-TCGGCGGGG--AGCC---------------------
----C-------------------------------------------------------
-------------------------------------------TC---------------
-TC--G----GG-----GG----------------CGAGCCGCCGGGGAC-TACT-----
---G-----------AACTTCATGCCTG------AGAGTG-AT---------G--CA---
-------------------G----------------------------------------
TCT--------------------------------------------------------G
AGT-CTG---------------------A---ATA-TA-A----AA-------------T
CA--GT------CAAAACTTTCAACAATGGATCTCTTGGTTCCGGCATCGATGAAGAACG
CAGCGAACTGCGATAAGTAATGTGAATTGCAGAATTCAGTGAATCATCGAGTCTTTGAAC
GCAC-ATTGCGCCCCCTGG-CATTCCGGGGGGCATGCCTGTCCGAGCGTCATTGCTGCCC
ATCAAG--------C---CC----------------------------------------
-G--G--C-TTG-TGTG----------------------------------TTG------
----------GG-----------TC--GTC-GTCCCC-----------C-CC--------
---------GG----------------------GG-------------------------
----GA--------------CGG-GCCCGAAA---GGCAGCGGCGG-------CA-----
-----CCGT-GTCC-G-GTCC--------TCG--AGCGTATGGG-----------G----
---C--TTTGTCA---------CC-----------CGCT-----C--GAT----TTAG-G
-------------------------------G----C-C--G-G-C------------CG
GGC-GCCAGCCGACGT-C-------------C----------------------------
------------------------------------------------------------
------------------------------------------------------------
---------------
>66_ITS4_521_bases
CCGTAGGTGA---------ACCTGCGGAAGGATCATT-A---------------------
--------------------------------------CTG--------A----------
-------------------G-TGCGG-G-CTG------C-C-------------------
------------------------------------------------------------
------------------T-T------------C--GGG-C-GC-CCA----A-------
--------C-CTC-------------------------------C---------------
------------------C------------------------------ACC-C--G-T-
GA-CT-A-------C-C------------------------T-A--AC------A-----
---C-------T-GTT----GCT-TCGGCGGGG--AGCC---------------------
----C-------------------------------------------------------
-------------------------------------------TC---------------
-TC--G----GG-----GG----------------CGAGCCGCCGGGGAC-TACT-----
---G-----------AACTTCATGCCTG------AGAGTG-AT---------G--CA---
-------------------G----------------------------------------
TCT--------------------------------------------------------G
AGT-CTG---------------------A---ATA-TA-A----AA-------------T
CA--GT------CAAAACTTTCAACAATGGATCTCTTGGTTCCGGCATCGATGAAGAACG
CAGCGAACTGCGATAAGTAATGTGAATTGCAGAATTCAGTGAATCATCGAGTCTTTGAAC
GCAC-ATTGCGCCCCCTGG-CATTCCGGGGGGCATGCCTGTCCGAGCGTCATTGCTGCCC
ATCAAG--------C---CC----------------------------------------
-G--G--C-TTG-TGTG----------------------------------TTG------
----------GG-----------TC--GTC-GTCCCC-----------C-CC--------
---------GG----------------------GG-------------------------
----GA--------------CGG-GCCCGAAA---GGCAGCGGCGG-------CA-----
-----CCGT-GTCC-G-GTCC--------TCG--AGCGTATGGG-----------G----
---C--TTTGTCA---------CC-----------CGCT-----C--GAT----TTAG-G
-------------------------------G----C-C--G-G-C------------CG
GGC-GCCAGCCGACGT-C-------------C-AA------------------------C
C-----------------------------------------------------------
------------------------------------------------------------
---------------
>AIMS_BRL_232_556_bases
CCGTAGGTGA---------ACCTGCGGAAGGATCATT-A---------------------
--------------------------------------CTG--------A----------
-------------------G-TGCGG-G-CTG------C-C-------------------
------------------------------------------------------------
------------------T-C------------C--GGG-C-GC-CCA----A-------
--------C-CTC-------------------------------C---------------
------------------C------------------------------ACC-C--G-T-
GA-AT-A-------C-C------------------------T-A--AC------A-----
---C-------T-GTT----GCT-TCGGCGGGG--AGCT---------------------
----C-------------------------------------------------------
-------------------------------------------CC---------------
-TC--G----GG-----GG----------------CGAGCCGCCGGGGAC-TACT-----
---G-----------AACTTCATGCCTG------AGAGTG-AT---------G--CA---
-------------------G----------------------------------------
TCT--------------------------------------------------------G
AGT-CTG---------------------A---ATA-TA-A----AA-------------T
CA--GT------CAAAACTTTCAACAATGGATCTCTTGGTTCCGGCATCGATGAAGAACG
CAGCGAACTGCGATAAGTAATGTGAATTGCAGAATTCAGTGAATCATCGAGTCTTTGAAC
GCAC-ATTGCGCCCCCTGG-CATTCCGGGGGGCATGCCTGTCCGAGCGTCATTGCTGCCC
ATCAAG--------C---CC----------------------------------------
-G--G--C-TTG-TGTG----------------------------------TTG------
----------GG-----------TC--GTC-GTCCCC-----------C-CC--------
---------GG----------------------GG-------------------------
----GA--------------CGG-GCCCGAAA---GGCAGCGGCGG-------CA-----
-----CCGT-GTCC-G-GTCC--------TCG--AGCGTATGGG-----------G----
---C--TTTATCA---------CC-----------CGCT-----C--GAC----T-AG-G
-------------------------------G----C-C--G-G-C------------CG
GGC-GCCAGCCGACGT-C----------TC-C-AA------------------------C
CAT-TT---T-T-CT-TCAG------------------GTTGA-----------------
-------------------C----CT------CG-GATCAGGTAGGG-ATACCCGCTGAA
CTTAAGC------AT
>gi434860778gbKC2539611_Aspergillus_sydowii
CCGTAGGTGA---------ACCTGCGGAAGGATCATT-A---------------------
--------------------------------------CTG--------A----------
-------------------G-TGCGG-G-CTG------C-C-------------------
------------------------------------------------------------
------------------T-C------------C--GGG-C-GC-CCA----A-------
--------C-CTC-------------------------------C---------------
------------------C------------------------------ACC-C--G-T-
GA-AT-A-------C-C------------------------T-A--AC------A-----
---C-------T-GTT----GCT-TCGGCGGGG--AGCT---------------------
----C-------------------------------------------------------
-------------------------------------------CC---------------
-TC--G----GG-----GG----------------CGAGCCGCCGGGGAC-TACT-----
---G-----------AACTTCATGCCTG------AGAGTG-AT---------G--CA---
-------------------G----------------------------------------
TCT--------------------------------------------------------G
AGT-CTG---------------------A---ATA-TA-A----AA-------------T
CA--GT------CAAAACTTTCAACAATGGATCTCTTGGTTCCGGCATCGATGAAGAACG
CAGCGAACTGCGATAAGTAATGTGAATTGCAGAATTCAGTGAATCATCGAGTCTTTGAAC
GCAC-ATTGCGCCCCCTGG-CATTCCGGGGGGCATGCCTGTCCGAGCGTCATTGCTGCCC
ATCAAG--------C---CC----------------------------------------
-G--G--C-TTG-TGTG----------------------------------TTG------
----------GG-----------TC--GTC-GTCCCC-----------C-CC--------
---------GG----------------------GG-------------------------
----GA--------------CGG-GCCCGAAA---GGCAGCGGCGG-------CA-----
-----CCGT-GTCC-G-GTCC--------TCG--AGCGTATGGG-----------G----
---C--TTTATCA---------CC-----------CGCT-----C--GAC----T-AG-G
-------------------------------G----C-C--G-G-C------------CG
GGC-GCCAGCCGACGT-C----------TC-C-AA------------------------C
CAT-TT---T-T-CT-TCAG------------------GTTGA-----------------
-------------------C----CT------CG-GATCAGGTAGGG-ATACCCGCTGAA
CTTAAGC------AT
>AIMS_BRL_95_556_bases
CCGTAGGTGA---------ACCTGCGGAAGGATCATT-A---------------------
--------------------------------------CTG--------A----------
-------------------G-TGCGG-G-CTG------C-C-------------------
------------------------------------------------------------
------------------T-C------------C--GGG-C-GC-CCA----A-------
--------C-CTC-------------------------------C---------------
------------------C------------------------------ACC-C--G-T-
GA-AT-A-------C-C------------------------T-A--AC------A-----
---C-------T-GTT----GCT-TCGGCGGGG--AACC---------------------
----C-------------------------------------------------------
-------------------------------------------CC---------------
-TC--G----GG-----GG----------------CGAGCCGCCGGGGAC-TACT-----
---G-----------AACTTCATGCCTG------AGAGTG-AT---------G--CA---
-------------------G----------------------------------------
TCT--------------------------------------------------------G
AGT-CTG---------------------A---ATA-TA-A----AA-------------T
CA--GT------CAAAACTTTCAACAATGGATCTCTTGGTTCCGGCATCGATGAAGAACG
CAGCGAACTGCGATAAGTAATGTGAATTGCAGAATTCAGTGAATCATCGAGTCTTTGAAC
GCAC-ATTGCGCCCCCTGG-CATTCCGGGGGGCATGCCTGTCCGAGCGTCATTGCTGCCC
ATCAAG--------C---CC----------------------------------------
-G--G--C-TTG-TGTG----------------------------------TTG------
----------GG-----------TC--GTC-GTCCCC-----------C-CC--------
---------GG----------------------GG-------------------------
----GA--------------CGG-GCCCGAAA---GGCAGCGGCGG-------CA-----
-----CCGT-GTCC-G-GTCC--------TCG--AGCGTATGGG-----------G----
---C--TTTGTCA---------CC-----------CGCT-----C--GAC----T-AG-G
-------------------------------G----C-C--G-G-C------------CG
GGC-GCCAGCCGACGT-C----------TC-C-AA------------------------C
CAT-TT---T-T-CT-TCAG------------------GTTGA-----------------
-------------------C----CT------CG-GATCAGGTAGGG-ATACCCGCTGAA
CTTAAGC------AT
>AIMS_BRL_189_556_bases
CCGTAGGTGA---------ACCTGCGGAGGGATCATT-A---------------------
--------------------------------------CTG--------A----------
-------------------G-TGCGG-G-CTG------C-C-------------------
------------------------------------------------------------
------------------T-C------------C--GGG-C-GC-CCA----A-------
--------C-CTC-------------------------------C---------------
------------------C------------------------------ACC-C--G-T-
GA-AT-A-------C-C------------------------T-A--AC------A-----
---C-------T-GTT----GCT-TCGGCGGGG--AACC---------------------
----C-------------------------------------------------------
-------------------------------------------CC---------------
-TC--G----GG-----GG----------------CGAGCCGCCGGGGAC-TACT-----
---G-----------AACTTCATGCCTG------AGAGTG-AT---------G--CA---
-------------------G----------------------------------------
TCT--------------------------------------------------------G
AGT-CTG---------------------A---ATA-TA-A----AA-------------T
CA--GT------CAAAACTTTCAACAATGGATCTCTTGGTTCCGGCATCGATGAAGAACG
CAGCGAACTGCGATAAGTAATGTGAATTGCAGAATTCAGTGAATCATCGAGTCTTTGAAC
GCAC-ATTGCGCCCCCTGG-CATTCCGGGGGGCATGCCTGTCCGAGCGTCATTGCTGCCC
ATCAAG--------C---CC----------------------------------------
-G--G--C-TTG-TGTG----------------------------------TTG------
----------GG-----------TC--GTC-GTCCCC-----------C-CC--------
---------GG----------------------GG-------------------------
----GA--------------CGG-GCCCGAAA---GGCAGCGGCGG-------CA-----
-----CCGT-GTCC-G-GTCC--------TCG--AGCGTATGGG-----------G----
---C--TTTGTCA---------CC-----------CGCT-----C--GAC----T-AG-G
-------------------------------G----C-C--G-G-C------------CG
GGC-GCCAGCCGACGT-C----------TC-C-AA------------------------C
CAT-TT---T-T-CT-TCAG------------------GTTGA-----------------
-------------------C----CT------CG-GATCAGGTAGGG-ATACCCGCTGAA
CTTAAGC------AT
>gi355321705embHE6088071_Aspergillus_sp
CCGTAGGTGA---------ACCTGCGGAAGGATCATT-A---------------------
--------------------------------------CTG--------A----------
-------------------G-TGCGG-G-CTG------C-C-------------------
------------------------------------------------------------
------------------T-C------------C--GGG-C-GC-CCA----A-------
--------C-CTC-------------------------------C---------------
------------------C------------------------------ACC-C--G-T-
GA-AT-A-------C-C------------------------T-A--AC------A-----
---C-------T-GTT----GCT-TCGGCGGGG--AACC---------------------
----C-------------------------------------------------------
-------------------------------------------CC---------------
-TC--G----GG-----GG----------------CGAGCCGCCGGGGAC-TACT-----
---G-----------AACTTCATGCCTG------AGAGTG-AT---------G--CA---
-------------------G----------------------------------------
TCT--------------------------------------------------------G
AGT-CTG---------------------A---ATA-TA-A----AA-------------T
CA--GT------CAAAACTTTCAACAATGGATCTCTTGGTTCCGGCATCGATGAAGAACG
CAGCGAACTGCGATAAGTAATGTGAATTGCAGAATTCAGTGAATCATCGAGTCTTTGAAC
GCAC-ATTGCGCCCCCTGG-CATTCCGGGGGGCATGCCTGTCCGAGCGTCATTGCTGCCC
ATCAAG--------C---CC----------------------------------------
-G--G--C-TTG-TGTG----------------------------------TTG------
----------GG-----------TC--GTC-GTCCCC-----------C-CC--------
---------GG----------------------GG-------------------------
----GA--------------CGG-GCCCGAAA---GGCAGCGGCGG-------CA-----
-----CCGT-GTCC-G-GTCC--------TCG--AGCGTATGGG-----------G----
---C--TTTGTCA---------CC-----------CGCT-----C--GAC----T-AG-G
-------------------------------G----C-C--G-G-C------------CG
GGC-GCCAGCCGACGT-C----------TC-C-AA------------------------C
CAT-TT---T-T-CT-TCAG------------------GTTGA-----------------
-------------------C----CT------CG-GATCAGGTAGGG-ATACCCGCTGAA
CTTAAGC------AT
>gi356614404gbJN7090361_Aspergillus_sp
CCGTAGGTGA---------ACCTGCGGAAGGATCATT-A---------------------
--------------------------------------CTG--------A----------
-------------------G-TGCGG-G-CTG------C-C-------------------
------------------------------------------------------------
------------------T-C------------C--GGG-C-GC-CCA----A-------
--------C-CTC-------------------------------C---------------
------------------C------------------------------ACC-C--G-T-
GA-AT-A-------C-C------------------------T-A--AC------A-----
---C-------T-GTT----GCT-TCGGCGGGG--AACC---------------------
----C-------------------------------------------------------
-------------------------------------------CC---------------
-TC--G----GG-----GG----------------CGAGCCGCCGGGGAC-TACT-----
---G-----------AACTTCATGCCTG------AGAGTG-AT---------G--CA---
-------------------G----------------------------------------
TCT--------------------------------------------------------G
AGT-CTG---------------------A---ATA-TA-A----AA-------------T
CA--GT------CAAAACTTTCAACAATGGATCTCTTGGTTCCGGCATCGATGAAGAACG
CAGCGAACTGCGATAAGTAATGTGAATTGCAGAATTCAGTGAATCATCGAGTCTTTGAAC
GCAC-ATTGCGCCCCCTGG-CATTCCGGGGGGCATGCCTGTCCGAGCGTCATTGCTGCCC
ATCAAG--------C---CC----------------------------------------
-G--G--C-TTG-TGTG----------------------------------TTG------
----------GG-----------TC--GTC-GTCCCC-----------C-CC--------
---------GG----------------------GG-------------------------
----GA--------------CGG-GCCCGAAA---GGCAGCGGCGG-------CA-----
-----CCGT-GTCC-G-GTCC--------TCG--AGCGTATGGG-----------G----
---C--TTTGTCA---------CC-----------CGCT-----C--GAC----T-AG-G
-------------------------------G----C-C--G-G-C------------CG
GGC-GCCAGCCGACGT-C----------TC-C-AA------------------------C
CAT-TT---T-T-CT-TCAG------------------GTTGA-----------------
-------------------C----CT------CG-GATCAGGTAGGG-ATACCCGCTGAA
CTTAAGC------AT
>AIMS_BRL_24_AIMS_BRL_17_576_bases
CCGTAGGTGA---------ACCTGCGGAAGGATCATT-A---------------------
--------------------------------------CTG--------A----------
-------------------G-TGCGG-G-CTG------C-C-------------------
------------------------------------------------------------
------------------T-C------------C--GGG-C-GC-CCA----A-------
--------C-CTC-------------------------------C---------------
------------------C------------------------------ACC-C--G-T-
GA-AT-A-------C-C------------------------T-A--AC------A-----
---C-------T-GTT----GCT-TCGGCGGGG--AACC---------------------
----C-------------------------------------------------------
-------------------------------------------CC---------------
-TC--G----GG-----GG----------------CGAGCCGCCGGGGAC-TACT-----
---G-----------AACTTCATGCCTG------AGAGTG-AT---------G--CA---
-------------------G----------------------------------------
TCT--------------------------------------------------------G
AGT-CTG---------------------A---ATA-TA-A----AA-------------T
CA--GT------CAAAACTTTCAACAATGGATCTCTTGGTTCCGGCATCGATGAAGAACG
CAGCGAACTGCGATAAGTAATGTGAATTGCAGAATTCAGTGAATCATCGAGTCTTTGAAC
GCAC-ATTGCGCCCCCTGG-CATTCCGGGGGGCATGCCTGTCCGAGCGTCATTGCTGCCC
ATCAAG--------C---CC----------------------------------------
-G--G--C-TTG-TGTG----------------------------------TTG------
----------GG-----------TC--GTC-GTCCCC-------------CCC-------
---------GG----------------------GG-------------------------
----GA--------------CGG-GCCCGAAA---GGCAGCGGCGG-------CA-----
-----CCGT-GTCC-G-GTCC--------TCG--AGCGTATGGG-----------G----
---C--TTTGTCA---------CC-----------CGCT-----C--GAC----T-AG-G
-------------------------------G----C-C--G-G-C------------CG
GGC-GCCAGCCGACGT-C----------TC-C-AA------------------------C
CAT-TT---T-T-CT-TCAG------------------GTTGA-----------------
-------------------C----CT------CG-GATCAGGTAGGG-ATACCCGCTGAA
CTTAAGC------AT
>gi237625990gbFJ8786251_Aspergillus_versicolor
CCGTAGGTGA---------ACCTGCGGAAGGATCATT-A---------------------
--------------------------------------CTG--------A----------
-------------------G-TGCGG-G-CTG------C-C-------------------
------------------------------------------------------------
------------------T-C------------C--GGG-C-GC-CCA----A-------
--------C-CTC-------------------------------C---------------
------------------C------------------------------ACC-C--G-T-
GA-AT-A-------C-C------------------------T-A--AC------A-----
---C-------T-GTT----GCT-TCGGCGGGG--AACC---------------------
----C-------------------------------------------------------
-------------------------------------------CC---------------
-TC--G----GG-----GG----------------CGAGCCGCCGGGGAC-TACT-----
---G-----------AACTTCATGCCTG------AGAGTG-AT---------G--CA---
-------------------G----------------------------------------
TCT--------------------------------------------------------G
AGT-CTG---------------------A---ATA-TA-A----AA-------------T
CA--GT------CAAAACTTTCAACAATGGATCTCTTGGTTCCGGCATCGATGAAGAACG
CAGCGAACTGCGATAAGTAATGTGAATTGCAGAATTCAGTGAATCATCGAGTCTTTGAAC
GCAC-ATTGCGCCCCCTGG-CATTCCGGGGGGCATGCCTGTCCGAGCGTCATTGCTGCCC
ATCAAG--------C---CC----------------------------------------
-G--G--C-TTG-TGTG----------------------------------TTG------
----------GG-----------TC--GTC-GTCCCC-----------C-CCC-------
---------GG----------------------GG-------------------------
----GA--------------CGG-GCCCGAAA---GGCAGCGGCGG-------CA-----
-----CCGT-GTCC-G-GTCC--------TCG--AGCGTATGGG-----------G----
---C--TTTGTCA---------CC-----------CGCT-----C--GAC----T-AG-G
-------------------------------G----C-C--G-G-C------------CG
GGC-GCCAGCCGACGT-C----------TC-C-AA------------------------C
CAT-TT---T-T-CT-TCAG------------------GTTGA-----------------
-------------------C----CT------CG-GATCAGGTAGGG-ATACCCGCTGAA
CTTAAGC------AT
>AIMS_BRL_244_557_bases
CCGTAGGTGA---------ACCTGCGGAAGGATCATT-A---------------------
--------------------------------------CTG--------A----------
-------------------G-TGCGG-G-CTG------C-C-------------------
------------------------------------------------------------
------------------T-C------------C--GGG-C-GC-CCA----A-------
--------C-CTC-------------------------------C---------------
------------------C------------------------------ACC-C--G-T-
GA-AT-A-------C-C------------------------T-A--AC------A-----
---C-------T-GTT----GCT-TCGGCGGGG--AACC---------------------
----C-------------------------------------------------------
-------------------------------------------CC---------------
-TC--G----GG-----GG----------------CGAGCCGCCGGGGAC-TACT-----
---G-----------AACTTCATGCCTG------AGAGTG-AT---------G--CA---
-------------------G----------------------------------------
TCT--------------------------------------------------------G
AGT-CTG---------------------A---ATA-TA-A----AA-------------T
CA--GT------CAAAACTTTCAACAATGGATCTCTTGGTTCCGGCATCGATGAAGAACG
CAGCGAACTGCGATAAGTAATGTGAATTGCAGAATTCAGTGAATCATCGAGTCTTTGAAC
GCAC-ATTGCGCCCCCTGG-CATTCCGGGGGGCATGCCTGTCCGAGCGTCATTGCTGCCC
ATCAAG--------C---CC----------------------------------------
-G--G--C-TTG-TGTG----------------------------------TTG------
----------GG-----------TC--GTC-GTCCCC-----------C-CCC-------
---------GG----------------------GG-------------------------
----GA--------------CGG-GCCCGAAA---GGCAGCGGCGG-------CA-----
-----CCGT-GTCC-G-GTCC--------TCG--AGCGTATGGG-----------G----
---C--TTTGTCA---------CC-----------CGCT-----C--GAC----T-AG-G
-------------------------------G----C-C--G-G-C------------CG
GGC-GCCAGCCGACGT-C----------TC-C-AA------------------------C
CAT-TT---T-T-CT-TCAG------------------GTTGA-----------------
-------------------C----CT------CG-GATCAGGTAGGG-ATACCCGCTGAA
CTTAAGC------AT
>AIMS_BRL_215_188_186_190_211_194_157_170
CCGTAGGTGA---------ACCTGCGGAAGGATCATT-A---------------------
--------------------------------------CTG--------A----------
-------------------G-TGCGG-G-CTG------C-C-------------------
------------------------------------------------------------
------------------T-C------------C--GGG-C-GC-CCA----A-------
--------C-CTC-------------------------------C---------------
------------------C------------------------------ACC-C--G-T-
GA-AT-A-------C-C------------------------T-A--AC------A-----
---C-------T-GTT----GCT-TCGGCGGGG--AACC---------------------
----C-------------------------------------------------------
-------------------------------------------CC---------------
-TC--G----GG-----GG----------------CGAGCCGCCGGGGAC-TACT-----
---G-----------AACTTCATGCCTG------AGAGTG-AT---------G--CA---
-------------------G----------------------------------------
TCT--------------------------------------------------------G
AGT-CTG---------------------A---ATA-TA-A----AA-------------T
CA--GT------CAAAACTTTCAACAATGGATCTCTTGGTTCCGGCATCGATGAAGAACG
CAGCGAACTGCGATAAGTAATGTGAATTGCAGAATTCAGTGAATCATCGAGTCTTTGAAC
GCAC-ATTGCGCCCCCTGG-CATTCCGGGGGGCATGCCTGTCCGAGCGTCATTGCTGCCC
ATCAAG--------C---CC----------------------------------------
-G--G--C-TTG-TGTG----------------------------------TTG------
----------GG-----------TC--GTC-GTCCCC-----------C-CC--------
---------GG----------------------GG-------------------------
----GA--------------CGG-GCCCGAAA---GGCAGCGGCGG-------CA-----
-----CCGT-GTCC-G-GTCC--------TCG--AGCGTATGGG-----------G----
---C--TTTGTCA---------CC-----------CGCT-----C--GAC----T-AG-G
-------------------------------G----C-C--G-G-C------------CG
GGC-GCCAGCCGACGT-C----------TC-C-AA------------------------C
CAT-TT---T-T-CT-TCAG------------------GTTGA-----------------
-------------------C----CT------CG-GATCAGGTAGGG-ATACCCGCTGAA
CTTAAGC------AT
>125_ITS4_564_bases
CCGTAGGTGA---------ACCTGCGGAAGGATCATT-A---------------------
--------------------------------------CNG--------A----------
-------------------G-TGTAG-G----------G-T-------------------
------------------------------------------------------------
------------------T-C------------N--TAGNGAGC-CCA----A-------
--------C-NTC-------------------------------C---------------
------------------C------------------------------ACC-C--G-T-
GT-TT-A-------C----------------------------T--GN------AAC---
CT-T-------A-GTT----GNT-TNGGCGGGC--CCNC---------------------
----C-TT------TA--AGGCCN--------------CCGGGG----------------
----------------------GG------C------ATCAGCCC---------------
-CC--G----GG-----CC----------------CGCGCCCGCCGGAGA-CACC--A--
-C-G-----------AANT------NTN--TTT-GATNTA-GT---------N--AA---
-------------------N----------------------------------------
TCT--------------------------------------------------------G
AGT-TGA---------------------T---TGT-ATCG--C-AA-------------T
CA--GT------TAAAACTTTCAACAATGGATCTNTTGGTTCCGGCATCGATGAAGAACG
CAGCGAAATGCGATAANTAGTGTGAATTGCANAATTCCGTGAATCATNGAGTCTTTGAAC
GCAC-ATTGCGCCCCCTGG-TATTCCGGGGGGCATGCCTGTCCGAGCGTCATTGCTGCCC
ATCAAG--------C---AC----------------------------------------
-G--G--C-TTG-TGTG----------------------------------TTG------
----------GG-----------TC--GTC-GTCCCC----TC-TTC---GG--------
---------GG----------------------GG-------------------------
----GA--------------CGG-GCCCCAAA---GGCAGCGGCGG-------CA-----
-----CCGC-NTCC-G-ATCC--------TCG--AGCGTATGGG-----------G----
---C--TTTGTCA---------CC-----------CGCT-----C--TGT----A----G
-------------------------------G----C-C--C-G-G------------CC
GGC-GCTTGCCGAACG-C------AA--AA-C-AA------------------------C
CA--TT---C-T-TT-CCAG------------------G---------------------
------------------------------------------------------------
---------------
>gi388782903gbJQ6762051_Aspergillus_caelatus
CCGTAGGTGA---------ACCTGCGGAAGGATCATT-A---------------------
--------------------------------------CCG--------A----------
-------------------G-TGTAG-G----------G-T-------------------
------------------------------------------------------------
------------------T-C------------C--TAGCGAGC-CCA----A-------
--------C-CTC-------------------------------C---------------
------------------C------------------------------ACC-C--G-T-
GT-TT-A-------C----------------------------T--GT------AAC---
CT-T-------A-GTT----GCT-TCGGCGGGC--CCGC---------------------
----C-TT------TA--AGGCCG--------------CCGGGG----------------
----------------------GG------C------ATCAGCCC---------------
-CC--G----GG-----CC----------------CGCGCCCGCCGGAGA-CACC--A--
-C-G-----------AACT------CTG--TCT-GATCTA-GT---------G--AA---
-------------------G----------------------------------------
TCT--------------------------------------------------------G
AGT-TGA---------------------T---TGT-ATCG--C-AA-------------T
CA--GT------TAAAACTTTCAACAATGGATCTCTTGGTTCCGGCATCGATGAAGAACG
CAGCGAAATGCGATAACTAGTGTGAATTGCAGAATTCCGTGAATCATCGAGTCTTTGAAC
GCAC-ATTGCGCCCCCTGG-TATTCCGGGGGGCATGCCTGTCCGAGCGTCATTGCTGCCC
ATCAAG--------C---AC----------------------------------------
-G--G--C-TTG-TGTG----------------------------------TTG------
----------GG-----------TC--GTC-GTCCCC----TC-TTC---GG--------
---------GG----------------------GG-------------------------
----GA--------------CGG-GCCCCAAA---GGCAGCGGCGG-------CA-----
-----CCGC-GTCC-G-ATCC--------TCG--AGCGTATGGG-----------G----
---C--TTTGTCA---------CC-----------CGCT-----C--TGT----A----G
-------------------------------G----C-C--C-G-G------------CC
GGC-GCTTGCCGAACG-C------AA--AA-C-AA------------------------C
CA--TT---C-T-TT-CCAG------------------GTTGA-----------------
-------------------C----CT------CG-GATCAGGTAGG--------------
---------------
>AIMS_BRL_13_603_bases
CCGTAGGTGA---------ACCTGCGGAAGGATCATT-A---------------------
--------------------------------------CCG--------A----------
-------------------G-TGTAG-G----------G-T-------------------
------------------------------------------------------------
------------------T-C------------C--TAGCGAGC-CCA----A-------
--------C-CTC-------------------------------C---------------
------------------C------------------------------ACC-C--G-T-
GT-TT-A-------C----------------------------T--GT------A-C---
CT-T-------A-GTT----GCT-TCGGCGGGC--CCGC---------------------
----C-AT-----TCA--TGGCCG--------------CCGGGG----------------
----------------------GC------T------CTCAG-CC---------------
-CC--G----GG-----CC----------------CGCGCCCGCCGGAGA-CACC--A--
-C-G-----------AACT------CTG--TCT-GATCTA-GT---------G--AA---
-------------------G----------------------------------------
TCT--------------------------------------------------------G
AGT-TGA---------------------T---TGT-ATCG--C-AA-------------T
CA--GT------TAAAACTTTCAACAATGGATCTCTTGGTTCCGGCATCGATGAAGAACG
CAGCGAAATGCGATAACTAGTGTGAATTGCAGAATTCCGTGAATCATCGAGTCTTTGAAC
GCAC-ATTGCGCCCCCTGG-TATTCCGGGGGGCATGCCTGTCCGAGCGTCATTGCTGCCC
ATCAAG--------C---AC----------------------------------------
-G--G--C-TTG-TGTG----------------------------------TTG------
----------GG-----------TC--GTC-GTCCCC----TC-TCC---GG--------
---------GG----------------------GG-------------------------
----GA--------------CGG-GCCCCAAA---GGCAGCGGCGG-------CA-----
-----CCGC-GTCC-G-ATCC--------TCG--AGCGTATGGG-----------G----
---C--TTTGTCA---------CC-----------CGCT-----C--TGT----A----G
-------------------------------G----C-C--C-G-G------------CC
GGC-GCTTGCCGAACG-C------AA--AT-C-AA------------------------T
C----T---T-T-TT-CCAG------------------GTTGA-----------------
-------------------C----CT------CG-GATCAGGTAGGG-ATACCCGCTGAA
CTTAAGC------AT
>gi401801813gbJX1640751_Davidiella_sp
CCGTAGGTGA---------ACCTGCGGAAGGATCATT-A---------------------
--------------------------------------CCG--------A----------
-------------------G-TGTAG-G----------G-T-------------------
------------------------------------------------------------
------------------T-C------------C--TAGCGAGC-CCA----A-------
--------C-CTC-------------------------------C---------------
------------------C------------------------------ACC-C--G-T-
GT-TT-A-------C----------------------------T--GT------A-C---
CT-T-------A-GTT----GCT-TCGGCGGGC--CCGC---------------------
----C-AT-----TCA--TGGCCG--------------CCGGGG----------------
----------------------GC------T------CTCAG-CC---------------
-CC--G----GG-----CC----------------CGCGCCCGCCGGAGA-CACC--A--
-C-G-----------AACT------CTG--TCT-GATCTA-GT---------G--AA---
-------------------G----------------------------------------
TCT--------------------------------------------------------G
AGT-TGA---------------------T---TGT-ATCG--C-AA-------------T
CA--GT------TAAAACTTTCAACAATGGATCTCTTGGTTCCGGCATCGATGAAGAACG
CAGCGAAATGCGATAACTAGTGTGAATTGCAGAATTCCGTGAATCATCGAGTCTTTGAAC
GCAC-ATTGCGCCCCCTGG-TATTCCGGGGGGCATGCCTGTCCGAGCGTCATTGCTGCCC
ATCAAG--------C---AC----------------------------------------
-G--G--C-TTG-TGTG----------------------------------TTG------
----------GG-----------TC--GTC-GTCCCC----TC-TCC---GG--------
---------GG----------------------GG-------------------------
----GA--------------CGG-GCCCCAAA---GGCAGCGGCGG-------CA-----
-----CCGC-GTCC-G-ATCC--------TCG--AGCGTATGGG-----------G----
---C--TTTGTCA---------CC-----------CGCT-----C--TGT----A----G
-------------------------------G----C-C--C-G-G------------CC
GGC-GCTTGCCGAACG-C------AA--AT-C-AA------------------------T
C----T---T-T-TT-CCAG------------------GTTGA-----------------
-------------------C----CT------CG-GATCAGGTAGGG-ATACCCGCTGAA
CTTAAGC------AT
>gi270303626gbGU1831691_Aspergillus_flavus
CCGTAGGTGA---------ACCTGCGGAAGGATCATT-A---------------------
--------------------------------------CCG--------A----------
-------------------G-TGTAG-G----------G-T-------------------
------------------------------------------------------------
------------------T-C------------C--TAGCGAGC-CCA----A-------
--------C-CTC-------------------------------C---------------
------------------C------------------------------ACC-C--G-T-
GT-TT-A-------C----------------------------T--GT------A-C---
CT-T-------A-GTT----GCT-TCGGCGGGC--CCGC---------------------
----C-AT-----TCA--TGGCCG--------------CCGGGG----------------
----------------------GC------T------CTCAG-CC---------------
-CC--G----GG-----CC----------------CGCGCCCGCCGGAGA-CACC--A--
-C-G-----------AACT------CTG--TCT-GATCTA-GT---------G--AA---
-------------------G----------------------------------------
TCT--------------------------------------------------------G
AGT-TGA---------------------T---TGT-ATCG--C-AA-------------T
CA--GT------TAAAACTTTCAACAATGGATCTCTTGGTTCCGGCATCGATGAAGAACG
CAGCGAAATGCGATAACTAGTGTGAATTGCAGAATTCCGTGAATCATCGAGTCTTTGAAC
GCAC-ATTGCGCCCCCTGG-TATTCCGGGGGGCATGCCTGTCCGAGCGTCATTGCTGCCC
ATCAAG--------C---AC----------------------------------------
-G--G--C-TTG-TGTG----------------------------------TTG------
----------GG-----------TC--GTC-GTCCCC----TC-TCC---GG--------
---------GG----------------------GG-------------------------
----GA--------------CGG-GCCCCAAA---GGCAGCGGCGG-------CA-----
-----CCGC-GTCC-G-ATCC--------TCG--AGCGTATGGG-----------G----
---C--TTTGTCA---------CC-----------CGCT-----C--TGT----A----G
-------------------------------G----C-C--C-G-G------------CC
GGC-GCTTGCCGAACG-C------AA--AT-C-AA------------------------T
C----T---T-T-TT-CCAG------------------GTTGA-----------------
-------------------C----CT------CG-GATCAGGTAGGG-ATACCCGCTGAA
CTTAAGC------AT
>AIMS_BRL_149_583_bases
CCGTAGGTGA---------ACCTGCGGAAGGATCATT-A---------------------
--------------------------------------CCG--------A----------
-------------------G-TGTAG-G----------G-T-------------------
------------------------------------------------------------
------------------T-C------------C--TAGCGAGC-CCA----A-------
--------C-CTC-------------------------------C---------------
------------------C------------------------------ACC-C--G-T-
GT-TT-A-------C----------------------------T--GT------A-C---
CT-T-------A-GTT----GCT-TCGGCGGGC--CCGC---------------------
----C-AT-----TCA--TGGCCG--------------CCGGGG----------------
----------------------GC------T------CTCAG-CC---------------
-CC--G----GG-----CC----------------CGCGCCCGCCGGAGA-CACC--A--
-C-G-----------AACT------CTG--TCT-GATCTA-GT---------G--AA---
-------------------G----------------------------------------
TCT--------------------------------------------------------G
AGT-TGA---------------------T---TGT-ATCG--C-AA-------------T
CA--GT------TAAAACTTTCAACAATGGATCTCTTGGTTCCGGCATCGATGAAGAACG
CAGCGAAATGCGATAACTAGTGTGAATTGCAGAATTCCGTGAATCATCGAGTCTTTGAAC
GCAC-ATTGCGCCCCCTGG-TATTCCGGGGGGCATGCCTGTCCGAGCGTCATTGCTGCCC
ATCAAG--------C---AC----------------------------------------
-G--G--C-TTG-TGTG----------------------------------TTG------
----------GG-----------TC--GTC-GTCCCC----TC-TCC---GG--------
---------GG----------------------GG-------------------------
----GA--------------CGG-GCCCCAAA---GGCAGCGGCGG-------CA-----
-----CCGC-GTCC-G-ATCC--------TCG--AGCGTATGGG-----------G----
---C--TTTGTCA---------CC-----------CGCT-----C--TGT----A----G
-------------------------------G----C-C--C-G-G------------CC
GGC-GCTTGCCGAACG-C------AA--AT-C-AA------------------------T
C----T---T-T-TT-CCAG------------------GTTGA-----------------
-------------------C----CT------CG-GATCAGGTAGGG-ATACCCGCTGAA
CTTAAGC------AT
>gi440920464gbJX2920921_Aspergillus_flavus
CCGTAGGTGA---------ACCTGCGGAAGGATCATT-A---------------------
--------------------------------------CCG--------A----------
-------------------G-TGTAG-G----------G-T-------------------
------------------------------------------------------------
------------------T-C------------C--TAGCGAGC-CCA----A-------
--------C-CTC-------------------------------C---------------
------------------C------------------------------ACC-C--G-T-
GT-TT-A-------C----------------------------T--GT------A-C---
CT-T-------A-GTT----GCT-TCGGCGGGC--CCGC---------------------
----C-AT-----TCA--TGGCCG--------------CCGGGG----------------
----------------------GC------T------CTCAG-CC---------------
-CC--G----GG-----CC----------------CGCGCCCGCCGGAGA-CACC--A--
-C-G-----------AACT------CTG--TCT-GATCTA-GT---------G--AA---
-------------------G----------------------------------------
TCT--------------------------------------------------------G
AGT-TGA---------------------T---TGT-ATCG--C-AA-------------T
CA--GT------TAAAACTTTCAACAATGGATCTCTTGGTTCCGGCATCGATGAAGAACG
CAGCGAAATGCGATAACTAGTGTGAATTGCAGAATTCCGTGAATCATCGAGTCTTTGAAC
GCAC-ATTGCGCCCCCTGG-TATTCCGGGGGGCATGCCTGTCCGAGCGTCATTGCTGCCC
ATCAAG--------C---AC----------------------------------------
-G--G--C-TTG-TGTG----------------------------------TTG------
----------GG-----------TC--GTC-GTCCCC----TC-TCC---GG--------
---------GG----------------------GG-------------------------
----GA--------------CGG-GCCCCAAA---GGCAGCGGCGG-------CA-----
-----CCGC-GTCC-G-ATCC--------TCG--AGCGTATGGG-----------G----
---C--TTTGTCA---------CC-----------CGCT-----C--TGT----A----G
-------------------------------G----C-C--C-G-G------------CC
GGC-GCTTGCCGAACG-C------AA--AT-C-AA------------------------T
C----T---T-T-TT-CCAG------------------GTTGA-----------------
-------------------C----CT------CG-GATCAGGTAGGG-ATACCCGCTGAA
CTTAAGC------AT
>AIMS_BRL_61_583_bases
CCGTAGGTGA---------ACCTGCGGAAGGATCATT-A---------------------
--------------------------------------CCG--------A----------
-------------------G-TGTAG-G----------G-T-------------------
------------------------------------------------------------
------------------T-C------------C--TAGCGAGC-CCA----A-------
--------C-CTC-------------------------------C---------------
------------------C------------------------------ACC-C--G-T-
GT-TT-A-------C----------------------------T--GT------A-C---
CT-T-------A-GTT----GCT-TCGGCGGGC--CCGC---------------------
----C-GT------CA--TGGCCG--------------CCGGGG----------------
----------------------GC------G-------TCAG-CC---------------
-CC--G----GG-----CC----------------CGCGCCCGCCGGAGA-CACC--A--
-C-G-----------AACT------CTG--TCT-GATCTA-GT---------G--AA---
-------------------G----------------------------------------
TCT--------------------------------------------------------G
AGT-TGA---------------------T---TGT-ATCG--C-AA-------------T
CA--GT------TAAAACTTTCAACAATGGATCTCTTGGTTCCGGCATCGATGAAGAACG
CAGCGAAATGCGATAACTAGTGTGAATTGCAGAATTCCGTGAATCATCGAGTCTTTGAAC
GCAC-ATTGCGCCCCCTGG-TATTCCGGGGGGCATGCCTGTCCGAGCGTCATTGCTGCCC
ATCAAG--------C---AC----------------------------------------
-G--G--C-TTG-TGTG----------------------------------TTG------
----------GG-----------TC--GTC-GTCCCC----TC-TCC---GG--------
---------GG----------------------GG-------------------------
----GA--------------CGG-GCCCCAAA---GGCAGCGGCGG-------CA-----
-----CCGC-GTCC-G-ATCC--------TCG--AGCGTATGGG-----------G----
---C--TTTGTCA---------CC-----------CGCT-----C--TGT----A----G
-------------------------------G----C-C--C-G-G------------CC
GGC-GCTTGCCGAACG-C------AA--AA-C-AA------------------------C
CA--TT---T-T-TT-CCAG------------------GTTGA-----------------
-------------------C----CT------CG-GATCAGGTAGGG-ATACCCGCTGAA
CTTAAGC------AT
>gi2588688dbjAB0084191_Aspergillus_sojae
CCGTAGGTGA---------AC-TGCGGAAGGATCATT-A---------------------
--------------------------------------CCG--------A----------
-------------------G-TGTAG-G----------G-T-------------------
------------------------------------------------------------
------------------T-C------------C--TAGCGAGC-CCA----A-------
--------C-CTC-------------------------------C---------------
------------------C------------------------------ACC-C--G-T-
GT-TT-A-------C----------------------------T--GT------A-C---
CT-T-------A-GTT----GCT-TCGGCGGGC--CCGC---------------------
----C-GT------CA--TGGCCG--------------CCGGGG----------------
----------------------GC------G-------TCAG-CC---------------
-CC--G----GG-----CC----------------CGCGCCCGCCGGAGA-CACC--A--
-C-G-----------AACT------CTG--TCT-GATCTA-GT---------G--AA---
-------------------G----------------------------------------
TCT--------------------------------------------------------G
AGT-TGA---------------------T---TGT-ATCG--C-AA-------------T
CA--GT------TAAAACTTTCAACAATGGATCTCTTGGTTCCGGCATCGATGAAGAACG
CAGCGAAATGCGATAACTAGTGTGAATTGCAGAATTCCGTGAATCATCGAGTCTTTGAAC
GCAC-ATTGCGCCCCCTGG-TATTCCGGGGGGCATGCCTGTCCGAGCGTCATTGCTGCCC
ATCAAG--------C---AC----------------------------------------
-G--G--C-TTG-TGTG----------------------------------TTG------
----------GG-----------TC--GTC-GTCCCC----TC-TCC---GG--------
---------GG----------------------GG-------------------------
----GA--------------CGG-GCCCCAAA---GGCAGCGGCGG-------CA-----
-----CCGC-GTCC-G-ATCC--------TCG--AGCGTATGGG-----------G----
---C--TTTGTCA---------CC-----------CGCT-----C--TGT----A----G
-------------------------------G----C-C--C-G-G------------CC
GGC-GCTTGCCGAACG-C------AA--AA-C-AA------------------------C
CA--TT---T-T-TT-CCAG------------------GTTGA-----------------
-------------------C----CT------CG-GATCAGGTAGGG-ATACCCGCTGAA
CTTAA----------
>AIMS_BRL_231_588_bases
CCGTAGGTGA---------ACCTGCGGGAGGATCATT-A---------------------
--------------------------------------CCG--------A----------
-------------------G-TGCGG-G----------T-C-------------------
------------------------------------------------------------
------------------C-T------------T--TGG---GC-CCA----A-------
--------C-CTC-------------------------------C---------------
------------------C------------------------------ATC-C--T-TT
AA-TT-A-------T----------------------------G--AT------A-----
CC-C-------T-GTT----GCT-TCGGCGGGC--CCGC---------------------
----C-GCT----TGT--CCTTTG--------------CCGGGG----------------
----------------------GG------G-CGCCTTTGCC-CC---------------
-CC--G----GG-----CC----------------CGTGCCCGCCGGAGA-CCCC--AAC
AC-G-----------AACA------CTG--TCT-GAAAGC-GT---------G--CA---
-------------------G----------------------------------------
TCT--------------------------------------------------------G
AGT-TGA---------------------T---TGA-AT-G--C-AA-------------T
CA--GT------TAAAACTTTCAACAATGGATCTCTTGGTTCCGGCATCGATGAAGAACG
CAGCGAAATGCGATAACTAATGTGAATTGCAGAATTCAGTGAATCATCGAGTCTTTGAAC
GCAC-ATTGCGCCCCCTGG-TATTCCGGGGGGCATGCCTGTCCGAGCGTCATTGCTGCCC
-TCAAG--------C---CC----------------------------------------
-G--G--C-TTG-TGTG----------------------------------TTG------
----------GG-----------TC--GCC-GTCCCC----CT-CTC---CG--------
---------GG----------------------GG-------------------------
----GA--------------CGG-GCCCGAAA---GGCAGCGGCGG-------CA-----
-----CCGC-GTCC-G-ATCC--------TCG--AGCGTATGGG-----------G----
---C--TTTGTCA---------CA-----------TGCT-----C--TGT----A----G
-------------------------------G----A-T--T-G-G------------CC
GGC-GCCTGCCGACGT--------TT--TC-C-AA------------------------C
CA--TT---T-T-TT-CCAG------------------GTTGA-----------------
-------------------C----CT------CG-GATCAGGTAGGG-ATACCCGCTGAA
CTTAAGC------AT
>AIMS_BRL_230_586_bases
CCGTAGGTGA---------ACCTGCGGAAGGATCATT-A---------------------
--------------------------------------CCG--------A----------
-------------------G-TGCGG-G----------T-C-------------------
------------------------------------------------------------
------------------C-T------------T--TGG---GC-CCA------------
--------C-CTC-------------------------------C---------------
------------------C------------------------------ATC-C--G-T-
GT-CT-A-------T----------------------------T--AT------A-----
CC-C-------T-GTT----GCT-TCGGCGGGC--CCGC---------------------
----C-GCT----TGT--CGGCCG--------------CCGGGG----------------
----------------------GG------G-CGCCTTTGCC-CC---------------
-CC--G----GG-----CC----------------CGTGCCCGCCGGAGA-CCCC--AAC
AC-G-----------AACA------CTG--TCT-GAAAGC-GT---------G--CA---
-------------------G----------------------------------------
TCT--------------------------------------------------------G
AGT-TGA---------------------T---TGA-AT-G--C-AA-------------T
CA--GT------TAAAACTTTCAACAATGGATCTCTTGGTTCCGGCATCGATGAAGAACG
CAGCGAAATGCGATAACTAATGTGAATTGCAGAATTCAGTGAATCATCGAGTCTTTGAAC
GCAC-ATTGCGCCCCCTGG-TATTCCGGGGGGCATGCCTGTCCGAGCGTCATTGCTGCCC
-TCAAG--------C---CC----------------------------------------
-G--G--C-TTG-TGTG----------------------------------TGG------
----------GG-----------TC--GCC-GTCCCC----CT-CTC---CG--------
---------GG----------------------GG-------------------------
----GA--------------CGG-GCCCGAAA---GGCAGCGGCGG-------CA-----
-----CCGC-GTCC-G-ATCC--------TCG--AGCGTATGGG-----------G----
---C--TTTGTCA---------CA-----------TGCT-----C--TGT----A----G
-------------------------------G----A-T--T-G-A------------CC
GGC-GCCTGCCGACAT--------TT--TC-C-AA------------------------C
CA--TT---C-T-TT-CCCG------------------GTTGA-----------------
-------------------C----CT------CG-CATCAAGTAAGG-ATACGCGCTGAA
CTTAAGC------AT
>AIMS_BRL_173_588_bases
CCGTAGGTGA---------ACCTGCGGAAGGATCATT-A---------------------
--------------------------------------CCG--------A----------
-------------------G-TGCGG-G----------T-C-------------------
------------------------------------------------------------
------------------C-T------------T--TGG---GC-CCA----A-------
--------C-CTC-------------------------------C---------------
------------------C------------------------------ATC-C--C-C-
TTCCT-A-------T----------------------------T--AT------A-----
CC-C-------T-GTT----GCT-TCGGCGGGC--CCGC---------------------
----C-GCT----TGT--CGGCCG--------------CCGGGG----------------
----------------------GG------G-CGCCTTTGCC-CC---------------
-CC--G----GG-----CC----------------CGTGCCCGCCGGAGA-CCCC--AAC
AC-G-----------AACA------CTG--TCT-GAAAGC-GT---------G--CA---
-------------------G----------------------------------------
TCT--------------------------------------------------------G
AGT-TGA---------------------T---TGA-AT-G--C-AA-------------T
CA--GT------TAAAACTTTCAACAATGGATCTCTTGGTTCCGGCATCGATGAAGAACG
CAGCGAAATGCGATAACTAATGTGAATTGCAGAATTCAGTGAATCATCGAGTCTTTGAAC
GCAC-ATTGCGCCCCCTGG-TATTCCGGGGGGCATGCCTGTCCGAGCGTCATTGCTGCCC
-TCAAG--------C---CC----------------------------------------
-G--G--C-TTG-TGTG----------------------------------TTG------
----------GG-----------TC--GCC-GTCCCC----CT-CTC---CG--------
---------GG----------------------GG-------------------------
----GA--------------CGG-GCCCGAAA---GGCAGCGGCGG-------CA-----
-----CCGC-GTCC-G-ATCC--------TCG--AGCGTATGGG-----------G----
---C--TTTGTCA---------CA-----------TGCT-----C--TGT----A----G
-------------------------------G----A-T--T-G-G------------CC
GGC-GCCTGCCGACGT--------TT--TC-C-AA------------------------C
CA--TT---C-T-TT-CCAG------------------GTTGA-----------------
-------------------C----CT------CG-GATCAGGTAGGG-ATACCCGCTGAA
CTTAAGC------AT
>AIMS_BRL_91_577_bases
-----GGTGA---------ACCTGCGGAAGGATCATT-A---------------------
--------------------------------------CCG--------A----------
-------------------G-TGCGG-G----------T-C-------------------
------------------------------------------------------------
------------------C-T------------T--TGG---GC-CCA----A-------
--------C-CTC-------------------------------C---------------
------------------C------------------------------ATC-C--G-T-
GT-CT-A-------T----------------------------T--GT------A-----
CC-C-------T-GTT----GCT-TCGGCGGGC--CCGC---------------------
----C-GCT----TGT--CGGCCG--------------CCGGGG----------------
----------------------GG------G-CGCCTCTGCC-CC---------------
-CC--G----GG-----CC----------------CGTGCCCGCCGGAGA-CCCC--AAC
AC-G-----------AACA------CTG--TCT-GAAAGC-GT---------G--CA---
-------------------G----------------------------------------
TCT--------------------------------------------------------G
AGT-TGA---------------------T---TGA-AT-G--C-AA-------------T
CA--GT------TAAAACTTTCAACAATGGATCTCTTGGTTCCGGCATCGATGAAGAACG
CAGCGAAATGCGATAACTAATGTGAATTGCAGAATTCAGTGAATCATCGAGTCTTTGAAC
GCAC-ATTGCGCCCCCTGG-TATTCCGGGGGGCATGCCTGTCCGAGCGTCATTGCTGCCC
-TCAAG--------C---CC----------------------------------------
-G--G--C-TTG-TGTG----------------------------------TGG------
----------GG-----------TC--GCC-GTCCCC----CT-CTC---CG--------
---------GG----------------------GG-------------------------
----GA--------------CGG-GCCCGAAA---GGCAGCGGCGG-------CA-----
-----CCGC-GTCC-G-ATCC--------TCG--AGCGTATGGG-----------G----
---C--TTTGTCA---------CA-----------TGCT-----C--TGT----A----G
-------------------------------G----A-T--T-G-G------------CC
GGC-GCCTGCCGACGT--------TT--TC-C-AA------------------------C
CA--TT---C-T-TT-CCAG------------------GTTGA-----------------
-------------------C----CT------CG-GATCAGGTAGGG-ATACCCGCTGAA
CTTAAGC------AT
>AIMS_BRL_229_AIMS_BRL_152_587_bases
CCGTAGGTGA---------ACCTGCGGAAGGATCATT-A---------------------
--------------------------------------CCG--------A----------
-------------------G-TGCGG-G----------T-C-------------------
------------------------------------------------------------
------------------C-T------------T--TGG---GC-CCA----A-------
--------C-CTC-------------------------------C---------------
------------------C------------------------------ATC-C--G-T-
GT-CT-A-------T----------------------------T--GT------A-----
CC-C-------T-GTT----GCT-TCGGCGGGC--CCGC---------------------
----C-GCT----TGT--CGGCCG--------------CCGGGG----------------
----------------------GG------G-CGCCTCTGCC-CC---------------
-CC--G----GG-----CC----------------CGTGCCCGCCGGAGA-CCCC--AAC
AC-G-----------AACA------CTG--TCT-GAAAGC-GT---------G--CA---
-------------------G----------------------------------------
TCT--------------------------------------------------------G
AGT-TGA---------------------T---TGA-AT-G--C-AA-------------T
CA--GT------TAAAACTTTCAACAATGGATCTCTTGGTTCCGGCATCGATGAAGAACG
CAGCGAAATGCGATAACTAATGTGAATTGCAGAATTCAGTGAATCATCGAGTCTTTGAAC
GCAC-ATTGCGCCCCCTGG-TATTCCGGGGGGCATGCCTGTCCGAGCGTCATTGCTGCCC
-TCAAG--------C---CC----------------------------------------
-G--G--C-TTG-TGTG----------------------------------TGG------
----------GG-----------TC--GCC-GTCCCC----CT-CTC---CG--------
---------GG----------------------GG-------------------------
----GA--------------CGG-GCCCGAAA---GGCAGCGGCGG-------CA-----
-----CCGC-GTCC-G-ATCC--------TCG--AGCGTATGGG-----------G----
---C--TTTGTCA---------CA-----------TGCT-----C--TGT----A----G
-------------------------------G----A-T--T-G-G------------CC
GGC-GCCTGCCGACGT--------TT--TC-C-AA------------------------C
CA--TT---C-T-TT-CCAG------------------GTTGA-----------------
-------------------C----CT------CG-GATCAGGTAGGG-ATACCCGCTGAA
CTTAAGC------AT
>gi380235903gbJQ7648051_Aspergillus_niger
CCGTAGGTGA---------ACCTGCGGAAGGATCATT-A---------------------
--------------------------------------CCG--------A----------
-------------------G-TGCGG-G----------T-C-------------------
------------------------------------------------------------
------------------C-T------------T--TGG---GC-CCA----A-------
--------C-CTC-------------------------------C---------------
------------------C------------------------------ATC-C--G-T-
GT-CT-A-------T----------------------------T--GT------A-----
CC-C-------T-GTT----GCT-TCGGCGGGC--CCGC---------------------
----C-GCT----TGT--CGGCCG--------------CCGGGG----------------
----------------------GG------G-CGCCTCTGCC-CC---------------
-CC--G----GG-----CC----------------CGTGCCCGCCGGAGA-CCCC--AAC
AC-G-----------AACA------CTG--TCT-GAAAGC-GT---------G--CA---
-------------------G----------------------------------------
TCT--------------------------------------------------------G
AGT-TGA---------------------T---TGA-AT-G--C-AA-------------T
CA--GT------TAAAACTTTCAACAATGGATCTCTTGGTTCCGGCATCGATGAAGAACG
CAGCGAAATGCGATAACTAATGTGAATTGCAGAATTCAGTGAATCATCGAGTCTTTGAAC
GCAC-ATTGCGCCCCCTGG-TATTCCGGGGGGCATGCCTGTCCGAGCGTCATTGCTGCCC
-TCAAG--------C---CC----------------------------------------
-G--G--C-TTG-TGTG----------------------------------TTG------
----------GG-----------TC--GCC-GTCCCC----CT-CTC---CG--------
---------GG----------------------GG-------------------------
----GA--------------CGG-GCCCGAAA---GGCAGCGGCGG-------CA-----
-----CCGC-GTCC-G-ATCC--------TCG--AGCGTATGGG-----------G----
---C--TTTGTCA---------CA-----------TGCT-----C--TGT----A----G
-------------------------------G----A-T--T-G-G------------CC
GGC-GCCTGCCGACGT--------TT--TC-C-AA------------------------C
CA--TT---C-T-TC-CAGG------------------TGACA-----------------
-------------------T----CT------CG-GATCAGGTAGGG-ATACCCGCTGAA
CTTAAGC------AT
>AIMS_BRL_15_607_bases
CCGTAGGTGA---------ACCTGCGGAAGGATCATT-A---------------------
--------------------------------------CCG--------A----------
-------------------G-TGCGG-G----------T-C-------------------
------------------------------------------------------------
------------------C-T------------T--TGG---GC-CCA----A-------
--------C-CTC-------------------------------C---------------
------------------C------------------------------ATC-C--G-T-
GT-CT-A-------T----------------------------T--GT------A-----
CC-C-------T-GTT----GCT-TCGGCGGGC--CCGC---------------------
----C-GCT----TGT--CGGCCG--------------CCGGGG----------------
----------------------GG------G-CGCCTCTGCC-CC---------------
-CC--G----GG-----CC----------------CGTGCCCGCCGGAGA-CCCC--AAC
AC-G-----------AACA------CTG--TCT-GAAAGC-GT---------G--CA---
-------------------G----------------------------------------
TCT--------------------------------------------------------G
AGT-TGA---------------------T---TGA-AT-G--C-AA-------------T
CA--GT------TAAAACTTTCAACAATGGATCTCTTGGTTCCGGCATCGATGAAGAACG
CAGCGAAATGCGATAACTAATGTGAATTGCAGAATTCAGTGAATCATCGAGTCTTTGAAC
GCAC-ATTGCGCCCCCTGG-TATTCCGGGGGGCATGCCTGTCCGAGCGTCATTGCTGCCC
-TCAAG--------C---CC----------------------------------------
-G--G--C-TTG-TGTG----------------------------------TTG------
----------GG-----------TC--GCC-GTCCCC----CT-CTC---CG--------
---------GG----------------------GG-------------------------
----GA--------------CGG-GCCCGAAA---GGCAGCGGCGG-------CA-----
-----CCGC-GTCC-G-ATCC--------TCG--AGCGTATGGG-----------G----
---C--TTTGTCA---------CA-----------TGCT-----C--TGT----A----G
-------------------------------G----A-T--T-G-G------------CC
GGC-GCCTGCCGACGT--------TT--TC-C-AA------------------------C
CA--TT---C-T-TT-CCAG------------------GTTGA-----------------
-------------------C----CT------CG-GATCAGGTAGGG-ATACCCGCTGAA
CTTAAGC------AT
>gi442571805gbKC1192041_Aspergillus_niger
CCGTAGGTGA---------ACCTGCGGAAGGATCATT-A---------------------
--------------------------------------CCG--------A----------
-------------------G-TGCGG-G----------T-C-------------------
------------------------------------------------------------
------------------C-T------------T--TGG---GC-CCA----A-------
--------C-CTC-------------------------------C---------------
------------------C------------------------------ATC-C--G-T-
GT-CT-A-------T----------------------------T--GT------A-----
CC-C-------T-GTT----GCT-TCGGCGGGC--CCGC---------------------
----C-GCT----TGT--CGGCCG--------------CCGGGG----------------
----------------------GG------G-CGCCTCTGCC-CC---------------
-CC--G----GG-----CC----------------CGTGCCCGCCGGAGA-CCCC--AAC
AC-G-----------AACA------CTG--TCT-GAAAGC-GT---------G--CA---
-------------------G----------------------------------------
TCT--------------------------------------------------------G
AGT-TGA---------------------T---TGA-AT-G--C-AA-------------T
CA--GT------TAAAACTTTCAACAATGGATCTCTTGGTTCCGGCATCGATGAAGAACG
CAGCGAAATGCGATAACTAATGTGAATTGCAGAATTCAGTGAATCATCGAGTCTTTGAAC
GCAC-ATTGCGCCCCCTGG-TATTCCGGGGGGCATGCCTGTCCGAGCGTCATTGCTGCCC
-TCAAG--------C---CC----------------------------------------
-G--G--C-TTG-TGTG----------------------------------TTG------
----------GG-----------TC--GCC-GTCCCC----CT-CTC---CG--------
---------GG----------------------GG-------------------------
----GA--------------CGG-GCCCGAAA---GGCAGCGGCGG-------CA-----
-----CCGC-GTCC-G-ATCC--------TCG--AGCGTATGGG-----------G----
---C--TTTGTCA---------CA-----------TGCT-----C--TGT----A----G
-------------------------------G----A-T--T-G-G------------CC
GGC-GCCTGCCGACGT--------TT--TC-C-AA------------------------C
CA--TT---C-T-TT-CCAG------------------GTTGA-----------------
-------------------C----CT------CG-GATCAGGTAGGG-ATACCCGCTGAA
CTTAAGC------AT
>110_ITS4_565_bases
CCGTAGGTGA---------ACCTGCGGAAGGATCATT-A---------------------
--------------------------------------CCG--------A----------
-------------------G-TGCGG-G----------TCC-------------------
------------------------------------------------------------
------------------C-T------------T--TGG---GC-CCA----A-------
--------C-CTC-------------------------------C---------------
------------------C------------------------------ATC-C--G-T-
GT-CT-A-------T----------------------------T--GT------A-----
CC-C-------T-GTT----GCT-TCGGCGGGC--CCGC---------------------
----C-GCT----TGT--CGGCCG--------------CCGGGG----------------
----------------------GG------G-CGCCTCTGCC-CC---------------
-CC--G----GG-----CC----------------CGTGCCCGCCGGAGA-CCCC--AAC
AC-G-----------AACA------CTG--TCT-GAAAGC-GT---------G--CA---
-------------------G----------------------------------------
TCT--------------------------------------------------------G
AGT-TGA---------------------T---TGA-AT-G--C-AA-------------T
CA--GT------TAAAACTTTCAACAATGGATCTCTTGGTTCCGGCATCGATGAAGAACG
CAGCGAAATGCGATAACTAATGTGAATTGCAGAATTCAGTGAATCATCGAGTCTTTGAAC
GCAC-ATTGCGCCCCCTGG-TATTCCGGGGGGCATGCCTGTCCGAGCGTCATTGCTGCCC
-TCAAG--------C---CC----------------------------------------
-G--G--C-TTG-TGTG----------------------------------TTG------
----------GG-----------TC--GCC-GTCCCC----CT-CTC---CG--------
---------GG----------------------GG-------------------------
----GA--------------CGG-GCCCGAAA---GGCAGCGGCGG-------CA-----
-----CCGC-GTCC-G-ATCC--------TCG--AGCGTATGGG-----------G----
---C--TTTGTCA---------CA-----------TGCT-----C--TGT----A----G
-------------------------------G----A-T--T-G-G------------CC
GGC-GCCTGCCGACGT--------TT--TC-C-AA------------------------C
CA--TT---C-T-T----------------------------------------------
------------------------------------------------------------
---------------
>AIMS_BRL_142_586_bases
CCGTAGGTGA---------ACCTGCGGAGGGATCATT-A---------------------
--------------------------------------CCG--------A----------
-------------------G-TGCGG-G----------T-C-------------------
------------------------------------------------------------
------------------C-T------------T--TGG---GC-CCA------------
--------C-CTC-------------------------------C---------------
------------------C------------------------------ATC-C--G-T-
GT-CT-A-------T----------------------------T--AT------A-----
CC-C-------T-GTT----GCT-TCGGCGGGC--CCGC---------------------
----C-GCT----TGT--CGGCCG--------------CCGGGG----------------
----------------------GG------G-CGCCTTTGCC-CC---------------
-CC--G----GG-----CC----------------CGTGCCCGCCGGAGA-CCCC--AAC
AC-G-----------AACA------CTG--TCT-GAAAGC-GT---------G--CA---
-------------------G----------------------------------------
TCT--------------------------------------------------------G
AGT-TGA---------------------T---TGA-AT-G--C-AA-------------T
CA--GT------TAAAACTTTCAACAATGGATCTCTTGGTTCCGGCATCGATGAAGAACG
CAGCGAAATGCGATAACTAATGTGAATTGCAGAATTCAGTGAATCATCGAGTCTTTGAAC
GCAC-ATTGCGCCCCCTGG-TATTCCGGGGGGCATGCCTGTCCGAGCGTCATTGCTGCCC
-TCAAG--------C---CC----------------------------------------
-G--G--C-TTG-TGTG----------------------------------TGG------
----------GG-----------TC--GCC-GTCCCC----CT-CTC---CG--------
---------GG----------------------GG-------------------------
----GA--------------CGG-GCCCGAAA---GGCAGCGGCGG-------CA-----
-----CCGC-GTCC-G-ATCC--------TCG--AGCGTATGGG-----------G----
---C--TTTGTCA---------CA-----------TGCT-----C--TGT----A----G
-------------------------------G----A-T--T-G-G------------CC
GGC-GCCTGCCGACGT--------TT--TC-C-AA------------------------C
CA--TT---T-T-TT-CCAG------------------GTTGA-----------------
-------------------C----CT------CG-GATCAGGTAGGG-ATACCCGCTGAA
CTTAAGC------AT
>AIMS_BRL_67_577_bases
-----GGTGA---------ACCTGCGGAGGGATCATT-A---------------------
--------------------------------------CCG--------A----------
-------------------G-TGCGG-G----------T-C-------------------
------------------------------------------------------------
------------------C-T------------T--TGG---GC-CCA----A-------
--------C-CTC-------------------------------C---------------
------------------C------------------------------ATC-C--G-T-
GT-CT-A-------T----------------------------T--AT------A-----
CC-C-------T-GTT----GCT-TCGGCGGGC--CCGC---------------------
----C-GCT----TGT--CGGCCG--------------CCGGGG----------------
----------------------GG------G-CGCCTTTGCC-CC---------------
-CC--G----GG-----CC----------------CGTGCCCGCCGGAGA-CCCC--AAC
AC-G-----------AACA------CTG--TCT-GAAAGC-GT---------G--CA---
-------------------G----------------------------------------
TCT--------------------------------------------------------G
AGT-TGA---------------------T---TGA-AT-G--C-AA-------------T
CA--GT------TAAAACTTTCAACAATGGATCTCTTGGTTCCGGCATCGATGAAGAACG
CAGCGAAATGCGATAACTAATGTGAATTGCAGAATTCAGTGAATCATCGAGTCTTTGAAC
GCAC-ATTGCGCCCCCTGG-TATTCCGGGGGGCATGCCTGTCCGAGCGTCATTGCTGCCC
-TCAAG--------C---CC----------------------------------------
-G--G--C-TTG-TGTG----------------------------------TGG------
----------GG-----------TC--GCC-GTCCCC----CT-CTC---CG--------
---------GG----------------------GG-------------------------
----GA--------------CGG-GCCCGAAA---GGCAGCGGCGG-------CA-----
-----CCGC-GTCC-G-ATCC--------TCG--AGCGTATGGG-----------G----
---C--TTTGTCA---------CA-----------TGCT-----C--TGT----A----G
-------------------------------G----A-T--T-G-G------------CC
GGC-GCCTGCCGACGT--------TT--TC-C-AA------------------------C
CA--TT---T-T-TT-CCAG------------------GTTGA-----------------
-------------------C----CT------CG-GATCAGGTAGGG-ATACCCGCTGAA
CTTAAGC------AT
>AIMS_BRL_46_594_bases
CCGTAGGTGA---------ACCTGCGGAAGGATCATT-A---------------------
--------------------------------------CCG--------A----------
-------------------G-TGCGG-G----------T-C-------------------
------------------------------------------------------------
------------------C-T------------T--TGG---GC-CCA----A-------
--------C-CTC-------------------------------C---------------
------------------C------------------------------ATC-C--G-T-
GT-CT-A-------T----------------------------T--AT------A-----
CC-C-------T-GTT----GCT-TCGGCGGGC--CCGC---------------------
----C-GCT----TGT--CGGCCG--------------CCGGGG----------------
----------------------GG------G-CGCCTTTGCC-CC---------------
-CC--G----GG-----CC----------------CGTGCCCGCCGGAGA-CCCC--AAC
AC-G-----------AACA------CTG--TCT-GAAAGC-GT---------G--CA---
-------------------G----------------------------------------
TCT--------------------------------------------------------G
AGT-TGA---------------------T---TGA-AT-G--C-AA-------------T
CA--GT------TAAAACTTTCAACAATGGATCTCTTGGTTCCGGCATCGATGAAGAACG
CAGCGAAATGCGATAACTAATGTGAATTGCAGAATTCAGTGAATCATCGAGTCTTTGAAC
GCAC-ATTGCGCCCCCTGG-TATTCCGGGGGGCATGCCTGTCCGAGCGTCATTGCTGCCC
-TCAAG--------C---CC----------------------------------------
-G--G--C-TTG-TGTG----------------------------------TTG------
----------GG-----------TC--GCC-GTCCCC----CT-CTC---CG--------
---------GG----------------------GG-------------------------
----GA--------------CGG-GCCCGAAA---GGCAGCGGCGG-------CA-----
-----CCGC-GTCC-G-ATCC--------TCG--AGCGTATGGG-----------G----
---C--TTTGTCA---------CA-----------TGCT-----C--TGT----A----G
-------------------------------G----A-T--T-G-G------------CC
GGC-GCCTGCCGACGT--------TT--TC-C-AA------------------------C
CA--TT---C-T-TT-CCAG------------------GTTGA-----------------
-------------------C----CT------CG-GATCAGGTAGGG-ATACCCGC----
---------------
>gi353559077gbJN2460571_Aspergillus_aff_niger
CCGTAGGTGA---------ACCTGCGGAAGGATCATT-A---------------------
--------------------------------------CCG--------A----------
-------------------G-TGCGG-G----------T-C-------------------
------------------------------------------------------------
------------------C-T------------T--TGG---GC-CCA----A-------
--------C-CTC-------------------------------C---------------
------------------C------------------------------ATC-C--G-T-
GT-CT-A-------T----------------------------T--AT------A-----
CC-C-------T-GTT----GCT-TCGGCGGGC--CCGC---------------------
----C-GCT----TGT--CGGCCG--------------CCGGGG----------------
----------------------GG------G-CGCCTTTGCC-CC---------------
-CC--G----GG-----CC----------------CGTGCCCGCCGGAGA-CCCC--AAC
AC-G-----------AACA------CTG--TCT-GAAAGC-GT---------G--CA---
-------------------G----------------------------------------
TCT--------------------------------------------------------G
AGT-TGA---------------------T---TGA-AT-G--C-AA-------------T
CA--GT------TAAAACTTTCAACAATGGATCTCTTGGTTCCGGCATCGATGAAGAACG
CAGCGAAATGCGATAACTAATGTGAATTGCAGAATTCAGTGAATCATCGAGTCTTTGAAC
GCAC-ATTGCGCCCCCTGG-TATTCCGGGGGGCATGCCTGTCCGAGCGTCATTGCTGCCC
-TCAAG--------C---CC----------------------------------------
-G--G--C-TTG-TGTG----------------------------------TTG------
----------GG-----------TC--GCC-GTCCCC----CT-CTC---CG--------
---------GG----------------------GG-------------------------
----GA--------------CGG-GCCCGAAA---GGCAGCGGCGG-------CA-----
-----CCGC-GTCC-G-ATCC--------TCG--AGCGTATGGG-----------G----
---C--TTTGTCA---------CA-----------TGCT-----C--TGT----A----G
-------------------------------G----A-T--T-G-G------------CC
GGC-GCCTGCCGACGT--------TT--TC-C-AA------------------------C
CA--TT---C-T-TT-CCAG------------------GTTGA-----------------
-------------------C----CT------CG-GATCAGGTAGGG-ATACCCGCTGAA
CTTAAGC------AT
>AIMS_BRL_90_587_bases
CCGTAGGTGA---------ACCTGCGGAAGGATCATT-A---------------------
--------------------------------------CCG--------A----------
-------------------G-TGCGG-G----------T-C-------------------
------------------------------------------------------------
------------------C-T------------T--TGG---GC-CCA----A-------
--------C-CTC-------------------------------C---------------
------------------C------------------------------ATC-C--G-T-
GT-CT-A-------T----------------------------T--AT------A-----
CC-C-------T-GTT----GCT-TCGGCGGGC--CCGC---------------------
----C-GCT----TGT--CGGCCG--------------CCGGGG----------------
----------------------GG------G-CGCCTTTGCC-CC---------------
-CC--G----GG-----CC----------------CGTGCCCGCCGGAGA-CCCC--AAC
AC-G-----------AACA------CTG--TCT-GAAAGC-GT---------G--CA---
-------------------G----------------------------------------
TCT--------------------------------------------------------G
AGT-TGA---------------------T---TGA-AT-G--C-AA-------------T
CA--GT------TAAAACTTTCAACAATGGATCTCTTGGTTCCGGCATCGATGAAGAACG
CAGCGAAATGCGATAACTAATGTGAATTGCAGAATTCAGTGAATCATCGAGTCTTTGAAC
GCAC-ATTGCGCCCCCTGG-TATTCCGGGGGGCATGCCTGTCCGAGCGTCATTGCTGCCC
-TCAAG--------C---CC----------------------------------------
-G--G--C-TTG-TGTG----------------------------------TTG------
----------GG-----------TC--GCC-GTCCCC----CT-CTC---CG--------
---------GG----------------------GG-------------------------
----GA--------------CGG-GCCCGAAA---GGCAGCGGCGG-------CA-----
-----CCGC-GTCC-G-ATCC--------TCG--AGCGTATGGG-----------G----
---C--TTTGTCA---------CA-----------TGCT-----C--TGT----A----G
-------------------------------G----A-T--T-G-G------------CC
GGC-GCCTGCCGACGT--------TT--TC-C-AA------------------------C
CA--TT---C-T-TT-CCAG------------------GTTGA-----------------
-------------------C----CT------CG-GATCAGGTAGGG-ATACCCGCTGAA
CTTAAGC------AT
>gi410178848gbJX5014131_Aspergillus_tubingensis
CCGTAGGTGA---------ACCTGCGGAAGGATCATT-A---------------------
--------------------------------------CCG--------A----------
-------------------G-TGCGG-G----------T-C-------------------
------------------------------------------------------------
------------------C-T------------T--TGG---GC-CCA----A-------
--------C-CTC-------------------------------C---------------
------------------C------------------------------ATC-C--G-T-
GT-CT-A-------T----------------------------T--AT------A-----
CC-C-------T-GTT----GCT-TCGGCGGGC--CCGC---------------------
----C-GCT----TGT--CGGCCG--------------CCGGGG----------------
----------------------GG------G-CGCCTTTGCC-CC---------------
-CC--G----GG-----CC----------------CGTGCCCGCCGGAGA-CCCC--AAC
AC-G-----------AACA------CTG--TCT-GAAAGC-GT---------G--CA---
-------------------G----------------------------------------
TCT--------------------------------------------------------G
AGT-TGA---------------------T---TGA-AT-G--C-AA-------------T
CA--GT------TAAAACTTTCAACAATGGATCTCTTGGTTCCGGCATCGATGAAGAACG
CAGCGAAATGCGATAACTAATGTGAATTGCAGAATTCAGTGAATCATCGAGTCTTTGAAC
GCAC-ATTGCGCCCCCTGG-TATTCCGGGGGGCATGCCTGTCCGAGCGTCATTGCTGCCC
-TCAAG--------C---CC----------------------------------------
-G--G--C-TTG-TGTG----------------------------------TTG------
----------GG-----------TC--GCC-GTCCCC----CT-CTC---CG--------
---------GG----------------------GG-------------------------
----GA--------------CGG-GCCCGAAA---GGCAGCGGCGG-------CA-----
-----CCGC-GTCC-G-ATCC--------TCG--AGCGTATGGG-----------G----
---C--TTTGTCA---------CA-----------TGCT-----C--TGT----A----G
-------------------------------G----A-T--T-G-G------------CC
GGC-GCCTGCCGACGT--------TT--TC-C-AA------------------------C
CA--TT---T-T-TT-CCAG------------------GTTGA-----------------
-------------------C----CT------CG-GATCAGGTAGGG-ATACCCGCTGAA
CTTAAGC------AT
>AIMS_BRL_151_AIMS_BRL_153_587_bases
CCGTAGGTGA---------ACCTGCGGAAGGATCATT-A---------------------
--------------------------------------CCG--------A----------
-------------------G-TGCGG-G----------T-C-------------------
------------------------------------------------------------
------------------C-T------------T--TGG---GC-CCA----A-------
--------C-CTC-------------------------------C---------------
------------------C------------------------------ATC-C--G-T-
GT-CT-A-------T----------------------------T--AT------A-----
CC-C-------T-GTT----GCT-TCGGCGGGC--CCGC---------------------
----C-GCT----TGT--CGGCCG--------------CCGGGG----------------
----------------------GG------G-CGCCTTTGCC-CC---------------
-CC--G----GG-----CC----------------CGTGCCCGCCGGAGA-CCCC--AAC
AC-G-----------AACA------CTG--TCT-GAAAGC-GT---------G--CA---
-------------------G----------------------------------------
TCT--------------------------------------------------------G
AGT-TGA---------------------T---TGA-AT-G--C-AA-------------T
CA--GT------TAAAACTTTCAACAATGGATCTCTTGGTTCCGGCATCGATGAAGAACG
CAGCGAAATGCGATAACTAATGTGAATTGCAGAATTCAGTGAATCATCGAGTCTTTGAAC
GCAC-ATTGCGCCCCCTGG-TATTCCGGGGGGCATGCCTGTCCGAGCGTCATTGCTGCCC
-TCAAG--------C---CC----------------------------------------
-G--G--C-TTG-TGTG----------------------------------TTG------
----------GG-----------TC--GCC-GTCCCC----CT-CTC---CG--------
---------GG----------------------GG-------------------------
----GA--------------CGG-GCCCGAAA---GGCAGCGGCGG-------CA-----
-----CCGC-GTCC-G-ATCC--------TCG--AGCGTATGGG-----------G----
---C--TTTGTCA---------CA-----------TGCT-----C--TGT----A----G
-------------------------------G----A-T--T-G-G------------CC
GGC-GCCTGCCGACGT--------TT--TC-C-AA------------------------C
CA--TT---T-T-TT-CCAG------------------GTTGA-----------------
-------------------C----CT------CG-GATCAGGTAGGG-ATACCCGCTGAA
CTTAAGC------AT
>gi307088981gbHM8018811_Aspergillus_sp
CCGTAGGTGA---------ACCTGCGGAAGGATCATT-A---------------------
--------------------------------------CCG--------A----------
-------------------G-TGCGG-G----------T-C-------------------
------------------------------------------------------------
------------------C-T------------T--TGG---GC-CCA----A-------
--------C-CTC-------------------------------C---------------
------------------C------------------------------ATC-C--G-T-
GT-CT-A-------T----------------------------T--AT------A-----
CC-C-------T-GTT----GCT-TCGGCGGGC--CCGC---------------------
----C-GCT----TGT--CGGCCG--------------CCGGGG----------------
----------------------GG------G-CGCCTTTGCC-CC---------------
-CC--G----GG-----CC----------------CGTGCCCGCCGGAGA-CCCC--AAC
AC-G-----------AACA------CTG--TCT-GAAAGC-GT---------G--CA---
-------------------G----------------------------------------
TCT--------------------------------------------------------G
AGT-TGA---------------------T---TGA-AT-G--C-AA-------------T
CA--GT------TAAAACTTTCAACAATGGATCTCTTGGTTCCGGCATCGATGAAGAACG
CAGCGAAATGCGATAACTAATGTGAATTGCAGAATTCAGTGAATCATCGAGTCTTTGAAC
GCAC-ATTGCGCCCCCTGG-TATTCCGGGGGGCATGCCTGTCCGAGCGTCATTGCTGCCC
-TCAAG--------C---CC----------------------------------------
-G--G--C-TTG-TGTG----------------------------------TTG------
----------GG-----------TC--GCC-GTCCCC----CT-CTC---CG--------
---------GG----------------------GG-------------------------
----GA--------------CGG-GCCCGAAA---GGCAGCGGCGG-------CA-----
-----CCGC-GTCC-G-ATCC--------TCG--AGCGTATGGG-----------G----
---C--TTTGTCA---------CA-----------TGCT-----C--TGT----A----G
-------------------------------G----A-T--T-G-G------------CC
GGC-GCCTGCCGACGT--------TT--TC-C-AA------------------------C
CA--TT---T-T-TT-CCAG------------------GTTGA-----------------
-------------------C----CT------CG-GATCAGGTAGGG-ATACCCGCTGAA
CTTAAGC------AT
>gi409034606gbJX4923191_Aspergillus_niger
CCGTAGGTGA---------ACCTGCGGAAGGATCATT-A---------------------
--------------------------------------CCG--------A----------
-------------------G-TGCGG-G----------T-C-------------------
------------------------------------------------------------
------------------C-T------------T--TGG---GC-CCA----A-------
--------C-CTC-------------------------------C---------------
------------------C------------------------------ATC-C--G-T-
GT-CT-A-------T----------------------------T--AT------A-----
CC-C-------T-GTT----GCT-TCGGCGGGC--CCGC---------------------
----C-GCT----TGT--CGGCCG--------------CCGGGG----------------
----------------------GG------G-CGCCTTTGCC-CC---------------
-CC--G----GG-----CC----------------CGTGCCCGCCGGAGA-CCCC--AAC
AC-G-----------AACA------CTG--TCT-GAAAGC-GT---------G--CA---
-------------------G----------------------------------------
TCT--------------------------------------------------------G
AGT-TGA---------------------T---TGA-AT-G--C-AA-------------T
CA--GT------TAAAACTTTCAACAATGGATCTCTTGGTTCCGGCATCGATGAAGAACG
CAGCGAAATGCGATAACTAATGTGAATTGCAGAATTCAGTGAATCATCGAGTCTTTGAAC
GCAC-ATTGCGCCCCCTGG-TATTCCGGGGGGCATGCCTGTCCGAGCGTCATTGCTGCCC
-TCAAG--------C---CC----------------------------------------
-G--G--C-TTG-TGTG----------------------------------TTG------
----------GG-----------TC--GCC-GTCCCC----CT-CTC---CG--------
---------GG----------------------GG-------------------------
----GA--------------CGG-GCCCGAAA---GGCAGCGGCGG-------CA-----
-----CCGC-GTCC-G-ATCC--------TCG--AGCGTATGGG-----------G----
---C--TTTGTCA---------CA-----------TGCT-----C--TGT----A----G
-------------------------------G----A-T--T-G-G------------CC
GGC-GCCTGCCGACGT--------TT--TC-C-AA------------------------C
CA--TT---T-T-TT-CCAG------------------GTTGA-----------------
-------------------C----CT------CG-GATCAGGTAGGG-ATACCCGCTGAA
CTTAAGC------AT
>AIMS_BRL_94_577_bases
-----GGTGA---------ACCTGCGGAAGGATCATT-A---------------------
--------------------------------------CCG--------A----------
-------------------G-TGCGG-G----------T-C-------------------
------------------------------------------------------------
------------------C-T------------T--TGG---GC-CCA----A-------
--------C-CTC-------------------------------C---------------
------------------C------------------------------ATC-C--G-T-
GT-CT-A-------T----------------------------T--AT------A-----
CC-C-------T-GTT----GCT-TCGGCGGGC--CCGC---------------------
----C-GCT----TGT--CGGCCG--------------CCGGGG----------------
----------------------GG------G-CGCCTTTGCC-CC---------------
-CC--G----GG-----CC----------------CGTGCCCGCCGGAGA-CCCC--AAC
AC-G-----------AACA------CTG--TCT-GAAAGC-GT---------G--CA---
-------------------G----------------------------------------
TCT--------------------------------------------------------G
AGT-TGA---------------------T---TGA-AT-G--C-AA-------------T
CA--GT------TAAAACTTTCAACAATGGATCTCTTGGTTCCGGCATCGATGAAGAACG
CAGCGAAATGCGATAACTAATGTGAATTGCAGAATTCAGTGAATCATCGAGTCTTTGAAC
GCAC-ATTGCGCCCCCTGG-TATTCCGGGGGGCATGCCTGTCCGAGCGTCATTGCTGCCC
-TCAAG--------C---CC----------------------------------------
-G--G--C-TTG-TGTG----------------------------------TGG------
----------GG-----------TC--GCC-GTCCCC----CT-CTC---CG--------
---------GG----------------------GG-------------------------
----GA--------------CGG-GCCCGAAA---GGCAGCGGCGG-------CA-----
-----CCGC-GTCC-G-ATCC--------TCG--AGCGTATGGG-----------G----
---C--TTTGTCA---------CA-----------TGCT-----C--TGT----A----G
-------------------------------G----A-T--T-G-G------------CC
GGC-GCCTGCCGACGT--------TT--TC-C-AA------------------------C
CA--TT---T-T-TT-CCAG------------------GTTGA-----------------
-------------------C----CT------CG-GATCAGGTAGGG-ATACCCGCTGAA
CTTAAGC------AC
>AIMS_BRL_92_577_bases
-----GGTGA---------ACCTGCGGAAGGATCATT-A---------------------
--------------------------------------CCG--------A----------
-------------------G-TGCGG-G----------T-C-------------------
------------------------------------------------------------
------------------C-T------------T--TGG---GC-CCA----A-------
--------C-CTC-------------------------------C---------------
------------------C------------------------------ATC-C--G-T-
GT-CT-A-------T----------------------------T--AT------A-----
CC-C-------T-GTT----GCT-TCGGCGGGC--CCGC---------------------
----C-GCT----TGT--CGGCCG--------------CCGGGG----------------
----------------------GG------G-CGTCTTTGCC-CC---------------
-CC--G----GG-----CC----------------CGTGCCCGCCGGAGA-CCCC--AAC
AC-G-----------AACA------CTG--TCT-GAAAGC-GT---------G--CA---
-------------------G----------------------------------------
TCT--------------------------------------------------------G
AGT-TGA---------------------T---TGA-AT-G--C-AA-------------T
CA--GT------TAAAACTTTCAACAATGGATCTCTTGGTTCCGGCATCGATGAAGAACG
CAGCGAAATGCGATAACTAATGTGAATTGCAGAATTCAGTGAATCATCGAGTCTTTGAAC
GCAC-ATTGCGCCCCCTGG-TATTCCGGGGGGCATGCCTGTCCGAGCGTCATTGCTGCCC
-TCAAG--------C---CC----------------------------------------
-G--G--C-TTG-TGTG----------------------------------TGG------
----------GG-----------TC--GCC-GTCCCC----CT-CTC---CG--------
---------GG----------------------GG-------------------------
----GA--------------CGG-GCCCGAAA---GGCAGCGGCGG-------CA-----
-----CCGC-GTCC-G-ATCC--------TCG--AGCGTATGGG-----------G----
---C--TTTGTCA---------CA-----------TGCT-----C--TGT----A----G
-------------------------------G----A-T--T-G-G------------CC
GGC-GCCTGCCGACGT--------TT--TC-C-AA------------------------C
CA--TT---T-T-TT-CCAG------------------GTTGA-----------------
-------------------C----CT------CG-GATCAGGTAGGG-ATACCCGCTGAA
CTTAAGC------AT
>AIMS_BRL_119_577_bases
-----GGTGA---------ACCTGCGGAAGGATCATT-A---------------------
--------------------------------------CCG--------A----------
-------------------G-TGCGG-G----------T-C-------------------
------------------------------------------------------------
------------------C-T------------T--TGG---GC-CCA----A-------
--------C-CTC-------------------------------C---------------
------------------C------------------------------ATC-C--G-T-
GT-CT-A-------T----------------------------T--AT------A-----
CC-C-------T-GTT----GCT-TCGGCGGGC--CCGC---------------------
----C-GCT----TGT--CGGCCG--------------CCGGGG----------------
----------------------GG------G-CGCCTTTGCC-CC---------------
-CC--G----GG-----CC----------------CGTGCCCGCCGGAGT-CCCC--AAC
AC-G-----------AACA------CTG--TCT-GAAAGC-GT---------G--CA---
-------------------G----------------------------------------
TCT--------------------------------------------------------G
AGT-TGA---------------------T---TGA-AT-G--C-AA-------------T
CA--GT------TAAAACTTTCAACAATGGATCTCTTGGTTCCGGCATCGATGAAGAACG
CAGCGAAATGCGATAACTAATGTGAATTGCAGAATTCAGTGAATCATCGAGTCTTTGAAC
GCAC-ATTGCGCCCCCTGG-TATTCCGGGGGGCATGCCTGTCCGAGCGTCATTGCTGCCC
-TCAAG--------C---CC----------------------------------------
-G--G--C-TTG-TGTG----------------------------------TGG------
----------GG-----------TC--GCC-GTCCCC----CT-CTC---CG--------
---------GG----------------------GG-------------------------
----GA--------------CGG-GCCCGAAA---GGCAGCGGCGG-------CA-----
-----CCGC-GTCC-G-ATCC--------TCG--AGCGTATGGG-----------G----
---C--TTTGTCA---------CA-----------TGCT-----C--TGT----A----G
-------------------------------G----A-T--T-G-G------------CC
GGC-GCCTGCCGACGT--------TT--TC-C-AA------------------------C
CA--TT---T-T-TT-CCAG------------------GTTGA-----------------
-------------------C----CT------CG-GATCAGGTAGGG-ATACCCGCTGAA
CTTAAGC------AT
>AIMS_BRL_166_588_bases
CCGTAGGTGA---------ACCTGCGGAAGGATCATT-A---------------------
--------------------------------------CCG--------A----------
-------------------G-TGCGG-G----------T-C-------------------
------------------------------------------------------------
------------------C-T------------T--TGG---GC-CCA----A-------
--------C-CTC-------------------------------C---------------
------------------C------------------------------ATC-C--G-T-
GT-CT-A-------T----------------------------T--AT------A-----
CC-C-------T-GTT----GCT-TCGGCGGGC--CCGC---------------------
----C-GCT----TGT--CGGCCG--------------CCGGGG----------------
----------------------GG------GGCGCCTTTGCC-CC---------------
-CC--G----GG-----CC----------------CGTGCCCGCCGGAGA-CCCC--AAC
AC-G-----------AACA------CTG--TCT-GAAAGC-GT---------G--CA---
-------------------G----------------------------------------
TCT--------------------------------------------------------G
AGT-TGA---------------------T---TGA-AT-G--C-AA-------------T
CA--GT------TAAAACTTTCAACAATGGATCTCTTGGTTCCGGCATCGATGAAGAACG
CAGCGAAATGCGATAACTAATGTGAATTGCAGAATTCAGTGAATCATCGAGTCTTTGAAC
GCAC-ATTGCGCCCCCTGG-TATTCCGGGGGGCATGCCTGTCCGAGCGTCATTGCTGCCC
-TCAAG--------C---CC----------------------------------------
-G--G--C-TTG-TGTG----------------------------------TGG------
----------GG-----------TC--GCC-GTCCCC----CT-CTC---CG--------
---------GG----------------------GG-------------------------
----GA--------------CGG-GCCCGAAA---GGCAGCGGCGG-------CA-----
-----CCGC-GTCC-G-ATCC--------TCG--AGCGTATGGG-----------G----
---C--TTTGTCA---------CA-----------TGCT-----C--TGT----A----G
-------------------------------G----A-T--T-G-G------------CC
GGC-GCCTGCCGACGT--------TT--TC-C-AA------------------------C
CA--TT---T-T-TT-CCAG------------------GTTGA-----------------
-------------------C----CT------CG-GATCAGGTAGGG-ATACCCGCTGAA
CTTAAGC------AT
>AIMS_BRL_182_177_169_150_
CCGTAGGTGA---------ACCTGCGGAAGGATCATT-A---------------------
--------------------------------------CCG--------A----------
-------------------G-TGCGG-G----------T-C-------------------
------------------------------------------------------------
------------------C-T------------T--TGG---GC-CCA----A-------
--------C-CTC-------------------------------C---------------
------------------C------------------------------ATC-C--G-T-
GT-CT-A-------T----------------------------T--AT------A-----
CC-C-------T-GTT----GCT-TCGGCGGGC--CCGC---------------------
----C-GCT----TGT--CGGCCG--------------CCGGGG----------------
----------------------GG------G-CGCCTTTGCC-CC---------------
-CC--G----GG-----CC----------------CGTGCCCGCCGGAGA-CCCC--AAC
AC-G-----------AACA------CTG--TCT-GAAAGC-GT---------G--CA---
-------------------G----------------------------------------
TCT--------------------------------------------------------G
AGT-TGA---------------------T---TGA-AT-G--C-AA-------------T
CA--GT------TAAAACTTTCAACAATGGATCTCTTGGTTCCGGCATCGATGAAGAACG
CAGCGAAATGCGATAACTAATGTGAATTGCAGAATTCAGTGAATCATCGAGTCTTTGAAC
GCAC-ATTGCGCCCCCTGG-TATTCCGGGGGGCATGCCTGTCCGAGCGTCATTGCTGCCC
-TCAAG--------C---CC----------------------------------------
-G--G--C-TTG-TGTG----------------------------------TGG------
----------GG-----------TC--GCC-GTCCCC----CT-CTC---CG--------
---------GG----------------------GG-------------------------
----GA--------------CGG-GCCCGAAA---GGCAGCGGCGG-------CA-----
-----CCGC-GTCC-G-ATCC--------TCG--AGCGTATGGG-----------G----
---C--TTTGTCA---------CA-----------TGCT-----C--TGT----A----G
-------------------------------G----A-T--T-G-G------------CC
GGC-GCCTGCCGACGT--------TT--TC-C-AA------------------------C
CA--TT---T-T-TT-CCAG------------------GTTGA-----------------
-------------------C----CT------CG-GATCAGGTAGGG-ATACCCGCTGAA
CTTAAGC------AT
>AIMS_BRL_118_AIMS_BRL_76_577_bases
-----GGTGA---------ACCTGCGGAAGGATCATT-A---------------------
--------------------------------------CCG--------A----------
-------------------G-TGCGG-G----------T-C-------------------
------------------------------------------------------------
------------------C-T------------T--TGG---GC-CCA----A-------
--------C-CTC-------------------------------C---------------
------------------C------------------------------ATC-C--G-T-
GT-CT-A-------T----------------------------T--AT------A-----
CC-C-------T-GTT----GCT-TCGGCGGGC--CCGC---------------------
----C-GCT----TGT--CGGCCG--------------CCGGGG----------------
----------------------GG------G-CGCCTTTGCC-CC---------------
-CC--G----GG-----CC----------------CGTGCCCGCCGGAGA-CCCC--AAC
AC-G-----------AACA------CTG--TCT-GAAAGC-GT---------G--CA---
-------------------G----------------------------------------
TCT--------------------------------------------------------G
AGT-TGA---------------------T---TGA-AT-G--C-AA-------------T
CA--GT------TAAAACTTTCAACAATGGATCTCTTGGTTCCGGCATCGATGAAGAACG
CAGCGAAATGCGATAACTAATGTGAATTGCAGAATTCAGTGAATCATCGAGTCTTTGAAC
GCAC-ATTGCGCCCCCTGG-TATTCCGGGGGGCATGCCTGTCCGAGCGTCATTGCTGCCC
-TCAAG--------C---CC----------------------------------------
-G--G--C-TTG-TGTG----------------------------------TGG------
----------GG-----------TC--GCC-GTCCCC----CT-CTC---CG--------
---------GG----------------------GG-------------------------
----GA--------------CGG-GCCCGAAA---GGCAGCGGCGG-------CA-----
-----CCGC-GTCC-G-ATCC--------TCG--AGCGTATGGG-----------G----
---C--TTTGTCA---------CA-----------TGCT-----C--TGT----A----G
-------------------------------G----A-T--T-G-G------------CC
GGC-GCCTGCCGACGT--------TT--TC-C-AA------------------------C
CA--TT---C-T-TT-CCAG------------------GTTGA-----------------
-------------------C----CT------CG-GATCAGGTAGGG-ATACCCGCTGAA
CTTAAGC------AT
>AIMS_BRL_68_AIMS_BRL_210_587_bases
CCGTAGGTGA---------ACCTGCGGAAGGATCATT-A---------------------
--------------------------------------CCG--------A----------
-------------------G-TGCGG-G----------T-C-------------------
------------------------------------------------------------
------------------C-T------------T--TGG---GC-CCA----A-------
--------C-CTC-------------------------------C---------------
------------------C------------------------------ATC-C--G-T-
GT-CT-A-------T----------------------------T--AT------A-----
CC-C-------T-GTT----GCT-TCGGCGGGC--CCGC---------------------
----C-GCT----TGT--CGGCCG--------------CCGGGG----------------
----------------------GG------G-CGCCTTTGCC-CC---------------
-CC--G----GG-----CC----------------CGTGCCCGCCGGAGA-CCCC--AAC
AC-G-----------AACA------CTG--TCT-GAAAGC-GT---------G--CA---
-------------------G----------------------------------------
TCT--------------------------------------------------------G
AGT-TGA---------------------T---TGA-AT-G--C-AA-------------T
CA--GT------TAAAACTTTCAACAATGGATCTCTTGGTTCCGGCATCGATGAAGAACG
CAGCGAAATGCGATAACTAATGTGAATTGCAGAATTCAGTGAATCATCGAGTCTTTGAAC
GCAC-ATTGCGCCCCCTGG-TATTCCGGGGGGCATGCCTGTCCGAGCGTCATTGCTGCCC
-TCAAG--------C---CC----------------------------------------
-G--G--C-TTG-TGTG----------------------------------TGG------
----------GG-----------TC--GCC-GTCCCC----CT-CTC---CG--------
---------GG----------------------GG-------------------------
----GA--------------CGG-GCCCGAAA---GGCAGCGGCGG-------CA-----
-----CCGC-GTCC-G-ATCC--------TCG--AGCGTATGGG-----------G----
---C--TTTGTCA---------CA-----------TGCT-----C--TGT----A----G
-------------------------------G----A-T--T-G-G------------CC
GGC-GCCTGCCGACGT--------TT--TC-C-AA------------------------C
CA--TT---C-T-TT-CCAG------------------GTTGA-----------------
-------------------C----CT------CG-GATCAGGTAGGG-ATACCCGCTGAA
CTTAAGC------AT
>AIMS_BRL_93_576_bases
-----GGTGA---------ACCTGCGGAAGGATCATT-A---------------------
--------------------------------------CCG--------A----------
-------------------G-TGCGG-G----------T-C-------------------
------------------------------------------------------------
------------------C-T------------T--TGG---GC--CA----A-------
--------C-CTC-------------------------------C---------------
------------------C------------------------------ATC-C--G-T-
GT-CT-A-------T----------------------------T--AT------A-----
CC-C-------T-GTT----GCT-TCGGCGGGC--CCGC---------------------
----C-GCT----TGT--CGGCCG--------------CCGGGG----------------
----------------------GG------G-CGCCTTTGCC-CC---------------
-CC--G----GG-----CC----------------CGTGCCCGCCGGAGA-CCCC--AAC
AC-G-----------AACA------CTG--TCT-GAAAGC-GT---------G--CA---
-------------------G----------------------------------------
TCT--------------------------------------------------------G
AGT-TGA---------------------T---TGA-AT-G--C-AA-------------T
CA--GT------TAAAACTTTCAACAATGGATCTCTTGGTTCCGGCATCGATGAAGAACG
CAGCGAAATGCGATAACTAATGTGAATTGCAGAATTCAGTGAATCATCGAGTCTTTGAAC
GCAC-ATTGCGCCCCCTGG-TATTCCGGGGGGCATGCCTGTCCGAGCGTCATTGCTGCCC
-TCAAG--------C---CC----------------------------------------
-G--G--C-TTG-TGTG----------------------------------TGG------
----------GG-----------TC--GCC-GTCCCC----CT-CTC---CG--------
---------GG----------------------GG-------------------------
----GA--------------CGG-GCCCGAAA---GGCAGCGGCGG-------CA-----
-----CCGC-GTCC-G-ATCC--------TCG--AGCGTATGGG-----------G----
---C--TTTGTCA---------CA-----------TGCT-----C--TGT----A----G
-------------------------------G----A-T--T-G-G------------CC
GGC-GCCTGCCGACGT--------TT--TC-C-AA------------------------C
CA--TT---C-T-TT-CCAG------------------GTTGA-----------------
-------------------C----CT------CG-GATCAGGTAGGG-ATACCCGCTGAA
CTTAAGC------AT
>AIMS_BRL_45_38_50_1
CCGTAGGTGA---------ACCTGCGGAAGGATCATT-A---------------------
--------------------------------------CCG--------A----------
-------------------G-TGCGG-G----------T-C-------------------
------------------------------------------------------------
------------------T-T------------T--ATG---GC-CCA----A-------
--------C-CTC-------------------------------C---------------
------------------C------------------------------ACC-C--G-T-
GA-CT-A-------T----------------------------T--GT------A-----
CC-T-------T-GTT----GCT-TCGGCGGGC--CCGC---------------------
----C-AGCGT--TGC--TGGCCG--------------CCGGGG----------------
--------------------------------GGCGACTCGC-CC---------------
-CC--G----GG-----CC----------------CGTGCCCGCCGGAGA-CCCC--AAC
AT-G-----------AACC------CTG-TTCT-GAAAGC-TT---------G--CA---
-------------------G----------------------------------------
TCT--------------------------------------------------------G
AGTGTGA---------------------T---TCT-TT-G--C-AA-------------T
CA--GT------TAAAACTTTCAACAATGGATCTCTTGGTTCCGGCATCGATGAAGAACG
CAGCGAAATGCGATAACTAATGTGAATTGCAGAATTCAGTGAATCATCGAGTCTTTGAAC
GCAC-ATTGCGCCCCCTGG-TATTCCGGGGGGCATGCCTGTCCGAGCGTCATTGCTGCCC
-TCAAG--------C---CC----------------------------------------
-G--G--C-TTG-TGTG----------------------------------TTG------
----------GG-----------CC--CTC-GTCCCC----CGGCTC---CC--------
---------GG----------------------GG-------------------------
----GA--------------CGG-GCCCGAAA---GGCAGCGGCGG-------CA-----
-----CCGC-GTCC-G-GTCC--------TCG--AGCGTATGGG-----------G----
---C--TTCGTCT---------TC-----------CGCT-----C--CGT----A----G
-------------------------------G----C-C--C-G-G------------CC
GGC-GCCCGCCGACGC-ATTTATTTG--CA-A-CT------------------------T
GT--TT---T-T-TT-CCAG------------------GTTGA-----------------
-------------------C----CT------CG-GATCAGGTAGGG-ATACCCGCTGAA
CTTAAGC------AT
>gi442571807gbKC1192061_Aspergillus_terreus
CCGTAGGTGA---------ACCTGCGGAAGGATCATT-A---------------------
--------------------------------------CCG--------A----------
-------------------G-TGCGG-G----------T-C-------------------
------------------------------------------------------------
------------------T-T------------T--ATG---GC-CCA----A-------
--------C-CTC-------------------------------C---------------
------------------C------------------------------ACC-C--G-T-
GA-CT-A-------T----------------------------T--GT------A-----
CC-T-------T-GTT----GCT-TCGGCGGGC--CCGC---------------------
----C-AGCGT--TGC--TGGCCG--------------CCGGGG----------------
--------------------------------GGCGACTCGC-CC---------------
-CC--G----GG-----CC----------------CGTGCCCGCCGGAGA-CCCC--AAC
AT-G-----------AACC------CTG-TTCT-GAAAGC-TT---------G--CA---
-------------------G----------------------------------------
TCT--------------------------------------------------------G
AGTGTGA---------------------T---TCT-TT-G--C-AA-------------T
CA--GT------TAAAACTTTCAACAATGGATCTCTTGGTTCCGGCATCGATGAAGAACG
CAGCGAAATGCGATAACTAATGTGAATTGCAGAATTCAGTGAATCATCGAGTCTTTGAAC
GCAC-ATTGCGCCCCCTGG-TATTCCGGGGGGCATGCCTGTCCGAGCGTCATTGCTGCCC
-TCAAG--------C---CC----------------------------------------
-G--G--C-TTG-TGTG----------------------------------TTG------
----------GG-----------CC--CTC-GTCCCC----CGGCTC---CC--------
---------GG----------------------GG-------------------------
----GA--------------CGG-GCCCGAAA---GGCAGCGGCGG-------CA-----
-----CCGC-GTCC-G-GTCC--------TCG--AGCGTATGGG-----------G----
---C--TTCGTCT---------TC-----------CGCT-----C--CGT----A----G
-------------------------------G----C-C--C-G-G------------CC
GGC-GCCCGCCGACGC-ATTTATTTG--CA-A-CT------------------------T
GT--TT---T-T-TT-CCAG------------------GTTGA-----------------
-------------------C----CT------CG-GATCAGGTAGGG-ATACCCGCTGAA
CTTAAGC------AT
>AIMS_BRL_65_596_bases
CCGTAGGTGA---------ACCTGCGGAGGGATCATT-A---------------------
--------------------------------------CCG--------A----------
-------------------G-TGCGG-G----------T-C-------------------
------------------------------------------------------------
------------------T-T------------T--ATG---GC-CCA----A-------
--------C-CTC-------------------------------C---------------
------------------C------------------------------ACC-C--G-T-
GA-CT-A-------T----------------------------T--GT------A-----
CC-T-------T-GTT----GCT-TCGGCGGGC--CCGC---------------------
----C-AGCGT--TGC--TGGCCG--------------CCGGGG----------------
--------------------------------GGCGACTCGC-CC---------------
-CC--G----GG-----CC----------------CGTGCCCGCCGGAGA-CCCC--AAC
AT-G-----------AACC------CTG-TTCT-GAAAGC-TT---------G--CA---
-------------------G----------------------------------------
TCT--------------------------------------------------------G
AGTGTGA---------------------T---TCT-TT-G--C-AA-------------T
CA--GT------TAAAACTTTCAACAATGGATCTCTTGGTTCCGGCATCGATGAAGAACG
CAGCGAAATGCGATAACTAATGTGAATTGCAGAATTCAGTGAATCATCGAGTCTTTGAAC
GCAC-ATTGCGCCCCCTGG-TATTCCGGGGGGCATGCCTGTCCGAGCGTCATTGCTGCCC
-TCAAG--------C---CC----------------------------------------
-G--G--C-TGG-TGTG----------------------------------TTG------
----------GG-----------CC--CTC-GTCCCC----CGGCTC---CC--------
---------GG----------------------GG-------------------------
----GA--------------CGG-GCCCGAAA---GGCAGCGGCGG-------CA-----
-----CCGC-GTCC-G-GTCC--------TCG--AGCGTATGGG-----------G----
---C--TTCGTCT---------TC-----------CGCT-----C--CGT----A----G
-------------------------------G----C-C--C-G-G------------CC
GGC-GCCCGCCGACGC-ATTTATTTG--CA-A-CT------------------------T
GT--TT---T-T-TT-CCAG------------------GTTGA-----------------
-------------------C----CT------CG-GATCAGGTAGGG-ATACCCGCTGAA
CTTAAGC------AT
>AIMS_BRL_73_596_bases
CCGTAGGTGA---------ACCTGCGGAAGGATCATT-A---------------------
--------------------------------------CCG--------A----------
-------------------G-TGCGG-G----------T-C-------------------
------------------------------------------------------------
------------------T-T------------T--ATG---GC-CCA----A-------
--------C-CTC-------------------------------C---------------
------------------C------------------------------ACC-C--G-T-
GA-CT-A-------T----------------------------T--GT------A-----
CC-T-------T-GTT----GCT-TCGGCGGGC--CCGC---------------------
----C-AGCGT--TGC--TGGCCG--------------CCGGGG----------------
--------------------------------GGCGACTCGC-CC---------------
-CC--G----GG-----CC----------------CGTGCCCGCCGGAGA-CCCC--AAC
AT-G-----------AACC------CTG-TTCT-GAAAGC-TT---------G--CA---
-------------------G----------------------------------------
TCT--------------------------------------------------------G
AGTGTGA---------------------T---TCT-TT-G--C-AA-------------T
CA--GT------TAAAACTTTCAACAATGGATCTCTTGGTTCCGGCATCGATGAAGAACG
CAGCGAAATGCGATAACTAATGTGAATTGCAGAATTCAGTGAATCATCGAGTCTTTGAAC
GCAC-ATTGCGCCCCCTGG-TATTCCGGGGGGCATGCCTGTCCGAGCGTCATTGCTGCCC
-TCAAG--------C---CC----------------------------------------
-G--G--C-TGG-TGTG----------------------------------TTG------
----------GG-----------CC--CTC-GTCCCC----CGGCTC---CC--------
---------GG----------------------GG-------------------------
----GA--------------CGG-GCCCGAAA---GGCAGCGGCGG-------CA-----
-----CCGC-GTCC-G-GTCC--------TCG--AGCGTATGGG-----------G----
---C--TTCGTCT---------TC-----------CGCT-----C--CGT----A----G
-------------------------------G----C-C--C-G-G------------CC
GGC-GCCCGCCGACGC-ATTTATTTG--CA-A-CT------------------------T
GT--TT---T-T-TT-CCAG------------------GTTGA-----------------
-------------------C----CT------CG-GATCAGGTAGGG-ATACCCGCTGAA
CTTAAGC------AT
>AIMS_BRL_72_586_bases
-----GGTGA---------ACCTGCGGAAGGATCATT-A---------------------
--------------------------------------CCG--------A----------
-------------------G-TGCGG-G----------T-C-------------------
------------------------------------------------------------
------------------T-T------------T--ATG---GC-CCA----A-------
--------C-CTC-------------------------------C---------------
------------------C------------------------------ACC-C--G-T-
GA-CT-A-------T----------------------------T--GT------A-----
CC-T-------T-GTT----GCT-TCGGCGGGC--CCGC---------------------
----C-AGCGT--TGC--TGGCCG--------------CCGGGG----------------
--------------------------------GGCGACTCGC-CC---------------
-CC--G----GG-----CC----------------CGTGCCCGCCGGAGA-CCCC--AAC
AT-G-----------AACC------CTG-TTCT-GAAAGC-TT---------G--CA---
-------------------G----------------------------------------
TCT--------------------------------------------------------G
AGTGTGA---------------------T---TCT-TT-G--C-AA-------------T
CA--GT------TAAAACTTTCAACAATGGATCTCTTGGTTCCGGCATCGATGAAGAACG
CAGCGAAATGCGATAACTAATGTGAATTGCAGAATTCAGTGAATCATCGAGTCTTTGAAC
GCAC-ATTGCGCCCCCTGG-TATTCCGGGGGGCATGCCTGTCCGAGCGTCATTGCTGCCC
-TCAAG--------C---CC----------------------------------------
-G--G--C-TGG-TGTG----------------------------------TTG------
----------GG-----------CC--CTC-GTCCCC----CGGCTC---CC--------
---------GG----------------------GG-------------------------
----GA--------------CGG-GCCCGAAA---GGCAGCGGCGG-------CA-----
-----CCGC-GTCC-G-GTCC--------TCG--AGCGTATGGG-----------G----
---C--TTCGTCT---------TC-----------CGCT-----C--CGT----A----G
-------------------------------G----C-C--C-G-G------------CC
GGC-GCCCGCCGACGC-ATTTATTTG--CA-A-CT------------------------T
GT--TT---T-T-TT-CCAG------------------GTTGA-----------------
-------------------C----CT------CG-GATCAGGTAGGG-ATACCCGCTGAA
CTTAAGC------AT
>AIMS_BRL_80_595_bases
CCGTAGGTGA---------ACCTGCGGAAGGATCATT-A---------------------
--------------------------------------CCG--------A----------
-------------------G-TGCGG-G----------T-C-------------------
------------------------------------------------------------
------------------C-T------------C--GTG---GC-CCA----A-------
--------C-CTC-------------------------------C---------------
------------------C------------------------------ACC-C--G-T-
GA-CT-A-------T----------------------------T--GT------A-----
CC-T-------T-GTT----GCT-TCGGCGGGC--CCGC---------------------
----C-AGCCC--TGC--TGGCCG--------------CCGGGG----------------
--------------------------------GGCATCTCGC-CC---------------
-CC--G----GG-----CC----------------CGTGCCCGCCGGAGA-CCCC--AAC
AT-G-----------AACC------CTG-TTCT-GAAAGC-TT---------G--CA---
-------------------G----------------------------------------
TCT--------------------------------------------------------G
AGTGTGA---------------------T---TCT-TT-G--C-AA-------------T
CA--GT------TAAAACTTTCAACAATGGATCTCTTGGTTCCGGCATCGATGAAGAACG
CAGCGAAATGCGATAACTAATGTGAATTGCAGAATTCAGTGAATCATCGAGTCTTTGAAC
GCAC-ATTGCGCCCCCTGG-TATTCCGGGGGGCATGCCTGTCCGAGCGTCATTGCTGCCC
-TCAAG--------C---CC----------------------------------------
-G--G--C-TTG-TGTG----------------------------------TTG------
----------GG-----------TC--CTC-GTCCCC----CGGCTC---C---------
---------GG----------------------GG-------------------------
----GA--------------CGG-GCCCGAAA---GGCAGCGGCGG-------CA-----
-----CCGC-GTCC-G-GTCC--------TCG--AGCGTATGGG-----------G----
---C--TTTGTCT---------TC-----------CGCT-----C--TGC----A----G
-------------------------------G----C-C--C-G-G------------CC
GGC-GCCCGCCGGCGC-ATTTTTTGC--AA-C-CT------------------------T
TT--AT---T-T-TT-CCAG------------------GTTGA-----------------
-------------------C----CT------CG-GATCAGGTAGGG-ATACCCGCTGAA
CTTAAGC------AT
>gi327360178embFR6703071_Aspergillus_terreus
CCGTAGGTGA---------ACCTGCGGAAGGATCATT-A---------------------
--------------------------------------CCG--------A----------
-------------------G-TGCGG-G----------T-C-------------------
------------------------------------------------------------
------------------C-T------------C--GTG---GC-CCA----A-------
--------C-CTC-------------------------------C---------------
------------------C------------------------------ACC-C--G-T-
GA-CT-A-------T----------------------------T--GT------A-----
CC-T-------T-GTT----GCT-TCGGCGGGC--CCGC---------------------
----C-AGCCC--TGC--TGGCCG--------------CCGGGG----------------
--------------------------------GGCGTCTCGC-CC---------------
-CC--G----GG-----CC----------------CGTGCCCGCCGGAGA-CCCC--AAC
AT-G-----------AACC------CTG-TTCT-GAAAGC-TT---------G--CA---
-------------------G----------------------------------------
TCT--------------------------------------------------------G
AGTGTGA---------------------T---TCT-TT-G--C-AA-------------T
CA--GT------TAAAACTTTCAACAATGGATCTCTTGGTTCCGGCATCGATGAAGAACG
CAGCGAAATGCGATAACTAATGTGAATTGCAGAATTCAGTGAATCATCGAGTCTTTGAAC
GCAC-ATTGCGCCCCCTGG-TATTCCGGGGGGCATGCCTGTCCGAGCGTCATTGCTGCCC
-TCAAG--------C---CC----------------------------------------
-G--G--C-TTG-TGTG----------------------------------TTG------
----------GG-----------TC--CTC-GTCCCC----CGGCTC---C---------
---------GG----------------------GG-------------------------
----GA--------------CGG-GCCCGAAA---GGCAGCGGCGG-------CA-----
-----CCGC-GTCC-G-GTCC--------TCG--AGCGTATGGG-----------G----
---C--TTTGTCT---------TC-----------CGCT-----C--TGC----A----G
-------------------------------G----C-C--C-G-G------------CC
GGC-GCCCGCCGGCGCAATTTTTTGC--AA-C-CT------------------------T
TT--AT---T-T-TT-CCAG------------------GTTGA-----------------
-------------------C----CT------CG-GATCAGGTAGGG-ATACCCGCTGAA
CTTAAGC------AT
>AIMS_BRL_165_577_bases
CCGTAGGTGA---------ACCTGCGGAAGGATCATT-A---------------------
--------------------------------------CCG--------A----------
-------------------G-TGAGG-G----------T-C-------------------
------------------------------------------------------------
------------------C-T------------C--GTG---GC-CCA----A-------
--------C-CTC-------------------------------C---------------
------------------C------------------------------ACC-C--G-T-
GA-CT-A-------C----------------------------T--GT------A-----
CCAC-------T-GTT----GCT-TCGGCGGGC--CCGC---------------------
----C-AGCCT--AGC--TGGCCG--------------CCGGGG----------------
--------------------------------GGCTTC-TGC-CC---------------
-CC--G----GG-----CC----------------CGCGCCCGCCGGAGA-CCCC--AAC
AC-G-----------AACA------CTGTTTCT-GAAAGC-CT---------G--TA---
------------------------------------------------------------
--T--------------------------------------------------------G
AATCCGA---------------------T---TCT-TT-G--T-AA-------------T
CA--GT------TAAAACTTTCAACAATGGATCTCTTGGTTCCGGCATCGATGAAGAACG
CAGCGAAATGCGATAACTAATGTGAATTGCAGAATTCAGTGAATCATCGAGTCTTTGAAC
GCAC-ATTGCGCCCCCTGG-TATTCCGGGGGGCATGCCTGTCCGAGCGTCATTACTGCCC
-TCAAG--------C---CC----------------------------------------
-G--G--C-T---TGTA----------------------------------TTG------
----------GG-----------TC--CTC-GTCCCC----CC-----------------
----------G----------------------GG-------------------------
----GA--------------CGG-GCCCGAAA---GGCAGCGGCGG-------CA-----
-----CCGC-GTCC-G-GTCC--------TCG--AGCGTATGGG-----------G----
---C--TTTGTCA---------CC-----------CGCT-----C--TGT----A----G
-------------------------------G----C-C--C-G-G------------CC
GGC-GCCAGCCCACGC---------A--GA-T-CA------------------------T
CC--TT---T-T-TT-TCAG------------------GTTGA-----------------
-------------------C----CT------CG-GATCAGGTAGGG-ATACCCGCTGAA
CTTAAGC------AT
>gi356614410gbJN7090391_Fungal_sp
CCGTAGGTGA---------ACCTGCGGAAGGATCATT-A---------------------
--------------------------------------CCG--------A----------
-------------------G-TGAGG-G----------T-C-------------------
------------------------------------------------------------
------------------C-T------------C--GTG---GC-CCA----A-------
--------C-CTC-------------------------------C---------------
------------------C------------------------------ACC-C--G-T-
GA-CT-A-------C----------------------------T--GT------A-----
CCAC-------T-GTT----GCT-TCGGCGGGC--CCGC---------------------
----C-AGCCT--AGC--TGGCCG--------------CCGGGG----------------
--------------------------------GGCTTC-TGC-CC---------------
-CC--G----GG-----CC----------------CGCGCCCGCCGGAGA-CCCC--AAC
AC-G-----------AACA------CTGTTTCT-GAAAGC-CT---------G--TA---
------------------------------------------------------------
--T--------------------------------------------------------G
AATCCGA---------------------T---TCT-TT-G--T-AA-------------T
CA--GT------TAAAACTTTCAACAATGGATCTCTTGGTTCCGGCATCGATGAAGAACG
CAGCGAAATGCGATAACTAATGTGAATTGCAGAATTCAGTGAATCATCGAGTCTTTGAAC
GCAC-ATTGCGCCCCCTGG-TATTCCGGGGGGCATGCCTGTCCGAGCGTCATTACTGCCC
-TCAAG--------C---CC----------------------------------------
-G--G--C-T---TGTA----------------------------------TTG------
----------GG-----------TC--CTC-GTCCCC----CC-----------------
----------G----------------------GG-------------------------
----GA--------------CGG-GCCCGAAA---GGCAGCGGCGG-------CA-----
-----CCGC-GTCC-G-GTCC--------TCG--AGCGTATGGG-----------G----
---C--TTTGTCA---------CC-----------CGCT-----C--TGT----A----G
-------------------------------G----C-C--C-G-G------------CC
GGC-GCCAGCCCACGC---------A--GA-T-CA------------------------T
CC--TT---T-T-TT-TCAG------------------GTTGA-----------------
-------------------C----CT------CG-GATCAGGTAGGG-ATACCCGCTGAA
CTTAAGC------AT
>AIMS_BRL_49_603_bases
CCGTAGGTGA---------ACCTGCGGAAGGATCATT-A---------------------
--------------------------------------CCG--------A----------
-------------------G-TGAGG-G----------T-C-------------------
------------------------------------------------------------
------------------C-T------------C--GTG---GC-CCA----A-------
--------C-CTC-------------------------------C---------------
------------------C------------------------------ACC-C--G-T-
GA-CT-A-------T----------------------------T--GT------A-----
CCTT-------T-GTT----GCT-TCGGCGGGC--CCGC---------------------
----C-AGCT---TGC--TGGCCG--------------CCGGGG----------------
--------------------------------GGCATC-CGC-CC---------------
-CC--G----GG-----CC----------------CGCGCCCGCCGAAGA-CCCC--AAT
-T-G-----------AACA------CTG-TTCT-GAAAGC-CT---------G--TA---
------------------------------------------------------------
--T--------------------------------------------------------G
AATCCGA---------------------T---TCT-TT-G--T-AA-------------T
CA--GT------TAAAACTTTCAACAATGGATCTCTTGGTTCCGGCATCGATGAAGAACG
CAGCGAAATGCGATAACTAATGTGAATTGCAGAATTCAGTGAATCATCGAGTCTTTGAAC
GCAC-ATTGCGCCCCCTGG-TATTCCGGGGGGCATGCCTGTCCGAGCGTCATTGCTGCCC
-TCAAG--------C---CC----------------------------------------
-G--G--C-TTG-TGTG----------------------------------TTG------
----------GG-----------TC--CTC-GTCCTC----CCTTCC---CG--------
---------GG----------------------GG-------------------------
----GA--------------CGG-GCCCGAAA---GGCAGCGGCGG-------CA-----
-----CCGC-GTCC-G-GTCC--------TCG--AGCGTATGGG-----------G----
---C--TTTGTCA---------CC-----------CGCT-----C--TGT----A----G
-------------------------------G----C-C--C-G-G------------CC
GGC-GCCAGCCGACGC---------A--AA-T-CA------------------------C
CT--TT---T-T-TT-CCAG------------------GTTGA-----------------
-------------------C----CT------CG-GATCAGGTAGGG-ATACCCGCTGAA
CTTAAGC------AT
>gi323651408gbHQ8329621_Aspergillus_sp
CCGTAGGTGA---------ACCTGCGGAAGGATCATT-A---------------------
--------------------------------------CCG--------A----------
-------------------G-TGAGG-G----------T-C-------------------
------------------------------------------------------------
------------------C-T------------C--GTG---GC-CCA----A-------
--------C-CTC-------------------------------C---------------
------------------C------------------------------ACC-C--G-T-
GA-CT-A-------T----------------------------T--GT------A-----
CCTT-------T-GTT----GCT-TCGGCGGGC--CCGC---------------------
----C-AGCCCCGTGC--TGGCCG--------------CCGGGG----------------
--------------------------------GGCCTTGTGC-CC---------------
-CC--G----GG-----TC----------------CGCGCCCGCCGGAGA-CCCC--AAC
AT-G-----------AACA------CTG-TTCT-GAAAGC-CT---------G--TA---
------------------------------------------------------------
--T--------------------------------------------------------G
AATCCGA---------------------T---TCT-TT-G--T-AA-------------T
CA--GT------TAAAACTTTCAACAATGGATCTCTTGGTTCCGGCATCGATGAAGAACG
CAGCGAAATGCGATAACTAATGTGAATTGCAGAATTCAGTGAATCATCGAGTCTTTGAAC
GCAC-ATTGCGCCCCCTGG-TATTCCGGGGGGCATGCCTGTCCGAGCGTCATTGCTGCCC
-TCAAG--------C---CC----------------------------------------
-G--G--C-TTG-TGTG----------------------------------TTG------
----------GG-----------TC--CTC-GTCCTC----CCCTCG---CG--------
---------GG----------------------GG-------------------------
----GA--------------CGG-GCCCGAAA---GGCAGCGGCGG-------CA-----
-----CCGC-GTCC-G-GTCC--------TCG--AGCGTATGGG-----------G----
---C--TTTGTCA---------CC-----------CGCT-----C--TGT----A----G
-------------------------------G----C-C--C-G-G------------CC
GGC-GCCAGCCGACGC---------A--AA-T-CA------------------------C
CT--TT---T-T-TT-TCAG------------------GTTGA-----------------
-------------------C----CT------CG-GATCAGGTAGGG-ATACCCGCTGAA
CTTAAGC------AT
>22_ITS4_582_bases
CCGTAGGTGA---------ACCTGCGGAAGGATCATT-A---------------------
--------------------------------------CCG--------A----------
-------------------G-TGTTT-GGATGCCCCTTC-T-------------------
------------------------------------------------------------
------------------C-G------------G--GGT---GT-CCG----T-------
--------C-CTC-------------------------------C---------------
------------------C------------------------------ATC-C--G-T-
GT-CTAT-------T----------------------------T--GT------A-----
CC-C-------T-GTT----GCT-TCGGCGGGC--CCGC---------------------
----CCTT-----CG---TGGCCG--------------CCGGGG----------------
----------------------GG--CTTCC-------CTGC-CC---------------
-CC--G----GG-----CC----------------CGTGCCCGCCGGAGA-CCTC--AAC
CATG-----------AACA------CTG--TCT--GAAGG-TT---------G--CA---
-------------------G----------------------------------------
TCT--------------------------------------------------------G
AG--TAC---------------------C---GAT-AT-A--AAAA-------------A
TC--GT------TAAAACTTTCAACAACGGATCTCTTGGTTCCGGCATCGATGAAGAACG
CAGCGAAATGCGATACGTAATGTGAATTGCAGAATTCAGTGAATCATCGAGTCTTTGAAC
GCAC-ATTGCGCCCCCTGG-TATTCCGGGGGGCATGCCTGTCCGAGCGTCATTGCTGCCC
-TCAAG--------C---AC----------------------------------------
-G--G--C-TTG-TGTG----------------------------------TTG------
----------GG-----------CC--CCC-GTCCCC----CT-CCC---AG--------
---------GA--------------------AGGG-------------------------
----GA--------------CGG-GCCCGAAA---GGCAGCGGCGG-------CA-----
-----CCGT-GTCC-G-GTCC--------TCG--AGCGTATGGG-----------AAGCA
ACTT--TTTGTCA---------CC-----------CGCT-----CC-TGT----A----G
-------------------------------G----T-C--C-G-G------------CC
GGCGGCCTGCCCA---------A-C---CC-C-AA------------------------C
CT--TT-TTT-A-AC-CAGG----------------------------------------
------------------------------------------------------------
---------------
>gi294471394gbGU0174961_Aspergillus_penicillioides
CCGTAGGTGA---------ACCTGCGGAAGGATCATT-A---------------------
--------------------------------------CCG--------A----------
-------------------G-TGTTT-GGATGCCCCTTC-T-------------------
------------------------------------------------------------
------------------C-G------------G--GGT---GT-CCG----T-------
--------C-CTC-------------------------------C---------------
------------------C------------------------------ATC-C--G-T-
GT-CTAT-------T----------------------------T--GT------A-----
CC-C-------T-GTT----GCT-TCGGCGGGC--CCGC---------------------
----CCTT-----CG---TGGCCG--------------CCGGGG----------------
----------------------GG--CTTCC-------CTGC-CC---------------
-CC--G----GG-----CC----------------CGTGCCCGCCGGAGA-CCTC--AAC
CATG-----------AACA------CTG--TCT--GAAGG-TT---------G--CA---
-------------------G----------------------------------------
TCT--------------------------------------------------------G
AG--TAC---------------------C---GAT-AT-A--AAAA-------------A
TC--GT------TAAAACTTTCAACAACGGATCTCTTGGTTCCGGCATCGATGAAGAACG
CAGCGAAATGCGATACGTAATGTGAATTGCAGAATTCAGTGAATCATCGAGTCTTTGAAC
GCAC-ATTGCGCCCCCTGG-TATTCCGGGGGGCATGCCTGTCCGAGCGTCATTGCTGCCC
-TCAAG--------C---AC----------------------------------------
-G--G--C-TTG-TGTG----------------------------------TTG------
----------GG-----------CC--CCC-GTCCCC----CT-CCC---AG--------
---------GA--------------------AGGG-------------------------
----GA--------------CGG-GCCCGAAA---GGCAGCGGCGG-------CA-----
-----CCGT-GTCC-G-GTCC--------TCG--AGCGTATGGG-----------AAGCA
ACTT--TTTGTCA---------CC-----------CGCT-----CC-TGT----A----G
-------------------------------G----T-C--C-G-G------------CC
GGCGGCCTGCCCA---------A-C---CC-C-AA------------------------C
CT--TT-TTT-T-AA-CCAG------------------GTTGA-----------------
-------------------C----CT------CG-GATCAGGTAGGG-ATACCCGCTGAA
CTTAAGC------AT
>119_ITS4_563_bases
CCGTAGGTGA---------ACCTGCGGAAGGATCATT-A---------------------
--------------------------------------CCG--------A----------
-------------------G-TGCGG-G----------C-C-------------------
------------------------------------------------------------
------------------C-T------------C--TGG---GT-CCA----A-------
--------C-CTC-------------------------------C---------------
------------------C------------------------------ATC-C--G-T-
GT-CT-C-------T----------------------------T--GT------A-----
CC-C-------T-GTT----GCT-TCGGCGGGC--CCGC---------------------
----C-TT-----CA---TGGCCG--------------CCGGGG----------------
----------------------GG--CTCTC-------TAGC-CC---------------
-CC--G----GG-----CC----------------CGCGCCCGCCGGAGA-CTCC--AAC
ATTG-----------AACA------CTG--TCT--GAAGT-TT---------G--CA---
-------------------G----------------------------------------
TCT--------------------------------------------------------G
AG--TTT---------------------T---CAT-AA-AAGAAAA-------------A
TC--GT------TAAAACTTTCAACAACGGATCTCTTGGTTCCGGCATCGATGAAGAACG
CAGCGAAATGCGATACGTAATGTGAATTGCAGAATTCAGTGAATCATCGAGTCTTTGAAC
GCAC-ATTGCGCCCTCTGG-TATTCCGGGGGGCATGCCTGTCCGAGCGTCATTGCTGCCC
-TCAAG--------C---AC----------------------------------------
-G--G--C-TTG-TGTG----------------------------------TTG------
----------GG-----------CC--CCC-GTCCCG----GT-TCT---CC--------
---------AG--------------------CCGG-------------------------
----GA--------------CGG-GCCCGAAA---GGCAGCGGCGG-------CA-----
-----CCGT-GTCC-G-GTCC--------TCG--AGTGTATGGG-----------G----
---C--TCTGTCA---------CC-----------CACT-----CG-TGT----A----G
-------------------------------G----T-C--C-G-G------------CC
GGCGGCTAGCCTC---------------AA-C-CA------------------------A
AC--TT-TTA-A-AC-CAGG----------------------------------------
------------------------------------------------------------
---------------
>gi163257606embAM9016711_Aspergillus_sp
CCGTAGGTGA---------ACCTGCGGAAGGATCATT-A---------------------
--------------------------------------CCG--------A----------
-------------------G-TGCGG-G----------C-C-------------------
------------------------------------------------------------
------------------C-T------------C--TGG---GT-CCA----A-------
--------C-CTC-------------------------------C---------------
------------------C------------------------------ATC-C--G-T-
GT-CT-C-------T----------------------------T--GT------A-----
CC-C-------T-GTT----GCT-TCGGCGGGC--CCGC---------------------
----C-TT-----CA---TGGCCG--------------CCGGGG----------------
----------------------GG--CTCTC-------TAGC-CC---------------
-CC--G----GG-----CC----------------CGCGCCCGCCGGAGA-CTCC--AAC
ATTG-----------AACA------CTG--TCT--GAAGT-TT---------G--CA---
-------------------G----------------------------------------
TCT--------------------------------------------------------G
AG--TTT---------------------T---CAT-AA-AAGAAAA-------------A
TC--GT------TAAAACTTTCAACAACGGATCTCTTGGTTCCGGCATCGATGAAGAACG
CAGCGAAATGCGATACGTAATGTGAATTGCAGAATTCAGTGAATCATCGAGTCTTTGAAC
GCAC-ATTGCGCCCTCTGG-TATTCCGGGGGGCATGCCTGTCCGAGCGTCATTGCTGCCC
-TCAAG--------C---AC----------------------------------------
-G--G--C-TTG-TGTG----------------------------------TTG------
----------GG-----------CC--CCC-GTCCCG----GT-TCT---CC--------
---------AG--------------------CCGG-------------------------
----GA--------------CGG-GCCCGAAA---GGCAGCGGCGG-------CA-----
-----CCGT-GTCC-G-GTCC--------TCG--AGTGTATGGG-----------G----
---C--TCTGTCA---------CC-----------CACT-----CG-TGT----A----G
-------------------------------G----T-C--C-G-G------------CC
GGCGGCTAGCCTC---------------AA-C-CA------------------------A
AC--TT-TTT-A-AA-CCAG------------------GTTGA-----------------
-------------------C----CT------CG-GATCAGGTAGGG-ATACC-------
---------------
>130_ITS4_567_bases
CCGTAGGTGA---------ACCTGCGGAAGGATCATT-A---------------------
--------------------------------------CCG--------A----------
-------------------G-TGCGG-G----------C-C-------------------
------------------------------------------------------------
------------------C-T------------C--TGG---GT-CCA----A-------
--------C-CTC-------------------------------C---------------
------------------C------------------------------ATC-C--G-T-
GT-CT-C-------T----------------------------T--GT------A-----
CC-C-------T-GTT----GCT-TCGGCGGGC--CCGC---------------------
----C-TT-----T----TGGCCG--------------CCGGGG----------------
----------------------GG--CT-TC-------CCGC-CC---------------
-CC--G----GG-----CC----------------CGCGCCCGCCGGAGA-CTCC--AAC
AC-G-----------AACA------CTG--TCT--GAAGG-TT---------G--CC---
-------------------G----------------------------------------
TCT--------------------------------------------------------G
AG--TTT---------------------T---CAT-AT-ACGAAAA-------------A
TC--GT------TAAAACTTTCAACAACGGATCTCTTGGTTCCGGCATCGATGAAGAACG
CAGCGAAATGCGATACGTAATGTGAATTGCAGAATTCAGTGAATCATCGAGTCTTTGAAC
GCAC-ATTGCGCCCTCTGG-TATTCCGGGGGGCATGCCTGTCCGAGCGTCATTGCTGCCC
-TCAAG--------C---AC----------------------------------------
-G--G--C-TTG-TGTG----------------------------------TTG------
----------GG-----------CCCCCCC-GTCCCG----GT-TCT---CC--------
---------AG--------------------CCGG-------------------------
----GA--------------CGG-GCCCGAAA---GGCAGCGGCGG-------CA-----
-----CCGT-GTCC-G-GTCC--------TCG--AGTGTATGGG-----------G----
---C--TCTGTCA---------CC-----------CACT-----CG-TGT----A----G
-------------------------------G----C-C--C-G-G------------CC
GGCGGCCAGCCTC---------T-TTCAAC-C-AA------------------------A
AC--TT-CTT-A-AC---------------------------------------------
------------------------------------------------------------
---------------
>gi346229366gbJF4971271_Uncultured_fungus_clone
CCGTAGGTGA---------ACCTGCGGAAGGATCATT-A---------------------
--------------------------------------CCG--------A----------
-------------------G-TGCGG-G----------C-C-------------------
------------------------------------------------------------
------------------C-T------------C--TGG---GT-CCA----A-------
--------C-CTC-------------------------------C---------------
------------------C------------------------------ATC-C--G-T-
GT-CT-C-------T----------------------------T--GT------A-----
CC-C-------T-GTT----GCT-TCGGCGGGC--CCGC---------------------
----C-TT-----T----TGGCCG--------------CCGGGG----------------
----------------------GG--CT-TC-------CCGC-CC---------------
-CC--G----GG-----CC----------------CGCGCCCGCCGGAGA-CTCC--AAC
AC-G-----------AACA------CTG--TCT--GAAGG-TT---------G--CC---
-------------------G----------------------------------------
TCT--------------------------------------------------------G
AG--TTT---------------------T---CAT-AT-ACGAAAA-------------A
TC--GT------CAAAACTTTCAACAACGGATCTCTTGGTTCCGGCATCGATGAAGAACG
CAGCGAAATGCGATACGTAATGTGAATTGCAGAATTCAGTGAATCATCGAGTCTTTGAAC
GCAC-ATTGCGCCCTCTGG-TATTCCGGGGGGCATGCCTGTCCGAGCGTCATTGCTGCCC
-TCAAG--------C---AC----------------------------------------
-G--G--C-TTG-TGTG----------------------------------TTG------
----------GG-----------CC-CCCC-GTCCCG----GT-TCT---CC--------
---------AG--------------------CCGG-------------------------
----GA--------------CGG-GCCCGAAA---GGCAGCGGCGG-------CA-----
-----CCGT-GTCC-G-GTCC--------TCG--AGTGTATGGG-----------G----
---C--TCTGTCA---------CC-----------CACT-----CG-TGT----A----G
-------------------------------G----C-C--C-G-G------------CC
GGCGGCCAGCCTC---------T-TTCAAC-C-AA------------------------A
AC--TT-CTT-T-AA-CCAG------------------GTTGA-----------------
-------------------C----CT------CG-GATCAGGTAGGG-ATACCCGCTGAA
CTTAAGC------AT
>AIMS_BRL_84_585_bases
CCGTAGGTGA---------ACCTGCGGAAGGATCATT-A---------------------
--------------------------------------CCG--------A----------
-------------------G-TGAGG-G----------C-C-------------------
------------------------------------------------------------
------------------C-T------------C--TGG---GT-CCA----C-------
--------C-TCC-------------------------------C---------------
------------------A------------------------------CCC-G--C-G-
TT-CT-A-------T----------------------------C--GT------A-----
CC-T-------T-GTT----GCT-TCGGCGGGC--CCGC---------------------
----C-GT-----TTCGACGGCCG--------------CCGGGG----------------
----------------------AGGCCT--T-------GCGC-CC---------------
-CC--G----GG-----CC----------------CGCGCCCGCCGAAGA-CCCCAACAT
---G-----------AACG------CTG--TTCTGAAAGT-AT---------G--CA---
-------------------G----------------------------------------
TCT--------------------------------------------------------G
AGT-TGA---------------------T---TAT-CG-T----AA-------------T
CA--GT------TAAAACTTTCAACAACGGATCTCTTGGTTCCGGCATCGATGAAGAACG
CAGCGAAATGCGATAAGTAATGTGAATTGCAGAATTCAGTGAATCATCGAGTCTTTGAAC
GCAC-ATTGCGCCCCCTGG-TATTCCGGGGGGCATGCCTGTCCGAGCGTCATTGCTGCCC
-TCAAG--------C---AC----------------------------------------
-G--G--C-TTG-TGTG----------------------------------TTG------
----------GG-----------CC--CCC-GTCCCC----CT-CTC---CC--------
---------GG----------------------GG-------------------------
----GA--------------CGG-GCCCGAAA---GGCAGCGGCGG-------CA-----
-----CCGC-GTCC-G-GTCC--------TCG--AGCGTATGGG-----------G----
---C--TTTGTCA---------CC-----------TGCT-----C--TGT----A----G
-------------------------------G----C-C--C-G-G------------CC
GGC-GCCAGCCGA------------C--AC-C-CA------------------------A
CT--TTATTT-T-TC-TAAG------------------GTTGA-----------------
-------------------C----CT------CG-GATCAGGTAGGG-ATACCCGCTGAA
CTTAAGC------AT
>gi329458332gbHQ2855781_Aspergillus_fumigatus
CGTAGGGTGA---------ACCTGCGGAAGGATCATT-A---------------------
--------------------------------------CCG--------A----------
-------------------G-TGAGG-G----------C-C-------------------
------------------------------------------------------------
------------------C-T------------C--TGG---GT-CCA----A-------
--------C-CTC-------------------------------C---------------
------------------C------------------------------ACC-C--G-T-
GT-CT-A-------T----------------------------C--GT------A-----
CC-T-------T-GTT----GCT-TCGGCGGGC--CCGC---------------------
----C-GT-----TTCGACGGCCG--------------CCGGGG----------------
----------------------AGGCCT--T-------GCGC-CC---------------
-CC--G----GG-----CC----------------CGCGCCCGCCGAAGA-CCCCAACAT
---G-----------AACG------CTG--TTCTGAAAGT-AT---------G--CA---
-------------------G----------------------------------------
TCT--------------------------------------------------------G
AGT-TGA---------------------T---TAT-CG-T----AA-------------T
CA--GT------TAAAACTTTCAACAACGGATCTCTTGGTTCCGGCATCGATGAAGAACG
CAGCGAAATGCGATAAGTAATGTGAATTGCAGAATTCAGTGAATCATCGAGTCTTTGAAC
GCAC-ATTGCGCCCCCTGG-TATTCCGGGGGGCATGCCTGTCCGAGCGTCATTGCTGCCC
-TCAAG--------C---AC----------------------------------------
-G--G--C-TTG-TGTG----------------------------------TTG------
----------GG-----------CC--CCC-GTCCCC----CT-CTC---CC--------
---------GG----------------------GG-------------------------
----GA--------------CGG-GCCCGAAA---GGCAGCGGCGG-------CA-----
-----CCGC-GTCC-G-GTCC--------TCG--AGCGTATGGG-----------G----
---C--TTTGTCA---------CC-----------TGCT-----C--TGT----A----G
-------------------------------G----C-C--C-G-G------------CC
GGC-GCCAGCCGA------------C--AC-C-CA------------------------A
CT--TTATTT-T-TC-TAAG------------------GTTGA-----------------
-------------------C----CT------CG-GATCAGGTAGGG-ATACCCGCTGAA
CTTAAGC------AT
>gi325461625gbJF3301751_Fungal_sp
CCGTAGGTGA---------ACCTGCGGAAGGATCATT-A---------------------
--------------------------------------CCG--------A----------
-------------------G-TGAGG-G----------C-C-------------------
------------------------------------------------------------
------------------C-T------------C--TGG---GT-CCA----A-------
--------C-CTC-------------------------------C---------------
------------------C------------------------------ACC-C--G-T-
GT-CT-A-------T----------------------------C--GT------A-----
CC-T-------T-GTT----GCT-TCGGCGGGC--CCGC---------------------
----C-GT-----TTCGACGGCCG--------------CCGGGG----------------
----------------------AGGCCT--T-------GCGC-CC---------------
-CC--G----GG-----CC----------------CGCGCCCGCCGAAGA-CCCCAACAT
---G-----------AACG------CTG--TTCTGAAAGT-AT---------G--CA---
-------------------G----------------------------------------
TCT--------------------------------------------------------G
AGT-TGA---------------------T---TAT-CG-T----AA-------------T
CA--GT------TAAAACTTTCAACAACGGATCTCTTGGTTCCGGCATCGATGAAGAACG
CAGCGAAATGCGATAAGTAATGTGAATTGCAGAATTCAGTGAATCATCGAGTCTTTGAAC
GCAC-ATTGCGCCCCCTGG-TATTCCGGGGGGCATGCCTGTCCGAGCGTCATTGCTGCCC
-TCAAG--------C---AC----------------------------------------
-G--G--C-TTG-TGTG----------------------------------TTG------
----------GG-----------CC--CCC-GTCCCC----CT-CTC---CC--------
---------GG----------------------GG-------------------------
----GA--------------CGG-GCCCGAAA---GGCAGCGGCGG-------CA-----
-----CCGC--TCC-G-GTCC--------TCG--AGCGTATGGG-----------G----
---C--TTTGTCA---------CC-----------TGCT-----C--TGT----A----G
-------------------------------G----C-C--C-G-G------------CC
GGC-GCCAGCCGA------------C--AC-C-CA------------------------A
CT--TTATTT-T-TC-TAAG------------------GTTGA-----------------
-------------------C----CT------CG-GATCAGGTAGGG-ATACCCGCTGAA
CTTAAGC------AT
>AIMS_BRL_71_575_bases
-----GGTGA---------ACCTGCGGAAGGATCATT-A---------------------
--------------------------------------CCG--------A----------
-------------------G-TGAGG-G----------C-C-------------------
------------------------------------------------------------
------------------C-T------------C--TGG---GT-CCA----A-------
--------C-CTC-------------------------------C---------------
------------------C------------------------------ACC-C--G-T-
GT-CT-A-------T----------------------------C--GT------A-----
CC-T-------T-GTT----GCT-TCGGCGGGC--CCGC---------------------
----C-GT-----TTCGACGGCCG--------------CCGGGG----------------
----------------------AGGCCT--T-------GCGC-CC---------------
-CC--G----GG-----CC----------------CGCGCCCGCCGAAGA-CCCCAACAT
---G-----------AACG------CTG--TTCTGAAAGT-AT---------G--CA---
-------------------G----------------------------------------
TCT--------------------------------------------------------G
AGT-TGA---------------------T---TAT-CG-T----AA-------------T
CA--GT------TAAAACTTTCAACAACGGATCTCTTGGTTCCGGCATCGATGAAGAACG
CAGCGAAATGCGATAAGTAATGTGAATTGCAGAATTCAGTGAATCATCGAGTCTTTGAAC
GCAC-ATTGCGCCCCCTGG-TATTCCGGGGGGCATGCCTGTCCGAGCGTCATTGCTGCCC
-TCAAG--------C---AC----------------------------------------
-G--G--C-TTG-TGTG----------------------------------TTG------
----------GG-----------CC--CCC-GTCCCC----CT-CTC---CC--------
---------GG----------------------GG-------------------------
----GA--------------CGG-GCCCGAAA---GGCAGCGGCGG-------CA-----
-----CCGC-GTCC-G-GTCC--------TCG--AGCGTATGGG-----------G----
---C--TTTGTCA---------CC-----------TGCT-----C--TGT----A----G
-------------------------------G----C-C--C-G-G------------CC
GGC-GCCAGCCGA------------C--AC-C-CA------------------------A
CT--TTATTT-T-TC-TAAG------------------GTTGA-----------------
-------------------C----CT------CG-GATCAGGTAGGG-ATACCCGCTGAA
CTTAAGC------AT
>gi451774933gbKC2372971_Pezizomycotina_sp
CCGTAGGTGA---------ACCTGCGGAAGGATCATT-A---------------------
--------------------------------------CCG--------A----------
-------------------G-TGAGG-G----------C-C-------------------
------------------------------------------------------------
------------------C-T------------C--TGG---GT-CCA----A-------
--------C-CTC-------------------------------C---------------
------------------C------------------------------ACC-C--G-T-
GT-CT-A-------T----------------------------C--GT------A-----
CC-T-------T-GTT----GCT-TCGGCGGGC--CCGC---------------------
----C-GT-----TTCGACGGCCG--------------CCGGGG----------------
----------------------AGGCCT--T-------GCGC-CC---------------
-CC--G----GG-----CC----------------CGCGCCCGCCGAAGA-CCCCAACAT
---G-----------AACG------CTG--TTCTGAAAGT-AT---------G--CA---
-------------------G----------------------------------------
TCT--------------------------------------------------------G
AGT-TGA---------------------T---TAT-CG-T----AA-------------T
CA--GT------TAAAACTTTCAACAACGGATCTCTTGGTTCCGGCATCGATGAAGAACG
CAGCGAAATGCGATAAGTAATGTGAATTGCAGAATTCAGTGAATCATCGAGTCTTTGAAC
GCAC-ATTGCGCCCCCTGG-TATTCCGGGGGGCATGCCTGTCCGAGCGTCATTGCTGCCC
-TCAAG--------C---AC----------------------------------------
-G--G--C-TTG-TGTG----------------------------------TTG------
----------GG-----------CC--CCC-GTCCCC----CT-CTC---CC--------
---------GG----------------------GG-------------------------
----GA--------------CGG-GCCCGAAA---GGCAGCGGCGG-------CA-----
-----CCGC-GTCC-G-GTCC--------TCG--AGCGTATGGG-----------G----
---C--TTTGTCA---------CC-----------TGCT-----C--TGT----A----G
-------------------------------G----C-C--C-G-G------------CC
GGC-GCCAGCCGA------------C--AC-C-CA------------------------A
CT--TTATTT-T-TC-TAAG------------------GTTGA-----------------
-------------------C----CT------CG-GATCAGGTAGGG-ATACCCGCTGAA
CTTAAGC------AT
>AIMS_BRL_43_AIMS_BRL_25
CCGTAGGTGA---------ACCTGCGGAAGGATCATT-A---------------------
--------------------------------------CCG--------A----------
-------------------G-TGAGG-G----------C-C-------------------
------------------------------------------------------------
------------------C-T------------C--TGG---GT-CCA----A-------
--------C-CTC-------------------------------C---------------
------------------C------------------------------ACC-C--G-T-
GT-CT-A-------T----------------------------C--GT------A-----
CC-T-------T-GTT----GCT-TCGGCGGGC--CCGC---------------------
----C-GT-----TTCGACGGCCG--------------CCGGGG----------------
----------------------AGGCCT--T-------GCGC-CC---------------
-CC--G----GG-----CC----------------CGCGCCCGCCGAAGA-CCCCAACAT
---G-----------AACG------CTG--TTCTGAAAGT-AT---------G--CA---
-------------------G----------------------------------------
TCT--------------------------------------------------------G
AGT-TGA---------------------T---TAT-CG-T----AA-------------T
CA--GT------TAAAACTTTCAACAACGGATCTCTTGGTTCCGGCATCGATGAAGAACG
CAGCGAAATGCGATAAGTAATGTGAATTGCAGAATTCAGTGAATCATCGAGTCTTTGAAC
GCAC-ATTGCGCCCCCTGG-TATTCCGGGGGGCATGCCTGTCCGAGCGTCATTGCTGCCC
-TCAAG--------C---AC----------------------------------------
-G--G--C-TTG-TGTG----------------------------------TTG------
----------GG-----------CC--CCC-GTCCCC----CT-CTC---CC--------
---------GG----------------------GG-------------------------
----GA--------------CGG-GCCCGAAA---GGCAGCGGCGG-------CA-----
-----CCGC-GTCC-G-GTCC--------TCG--AGCGTATGGG-----------G----
---C--TTTGTCA---------CC-----------TGCT-----C--TGT----A----G
-------------------------------G----C-C--C-G-G------------CC
GGC-GCCAGCCGA------------C--AC-C-CA------------------------A
CT--TTATTT-T-TC-TAAG------------------GTTGA-----------------
-------------------C----CT------CG-GATCAGGTAGGG-ATACCCGCTGAA
CTTAAGC------AT
>gi442571801gbKC1192001_Aspergillus_fumigatus
CCGTAGGTGA---------ACCTGCGGAAGGATCATT-A---------------------
--------------------------------------CCG--------A----------
-------------------G-TGAGG-G----------C-C-------------------
------------------------------------------------------------
------------------C-T------------C--TGG---GT-CCA----A-------
--------C-CTC-------------------------------C---------------
------------------C------------------------------ACC-C--G-T-
GT-CT-A-------T----------------------------C--GT------A-----
CC-T-------T-GTT----GCT-TCGGCGGGC--CCGC---------------------
----C-GT-----TTCGACGGCCG--------------CCGGGG----------------
----------------------AGGCCT--T-------GCGC-CC---------------
-CC--G----GG-----CC----------------CGCGCCCGCCGAAGA-CCCCAACAT
---G-----------AACG------CTG--TTCTGAAAGT-AT---------G--CA---
-------------------G----------------------------------------
TCT--------------------------------------------------------G
AGT-TGA---------------------T---TAT-CG-T----AA-------------T
CA--GT------TAAAACTTTCAACAACGGATCTCTTGGTTCCGGCATCGATGAAGAACG
CAGCGAAATGCGATAAGTAATGTGAATTGCAGAATTCAGTGAATCATCGAGTCTTTGAAC
GCAC-ATTGCGCCCCCTGG-TATTCCGGGGGGCATGCCTGTCCGAGCGTCATTGCTGCCC
-TCAAG--------C---AC----------------------------------------
-G--G--C-TTG-TGTG----------------------------------TTG------
----------GG-----------CC--CCC-GTCCCC----CT-CTC---CC--------
---------GG----------------------GG-------------------------
----GA--------------CGG-GCCCGAAA---GGCAGCGGCGG-------CA-----
-----CCGC-GTCC-G-GTCC--------TCG--AGCGTATGGG-----------G----
---C--TTTGTCA---------CC-----------TGCT-----C--TGT----A----G
-------------------------------G----C-C--C-G-G------------CC
GGC-GCCAGCCGA------------C--AC-C-CA------------------------A
CT--TTATTT-T-TC-TAAG------------------GTTGA-----------------
-------------------C----CT------CG-GATCAGGTAGGG-ATACCCGCTGAA
CTTAAGC------AT
>AIMS_BRL_140_576_bases
-----GGTGA---------ACCTGCGGAGGGATCATT-A---------------------
--------------------------------------CCG--------A----------
-------------------G-TGAGG-G----------C-C-------------------
------------------------------------------------------------
------------------C-T------------C--TGG---GT-CCA----A-------
--------CTCTC-------------------------------C---------------
------------------C------------------------------ACC-C--G-T-
GT-CT-A-------T----------------------------T--GT------A-----
CC-T-------T-GTT----GCT-TCGGCGGGC--CCGC---------------------
----C-GT-----TTCGACGGCCG--------------CCGGGG----------------
----------------------TGGCCT--C-------GCGC-CC---------------
-CC--G----GG-----CC----------------CGCGCCCGCCGAAGA-CCCCAACAT
---G-----------AACG------CTG--TTCTGAAAGT-AT---------G--CA---
-------------------G----------------------------------------
TCT--------------------------------------------------------G
AGT-TGA---------------------T---TAT-CA-T----AA-------------T
CA--GT------TAAAACTTTCAACAACGGATCTCTTGGTTCCGGCATCGATGAAGAACG
CAGCGAAATGCGATAAGTAATGTGAATTGCAGAATTCAGTGAATCATCGAGTCTTTGAAC
GCAC-ATTGCGCCCCCTGG-TATTCCGGGGGGCATGCCTGTCCGAGCGTCATTGCTGCCC
-TCAAG--------C---AC----------------------------------------
-G--G--C-TTG-TGTG----------------------------------TTG------
----------GG-----------CC--GCC-GTCCCCGG--TT-TCC---CC--------
---------CG----------------------GG-------------------------
----GA--------------CGG-GCCCGAAA---GGCAGCGGCGG-------CA-----
-----CCGC-GTCC-G-GTCC--------TCG--AGCGTATGGG-----------G----
---C--TTTGTCA---------CC-----------CGCT-----C--TGT----A----G
-------------------------------G----C-C--T-G-G------------CC
GGC-GCCAGCCGA------------C--AC-C-CA------------------------A
CT--TTAT---T-TC-TAAG------------------GTTGA-----------------
-------------------C----CT------CG-GATCAGGTAGGG-ATACCCGCTGAA
CTTAAGC------AT
>gi440587430dbjAB6747722_Neosartorya_fischeri
CCGTAGGTGA---------ACCTGCGGAAGGATCATT-A---------------------
--------------------------------------CCG--------A----------
-------------------G-TGAGG-G----------C-C-------------------
------------------------------------------------------------
------------------C-T------------C--TGG---GT-CCA----A-------
--------C-CTC-------------------------------C---------------
------------------C------------------------------ACC-C--G-T-
GT-CT-A-------T----------------------------T--GT------A-----
CC-T-------T-GTT----GCT-TCGGCGGGC--CCGC---------------------
----C-GT-----TTCGACGGCCG--------------CCGGGG----------------
----------------------AGGCCT--C-------GCGC-CC---------------
-CC--G----GG-----CC----------------CGCGCCCGCCGAAGA-CCCCAACAT
---G-----------AACG------CTG--TTCTGAAAGT-AT---------G--CA---
-------------------G----------------------------------------
TCT--------------------------------------------------------G
AGT-TGA---------------------T---TAT-CA-T----AA-------------T
CA--GT------TAAAACTTTCAACAACGGATCTCTTGGTTCCGGCATCGATGAAGAACG
CAGCGAAATGCGATAAGTAATGTGAATTGCAGAATTCAGTGAATCATCGAGTCTTTGAAC
GCAC-ATTGCGCCCCCTGG-TATTCCGGGGGGCATGCCTGTCCGAGCGTCATTGCTGCCC
-TCAAG--------C---AC----------------------------------------
-G--G--C-TTG-TGTG----------------------------------TTG------
----------GG-----------CC--GCC-GTCCCCGG-TTC-TCC---CC--------
---------CG----------------------GG-------------------------
----GA--------------CGG-GCCCGAAA---GGCAGCGGCGG-------CA-----
-----CCGC-GTCC-G-GTCC--------TCG--AGCGTATGGG-----------G----
---C--TTCGTCA---------CC-----------CGCT-----C--TGT----A----G
-------------------------------G----C-C--C-G-G------------CC
GGC-GCCAGCCGA------------C--AC-C-CA------------------------A
CT--TTAT---T-TC-TAAG------------------GTTGA-----------------
-------------------C----CT------CG-GATCAGGTAGGG-ATACCCGCTGAA
CTTAAGC------AT
>94_ITS4_548_bases
CCGTAGGTGA---------ACCTGCGGAAGGATCATT-A---------------------
--------------------------------------CCG--------A----------
-------------------G-TGAGG-G----------C-C-------------------
------------------------------------------------------------
------------------C-T------------C--TGG---GT-CCA----A-------
--------C-CTC-------------------------------C---------------
------------------C------------------------------ACC-C--G-T-
GT-TTAA-------C----------------------------T--GT------A-----
CC-T-------T-GTT----GCT-TCGGCGGGC--CCGC---------------------
----C-TC---------ACGGCCG--------------CCGGGG----------------
----------------------GGCTCT--C-------CTGC-CC---------------
-CC--G----GG-----CC----------------CGCGCCCGCCGAAGA-CACC--TGT
---G-----------AACG------CTG--TCT--GAAGT-AT---------G--CA---
-------------------G----------------------------------------
TCT--------------------------------------------------------G
AGA-CAA---------------------C---TAG-CT-A----AA-------------T
TA--GT------TAAAACTTTCAACAACGGATCTCTTGGTTCCGGCATCGATGAAGAACG
CAGCGAAATGCGATAATTAATGTGAATTGCAGAATTCAGTGAATCATCGAGTCTTTGAAC
GCAC-ATTGCGCCCTCTGG-TATTCCGGAGGGCATGCCTGTCCGAGCGTCATTGCTGCCC
-TCAAG--------C---AC----------------------------------------
-G--G--C-TTG-TGTG----------------------------------TTG------
----------GG-----------CC--CTC-GTCCCC--------------C--------
---------CG----------------------GG-------------------------
----GA--------------CGG-GCCCGAAA---GGCAGCGGCGG-------CA-----
-----CCGC-GTCC-G-GTCC--------TCG--AGCGTATGGG-----------G----
---C--TTCGTCA---------CC-----------CGCT-----C--GTT----A----G
-------------------------------G----C-C--C-G-G------------CC
GGC-GCCAGCCGA---------------CC-C-CC------------------------C
TC--AATCTT-A-AC-C-------------------------------------------
------------------------------------------------------------
---------------
>gi372123165gbJN6177091_Penicillium_paxilli
CCGTAGGTGA---------ACCTGCGGAAGGATCATT-A---------------------
--------------------------------------CCG--------A----------
-------------------G-TGAGG-G----------C-C-------------------
------------------------------------------------------------
------------------C-T------------C--TGG---GT-CCA----A-------
--------C-CTC-------------------------------C---------------
------------------C------------------------------ACC-C--G-T-
GT-TTAA-------C----------------------------T--GT------A-----
CC-T-------T-GTT----GCT-TCGGCGGGC--CCGC---------------------
----C-TC---------ACGGCCG--------------CCGGGG----------------
----------------------GGCTCT--C-------CTGC-CC---------------
-CC--G----GG-----CC----------------CGCGCCCGCCGAAGA-CACC--TGT
---G-----------AACG------CTG--TCT--GAAGT-AT---------G--CA---
-------------------G----------------------------------------
TCT--------------------------------------------------------G
AGA-AAA---------------------C---TAG-CT-A----AA-------------T
TA--GT------TAAAACTTTCAACAACGGATCTCTTGGTTCCGGCATCGATGAAGAACG
CAGCGAAATGCGATAATTAATGTGAATTGCAGAATTCAGTGAATCATCGAGTCTTTGAAC
GCAC-ATTGCGCCCTCTGG-TATTCCGGAGGGCATGCCTGTCCGAGCGTCATTGCTGCCC
-TCAAG--------C---AC----------------------------------------
-G--G--C-TTG-TGTG----------------------------------TTG------
----------GG-----------CC--CTC-GTCCCC--------------C--------
---------CG----------------------GG-------------------------
----GA--------------CGG-GCCCGAAA---GGCAGCGGCGG-------CA-----
-----CCGC-GTCC-G-GTCC--------TCG--AGCGTATGGG-----------G----
---C--TTCGTCA---------CC-----------CGCT-----C--GTT----A----G
-------------------------------G----C-C--C-G-G------------CC
GGC-GCCAGCCGA------------C--CC-C-CC------------------------C
TC--AATCTT-T-AA-CCAG------------------GTTGA-----------------
-------------------C----CT------CG-GATCAGGTAGGG-ATACCCGCTGAA
CTTAAGC------AT
>AIMS_BRL_220_538_bases
CCGTAGGTGA---------ACCTGCGGAAGGATCATT-A---------------------
--------------------------------------CCG--------A----------
-------------------G-TGCGG-G-----C----C-C-------------------
------------------------------------------------------------
------------------C-T------------C--GGG---GC-CCA----A-------
--------C-CTC-------------------------------C---------------
------------------C------------------------------ACC-C--G-T-
GT-TG-C-------C-C------------------------G----AA------C-----
CT-A-------T-GTT----GCC-TCGGCG------------------------------
------------------------------------------------------------
------------------------------------------------------------
-----G----GC-----CC----------------CGCGCCCGCCGACGG-CCCC--CCT
---G-----------AACG------CTG--TCT---GAAG-TT---------G--CA---
-------------------G----------------------------------------
TCT--------------------------------------------------------G
AGA-CCT---------------------A---TAA-CG-A----AA-------------T
TA--GT------TAAAACTTTCAACAACGGATCTCTTGGTTCCGGCATCGATGAAGAACG
CAGCGAAATGCGATAACTAATGTGAATTGCAGAATTCAGTGAATCATCGAGTCTTTGAAC
GCAC-ATTGCGCCCTCTGG-TATTCCGGAGGGCATGCCTGTCCGAGCGTCATTGCTGCCC
-TCAAG--------C---CC----------------------------------------
-G--G--T-TGA-TGTG----------------------------------TTG------
----------GG-----------CC---CC-GTCCCC----CC-CGC---CG--------
---------GG----------------------GG-------------------------
----GA--------------CGG-GCCCGAAA---GGCAGCGGCGG-------CA-----
-----CCGC-GTCC-G-GTCC--------TCG--AGCGTATGGG-----------G----
---C--TTCGTCT---------CC-----------CGCT-----C--TAG----T----G
-------------------------------G----C-C--C-G-A------------CC
GGC-GCCAGCCGACCC-C--C-------AA-C-CT------------------------T
TA---T---T-A-TC-T-AG------------------GTTGA-----------------
-------------------C----CT------CG-GATCAGGTAGGG-ATACCCGCTGAA
CTTAAGC------AT
>AIMS_BRL_146_529_bases
-----GGTGA---------ACCTGCGGAAGGATCATT-A---------------------
--------------------------------------CCG--------A----------
-------------------G-TGCGG-G-----C----C-C-------------------
------------------------------------------------------------
------------------T-C----------------GG---GG-CCC----A-------
--------C-CTC-------------------------------C---------------
------------------C------------------------------ACC-C--G-T-
GT-TG-C-------C-C------------------------G----AA------C-----
CT-A-------T-GTT----GCC-TCGGCG------------------------------
------------------------------------------------------------
------------------------------------------------------------
-----G----GC-----CC----------------CGCGCCCGCCGACGG-CCCC--CCT
---G-----------AACG------CTG--TCT---GAAG-TT---------G--CA---
-------------------G----------------------------------------
TCT--------------------------------------------------------G
AGA-CCT---------------------A---TAA-CG-A----AA-------------T
TA--GT------TAAAACTTTCAACAACGGATCTCTTGGTTCCGGCATCGATGAAGAACG
CAGCGAAATGCGATAACTAATGTGAATTGCAGAATTCAGTGAATCATCGAGTCTTTGAAC
GCAC-ATTGCGCCCTCTGG-TATTCCGGAGGGCATGCCTGTCCGAGCGTCATTGCTGCCC
-TCAAG--------C---CC----------------------------------------
-G--G--T-TGG-TGTG----------------------------------TTG------
----------GG-----------CC---CC-GTCCCC----CC-CGC---CG--------
---------GG----------------------GG-------------------------
----GA--------------CGG-GCCCGAAA---GGCAGCGGCGG-------CA-----
-----CCGC-GTCC-G-GTCC--------TCG--AGCGTATGGC-----------G----
---C--TTCGTCT---------CC-----------CGCT-----C--TAG----T-A--G
-------------------------------G----C-C--C-G-G------------CC
GGC-GCCAGCCGACCC-C--C-------AA-C-CT------------------------T
TA--AT---T-A-TC-TCAG------------------GTTGA-----------------
-------------------C----CT------CG-GATCAGGTAGGG-ATACCCGCTGAA
CTTAAGC------AT
>AIMS_BRL_139_532_bases
-----GGTGA---------ACCTGCGGAGGGATCATT-A---------------------
--------------------------------------CCG--------A----------
-------------------G-TGCGG-G-----C----C-C-------------------
------------------------------------------------------------
------------------C-T------------C--GGG---GC-CCA----A-------
--------C-CTC-------------------------------C---------------
------------------C------------------------------ACC-C--G-T-
GT-TG-C-------C-C------------------------G----AA------C-----
CT-A-------T-GTT----GCC-TCGGCG------------------------------
------------------------------------------------------------
------------------------------------------------------------
-----G----GC-----CC----------------CGCGCCCGCCGACGG-CCCC--CCT
---G-----------AACG------CTG--TCT---GAAG-TT---------G--CA---
-------------------G----------------------------------------
TCT--------------------------------------------------------G
AGA-CCT---------------------A---TAA-CG-A----AA-------------T
TA--GT------TAAAACTTTCAACAACGGATCTCTTGGTTCCGGCATCGATGAAGAACG
CAGCGAAATGCGATAACTAATGTGAATTGCAGAATTCAGTGAATCATCGAGTCTTTGAAC
GCAC-ATTGCGCCCTCTGG-TATTCCGGAGGGCATGCCTGTCCGAGCGTCATTGCTGCCC
-TCAAG--------C---CC----------------------------------------
-G--G--C-TTGGTGTG----------------------------------TTG------
----------GG-----------CC---CC-GTCCCC----CC-CGC---CG--------
---------GG----------------------GG-------------------------
----GA--------------CGG-GCCCGAAA---GGCAGCGGCGG-------CA-----
-----CCGC-GTCC-G-GTCC--------TCG--AGCGTATGGG-----------G----
---C--TTCGTCA---------CC-----------CGCT-----C--TAG----T-A--G
-------------------------------G----C-C--C-G-G------------CC
GGC-GCCAGCCGACCC-C--C-------AA-C-CT------------------------T
TA--AT---T-A-TC-TCAG------------------GTTGA-----------------
-------------------C----CT------CG-GATCAGGTAGGG-ATACCCGCTGAA
CTTAAGC------AT
>AIMS_BRL_147_541_bases
CCGTAGGTGA---------ACCTGCGGAGGGATCATT-A---------------------
--------------------------------------CCG--------A----------
-------------------G-TGCGG-G-----C----C-C-------------------
------------------------------------------------------------
------------------C-T------------C--GGG---GC-CCA----A-------
--------C-CTC-------------------------------C---------------
------------------C------------------------------ACC-C--G-T-
GT-TG-C-------C-C------------------------G----AA------C-----
CT-A-------T-GTT----GCC-TCGGCG------------------------------
------------------------------------------------------------
------------------------------------------------------------
-----G----GC-----CC----------------CGCGCCCGCCGACGG-CCCC--CCT
---G-----------AACG------CTG--TCT---GAAG-TT---------G--CA---
-------------------G----------------------------------------
TCT--------------------------------------------------------G
AGA-CCT---------------------A---TAA-CG-A----AA-------------T
TA--GT------TAAAACTTTCAACAACGGATCTCTTGGTTCCGGCATCGATGAAGAACG
CAGCGAAATGCGATAACTAATGTGAATTGCAGAATTCAGTGAATCATCGAGTCTTTGAAC
GCAC-ATTGCGCCCTCTGG-TATTCCGGAGGGCATGCCTGTCCGAGCGTCATTGCTGCCC
-TCAAG--------C---CC----------------------------------------
-G--G--C-TTG-TGTG----------------------------------TTG------
----------GG-----------CC---CC-GTCCCC----CC-CGC---CG--------
---------GG----------------------GG-------------------------
----GA--------------CGG-GCCCGAAA---GGCAGCGGCGG-------CA-----
-----CCGC-GTCC-G-GTCC--------TCG--AGCGTATGGG-----------G----
---C--TTCGTCA---------CC-----------CGCT-----C--TAG----T-A--G
-------------------------------G----C-C--C-G-G------------CC
GGC-GCCAGCCGACCC-C--C-------AA-C-CT------------------------T
TA--AT---T-A-TC-TCAG------------------GTTGA-----------------
-------------------C----CT------CG-GATCAGGTAGGG-ATACCCGCTGAA
CTTAAGC------AT
>AIMS_BRL_201_214_213
CCGTAGGTGA---------ACCTGCGGAAGGATCATT-A---------------------
--------------------------------------CCG--------A----------
-------------------G-TGCGG-G-----C----C-C-------------------
------------------------------------------------------------
------------------C-T------------C--GGG---GC-CCA----A-------
--------C-CTC-------------------------------C---------------
------------------C------------------------------ACC-C--G-T-
GT-TG-C-------C-C------------------------G----AA------C-----
CT-A-------T-GTT----GCC-TCGGCG------------------------------
------------------------------------------------------------
------------------------------------------------------------
-----G----GC-----CC----------------CGCGCCCGCCGACGG-CCCC--CCT
---G-----------AACG------CTG--TCT---GAAG-TT---------G--CA---
-------------------G----------------------------------------
TCT--------------------------------------------------------G
AGA-CCT---------------------A---TAA-CG-A----AA-------------T
TA--GT------TAAAACTTTCAACAACGGATCTCTTGGTTCCGGCATCGATGAAGAACG
CAGCGAAATGCGATAACTAATGTGAATTGCAGAATTCAGTGAATCATCGAGTCTTTGAAC
GCAC-ATTGCGCCCTCTGG-TATTCCGGAGGGCATGCCTGTCCGAGCGTCATTGCTGCCC
-TCAAG--------C---CC----------------------------------------
-G--G--C-TGG-TGTG----------------------------------TTG------
----------GG-----------CC---CC-GTCCCC----CC-CGC---CG--------
---------GG----------------------GG-------------------------
----GA--------------CGG-GCCCGAAA---GGCAGCGGCGG-------CA-----
-----CCGC-GTCC-G-GTCC--------TCG--AGCGTATGGG-----------G----
---C--TTCGTCA---------CC-----------CGCT-----C--TAG----T-A--G
-------------------------------G----C-C--C-G-G------------CC
GGC-GCCAGCCGACCC-C--C-------AA-C-CT------------------------T
TA--AT---T-A-TC-TCAG------------------GTTGA-----------------
-------------------C----CT------CG-GATCAGGTAGGG-ATACCCGCTGAA
CTTAAGC------AT
>AIMS_BRL_58_167_134
CCGTAGGTGA---------ACCTGCGGAAGGATCATT-A---------------------
--------------------------------------CCG--------A----------
-------------------G-TGCGG-G-----C----C-C-------------------
------------------------------------------------------------
------------------C-T------------C--GGG---GC-CCA----A-------
--------C-CTC-------------------------------C---------------
------------------C------------------------------ACC-C--G-T-
GT-TG-C-------C-C------------------------G----AA------C-----
CT-A-------T-GTT----GCC-TCGGCG------------------------------
------------------------------------------------------------
------------------------------------------------------------
-----G----GC-----CC----------------CGCGCCCGCCGACGG-CCCC--CCT
---G-----------AACG------CTG--TCT---GAAG-TT---------G--CA---
-------------------G----------------------------------------
TCT--------------------------------------------------------G
AGA-CCT---------------------A---TAA-CG-A----AA-------------T
TA--GT------TAAAACTTTCAACAACGGATCTCTTGGTTCCGGCATCGATGAAGAACG
CAGCGAAATGCGATAACTAATGTGAATTGCAGAATTCAGTGAATCATCGAGTCTTTGAAC
GCAC-ATTGCGCCCTCTGG-TATTCCGGAGGGCATGCCTGTCCGAGCGTCATTGCTGCCC
-TCAAG--------C---CC----------------------------------------
-G--G--C-TTG-TGTG----------------------------------TTG------
----------GG-----------CC---CC-GTCCCC----CC-CGC---CG--------
---------GG----------------------GG-------------------------
----GA--------------CGG-GCCCGAAA---GGCAGCGGCGG-------CA-----
-----CCGC-GTCC-G-GTCC--------TCG--AGCGTATGGG-----------G----
---C--TTCGTCA---------CC-----------CGCT-----C--TAG----T-A--G
-------------------------------G----C-C--C-G-G------------CC
GGC-GCCAGCCGACCC-C--C-------AA-C-CT------------------------T
TA--AT---T-A-TC-TCAG------------------GTTGA-----------------
-------------------C----CT------CG-GATCAGGTAGGG-ATACCCGCTGAA
CTTAAGC------AT
>AIMS_BRL_22_539_bases
CCGTAGGTGA---------ACCTGCGGAAGGATCATT-A---------------------
--------------------------------------CCG--------A----------
-------------------G-TGCGG-G-----C----C-C-------------------
------------------------------------------------------------
------------------C-T------------C--GGG---GC-CCA----A-------
--------C-CTC-------------------------------C---------------
------------------C------------------------------ACC-C--G-T-
GT-TG-C-------C-C------------------------G----AA------C-----
CT-A-------T-GTT----GCC-TCGGCG------------------------------
------------------------------------------------------------
------------------------------------------------------------
-----G----GC-----CC----------------CGCGCCCGCCGACGG-CCCC--CCT
---G-----------AACG------CTG--TCT---GAAG-TT---------G--CA---
-------------------G----------------------------------------
TCT--------------------------------------------------------G
AGA-CCT---------------------A---TAA-CG-A----AA-------------T
TA--GT------TAAAACTTTCAACAACGGATCTCTTGGTTCCGGCATCGATGAAGAACG
CAGCGAAATGCGATAACTAATGTGAATTGCAGAATTCAGTGAATCATCGAGTCTTTGAAC
GCAC-ATTGCGCCCTCTGG-TATTCCGGAGGGCATGCCTGTCCGAGCGTCATTGCTGCCC
-TCAAG--------C---CC----------------------------------------
-G--G--C-TTG-TGTG----------------------------------TTG------
----------GG-----------CC---CC-GTCCCC----CC-CGC---CG--------
---------GG----------------------GG-------------------------
----GA--------------CGG-GCCCGAAA---GGCAGCGGCGG-------CA-----
-----CCGC-GTCC-G-GTCC--------TCG--AGCGTATGGG-----------G----
---C--TTCGTCA---------CC-----------CGCT-----C--TAG----T-A--G
-------------------------------G----C-C--C-G-G------------CC
GGC-GCCAGCCGACCC-C--C-------AA-C-CT------------------------T
TA--AT---T-A-TC-TCAG------------------GTTGA-----------------
-------------------C----CT------CG-GATCAGGTAGGG-ATACCCGCTGAA
CTTAAGC------AT
>gi373431868gbJQ3165141_Penicillium_citrinum
CCGTAGGTGA---------ACCTGCGGAAGGATCATT-A---------------------
--------------------------------------CCG--------A----------
-------------------G-TGCGG-G-----C----C-C-------------------
------------------------------------------------------------
------------------C-T------------C--GGG---GC-CCA----A-------
--------C-CTC-------------------------------C---------------
------------------C------------------------------ACC-C--G-T-
GT-TG-C-------C-C------------------------G----AA------C-----
CT-A-------T-GTT----GCC-TCGGCG------------------------------
------------------------------------------------------------
------------------------------------------------------------
-----G----GC-----CC----------------CGCGCCCGCCGACGG-CCCC--CCT
---G-----------AACG------CTG--TCT---GAAG-TT---------G--CA---
-------------------G----------------------------------------
TCT--------------------------------------------------------G
AGA-CCT---------------------A---TAA-CG-A----AA-------------T
TA--GT------TAAAACTTTCAACAACGGATCTCTTGGTTCCGGCATCGATGAAGAACG
CAGCGAAATGCGATAACTAATGTGAATTGCAGAATTCAGTGAATCATCGAGTCTTTGAAC
GCAC-ATTGCGCCCTCTGG-TATTCCGGAGGGCATGCCTGTCCGAGCGTCATTGCTGCCC
-TCAAG--------C---CC----------------------------------------
-G--G--C-TTG-TGTG----------------------------------TTG------
----------GG-----------CC---CC-GTCCCC----CC-CGC---CG--------
---------GG----------------------GG-------------------------
----GA--------------CGG-GCCCGAAA---GGCAGCGGCGG-------CA-----
-----CCGC-GTCC-G-GTCC--------TCG--AGCGTATGGG-----------G----
---C--TTCGTCA---------CC-----------CGCT-----C--TAG----T-A--G
-------------------------------G----C-C--C-G-G------------CC
GGC-GCCAGCCGACCC-C--C-------AA-C-CT------------------------T
TA--AT---T-A-TC-TCAG------------------GTTGA-----------------
-------------------C----CT------CG-GATCAGGTAGGG-ATACCCGCTGAA
CTTAAGC------AT
>AIMS_BRL_212_569_bases
CCGTAGGTGA---------ACCTGCGGAAGGATCATT-A---------------------
--------------------------------------CTG--------A----------
-------------------G-TGAGG-G----------C-C-------------------
------------------------------------------------------------
------------------C-T------------C--TGG---AG-TCA----A-------
--------C-CTC-------------------------------C---------------
------------------C------------------------------ACC-C--G-T-
GT-TT-A-------T----------------------------T--GT------A-----
CC-T-------T-GTT----GCT-TCGGCAGGC--CCGC---------------------
----C-TC-----A----CGGCCG--------------CCGGGG----------------
----------------------GG--CT--T-------CTGC-CC---------------
-CC--G----GG-----CC----------------CGCGCCTGCCGGAGA-CAAT--CTT
---G-----------AACG------CTG--TCT--GAAGA-AT---------G--CA---
-------------------G----------------------------------------
TCT--------------------------------------------------------G
AGC-GAT---------------------T---AAG-CA-A----AA-------------T
TA--GT------TAAAACTTTCAACAACGGATCTCTTGGTTCCGGCATCGATGAAGAACG
CAGCGAAATGCGATAATTAATGTGAATTGCAGAATTCAGTGAATCATCGAGTCTTTGAAC
GCAC-ATTGCGCCCCCTGG-TATTCCGGGGGGCATGCCTGTCCTAGCGCCATTGCTGCCC
-TCACG--------C---CC----------------------------------------
-G--G--C-TTG-TGTG----------------------------------TTG------
----------AG-----------TC---TT-GTCCCC---------C---CC--------
---------GG----------------------GG-------------------------
----GA--------------CAG-GCCCGAAA---AGCACTGGCGG-------CA-----
-----CCG---TCC-G-ATCC--------TCG--AGCGTATGGG-----------G----
---C--TTTGTCA---------CC-----------CGCT-----C--TGT----A----G
-------------------------------G----C-C--C-G-G------------CC
GGCTGCTTGCCGA---------C-CC--CC-A-TC------------------------A
CT--CT--TT-T-TT-TCAG------------------GTTGA-----------------
-------------------C----CT------CG-CATCAAGTAAGG-ATACCCGCTGAA
CTTAAGC------AT
>gi383477628gbJQ8096821_Penicillium_sp
CCGTAGGTGA---------ACCTGCGGAAGGATCATT-A---------------------
--------------------------------------CTG--------A----------
-------------------G-TGAGG-G----------C-C-------------------
------------------------------------------------------------
------------------C-T------------C--TGG---GT-CCA----A-------
--------C-CTC-------------------------------C---------------
------------------C------------------------------ACC-C--G-T-
GT-TT-A-------T----------------------------T--GT------A-----
CC-T-------T-GTT----GCT-TCGGCAGGC--CCGC---------------------
----C-TC-----A----CGGCCG--------------CCGGGG----------------
----------------------GG--CT--T-------CTGC-CC---------------
-CC--G----GG-----CC----------------CGCGCCTGCCGGAGA-CAAT--CTT
---G-----------AACG------CTG--TCT--GAAGA-AT---------G--CA---
-------------------G----------------------------------------
TCT--------------------------------------------------------G
AGC-GAT---------------------T---AAG-CA-A----AA-------------T
TA--GT------TAAAACTTTCAACAACGGATCTCTTGGTTCCGGCATCGATGAAGAACG
CAGCGAAATGCGATAATTAATGTGAATTGCAGAATTCAGTGAATCATCGAGTCTTTGAAC
GCAC-ATTGCGCCCCCTGG-TATTCCGGGGGGCATGCCTGTCCGAGCGTCATTGCTGCCC
-TCAAG--------C---CC----------------------------------------
-G--G--C-TTG-TGTG----------------------------------TTG------
----------GG-----------TC---TT-GTCCCC---------C---CC--------
---------GG----------------------GG-------------------------
----GA--------------CAG-GCCCGAAA---GGCAGTGGCGG-------CA-----
-----CCG---TCC-G-ATCC--------TCG--AGCGTATGGG-----------G----
---C--TTTGTCA---------CC-----------CGCT-----C--TGT----A----G
-------------------------------G----C-C--C-G-G------------CC
GGCTGCTTGCCGA---------C-CC--CC-A-TC------------------------A
AT--CT--TT-T-TT-TCAG------------------GTTGA-----------------
-------------------C----CT------CG-GATCAGGTAGGG-ATACCCGCTGAA
CTTAAGC------AT
>AIMS_BRL_135_564_bases
CCGTAGGTGA---------ACCTGCGGAAGGATCATT-A---------------------
--------------------------------------CTG--------A----------
-------------------G-TGAGG-G----------C-C-------------------
------------------------------------------------------------
------------------C-T------------C--TGG---GT-CCA----A-------
--------C-CTC-------------------------------C---------------
------------------C------------------------------ACC-C--G-T-
GT-TT-A-------T----------------------------T--GT------A-----
CC-T-------T-GTT----GCT-TCGGCAGGC--CCGC---------------------
----C-TC-----A----CGGCCG--------------CCGGGG----------------
----------------------GG--CT--T-------CTGC-CC---------------
-CC--G----GG-----CC----------------CGCGCCTGCCGGAGA-CAAT--CTT
---G-----------AACG------CTG--TCT--GAAGA-AT---------G--CA---
-------------------G----------------------------------------
TCT--------------------------------------------------------G
AGC-GAT---------------------T---AAG-CA-A----AA-------------T
TA--GT------TAAAACTTTCAACAACGGATCTCTTGGTTCCGGCATCGATGAAGAACG
CAGCGAAATGCGATAATTAATGTGAATTGCAGAATTCAGTGAATCATCGAGTCTTTGAAC
GCAC-ATTGCGCCCCCTGG-TATTCCGGGGGGCATGCCTGTCCGAGCGTCATTGCTGCCC
-TCAAG--------C---AC----------------------------------------
-G--G--C-TTG-TTTG----------------------------------TTG------
----------GG-----------TC---TT-GTTCCC---------C---C---------
----------G----------------------GG-------------------------
----AA--------------CAG-GCCCGAAA---GGCAGTGGCGG-------CA-----
-----CCG---TCC-G-ATCC--------TCG--AGCGTATGGG-----------G----
---C--TTTGTCA---------CC-----------CGCT-----C--TGT----A----G
-------------------------------G----C-C--C-G-G------------CC
GGC-GCTTGCCGA---------C-CC--CA-A-TC------------------------A
AT--CT-----T-TT-TCAG------------------GTTGA-----------------
-------------------C----CT------CG-GATCAGGTAGGG-ATACCCGCTGAA
CTTAAGC------AT
>gi300078120gbGU0540431_Uncultured_fungus_lone
CCGTAGGTGA---------ACCTGCGGAAGGATCATT-A---------------------
--------------------------------------CTG--------A----------
-------------------G-TGAGG-G----------C-C-------------------
------------------------------------------------------------
------------------C-T------------C--TGG---GT-CCA----A-------
--------C-CTC-------------------------------C---------------
------------------C------------------------------ACC-C--G-T-
GT-TT-A-------T----------------------------T--GT------A-----
CC-T-------T-GTT----GCT-TCGGCAGGC--CCGC---------------------
----C-TT-----A----CGGCCG--------------CCGGGG----------------
----------------------GG--CT--T-------CTGC-CC---------------
-CC--G----GG-----CC----------------CGCGCCTGCCGGAGA-CAAT--CTT
---G-----------AACG------CTG--TCT--GAAGA-AT---------G--CA---
-------------------G----------------------------------------
TCT--------------------------------------------------------G
AGC-GAT---------------------T---AAG-CA-A----AA-------------T
TA--GT------TAAAACTTTCAACAACGGATCTCTTGGTTCCGGCATCGATGAAGAACG
CAGCGAAATGCGATAATTAATGTGAATTGCAGAATTCAGTGAATCATCGAGTCTTTGAAC
GCAC-ATTGCGCCCCCTGG-TATTCCGGGGGGCATGCCTGTCCGAGCGTCATTGCTGCCC
-TCAAG--------C---AC----------------------------------------
-G--G--C-TTG-TTTG----------------------------------TTG------
----------GG-----------TC---TT-GTTCCC---------C---C---------
----------G----------------------GG-------------------------
----AA--------------CAG-GCCCGAAA---GGCAGTGGCGG-------CA-----
-----CCG---TCC-G-ATCC--------TCG--AGCGTATGGG-----------G----
---C--TTTGTCA---------CC-----------CGCT-----C--TGT----A----G
-------------------------------G----C-C--C-G-G------------CC
GGC-GCTTGCCGA---------C-CC--CA-A-TC------------------------A
AT--CT-----T-TT-TCAG------------------GTTGA-----------------
-------------------C----CT------CG-GATCAGGTAGGG-ATACCCGCTGAA
CTTAAGC------AT
>gi328929979gbHQ7382821_Penicillium_sp
CCGTAGGTGA---------ACCTGCGGAAGGATCATT-A---------------------
--------------------------------------CCG--------A----------
-------------------G-TGAGG-G----------C-C-------------------
------------------------------------------------------------
------------------C-T------------C--TGG---GT-CCA----A-------
--------C-CTC-------------------------------C---------------
------------------C------------------------------ACC-C--G-T-
GT-TT-A-------T----------------------------C--GT------A-----
CC-T-------T-GTT----GCT-TCGGCGGGC--CCGC---------------------
----C-GC-----AA----GGCCG--------------CCGGGG----------------
----------------------GG--CA--T-------CTGC-CC---------------
-TC--T----GG-----CC----------------CGCGCCCGCCGAAGA-CACC--ATT
---G-----------AACG------CTG--TCT--GAAGA-TT---------G--CA---
-------------------G----------------------------------------
TCT--------------------------------------------------------G
AG--CAA---------------------T---TAG-TT-A----AA-------------T
AA--CT------TAAAACTTTCAACAACGGATCTCTTGGTTCCGGCATCGATGAAGAACG
CAGCGAAATGCGATACGTAATGTGAATTGCAGAATTCAGTGAATCATCGAGTCTTTGAAC
GCAC-ATTGCGCCCCCTGG-TATTCCGGGGGGCATGCCTGTCCGAGCGTCATTGCTGCCC
-TCAAG--------C---AC----------------------------------------
-G--G--C-TTG-TGTG----------------------------------TTG------
----------GG-----------CT---CC-GTCCTC----C---TT---CC--------
---------GG----------------------GG-------------------------
----GA--------------CGG-GCCCGAAA---GGCAGCGGCGG-------CA-----
-----CCGC-GTCC-G-GTCC--------TCG--AGCGTATGGG-----------G----
---C--TTCGTCA---------CC-----------CGCT-----C--TGT----A----G
-------------------------------G----C-C--C-G-G------------CC
GGC-GCTTGCCGA-----------CA--CA-T-CA------------------------A
TC--TT---T-T-TT-CCAG------------------GTTGA-----------------
-------------------C----CT------CG-GATCAGGTAGGG-ATACCCGCTGAA
CTTAAGC------AT
>113_ITS4_547_bases
CCGTAGGTGA---------ACCTGCGGAAGGATCATT-A---------------------
--------------------------------------CCG--------A----------
-------------------G-TGAGG-G----------C-C-------------------
------------------------------------------------------------
------------------C-T------------C--TGG---GT-CCA----A-------
--------C-CTC-------------------------------C---------------
------------------C------------------------------ACC-C--G-T-
GT-TT-A-------T----------------------------C--GT------A-----
CC-T-------T-GTT----GCT-TCGGCGGGC--CCGC---------------------
----C-GT-----AA----GGCCG--------------CCGGGG----------------
----------------------GG--CA--T-------CTGC-CC---------------
-TC--T----GG-----CC----------------CGCGCCCGCCGAAGA-CACC--ATT
---G-----------AACG------CTG--TCT--GAAGA-TT---------G--CA---
-------------------G----------------------------------------
TCT--------------------------------------------------------G
AG--CAA---------------------T---TAG-TT-A----AA-------------T
AA--CT------TAAAACTTTCAACAACGGATCTCTTGGTTCCGGCATCGATGAAGAACG
CAGCGAAATGCGATACGTAATGTGAATTGCAGAATTCAGTGAATCATCGAGTCTTTGAAC
GCAC-ATTGCGCCCCCTGG-TATTCCGGGGGGCATGCCTGTCCGAGCGTCATTGCTGCCC
-TCAAG--------C---AC----------------------------------------
-G--G--C-TTG-TGTG----------------------------------TTG------
----------GG-----------CT---CC-GTCCTC----C---TC---CC--------
---------GG----------------------GG-------------------------
----GA--------------CGG-GCCCGAAA---GGCAGCGGCGG-------CA-----
-----CCGC-GTCC-G-GTCC--------TCG--AGCGTATGGG-----------G----
---C--TTCGTCA---------CC-----------CGCT-----C--TGT----A----G
-------------------------------G----C-C--C-G-G------------CC
GGC-GCTTGCCGA-----------CA--CA-T-CA------------------------A
TC--TT---T-T-TT-CCAG------------------G---------------------
------------------------------------------------------------
---------------
>105_ITS4_121_ITS4_546_bases
CCGTAGGTGA---------ACCTGCGGAAGGATCATT-A---------------------
--------------------------------------CCG--------A----------
-------------------G-TGAGG-G----------C-C-------------------
------------------------------------------------------------
------------------C-T------------C--TGG---GT-CCA----A-------
--------C-CTC-------------------------------C---------------
------------------C------------------------------ACC-C--G-T-
GT-TT-A-------T----------------------------C--GT------A-----
CC-T-------T-GTT----GCT-TCGGCGGGC--CCGC---------------------
----C-GT-----AA----GGCCG--------------CCGGGG----------------
----------------------GG--CA--T-------CTGC-CC---------------
-TC--T----GG-----CC----------------CGCGCCCGCCGAAGA-CACC--ATT
---G-----------AACG------CTG--TCT--GAAGA-TT---------G--CA---
-------------------G----------------------------------------
TCT--------------------------------------------------------G
AG--CAA---------------------T---TAG-TT-A----AA-------------T
AA--CT------TAAAACTTTCAACAACGGATCTCTTGGTTCCGGCATCGATGAAGAACG
CAGCGAAATGCGATACGTAATGTGAATTGCAGAATTCAGTGAATCATCGAGTCTTTGAAC
GCAC-ATTGCGCCCCCTGG-TATTCCGGGGGGCATGCCTGTCCGAGCGTCATTGCTGCCC
-TCAAG--------C---AC----------------------------------------
-G--G--C-TTG-TGTG----------------------------------TTG------
----------GG-----------CT---CC-GTCCTC----C---TC---CC--------
---------GG----------------------GG-------------------------
----GA--------------CGG-GCCCGAAA---GGCAGCGGCGG-------CA-----
-----CCGC-GTCC-G-GTCC--------TCG--AGCGTATGGG-----------G----
---C--TTCGTCA---------CC-----------CGCT-----C--TGT----A----G
-------------------------------G----C-C--C-G-G------------CC
GGC-GCTTGCCGA-----------CA--CA-T-CA------------------------A
TC--T----T-T-TT-CCAG------------------G---------------------
------------------------------------------------------------
---------------
>129_ITS4_132_ITS4_545_bases
CCGTAGGTGA---------ACCTGCGGAAGGATCATT-A---------------------
--------------------------------------CCG--------A----------
-------------------G-TGAGG-G----------C-C-------------------
------------------------------------------------------------
------------------C-T------------C--TGG---GT-CCA----A-------
--------C-CTC-------------------------------C---------------
------------------C------------------------------ACC-C--G-T-
GT-TT-A-------T----------------------------C--GT------A-----
CC-T-------T-GTT----GCT-TCGGCGGGC--CCGC---------------------
----C-GT-----AA----GGCCG--------------CCGGGG----------------
----------------------GG--CA--T-------CTGC-CC---------------
-TC--T----GG-----CC----------------CGCGCCCGCCGAAGA-CACC--ATT
---G-----------AACG------CTG--TCT--GAAGA-TT---------G--CA---
-------------------G----------------------------------------
TCT--------------------------------------------------------G
AG--CAA---------------------T---TAG-TT-A----AA-------------T
AA--CT------TAAAACTTTCAACAACGGATCTCTTGGTTCCGGCATCGATGAAGAACG
CAGCGAAATGCGATACGTAATGTGAATTGCAGAATTCAGTGAATCATCGAGTCTTTGAAC
GCAC-ATTGCGCCCCCTGG-TATTCCGGGGGGCATGCCTGTCCGAGCGTCATTGCTGCCC
-TCAAG--------C---AC----------------------------------------
-G--G--C-TTG-TGTG----------------------------------TTG------
----------GG-----------CT---CC-GTCCTC----C---TC---CC--------
---------GG----------------------GG-------------------------
----GA--------------CGG-GCCCGAAA---GGCAGCGGCGG-------CA-----
-----CCGC-GTCC-G-GTCC--------TCG--AGCGTATGGG-----------G----
---C--TTCGTCA---------CC-----------CGCT-----C--TGT----A----G
-------------------------------G----C-C--C-G-G------------CC
GGC-GCTTGCCGA-----------CA--CA-T-CA------------------------A
TC-------T-T-TT-CCA-----------------------------------------
------------------------------------------------------------
---------------
>126_ITS4_550_bases
CCGTAGGTGA---------ACCTGCGGAAGGATCATT-A---------------------
[truncated: 255,288 more chars]
